# Supplementary material for: Nuclease genes occupy boundaries of genetic exchange between bacteriophages
Source: NAR Genom Bioinform. 2023 Aug 24;5(3):lqad076. doi: 10.1093/nargab/lqad076 (PMC10448857; doi:10.1093/nargab/lqad076)
Supplement: lqad076_Supplemental_Files [file lqad076_supplemental_files.zip]

Archive with 4 entries (4 files):
- Figs S1-S4 and Tables S1-S3.pdf
- Tables_S4.xls
- Tables_S5.csv
- Tables_S6.csv
