# Supplementary material for: Nuclease genes occupy boundaries of genetic exchange between bacteriophages
Source: NAR Genom Bioinform. 2023 Aug 24;5(3):lqad076. doi: 10.1093/nargab/lqad076 (PMC10448857; doi:10.1093/nargab/lqad076)
Supplement: lqad076_Supplemental_Files [file lqad076_supplemental_files.zip › Tables_S4.xls]

## Sheet: Tables_S4
Table S4) Gene neighborhood analysis of T5orf172-containing neighborhoods
NCBI Genome Identifier	NCBI Genome Description	Central HEG Protein ID	Gene Start Position	Gene Stop Position	Protein ID	hmmsearch Prediction	AA Sequence	hmmscan_Domain_Hits
AY692264.1	Bacteriophage T5 strain st0 deletion mutant, complete genome	prokka_annotated: starts with AA "MGRQKLTIKD"	93565	94942	AAU05284.1	Phage capsid family	MTIDINKLKEELGLGDLAKSLEGLTAAQKAQEAERMRKEQEEKELARMNDLVSKAVGEDRKRLEEALELVKSLDEKSKKSNELFAQTVEKQQETIVGLQDEIKSLLTAREGRSFVGDSVAKALYGTQENFEDEVEKLVLLSYVMEKGVFETEHGQRHLKAVNQSSSVEVSSESYETIFSQRIIRDLQKELVVGALFEELPMSSKILTMLVEPDAGKATWVAASTYGTDTTTGEEVKGALKEIHFSTYKLAAKSFI	['PFam:Phage_capsid_PF05065.15', 'Function:Phage capsid family', 'Evalue:1.1e-25'],[' PFam:AAA_PF00004.31', 'Function:ATPase family associated with various cellular activities (AAA)', 'Evalue:0.0076'],
AY692264.1	Bacteriophage T5 strain st0 deletion mutant, complete genome	prokka_annotated: starts with AA "MGRQKLTIKD"	94959	95592	AAU05285.1	Caudovirus prohead serine protease	MTQAAIDYNKLKSAPVHLDAYIKSIDSESKEGVVKIRGFANTISKDRAGDVIPASAWKTSNALTNYMKNPIILFGHDHRRPIGKCIDLNPTEMGLEIECEIYESSDPAIFSLIKNGVLKTFSIGFRCLDAEWDEATDIFIIKDLELYEVSVVSVPCNQDSTFNLAKSMNGHDYTEWRKSFTAISSKAVPAQERNLSELEKLAIALGYVKE	['PFam:Peptidase_S78_PF04586.19', 'Function:Caudovirus prohead serine protease', 'Evalue:2.9e-18'],
AY692264.1	Bacteriophage T5 strain st0 deletion mutant, complete genome	prokka_annotated: starts with AA "MGRQKLTIKD"	95595	96090	AAU05286.1	Immunoglobulin domain	MIDYSGLRTIFGEKLPESHIFFATVAAHKYVPSYAFLRRELGLSSAHTNRKVWKKFVEAYGKAIPPAPPAPPLTLSKDLTASMSVEEGAALTLSVTATGGTGPYTYAWTKDGSPIPDASGATYTKPTAAAEDAGSYKVTVTDSKQVSKDSTTCAVTVNPTVPGG	['PFam:Ig_2_PF13895.8', 'Function:Immunoglobulin domain', 'Evalue:1.4e-07'],[' PFam:Ig_3_PF13927.8', 'Function:Immunoglobulin domain', 'Evalue:1.1e-06'],[' PFam:SprB_PF13573.8', 'Function:SprB repeat', 'Evalue:3.3e-06'],[' PFam:I-set_PF07679.18', 'Functio
AY692264.1	Bacteriophage T5 strain st0 deletion mutant, complete genome	prokka_annotated: starts with AA "MGRQKLTIKD"	96092	97304	AAU05287.1	Phage portal protein	MGFKSWITEKLNPGQRIIRDMEPVSHRTNRKPFTTGQAYSKIEILNRTANMVIDSAAECSYTVGDKYNIVTYANGVKTKTLDTLLNVRPNPFMDISTFRRLVVTDLLFEGCAYIYWDGTSLYHVPAALMQVEADANKFIKKFIFNNQINYRVDEIIFIKDNSYVCGTNSQISGQSRVATVIDSLEKRSKMLNFKEKFLDNGTVIGLILETDEILNKKLRERKQEELQLDYNPSTGQSSVLILDGGMKAKPYSQIS	['PFam:Phage_portal_PF04860.14', 'Function:Phage portal protein', 'Evalue:2.1e-57'],[' PFam:F_actin_bund_C_PF18060.3', 'Function:F actin bundling C terminal', 'Evalue:0.0093'],
AY692264.1	Bacteriophage T5 strain st0 deletion mutant, complete genome	prokka_annotated: starts with AA "MGRQKLTIKD"	97303	97741	prokka	hypothetical protein	MATNTKYKRDAISIMRDGIKSRYSKDGCCAICGSSEDLELHHYHTISQLIKKFAKELQLDFTDENIVLSNREAFYKKYEHELVRDVVTLCQHHHQLLHKVYTKEPPLFSANKQKAWVQKQKDKIQNPQEKTQVKTETKSGFARFL	N/A
AY692264.1	Bacteriophage T5 strain st0 deletion mutant, complete genome	prokka_annotated: starts with AA "MGRQKLTIKD"	97730	98405	prokka	Meiotically up-regulated gene 113	MGRQKLTIKDINIRLADRGIQIVGEYVNQRTKTVFKCQRAHVWEATPHSILHMRRGCPHCSNNTISLDEVSNRISNIGYTLLSSYTNAKTKLHLRCNNGHDCFITLDGLTQGKRCPYCSLKWENGGFLYIMSFSSGTKVGISLYPEKRLNEVKRESGFSDLYLFTMYHLPDRETALDLEKEVHREYYNKNCGFSNFTGSTEFFNVAPEDIVIFLNSFGLEEYGH	['PFam:MUG113_PF13455.8', 'Function:Meiotically up-regulated gene 113', 'Evalue:2.9e-07'],[' PFam:T5orf172_PF10544.11', 'Function:T5orf172 domain', 'Evalue:3.2e-07'],[' PFam:DUF4379_PF14311.8', 'Function:Probable Zinc-ribbon domain', 'Evalue:4.2e-06'],['
AY692264.1	Bacteriophage T5 strain st0 deletion mutant, complete genome	prokka_annotated: starts with AA "MGRQKLTIKD"	98575	99892	AAU05290.1	Terminase large subunit, T4likevirus-type, N-terminal	MEVSRPYVNTVDVIDFGIDKRFFRLPVSGILAQEGITPNGPQIAIINALEDPRHRFVTACVSRRVGKSFIAYTLGFLKLLEPNVKVLVVAPNYSLANIGWSQIRGLIKKYGLQTERENAKDKEIELANGSLFKLASAAQADSAVGRSYDFIIFDEAAISDVGGDAFRVQLRPTLDKPNSKALFISTPRGGNWFKEFYAYGFDDTLPNWVSIHGTYRDNPRADLNDIEEARRTVSKNYFRQEYEADFSVFEGQIFD	['PFam:Terminase_6N_PF03237.17', 'Function:Terminase large subunit T4likevirus-type N-terminal', 'Evalue:5.6e-13'],[' PFam:Terminase_6C_PF17289.4', 'Function:Terminase RNaseH-like domain', 'Evalue:9.3e-11'],[' PFam:Terminase_3C_PF17288.4', 'Function:Ter
AY692264.1	Bacteriophage T5 strain st0 deletion mutant, complete genome	prokka_annotated: starts with AA "MGRQKLTIKD"	99891	100374	AAU05291.1	Metallopeptidase family M24	MANDVLVPDLMSPEGMDVIEAYLQCGSDVPSAARSLGMSEIAFRDIMNRSEVKNYLNDIFMESGFRNRDRLFGVLDEVIKRKLEELEETGMGSDQDIMDILWKAHKMKMEEMKMMVELEKVKAAARTPANQTNIQNNIIAGAGDQNYMDLITSLATGGKK	N/A
AY692264.1	Bacteriophage T5 strain st0 deletion mutant, complete genome	prokka_annotated: starts with AA "MGRQKLTIKD"	100384	102307	AAU05292.1	hypothetical protein	MSFFAGKLNNKSILSLRRGSGGDTNQHINPDSQTIFHSDMSHVIITETHSTGLRLDQGAGDYYWSEMPSRVTQLHNNDPNRVVLTEIEFSDGSRHMLSGMSMGVGAKAYGIINPQIMSQGGLKTQITASADLSLDVGYFNTGTSGTIPQKLRDGTGCQHMFGAFSGRRGFASSAMYLGGAALYKSAWSGSGYVVADAGTLTIPSDYVRHPGARNFGFNAIYVRGRSCNRVLYGMEGPNYTTGGAVQGASSSGALN	N/A
HQ641348.1	Vibrio phage ICP1_2006_D, complete genome	ADX88050.1	1433	1649	ADX88047.1	hypothetical protein	MRATYIIKSVLDKLDPYVAVCFHELLAGKSLTAMNQRKQRAVDSNNWDKYHNIGLAVELYKQNKFMIEKGV	N/A
HQ641348.1	Vibrio phage ICP1_2006_D, complete genome	ADX88050.1	1651	1837	ADX88048.1	hypothetical protein	MRISLHDSAETHLLELCKSLGGSPSQVVKLLSKAFNNHINKGQPLELQGVIYVKQEHKQED	N/A
HQ641348.1	Vibrio phage ICP1_2006_D, complete genome	ADX88050.1	1805	2489	ADX88049.1	Firmicute plasmid replication protein (RepL)	MSSKNTNKRIDQEFFPSFSKVFKAGSIAFIKDHQEVSIPWDIYSAVIYSFLLNKFEYHNQLSISQDAISSNCNCSVDVVKSRLALMEDAGIVKIKRQPNGSGLMKANLYTNVIDITKSNKYRLINSKFTQHYYDLMKDRKKRLALLDGVVLKRSWTSHQVRNYLANRNYELVTGVYLDGDKLSSKLYMKYYNDKPEHDLSQGFKLNDEIREYEYNTLIDNAIYEEDL	['PFam:RepL_PF05732.13', 'Function:Firmicute plasmid replication protein (RepL)', 'Evalue:0.048'],
HQ641348.1	Vibrio phage ICP1_2006_D, complete genome	ADX88050.1	2485	3271	ADX88050.1	T5orf172 domain	MIYIVKLKNDHDDLIKLGYTSNLQERLDYYKDYFSEVSLLWTFEDPEVKHYRLEKDLNSVYLKSLTVRPVTYFGGYTECYHTSSFNYLIKTLKEKSLESYYRNTQPSLNRVLTATNFTININNPSLLLCTAFKSLTTGEVIKFDGVLLKIYLYMLGRYNFYQTHNADYIETFDRICTAATGMDYRGNGTNRGRIKTLRGLGLIDVETDLNGKILVGGVKVVNTVDDILTEWQPVNEQLDYYDSKEGREERKKQKL	['PFam:T5orf172_PF10544.11', 'Function:T5orf172 domain', 'Evalue:0.00044'],[' PFam:T5orf172_PF10544.11', 'Function:T5orf172 domain', 'Evalue:0.00044'],
HQ641348.1	Vibrio phage ICP1_2006_D, complete genome	ADX88050.1	3530	3896	prokka	hypothetical protein	MHIMYSKKEPHIEIKSHHVRLFSGHLNYTNSFEPKLFKGSLADKALSWLYDCELLKVKLSEVNTYSKSVYCWLYQKDSGEVFKVWGLDNHEPNTSKLLPNNKVMINGLGVFDYEDFQIFEF	N/A
HQ641348.1	Vibrio phage ICP1_2006_D, complete genome	ADX88050.1	4005	4335	ADX88053.1	hypothetical protein	MQTQNINEYEQHLTQIKIRVNDNTLLQKWVNHLDNLSVADRELACVTFVTAGNSAILEFDSLYYAIVYYDSNRNFLKNEPIISLGIDADVEMMTDWDRESLEMKKVVRF	N/A
HQ641348.1	Vibrio phage ICP1_2006_D, complete genome	ADX88050.1	4439	4598	ADX88054.1	hypothetical protein	MQFVPTHTSIDLNQLVMVKGGVVYVQSEDLADVEAIGYSWEYNSEYLIPLQK	N/A
HQ641348.1	Vibrio phage ICP1_2006_D, complete genome	ADX88050.1	4617	4902	ADX88055.1	Glycyl-glycine endopeptidase LytM	MKKLALAIIILLSLGFSLKSEAAQPESYSVEQEHITIKKDSYGLDKALCYFSDKNGKHITNKIVTITAQYDNLYIIETLMNRQEHVRVHTVECK	N/A
HQ641348.1	Vibrio phage ICP1_2006_D, complete genome	ADX88050.1	5012	5204	ADX88056.1	Ribbon-helix-helix domain	MDFQQITQNETFQQYILLEALKLLSKDTGINIECLIEQFPNNAKLREECAKIAVETAKILATK	['PFam:RHH_3_PF12651.9', 'Function:Ribbon-helix-helix domain', 'Evalue:0.026'],
HQ641348.1	Vibrio phage ICP1_2006_D, complete genome	ADX88050.1	5213	5420	ADX88057.1	hypothetical protein	MKTLNKTYKAYNTNTLKSVKVTGYHLVKELLKYGVSLENVAFFAKSKQSIYNTSFKTEFGNLHIDLVK	N/A
HQ641348.1	Vibrio phage ICP1_2006_D, complete genome	ADX88050.1	5582	5774	ADX88058.1	hypothetical protein	MTFYVGKCEEENKSTVFVYEILLNKPKFIGCRLLEDLESAYQKAIEVISNKRWYQKDYELIEI	N/A
HQ641348.1	Vibrio phage ICP1_2006_D, complete genome	ADX88050.1	5778	5937	prokka	GTP cyclohydrolase I	MQRLLKHTEKRIDRVLRLMATGYTQDGKHLTRSVTDRAEELSTLKRVTFLRG	N/A
HQ641348.1	Vibrio phage ICP1_2006_D, complete genome	ADX88050.1	5944	6121	ADX88060.1	hypothetical protein	MQTTANYFCSFQKVKPYKPTFSFGEEYQQAEERSRKKGKIDRRKARDNKRNWMIAEIG	N/A
HQ641348.1	Vibrio phage ICP1_2006_D, complete genome	ADX88050.1	123350	124349	ADX88273.1	C-5 cytosine-specific DNA methylase	MNVLSLFDGMACCRIALERAGIQVGNYYASEIDKNAIKVAQANWPDNIQLGDVTKWQEWGIDWASIDLVTGGFPCQAWSIAGKQLGDKDERGMLFWTMLDIMKRVREYNPKAHFLIENVKMKKEFEEYITHHTEQSLGEVHKILINSALVSAQNRNRYYWTSFPSTQPEDKGVVLAEILENGGVDQDKSYCIDANYFKGGNLKSYFEKHRRQLVFCGAMRGRYIVNGKRQDPRIFTAGLTKQRIEVRYDGKTNAL	['PFam:DNA_methylase_PF00145.19', 'Function:C-5 cytosine-specific DNA methylase', 'Evalue:4e-47'],[' PFam:DUF2462_PF09495.12', 'Function:Protein of unknown function (DUF2462)', 'Evalue:0.0046'],
HQ641348.1	Vibrio phage ICP1_2006_D, complete genome	ADX88096.1	16564	16807	ADX88086.1	Rubredoxin-like zinc ribbon domain (DUF35_N)	MKQGVYININGSYERVDSFRHSTERVFTKAHDKIAPEGRIFVVKCKDCGGSTFEDDGRFINEFSCSCCVESYTEVFFYKD	['PFam:DUF35_N_PF12172.10', 'Function:Rubredoxin-like zinc ribbon domain (DUF35_N)', 'Evalue:0.0087'],[' PFam:CoV_NSP2_N_PF19211.2', 'Function:Coronavirus replicase NSP2 N-terminal', 'Evalue:0.019'],[' PFam:DUF5486_PF17588.4', 'Function:Family of unknown
HQ641348.1	Vibrio phage ICP1_2006_D, complete genome	ADX88096.1	17007	17226	ADX88088.1	hypothetical protein	MWIKISSEEYYYIYEGIRLNPSLKCINVGDYPDLFEVEFHLNDKPILSKAEQDNYDESDYYLPTITYYKWEE	N/A
HQ641348.1	Vibrio phage ICP1_2006_D, complete genome	ADX88096.1	17228	17459	prokka	hypothetical protein	MIKGYYVDLEGAVVTVVENDAKLYNSWGEVLLEQKETYTSVLTGGWEEGEGFRVDQEYVLWTSLKELAKIIEGRGG	N/A
HQ641348.1	Vibrio phage ICP1_2006_D, complete genome	ADX88096.1	17696	18005	prokka	hypothetical protein	MCGTTTRVKRAELLQEFVICLEDYNHLLHKETIAAIVTTDGAIILQLDTESPLTEWYRFKQDDQTLVVRSKKLYSVDDVAKQMQLFCEGEERRREFINNGGE	N/A
HQ641348.1	Vibrio phage ICP1_2006_D, complete genome	ADX88096.1	18007	18358	ADX88091.1	hypothetical protein	MCKKEKCPNFDKCKCGTPKQVLEGVNTVLGIDHEIKGDNNRYENLTWIPMTTSPHHISNQSSTNEFNLDTIAIAVGEWDYAEKVYNFVPESEVREELGIISYISPLGVFDNQEEEK	N/A
HQ641348.1	Vibrio phage ICP1_2006_D, complete genome	ADX88096.1	18360	18933	ADX88092.1	hypothetical protein	MSKKPAIKHELNKYGMENISYNNKLSIYQLSSDNDCKVVISCDKGDIEDIISQVKRHVDGVDHVHGVVEGTDKSYVIEGNEKDYFESRAEAILYMLDPEDEFESLTLTSKYSYTLSNKPDDVVKGSTTSRTAYKSGTLHEVIEDLTYMPYIHKLSGFIDKQKVDLYRLSLRIQEKLEMQKETRDVMEKIL	N/A
HQ641348.1	Vibrio phage ICP1_2006_D, complete genome	ADX88096.1	18929	19100	ADX88093.1	Protein of unknown function (DUF1778)	MSKKVTIKLDNLTKEDYDTLMIAASIVGKTIEEFVIDAALERAEEVIDTLAASFGE	['PFam:DUF1778_PF08681.13', 'Function:Protein of unknown function (DUF1778)', 'Evalue:2.3e-07'],[' PFam:ParD_PF09386.12', 'Function:Antitoxin ParD', 'Evalue:0.002'],
HQ641348.1	Vibrio phage ICP1_2006_D, complete genome	ADX88096.1	19106	19448	ADX88094.1	hypothetical protein	MQVFEFVSDKGYTVEVELFDTPPFRSMENRDDYYGGVDILDVKVYDLSTGEPVYMHGITNEEIIQEWEMHKDTQTMREDYGHLSIIGEEWFREEQGICMSKLNKVKLAKMIGD	N/A
HQ641348.1	Vibrio phage ICP1_2006_D, complete genome	ADX88096.1	19466	19649	ADX88095.1	T6 antigen Ig like domain	MSNKPLEIGQVREIEVCGTKYQVINFDEKFVYIQTINAGAEDDKIYRWDVQMCDRDIVVM	['PFam:T6_Ig_like_PF18002.3', 'Function:T6 antigen Ig like domain', 'Evalue:0.022'],
HQ641348.1	Vibrio phage ICP1_2006_D, complete genome	ADX88096.1	19803	20808	ADX88096.1	T5orf172 domain	MKGEYKVGWKRLTSCGATLEIVRENEDNLFIVCSRCHSDFELFPYPIVKPKTHIRKLKSKDPCGCVRSYAWSEAQRVIQIQRVCKNLGYIFHGFVGKFSGNKTYLDLENPETGNRWGSCNIANFLNNGRGDPIIGRQITTKARAISIEDRLQHVEEILKEEGIPQEITINTISKRGRSYTSFDKRGRSYTSFDWVCARGHKRVSTFNNFINHNQRCGDCHHIDNNFSGFVGGVYTGRLDDNDFIYILGLENNEES	['PFam:T5orf172_PF10544.11', 'Function:T5orf172 domain', 'Evalue:2.4e-05'],[' PFam:Cytochrome_C7_PF14522.8', 'Function:Cytochrome c7 and related cytochrome c', 'Evalue:0.011'],[' PFam:MUG113_PF13455.8', 'Function:Meiotically up-regulated gene 113', 'Evalu
HQ641348.1	Vibrio phage ICP1_2006_D, complete genome	ADX88096.1	20791	21010	ADX88097.1	hypothetical protein	MNLKDYTDPNDIAKAIRFGLFTYQSVLNHAQRLKLVGDPKYTIYSEGCKVYTVNKKQAIANFLRGWSNEGGV	N/A
HQ641348.1	Vibrio phage ICP1_2006_D, complete genome	ADX88096.1	21081	21549	ADX88098.1	RNase H	MVEIWTDGSSIKYDGKWFGGSGVILQYKGTIKHLSETLPDYTNNMSEIYAMILGLESLKRRCDVTIFTDSKYSLQCVTDWIPKWKRNGWKTAGGSIVKNKELIVRLYDLCQQHNVKFIKVKAHSGIDLNEKVDRLAYEAATKGKEEYEKIYAKQR	['PFam:RNase_H_PF00075.26', 'Function:RNase H', 'Evalue:2.6e-33'],
HQ641348.1	Vibrio phage ICP1_2006_D, complete genome	ADX88096.1	21520	21721	ADX88099.1	RNase H	MRKFTQNKGEVKNKELIIDLYKTTQKHHVTWVKVAAHSGVYFNELADRLACEASAKSKEEYEKGVL	['PFam:RNase_H_PF00075.26', 'Function:RNase H', 'Evalue:1.6e-10'],
HQ641348.1	Vibrio phage ICP1_2006_D, complete genome	ADX88096.1	21710	23750	prokka	DnaB-like helicase C terminal domain	MFYKKEVKSYNDYYSSGKAVRNLSVKDILAFPIKGNPDRQLTQEAAEYFQIRQEYSQEDGTTIVATHFPSYNQSGEITGFKRRDWTLDKEDRFHFTTIGTVKTKNMMFGQYQTSQGTNRKTLVQLEAEEDTYCAWQAALDNLRSQVHELGNRSDEKAKSLRGYLAAIESSRIKISTGDISGQIITLPFVGLNVGAPNAAETVAHNEKFVKSYSKYVLALDNDHLTEEERIKYSNNSARGEEATNAIASYLLTDNI	['PFam:DnaB_C_PF03796.17', 'Function:DnaB-like helicase C terminal domain', 'Evalue:2.3e-07'],[' PFam:AAA_25_PF13481.8', 'Function:AAA domain', 'Evalue:8.9e-05'],
HQ641348.1	Vibrio phage ICP1_2006_D, complete genome	ADX88096.1	23765	26477	ADX88101.1	DNA polymerase family A	MKGLYIFDSEGDGLCGKSIPDEDHITKFHTLLFKEYGKDNWNLFLDFNHPDFQEAKKFAESKGVNLKIMDFSEFNDWVVTYPTAIACQNLEGFDMLAFSHILGTKYEKIPVEKINGKEIRVFDTLSMSRGLYPDRPLPRGCPAKVKNPQGGKAKSIGPHSLEAWGVKVANKKVAIEDWKGLPLWKYVDRVWEDVIINELQWNALIKEMQDGKDKGVDWKMALKHNLLADHLMQVQEEQGVVFREDKALELVDKID	['PFam:DNA_pol_A_PF00476.22', 'Function:DNA polymerase family A', 'Evalue:7.5e-14'],[' PFam:NAD2_PF18782.3', 'Function:Novel AID APOBEC clade 2', 'Evalue:0.026'],[' PFam:APOBEC_C_PF05240.16', 'Function:APOBEC-like C-terminal domain', 'Evalue:0.032'],[' PF
HQ641348.1	Vibrio phage ICP1_2006_D, complete genome	ADX88134.1	43551	44943	ADX88130.1	Protein of unknown function (DUF3014)	MPYKNSVESITRLSTVAAAGANLNNSIFIAAHNYFRTATKPYYTMEDVNNDKAIPTYSNAYKALQQAFKQVGGASPIYLGRIDTDSVTFTPTVQNSKPYKIKCKVFDKVDLSDVASFEMTHTSSVTATANEIVTELIASIVAPPAEVTFSSVGDVLKFTPSAGHQIIIEEATSNLVQSYEHSVTGAEAYAAVEDEANEEFYFVTSESRDLTFVKSLADAVEATENSDYKKQYRVASSALSTLTVLTDPVAADDLL	N/A
HQ641348.1	Vibrio phage ICP1_2006_D, complete genome	ADX88134.1	45072	46050	ADX88131.1	Cyclic phosphodiesterase-like protein	MWNIQSIPFDPVQRCRTIAEAIGEVVPDLLGSLTVSSNSYKIDLTDITTPATYTLDTEVMDLDTGVTAVVNLTFTSIGTETVDELYTALVDTFSAATPLLYFSTNLDFTLDVGKYFTLAAKEGVGFVQGITVSPNITITEELVAAPIGKPAAYMQYGKQPICQYPLIVVTPILHEEHNSVYGKGSIEVDGVQRPYVEAYIKMRVSVRCESGDYQQVLTNGTPSAGYILNQFKRRIQYDNHRQTFFEKVNASIQKD	N/A
HQ641348.1	Vibrio phage ICP1_2006_D, complete genome	ADX88134.1	46049	46469	ADX88132.1	hypothetical protein	MAQWKLVKEKVAYLKVETKLPATWHNGVLVQPPPTITYQSFPCLWEPFDPDEAELLPSGVKTTEAKWLFTEKLLKTWDDATTNSTKADIIYFADPSKATGKKPQAYEVWRAEEWIENDGFLLLDNTQHDYVVIKEGRLK	N/A
HQ641348.1	Vibrio phage ICP1_2006_D, complete genome	ADX88134.1	46474	46990	ADX88133.1	ABC transporter C-terminal domain	MFVLKFTELENHIAELERRIKALEKADLFYGYHQMQQSHYSGFNYPDLAAILSAGSSTANIPARPIFDIMQPLVKVNTTKFKTALRGYLTNLKGKPTKSIDDIGKAFWEEFRPTFNLVMGNEAYLTANSEGVKRQKLLDGADPNKPLYWTGDFAKHMSYFKNNTLVYSNNG	N/A
HQ641348.1	Vibrio phage ICP1_2006_D, complete genome	ADX88134.1	47091	47772	ADX88134.1	T5orf172 domain	MIQEKDKYVVASVTILESNQATNTSTGEVIQITPEMKCVYFYMREKYCMSIKYNNKYTESWESIVATVAPMSGQKLKKLSKALRDIGLVITLSKKDSSKQVVDVCDVEGWVFSNDKQHRKTVIDYLYVINFKKDGCIKVGRSFDVEKRTRQLLRVSNHKQDEIDILAVYTGTHQEVYDTEQRIHEELARGGYYHNDSDWSVETFDPDCENVLFHLLDKSGLSEGAW	['PFam:T5orf172_PF10544.11', 'Function:T5orf172 domain', 'Evalue:3e-07'],[' PFam:MUG113_PF13455.8', 'Function:Meiotically up-regulated gene 113', 'Evalue:7e-05'],[' PFam:T5orf172_PF10544.11', 'Function:T5orf172 domain', 'Evalue:3e-07'],[' PFam:MUG113_PF13
HQ641348.1	Vibrio phage ICP1_2006_D, complete genome	ADX88134.1	47950	48679	ADX88135.1	Phage antirepressor protein KilAC domain	MKNEAHKFDHQVFGELQVVVYEDKPHFIANEVSDILGYKQHKDGRAHCKSLIKLSLPDLRKLGLESLATNPQGIIICPEKDVYRMVMRSNLPKAEEFQDWVMEEVLPTIRKTGGFVSDVDQIIDTFYKDEKEDIKAIIRASLVFRKENQHKIDFANDVTETVGWQDMNSVAKVLGLGRNTLFRYLREIGILMDNNLPYQQYITQGYFRVNPVTKYGRQFNVTLVSGKGEVWIHKKLKEHNLI	['PFam:ANT_PF03374.16', 'Function:Phage antirepressor protein KilAC domain', 'Evalue:9.8e-20'],[' PFam:Bro-N_PF02498.19', 'Function:BRO family N-terminal domain', 'Evalue:1.3e-15'],
HQ641348.1	Vibrio phage ICP1_2006_D, complete genome	ADX88134.1	48799	49225	prokka	Toxin Ibs, type I toxin-antitoxin system	MFKHLIVLVILVLSASVYAKCPVEEVIYTPHWRENFTRFPAAERLYVVQKIDRGDFTILVLDGLQMVILGYKEEFNNIRKGVAMSKIAGEYFGRIDVDLGLTDLSGFPVDKEVWIPITVKDLRDMCSSEAAKDSFWVHRQK	N/A
HQ641348.1	Vibrio phage ICP1_2006_D, complete genome	ADX88134.1	49270	49930	ADX88137.1	hypothetical protein	MHILQYILILLFTPIRKVVGLFWFWVIAGFRHKATNIVYNYHLSTGKWLKRLEERHPKKVVNGWVLDGKRVGEGVVRFKQVSYLQYLFWYWVVWIWCDDDSNYDSTDTTFIKTILDGERKSWVMKFFGERLKSEYQYLLSRKFGNRFELGDKQLGNVSLRKCWLSTTLWLMRNTAYNAKYSMYESDKQHFKFTVGKYRFGWYPEDVVNGKQNYTLKFFE	N/A
HQ641348.1	Vibrio phage ICP1_2006_D, complete genome	ADX88134.1	49933	50266	ADX88138.1	Family of unknown function (DUF5849)	MLSNFSKNIMLEAAVKNGTYVYAAASSSSSVGDELTTPRQIIVFAAASSGSIVGNTSTPITIPAGGSVSHIHLFNAATGGDWLGTFALTVPEIYGSEGSLNVTGLTITLG	['PFam:DUF5849_PF19167.2', 'Function:Family of unknown function (DUF5849)', 'Evalue:0.029'],
HQ641348.1	Vibrio phage ICP1_2006_D, complete genome	ADX88134.1	50265	50628	ADX88139.1	hypothetical protein	MISDDDYIAGDSYILEVQVFEDEAQTIPQDLNTIINVVYGIWYSNDLVNPIFETELADGFITIPDRTNGKILVDLRSDQANIRQGQLFQTVKIVDDSGRITTVLSEYLNIRTLPKVKGIV	N/A
HQ641348.1	Vibrio phage ICP1_2006_D, complete genome	ADX88134.1	50627	50966	ADX88140.1	BILBO1 N-terminal domain	MSNIEEFVQGHSSSVDVRKETSHTLSGNLGETQEIISNKEVTVSPTSVNLINEEEVGAHKRVNTRIDYLQTISHEMVTFKKVFTIFAKKVIRKFSMSARHVVRKVTNKSWGG	N/A
HQ641348.1	Vibrio phage ICP1_2006_D, complete genome	ADX88167.1	61690	61969	ADX88161.1	hypothetical protein	MITLDYLKSRVELTEEKDFVFRWLKIENPSKYSSFNSRYAGNLAGSMREDGYIIVNFEGCGRYFLHKLAYVLQQYTRYFFSARRDRPHRFRY	N/A
HQ641348.1	Vibrio phage ICP1_2006_D, complete genome	ADX88167.1	61931	62363	prokka	AP2 domain	MPDVIDHIDLDTRNNLADNLRDGTGKVKNQRNRKGIGACGYKGVSFSDKTGNYRARIVVNNREVNLKTSKCIQPCIEFYKATCVHLNYPVLKEYTNVPDIKLPKRVINLIDKAFSYTVVDKQSQYVGVGWNKKQGKWNAIVVV	['PFam:AP2_PF00847.22', 'Function:AP2 domain', 'Evalue:9.6e-05'],[' PFam:HNH_3_PF13392.8', 'Function:HNH endonuclease', 'Evalue:0.0014'],
HQ641348.1	Vibrio phage ICP1_2006_D, complete genome	ADX88167.1	62533	63085	ADX88163.1	Hsp70 protein	MATLPTIETYFIVDPRTNKIVTSTTLNEVGKWQFLQLGNYTSAQPLVVNQGMSAKITFQPVDITFSQSNGLEINYDFDNQLFRPQTIGDLFLTEIRFKAKCSAQNGYADLLVTSPSFLYNPVTAQTFNLTKGAGVEQFITVNGSIFVGEDLKENGFEVSIRAGDGNFSIYDVSFLSCRIGSGK	N/A
HQ641348.1	Vibrio phage ICP1_2006_D, complete genome	ADX88167.1	63306	63783	ADX88164.1	hypothetical protein	MGNTDGTDETLLSTNIKKILLGTLPLGFQANLHPDEEGTIIIGVPAVFEPKIVFSSTPTTQVRVSQSDPAEPDAFSDGGWSNSVHPASANSIPWFNSTLGRRFMTNLPVQFRVSDLSTFNPNTSVISVNYTMSGSMVLVNYPVVSAYEKEYCVLEWGY	N/A
HQ641348.1	Vibrio phage ICP1_2006_D, complete genome	ADX88167.1	64037	64439	ADX88165.1	hypothetical protein	MIDKDIIEQLNKARQNPIRTVEVTREIIWDESVQFAKEGNEHFFEKLSLCQEEGRYAVVQYDGGFPMMIDMRKNNESDKMKVTIVDKHVYDIIMDAIETYRLYTHYYVNAYEFVLVYCLTRHIDLVEYGIIDL	N/A
HQ641348.1	Vibrio phage ICP1_2006_D, complete genome	ADX88167.1	64482	65049	ADX88166.1	hypothetical protein	MSYHFIRGYRELWKYLAKKTNGGIDEFGSAQLVRAWFKTAEGEVVRCGSWQTLFQEMNNRYGTNFIPHKCRDSRNNYFNIALDEGDIPLVEDKPTVEAKSLISLSPKEDEEVLNALQEQEENQAAEEKVVEVVAAKEPDWKWIESLSNTKEDKLALDQYAAEEFDIQLNKRNTLENMIVVFKEALAAK	N/A
HQ641348.1	Vibrio phage ICP1_2006_D, complete genome	ADX88167.1	65181	66420	ADX88167.1	Meiotically up-regulated gene 113	MEFVNEELLTEGQKSKIGLQWETPKGGVLTVIGVVSGKTLDKTMFALTCSICNKDRELFPQPFVRNTAVISNKRVCCNCVPSFRFTVQQYEVLAKRYCEALGVESLGMSGEFKGDRTIWKIKYKGVEDFTSIESLSNGKLSYKLSCLKRAGKIPLCNFESFLDKVSPLFPEGTIFSLSMDKTWANAKGTYYIYKCPVCSEDMYTKAGVCTGRFISYRGSLSKGIKACRCSKGYRWKKDEIELYLNHELSKIGWKF	['PFam:MUG113_PF13455.8', 'Function:Meiotically up-regulated gene 113', 'Evalue:6.3e-05'],[' PFam:T5orf172_PF10544.11', 'Function:T5orf172 domain', 'Evalue:0.00024'],[' PFam:MUG113_PF13455.8', 'Function:Meiotically up-regulated gene 113', 'Evalue:6.3e-05'
HQ641348.1	Vibrio phage ICP1_2006_D, complete genome	ADX88167.1	66461	67481	ADX88168.1	Phage major capsid protein E	MARMGDFGVVDYTSLMALAPRSKNFLELLGVFSESNTRYIDSRYAEFEREEKGVTKMNAMARGGSRKYIGSEKARKEIIEVPFAPLDGVTVASEVEAFRQYGTESQTASVEALVQRKIEHIQRSHGIYIRDCQYTALLKDKILAEDEDGNEITALAKNFSTLWGVSRKTGAINTTTAVNPFSVLATKRQEIIDSMGENNGFTSMVVLCTTRDFNAIVDHPDVRAAYEGRDGGAEYLTRRLGDAVDFQVFTHKGVT	['PFam:Phage_cap_E_PF03864.17', 'Function:Phage major capsid protein E', 'Evalue:6.9e-24'],
HQ641348.1	Vibrio phage ICP1_2006_D, complete genome	ADX88167.1	67506	67890	ADX88169.1	hypothetical protein	MAISYRKKVTLHCADPKLSMESVLVTVTATMTHGSALVAAGTEAAKADVANVVGFIDDQQFGEFKPAVGTTALVNVVKRNAIVNSDALVYSDDQDGLSVPEVAALAAAVEGKNLLIQSAVTDFSRLV	N/A
HQ641348.1	Vibrio phage ICP1_2006_D, complete genome	ADX88167.1	67905	68967	ADX88170.1	CRS1 / YhbY (CRM) domain	MDLDKYSEVTDLNFDKPNPHLAICHKSQGYSANLRPEALLFKSGNPVPTKEIIKSLEGVVSEQELIKMTYRNMKSSLEETLEKFLRENISSNGEYIWVEVVDFNDDMVAFHFQGTLWAVNYTATEDGIVTLGEDLCEASHRELYVDSETGEELIKASFWVQEKNPKTEEEKSSDDSGEIEGEGQESDSQDTPVKLEEGNDMTDKVDVQNLSAEELLKSTVFQELMKAQREAWEAEKEAELQKAARDAQTTELVKS	['PFam:CRS1_YhbY_PF01985.23', 'Function:CRS1 / YhbY (CRM) domain', 'Evalue:0.0095'],
HQ641348.1	Vibrio phage ICP1_2006_D, complete genome	ADX88167.1	68975	69812	ADX88171.1	Putative phage serine protease XkdF	MKKEFLAFLKCFGKVNEDKVIEDIQKSADAVKSDVEIKKSHDYKNQISVEIIAEPFTPDAHGMYYSDTTIEKGYQSFDKAWKEGRLSMNLFHQIDDVDKKYVELLKHYIVPFDCEVNGQKVKAGTWCAEVKFHDSTLWKARTTPLEDGTTEIAGLSIRGWGVVNDPRELVKAKVTKDDNGNLVYRGEKFVGYNKPMKDSGDKQGKVLVKDGDKIAVVRFGDPSMPDNQSEEANDNFYARFGNQKGIDDKFSPLYW	['PFam:Peptidase_S78_2_PF14550.8', 'Function:Putative phage serine protease XkdF', 'Evalue:6.5e-11'],
HQ641348.1	Vibrio phage ICP1_2006_D, complete genome	prokka_annotated: starts with AA "MCYNVYYIIP"	70483	72010	ADX88173.1	Protein of unknown function (DUF935)	MTNRNRARNNRQQKKLLTKALQNTTREQRGSGVQKGTIAIEAIRRMKDALRPHELSQGQRYHTYQMMLLDAAVWSSWEIRKFLMQEAIANGKFKYDKTNPISSEIAQYLEYCINTMEYQTLRSIAGQSEDGVYNSFAPFEVVTWEGTGDYVGYRTLRNMTYIDPLTLDRSRPYETADGGNRIVNWRQNKSAFRDTTGTGLSLQSSVSGIQDIDARKVAVVCYGGTPYSPITSSCFDAAYDPWCEKRLINSFLLQG	['PFam:DUF935_PF06074.14', 'Function:Protein of unknown function (DUF935)', 'Evalue:0.016'],
HQ641348.1	Vibrio phage ICP1_2006_D, complete genome	prokka_annotated: starts with AA "MCYNVYYIIP"	72238	73669	ADX88174.1	Terminase large subunit, T4likevirus-type, N-terminal	MAGGGKSWAILFDVLKYVDCPNYYAVFFRNTLKQIERTLWPEAKEMYDPFIRYQSGENKGKFIGKAQIKEQAKVIIFPSGAKVEFSFLDNEAEIKKNWQGAQLTAAYFEEFGNHSEFAFNYIRTRMRSKSKYRSYIRCTLNPEPNHFCLKYLARFIDQKTGFAIKEYSGRTAYYVTDKGETITSWSEEELLEKYPNKKPRKYTMIPSSLADNPAMLANNEDYADDLMANDPQNAALLLEGNWLWKPAANGVWDRG	['PFam:Terminase_6N_PF03237.17', 'Function:Terminase large subunit T4likevirus-type N-terminal', 'Evalue:6.1e-23'],[' PFam:Terminase_6C_PF17289.4', 'Function:Terminase RNaseH-like domain', 'Evalue:1.5e-05'],[' PFam:Terminase_3_PF04466.15', 'Function:Pha
HQ641348.1	Vibrio phage ICP1_2006_D, complete genome	prokka_annotated: starts with AA "MCYNVYYIIP"	73922	74024	ADX88175.1	hypothetical protein	MSDNVLLRPQAGPQTKFANTWDDMPLCFYGGAK	N/A
HQ641348.1	Vibrio phage ICP1_2006_D, complete genome	prokka_annotated: starts with AA "MCYNVYYIIP"	74020	75259	prokka	putative Zinc-ribbon domain	MCYNVYYIIPNNMEICVKHKRTRYYTPEDVELHNCEFKTDNKKFKDLTGQVLGQFEVLKMKERSAPHTWWFCKCGCGNIQAKSTNQLNRGSTSCTECSFIKAGKDREKPLEDEILIVNSKHPNLELISRTKSKKEQWLWYCSECNTPYKHRLDHVTSDRKTCRCNPHKFQRWTKQLREFQIREACVERGLKFLGWLGEYENKNTTRMVIKCKNHKHYDVAINNFMNGHGCPHCAEEKRGDGLRHHASRIEVEGRK	['PFam:DUF4379_PF14311.8', 'Function:Probable Zinc-ribbon domain', 'Evalue:3.2e-05'],[' PFam:CxC5_PF18718.3', 'Function:CxC5 like cysteine cluster associated with KDZ transposases', 'Evalue:0.00056'],[' PFam:MUG113_PF13455.8', 'Function:Meiotically up-reg
HQ641348.1	Vibrio phage ICP1_2006_D, complete genome	prokka_annotated: starts with AA "MCYNVYYIIP"	75329	75722	prokka	hypothetical protein	MEKIIAELEFESLRWNDVDYYGVVFVHPEDKSSLLETIYGNYDCAVNTQKHLVRFKNGGRLKVASLDRDHPHYDYAGAQLTTVIIDTNCFGKYEGGDFVKVSNVSSSEFIMYMMTRTRSKADVYSRTVIL	N/A
HQ641348.1	Vibrio phage ICP1_2006_D, complete genome	prokka_annotated: starts with AA "MCYNVYYIIP"	75736	76012	ADX88178.1	hypothetical protein	MKCETTLVIVLSLTAMTTLGFYGINLHHERETLIARENLKLEEYRLVTERKRVVNEGNYFRALELKCTEEFVTRDGEHYRRQWGSGARKGR	N/A
HQ641348.1	Vibrio phage ICP1_2006_D, complete genome	prokka_annotated: starts with AA "MCYNVYYIIP"	76160	76604	ADX88179.1	hypothetical protein	MNLEHIKPSTLTDEERITYINWLLVELNNHTDPFSSVMNRIRKMSEDFDTLHRDAYHLLECVDSGEVKLSASERIKLFNKMVNNEGDRRKNKELLERGEALETLLREKPVPIYRTTVQNDISQLGNKHKGIRDKAKDRGILLKEKLL	N/A
HQ641348.1	Vibrio phage ICP1_2006_D, complete genome	prokka_annotated: starts with AA "MCYNVYYIIP"	76600	77056	ADX88180.1	hypothetical protein	MILKNALMDIFGFECECIKPPHERRWYYPTTDYTPLLLLVNIKPFDGEEYFIEGYKSYKFKSTEFDLDFSDLESYALESYGTESYSENHEELTLSALKTCTSLIEKFNEDNKGRDIIYAQNLYESDKGLSEGWKLINFTGKWKLCVNYRLI	N/A
HQ641348.1	Vibrio phage ICP1_2006_D, complete genome	prokka_annotated: starts with AA "MCYNVYYIIP"	77099	77474	ADX88181.1	hypothetical protein	MANIKVRAKNSQRKRGRGRPAAAVVGDLESVIDRIQASKNISDVEIANNLEQFEKILMEVALGNMKSVNKEQIRLIERFIDRAEALLDDYYESVVGEGASEEIAKKKDTVSSVSSLISLVPKEA	N/A
HQ641348.1	Vibrio phage ICP1_2006_D, complete genome	prokka_annotated: starts with AA "MCYNVYYIIP"	77807	77990	ADX88182.1	Protein of unknown function (DUF3039)	MQCICGRFYTPAVYTDESLDICPACINASNPKSYTSRDDYVHAHINDDSGLYSEDEVNSY	N/A
HQ641348.1	Vibrio phage ICP1_2006_D, complete genome	prokka_annotated: starts with AA "MCYNVYYIIP"	77991	78540	ADX88183.1	Fusaric acid resistance protein family	MAPLLATAIPTLINLLPDFAKWFGGDKAEKMTTEVLNIATNITGISDKNKALEAIMADPQTALEFQKAVMNDKYRLDEIYLQDVRDAREMQEKALEQEDLFSKRFLYYFATGWSAFAAIYLLCITFVTIPADNISTVQTVTGFIMGTLISSIIQFFFGSTKGSKDKDTIAQELIKKINIKEK	N/A
HQ641348.1	Vibrio phage ICP1_2006_D, complete genome	ADX88194.1	78550	79006	ADX88184.1	hypothetical protein	MIPFLLPLILWLYGEFSKDMTTRYISRTILYGYAFSVIFQSYVPAEYSLYVGMGIFLSAMTLSLLYATTKTTQVCFSLVIILVFINFWSLITNDPYIVQNFPLYSNNSNQVIRELILFGVFNFRNGDIIGGNDEYLATLCTMMLVMEYVLL	N/A
HQ641348.1	Vibrio phage ICP1_2006_D, complete genome	ADX88194.1	79019	79364	ADX88185.1	Type VI secretion system, TssO	MIDFLNHFGSLISDQALKFYIAFAALVGWIGNKVRVFLAAKKKERDAVLLRIDELEESQQTILHRMDALDKTMSEDREERKDMHRKLDLIVETTSKLATQTAVNAARLEERSKQ	['PFam:TssO_PF17561.4', 'Function:Type VI secretion system TssO', 'Evalue:0.016'],[' PFam:UPF0767_PF15990.7', 'Function:UPF0767 family', 'Evalue:0.026'],[' PFam:CLZ_PF16526.7', 'Function:C-terminal leucine zipper domain of cyclic nucleotide-gated channel
HQ641348.1	Vibrio phage ICP1_2006_D, complete genome	ADX88194.1	80375	80627	ADX88186.1	hypothetical protein	MITIYENEVELSFDNGSESGYINFDVAEEGVTTVTVNQGDCFSGRNILQTFSDGDMIDLLEETLAMLRNKVANNLLTATQSTC	N/A
HQ641348.1	Vibrio phage ICP1_2006_D, complete genome	ADX88194.1	80647	80833	ADX88187.1	hypothetical protein	MENFTIELGKYTYEYNEGEQAIFRNGSFYCFHLEDYILAMAMRIKALEEEVENLLDEINSF	N/A
HQ641348.1	Vibrio phage ICP1_2006_D, complete genome	ADX88194.1	80832	81015	ADX88188.1	hypothetical protein	MLYDVYRVDRHPHDIDDVVETCIGVDLSDMEVKDLIATQNGYLEIFGVDSEGLVYDKVGE	N/A
HQ641348.1	Vibrio phage ICP1_2006_D, complete genome	ADX88194.1	81017	81293	prokka	hypothetical protein	MESFNTYEEVVDYFLKNTPCGEYPYGNGIGLYSKVGDLGGVIEVLDNGVISVWSGLGFEDYQFKTRVNSPQQAYELIKVLLGDVAWEVEED	N/A
HQ641348.1	Vibrio phage ICP1_2006_D, complete genome	ADX88194.1	81295	81490	ADX88190.1	hypothetical protein	MANKKRPRPWIPTRKWSIDYLENLLTSGTDEVNWDRKVLDQILYYHPSEYLKFQTRWEQSKRRK	N/A
HQ641348.1	Vibrio phage ICP1_2006_D, complete genome	ADX88194.1	81492	81723	ADX88191.1	hypothetical protein	MKIINFVNPNNTMDGYKLLVHCVFSGFDYDNTKFYMNREGFYLPEDQFNAFKSCCDIMMDLGIGDRKKEVSLVQGG	N/A
HQ641348.1	Vibrio phage ICP1_2006_D, complete genome	ADX88194.1	81709	81895	ADX88192.1	hypothetical protein	MNEIYCFERYEGYYIAVEQLDTNLYEGIAYKHAVQNPEFVVKGLSGEDCVIQLKELIDENY	N/A
HQ641348.1	Vibrio phage ICP1_2006_D, complete genome	ADX88194.1	81891	82179	prokka	Peptidyl-tRNA hydrolase PTH2	MKIKIYYRKNLKLSPQKLAAVCTHIGKELGKFCGDIVAWNDVVVVLSSSDKKFEEYKQYCFDNEKVLYHIHVDRGYTEVDPNTECVIGWIEEETS	['PFam:PTH2_PF01981.18', 'Function:Peptidyl-tRNA hydrolase PTH2', 'Evalue:0.00033'],
HQ641348.1	Vibrio phage ICP1_2006_D, complete genome	ADX88194.1	82144	82258	prokka	hypothetical protein	MRVKLYMWEYHPHSINFGLNAKKGVLYENQNLLPKEP	N/A
HQ641348.1	Vibrio phage ICP1_2006_D, complete genome	ADX88194.1	82254	83529	ADX88194.1	Protein of unknown function (DUF723)	MSRKKYFAKTEEDFVGMEIISNTGSCYKVLPWDGKRGGRDNVKLYPVFCKACKESDIYFDSTFYIRKGDALCGYTPCGCSNSYKMNDKELDRVCKKLCDSVGKEFLGIYSYDRKKISKSKLSIYCPVHDSVQNHTTLNTMRAGAYGCDKCSREGISKNKLKTTAHFLSTFNLPDHVKVINDPVTECKSGDKIYWYLFCDKCSYDEYVRAGICTGTFRTTRGQLQKGSLPCRCNPTYPVTKERALYDVLRKCEERG	['PFam:DUF723_PF05265.15', 'Function:Protein of unknown function (DUF723)', 'Evalue:0.037'],[' PFam:T5orf172_PF10544.11', 'Function:T5orf172 domain', 'Evalue:0.042'],[' PFam:DUF723_PF05265.15', 'Function:Protein of unknown function (DUF723)', 'Evalue:0.03
HQ641348.1	Vibrio phage ICP1_2006_D, complete genome	ADX88194.1	83541	85227	ADX88195.1	PIF1-like helicase	MAFDFTGWTEDQVIESMYPAQRLAFEEILYGDSNVLLTAAGGFGKSYVIDAVKYFAKDRAILTASTGAASVLIGGTTTHSTVALPLGIPTLENMKKTTPRYKGIFKRKHPVSIIIVDEAPMLGPQTVDALLQRIVRITKTAQSNNVKLVMVGDFAQMLNVVKEKDKKFIEDIYGTTMFLGSEIFNQCNFKIIELNENKRIGNNKEFGEILELMRMGYDKDKVCEYLNRFVGNPIPDAPYIVPRNDEADLINKRAF	['PFam:PIF1_PF05970.16', 'Function:PIF1-like helicase', 'Evalue:1.7e-19'],[' PFam:YAcAr_PF10686.11', 'Function:YspA cpYpsA-related SLOG family', 'Evalue:4.8e-18'],[' PFam:AAA_30_PF13604.8', 'Function:AAA domain', 'Evalue:1.8e-11'],[' PFam:Herpes_Helicase
HQ641348.1	Vibrio phage ICP1_2006_D, complete genome	ADX88194.1	85241	85496	ADX88196.1	Protein phosphatase 2C	MKVITHCLDENLIILSKDLWDKVYHDNGIELINTTLNLNGMKVVYDEYLSFDTIMVPDKQYFDQKRELVLSNIEIFMEGDKCAD	['PFam:PP2C_PF00481.23', 'Function:Protein phosphatase 2C', 'Evalue:0.03'],[' PFam:PP2C_PF00481.23', 'Function:Protein phosphatase 2C', 'Evalue:0.03'],
HQ641348.1	Vibrio phage ICP1_2006_D, complete genome	ADX88194.1	85607	85835	ADX88197.1	Kyakuja-Dileera-Zisupton transposase	MNKYILINQESAYHEYAVIVADMIHTDGTCDYTLSVTENPFDATKFVDIAQAYDIIGNLTEHMSMGEWEAVLLEE	['PFam:KDZ_PF18758.3', 'Function:Kyakuja-Dileera-Zisupton transposase', 'Evalue:0.024'],[' PFam:KDZ_PF18758.3', 'Function:Kyakuja-Dileera-Zisupton transposase', 'Evalue:0.024'],
HQ641348.1	Vibrio phage ICP1_2006_D, complete genome	ADX88194.1	85837	85996	ADX88198.1	hypothetical protein	MALLVNECKVRFYNGDKFVFYRVDKGLWRFAADESDSTWIPSQIEDEIKEWE	N/A
HQ641348.1	Vibrio phage ICP1_2006_D, complete genome	ADX88194.1	86060	86564	ADX88199.1	hypothetical protein	MKIDYLNTTSTGYVFGTYGESGWSEKYDGDVFSIDHKKGLVYLGKEEYTFDNKQQSWFYTHFPPVVIDYKTETVTVWATYDQSFSFPLKYLPNSKKKHKHIDDYIKYFTKYLGDQHGDSTVKSLVSSLVSDMFHTKYGLKSSQKSKDLLTTLQESIVFMEDNIKLEN	N/A
HQ641348.1	Vibrio phage ICP1_2006_D, complete genome	ADX88194.1	86597	86687	prokka	hypothetical protein	MTYALKLEMWDDGDCESLDLAHFTLANTS	N/A
HQ641348.1	Vibrio phage ICP1_2006_D, complete genome	ADX88194.1	86683	86815	ADX88200.1	Protein of unknown function, DUF488	MDEVCLACYCKAGDFCHRHIIVDMLEKVCKANGIDFERGGEIT	N/A
HQ641348.1	Vibrio phage ICP1_2006_D, complete genome	ADX88207.1	85241	85496	ADX88196.1	Protein phosphatase 2C	MKVITHCLDENLIILSKDLWDKVYHDNGIELINTTLNLNGMKVVYDEYLSFDTIMVPDKQYFDQKRELVLSNIEIFMEGDKCAD	['PFam:PP2C_PF00481.23', 'Function:Protein phosphatase 2C', 'Evalue:0.03'],[' PFam:PP2C_PF00481.23', 'Function:Protein phosphatase 2C', 'Evalue:0.03'],
HQ641348.1	Vibrio phage ICP1_2006_D, complete genome	ADX88207.1	85607	85835	ADX88197.1	Kyakuja-Dileera-Zisupton transposase	MNKYILINQESAYHEYAVIVADMIHTDGTCDYTLSVTENPFDATKFVDIAQAYDIIGNLTEHMSMGEWEAVLLEE	['PFam:KDZ_PF18758.3', 'Function:Kyakuja-Dileera-Zisupton transposase', 'Evalue:0.024'],[' PFam:KDZ_PF18758.3', 'Function:Kyakuja-Dileera-Zisupton transposase', 'Evalue:0.024'],
HQ641348.1	Vibrio phage ICP1_2006_D, complete genome	ADX88207.1	85837	85996	ADX88198.1	hypothetical protein	MALLVNECKVRFYNGDKFVFYRVDKGLWRFAADESDSTWIPSQIEDEIKEWE	N/A
HQ641348.1	Vibrio phage ICP1_2006_D, complete genome	ADX88207.1	86060	86564	ADX88199.1	hypothetical protein	MKIDYLNTTSTGYVFGTYGESGWSEKYDGDVFSIDHKKGLVYLGKEEYTFDNKQQSWFYTHFPPVVIDYKTETVTVWATYDQSFSFPLKYLPNSKKKHKHIDDYIKYFTKYLGDQHGDSTVKSLVSSLVSDMFHTKYGLKSSQKSKDLLTTLQESIVFMEDNIKLEN	N/A
HQ641348.1	Vibrio phage ICP1_2006_D, complete genome	ADX88207.1	86597	86687	prokka	hypothetical protein	MTYALKLEMWDDGDCESLDLAHFTLANTS	N/A
HQ641348.1	Vibrio phage ICP1_2006_D, complete genome	ADX88207.1	86683	86815	ADX88200.1	Protein of unknown function, DUF488	MDEVCLACYCKAGDFCHRHIIVDMLEKVCKANGIDFERGGEIT	N/A
HQ641348.1	Vibrio phage ICP1_2006_D, complete genome	ADX88207.1	86896	87064	ADX88201.1	hypothetical protein	MNLTDILKEVGDYNIKLQFLSNSTVAVKDKKKTNDTEVTFATDMVNSDGIQEWWR	N/A
HQ641348.1	Vibrio phage ICP1_2006_D, complete genome	ADX88207.1	87064	87253	ADX88202.1	hypothetical protein	MNENKDYLLLRVSYDKRDFIDDETLQKYYGGDIVTYLKQLLEEDGRYGFIDWFEIEDIVEGK	N/A
HQ641348.1	Vibrio phage ICP1_2006_D, complete genome	ADX88207.1	87249	87456	ADX88203.1	Protein translocase subunit SecA	MTKRISSIHTNLYEDDTLPHYKGEYLLDEKVWMEAGMYMSGYESSMPEIMSDEEITDTVDEFIGRMMK	N/A
HQ641348.1	Vibrio phage ICP1_2006_D, complete genome	ADX88207.1	87448	87706	ADX88204.1	hypothetical protein	MATYILRGKDWDKKDKYSFLEYVIYRCEYTGVVLNPPDIGWERLKYAEEFDSYEVAYSTKKLVDPFDQLLDVVELNVAWEDYHRD	N/A
HQ641348.1	Vibrio phage ICP1_2006_D, complete genome	ADX88207.1	87708	87942	ADX88205.1	Cadherin-like domain	MKPLLKIQDGIVEGTFDVVDVNSRYQRIVGTFISDGEGKYTFEPYHLVAGFVAIPMRLSDEEQYQIDWIKYELEGGI	['PFam:Cadherin_5_PF17892.3', 'Function:Cadherin-like domain', 'Evalue:0.048'],
HQ641348.1	Vibrio phage ICP1_2006_D, complete genome	ADX88207.1	87950	88238	ADX88206.1	hypothetical protein	MKETVGILEKIKRELRAFSVEIRYGDAFDNDGEHTFLSIAIYTEMLDNPIEIDINLDKVLTGDINIDTMLEELKFELDCSLNTVNFYSHYSERVH	N/A
HQ641348.1	Vibrio phage ICP1_2006_D, complete genome	ADX88207.1	88597	89908	ADX88207.1	T5orf172 domain	MRLTKRQQEFIGSTFPTPEGGILTVTGVVGKSSSNNAIFGLECSICSRDLELWPKGSISSTKGSLMRGYTPCGCAKNPNWTEGQNLIRVKRECSKRGYKFHGWWGKYKGIETKLNLENPITTNCWQSTNMNSFFNGSGDPVIGRKKTVQAVLISDKQHIEDFIKAGFTEGYKFWRSERLSKEGYKRYWNYTCSTCSSDEYVEAGLCSGVFESPISGLKVGQKSCRCSETFRWKQEHREYQIKKVCKEEGLIFTGW	['PFam:T5orf172_PF10544.11', 'Function:T5orf172 domain', 'Evalue:0.0038'],[' PFam:DUF4379_PF14311.8', 'Function:Probable Zinc-ribbon domain', 'Evalue:0.039'],[' PFam:T5orf172_PF10544.11', 'Function:T5orf172 domain', 'Evalue:0.0038'],[' PFam:DUF4379_PF1431
HQ641348.1	Vibrio phage ICP1_2006_D, complete genome	ADX88207.1	89994	90378	ADX88208.1	hypothetical protein	MISQKYIDREKLIWKLMCTNDEGDDNSHKVISYFVKKSHGQTIDITGKVYQPKKVEFVKLVNSAWALAQWDDVIHTKKGDIRKKYVDKVLSMSDTYLALGHYLEQVRCEGTKNALLSWQEFYLLKGE	N/A
HQ641348.1	Vibrio phage ICP1_2006_D, complete genome	ADX88207.1	90383	90566	prokka	Hemin uptake protein hemP	MNKLILTKVDNLLWDGQLYVDNILLRSYDNLTAFEIHQRVSEVVGVNKYQTVRIDLEGEE	N/A
HQ641348.1	Vibrio phage ICP1_2006_D, complete genome	ADX88207.1	90565	90823	ADX88210.1	Raf-like Ras-binding domain	MNPEDFIRMMHGGSGNNNVLKRNPTTTELDEFINRAMQKRDMNPQMLYLDLQNKLEPQRGVSMLSFEEAEIYPMVMNRLVERFSK	N/A
HQ641348.1	Vibrio phage ICP1_2006_D, complete genome	ADX88207.1	90834	91257	ADX88211.1	Protein of unknown function (DUF4022)	MLVFKKNWIYRYNEWCHGNMFTIGNVNDSKSICSYFWKTMWNLVPVNLMYSMIAHTPAVAGLWLKKFEYFDKLTGLPALYTFLVAGYLSLAAFGLILVGLAIIQSKFENRKQNSDKSPNLVIEYIKTKKSKICPMIEWED	['PFam:DUF4022_PF13214.8', 'Function:Protein of unknown function (DUF4022)', 'Evalue:0.025'],
HQ641348.1	Vibrio phage ICP1_2006_D, complete genome	ADX88207.1	91256	91967	ADX88212.1	hypothetical protein	MMNKKAIFISAQQPRSGKDLSAKYLQSFFTDLGYNCEIHAFKDKLIQVACDILNISVDEFLDGYDETSEDYLSRFTKQEQLTRFDIVTLLNSVQNKWWKDVRLYNVNGRFYSKREWIIHVSENIFKPHCGKDYFGQAAANHIDNQDIILYSDSGFAHEAFPVIEKVGKDNCLVVQLIREGYNSGIKDSRKLLEPEDFPEHLRPQFVQVSNPNCPEWQEVLERKLRLKVANKVLEGM	N/A
HQ641348.1	Vibrio phage ICP1_2006_D, complete genome	ADX88207.1	91963	92575	ADX88213.1	hypothetical protein	MKKKIAIDIDLVCTKDLGIDWYEYLVSNHGDYFYDESYERFCKDVENNQVDYNIAKYFDLPWWVYSMAFWKQEDLYDKEVLAESCYDVVKNLWQAGFEIYFLSHTTFEHIHSKYRFLQRNFDFLYESGDLHFVASKSKCCMGGSAAIIIDDRISNLNMFKHVDTLRILYDTPYRQDVVSTEEYVVAKSWVDIEDIICKWMEEE	N/A
HQ641348.1	Vibrio phage ICP1_2006_D, complete genome	ADX88207.1	92575	93286	ADX88214.1	hypothetical protein	MNKKEFTIEDVLYMYDTVEKWNIYCGNLTSDKSLIPMYHGLSKAEFYGKGEFLEGYNSGDLVMQLDGLGDLSYTVFEWDMLQLGKMYTPRKINKIPFYILDGWTKDLFKLVKRLDHSINLEYSEYAAADLISLLTCYSDVADIRGVFDAVTASNYSKIPLVSEVVDESHTLDNEVKRIEAQGRYVQVDYKLLDSDDGQRVIFTAMEDLQDGVVFSKPKIIKSRAFKEVCDLSQFIY	N/A
HQ641348.1	Vibrio phage ICP1_2006_D, complete genome	ADX88217.1	91256	91967	ADX88212.1	hypothetical protein	MMNKKAIFISAQQPRSGKDLSAKYLQSFFTDLGYNCEIHAFKDKLIQVACDILNISVDEFLDGYDETSEDYLSRFTKQEQLTRFDIVTLLNSVQNKWWKDVRLYNVNGRFYSKREWIIHVSENIFKPHCGKDYFGQAAANHIDNQDIILYSDSGFAHEAFPVIEKVGKDNCLVVQLIREGYNSGIKDSRKLLEPEDFPEHLRPQFVQVSNPNCPEWQEVLERKLRLKVANKVLEGM	N/A
HQ641348.1	Vibrio phage ICP1_2006_D, complete genome	ADX88217.1	91963	92575	ADX88213.1	hypothetical protein	MKKKIAIDIDLVCTKDLGIDWYEYLVSNHGDYFYDESYERFCKDVENNQVDYNIAKYFDLPWWVYSMAFWKQEDLYDKEVLAESCYDVVKNLWQAGFEIYFLSHTTFEHIHSKYRFLQRNFDFLYESGDLHFVASKSKCCMGGSAAIIIDDRISNLNMFKHVDTLRILYDTPYRQDVVSTEEYVVAKSWVDIEDIICKWMEEE	N/A
HQ641348.1	Vibrio phage ICP1_2006_D, complete genome	ADX88217.1	92575	93286	ADX88214.1	hypothetical protein	MNKKEFTIEDVLYMYDTVEKWNIYCGNLTSDKSLIPMYHGLSKAEFYGKGEFLEGYNSGDLVMQLDGLGDLSYTVFEWDMLQLGKMYTPRKINKIPFYILDGWTKDLFKLVKRLDHSINLEYSEYAAADLISLLTCYSDVADIRGVFDAVTASNYSKIPLVSEVVDESHTLDNEVKRIEAQGRYVQVDYKLLDSDDGQRVIFTAMEDLQDGVVFSKPKIIKSRAFKEVCDLSQFIY	N/A
HQ641348.1	Vibrio phage ICP1_2006_D, complete genome	ADX88217.1	93367	94225	ADX88215.1	Putative exonuclease, RdgC	MKAVSLYKLTNTQQTLASITEEAISQFSFKPCGSTDTHRIGFSETEIDSLFVTQLPNKIVLSVTEQYKKPKKYSVQTLVEQQKIIFEADSGVPANKKLIKQWTLEATESLLPTTEPDEPKTYTVVIRNDGLVMVEASYKKAEDILSLLRKTIGSLPVVPVETEIPVGDFLDSLVTAKSSDKITLGNKGVFLTSEGLSHTLAKGSLYDSSAKELVEDEGAMTSLLSVNYDGVVDFTIKDDLSLSGIKFDKEVFIEV	['PFam:RdgC_PF04381.14', 'Function:Putative exonuclease RdgC', 'Evalue:2.4e-24'],
HQ641348.1	Vibrio phage ICP1_2006_D, complete genome	ADX88217.1	94281	94875	ADX88216.1	hypothetical protein	MIPENEWTKGMRQFVGETFKTPKEGVLKVTGVVGRCGYNAIFSLECSVCSLDKELFTDGFTSLKSDLVRGQVPCGCSKNPKWSPQQDLILTNRLLSEKIPHLKAVDSIKEKGKPREFILECEICSKDKELWPYGSITGVKGNLVKDSVPCGCTKSPKWTQSQYELLIKRKCEEKGYVFRGFIGNWKGTDTYLRLHNP	N/A
HQ641348.1	Vibrio phage ICP1_2006_D, complete genome	ADX88217.1	94995	95535	ADX88217.1	T5orf172 domain	MFAVEGGEFIGWKEVYKNSDSKFQWLCGENHLCETGVVHFLSLGTRCGTCARIKQREDGVFYGYYPKRSDEQDYLYIIHFRKGNYIKVGRSFDVEKRLKGSNGLLKTSNHKRNEVEVLAVYTGIHQDVYDTEQWIHEELTERGFYHNESDWSVETFYPDCKDLIFYLLNNSNLVKEEER	['PFam:T5orf172_PF10544.11', 'Function:T5orf172 domain', 'Evalue:1.7e-06'],[' PFam:MUG113_PF13455.8', 'Function:Meiotically up-regulated gene 113', 'Evalue:0.0014'],[' PFam:GIY-YIG_PF01541.26', 'Function:GIY-YIG catalytic domain', 'Evalue:0.045'],[' PFam:
HQ641348.1	Vibrio phage ICP1_2006_D, complete genome	ADX88217.1	95535	95712	ADX88218.1	hypothetical protein	MLQNEDFFSEACLLLKEIHTFESIKHYCTESSVWCNEQIKLRRDLLQQLVNEVKDSEY	N/A
HQ641348.1	Vibrio phage ICP1_2006_D, complete genome	ADX88217.1	95701	97261	ADX88219.1	hypothetical protein	MNIDYSNAFSKKLVTTENENKHDVGEKRENVFIRDESDNPLFREIQVDDISKLIRPETVFYADFDMPVYQIASNLEEKRIKATCKSDPSIVIDCKGVREFKGLGKKIADSSELGVLNLKRSVEGLQPLSADDFDIIQYQNLNMNEDKAFETAKIQVYKKLKEYRLQYNIPKVIPVLGEGESFRESYPTCRRYKGNRQETLRPLLLKKLRQWVINDLGGIMTTDAHNGKLVECDDKVEMFAAQGYQHYRKHGWFNI	N/A
HQ641348.1	Vibrio phage ICP1_2006_D, complete genome	ADX88217.1	97253	97802	ADX88220.1	hypothetical protein	MAKKLNQIKHRPYLNKLSTFMECSPYVRLKDFPYEELSGDEILLCSESRGNRFVSHKVLTRYVKPEYVLNGEYLMTIICISDTEWYKIDVKKLHKLLVESQPLNKIKLYCANGLFFWEEGDNLKVRTISDVKDESNLYDTLIPKDTTLDVDFCDQSLYGTFMVVCYDGKSFWIKPKYVEVLC	N/A
HQ641348.1	Vibrio phage ICP1_2006_D, complete genome	ADX88217.1	97795	98026	ADX88221.1	hypothetical protein	MLSDLEDFLLLRSKEEYDYKWAIEFESWDRGDCSYHHLLTVVLMREFELSNSGIFGTRDDVKDSIRQLQEFVETVK	N/A
HQ641348.1	Vibrio phage ICP1_2006_D, complete genome	ADX88217.1	98022	98688	ADX88222.1	RecX family	MKRSGFRKSNKPKRDRTAPHNIADQFEREKHQKELEKFLKQLNPDGTPKKLLTKSALMSIIRGAIREKCWMYAPNKLAFENMSTIPDEDVDSRRRWKRQCEDCGQWFNKSEVQTDHRKGEHSLKDFDEIWDFYLSINNVGFDGMSSLCEECHSIKTMMERYNYTREEALILKKVTAWEKEYKTAGKQKDWLLKKGFSEEEVSNPEKRRQSIWKYFQSQENK	['PFam:RecX_PF02631.18', 'Function:RecX family', 'Evalue:0.032'],
HQ641348.1	Vibrio phage ICP1_2006_D, complete genome	ADX88217.1	98687	98876	ADX88223.1	SecA preprotein cross-linking domain	MNRNIAIKLLSAQEVYDTLCRSGNLYDEENDRYYTIYDILHALDVHENEIDYVQKFSFDELK	N/A
HQ641349.1	Vibrio phage ICP1_2006_C, complete genome	ADX88277.1	1463	1679	ADX88274.1	hypothetical protein	MRATYIIKSVLDKLDPYVAVCFHELLAGKSLTAMNQRKQRAVDSNNWDKYHNIGLAVELYKQNKFMIEKGV	N/A
HQ641349.1	Vibrio phage ICP1_2006_C, complete genome	ADX88277.1	1681	1867	ADX88275.1	hypothetical protein	MRISLHDSAETHLLELCKSLGGSPSQVVKLLSKAFNNHINKGQPLELQGVIYVKQEHKQED	N/A
HQ641349.1	Vibrio phage ICP1_2006_C, complete genome	ADX88277.1	1835	2519	ADX88276.1	Firmicute plasmid replication protein (RepL)	MSSKNTNKRIDQEFFPSFSKVFKAGSIAFIKDHQEVSIPWDIYSAVIYSFLLNKFEYHNQLSISQDAISSNCNCSVDVVKSRLALMEDAGIVKIKRQPNGSGLMKANLYTNVIDITKSNKYRLINSKFTQHYYDLMKDRKKRLALLDGVVLKRSWTSHQVRNYLANRNYELVTGVYLDGDKLSSKLYMKYYNDKPEHDLSQGFKLNDEIREYEYNTLIDNAIYEEDL	['PFam:RepL_PF05732.13', 'Function:Firmicute plasmid replication protein (RepL)', 'Evalue:0.048'],
HQ641349.1	Vibrio phage ICP1_2006_C, complete genome	ADX88277.1	2515	3301	ADX88277.1	T5orf172 domain	MIYIVKLKNDHDDLIKLGYTSNLQERLDYYKDYFSEVSLLWTFEDPEVKHYRLEKDLNSVYLKSLTVRPVTYFGGYTECYHTSSFNYLIKTLKEKSLESYYRNTQPSLNRVLTATNFTININNPSLLLCTAFKSLTTGEVIKFDGVLLKIYLYMLGRYNFYQTHNADYIETFDRICTAATGMDYRGNGTNRGRIKTLRGLGLIDVETDLNGKILVGGVKVVNTVDDILTEWQPVNEQLDYYDSKEGREERKKQKL	['PFam:T5orf172_PF10544.11', 'Function:T5orf172 domain', 'Evalue:0.00044'],[' PFam:T5orf172_PF10544.11', 'Function:T5orf172 domain', 'Evalue:0.00044'],
HQ641349.1	Vibrio phage ICP1_2006_C, complete genome	ADX88277.1	3560	3926	prokka	hypothetical protein	MHIMYSKKEPHIEIKSHHVRLFSGHLNYTNSFEPKLFKGSLADKALSWLYDCELLKVKLSEVNTYSKSVYCWLYQKDSGEVFKVWGLDNHEPNTSKLLPNNKVMINGLGVFDYEDFQIFEF	N/A
HQ641349.1	Vibrio phage ICP1_2006_C, complete genome	ADX88277.1	4035	4365	ADX88280.1	hypothetical protein	MQTQNINEYEQHLTQIKIRVNDNTLLQKWVNHLDNLSVADRELACVTFVTAGNSAILEFDSLYYAIVYYDSNRNFLKNEPIISLGIDADVEMMTDWDRESLEMKKVVRF	N/A
HQ641349.1	Vibrio phage ICP1_2006_C, complete genome	ADX88277.1	4469	4628	ADX88281.1	hypothetical protein	MQFVPTHTSIDLNQLVMVKGGVVYVQSEDLADVEAIGYSWEYNSEYLIPLQK	N/A
HQ641349.1	Vibrio phage ICP1_2006_C, complete genome	ADX88277.1	4647	4932	ADX88282.1	Glycyl-glycine endopeptidase LytM	MKKLALAIIILLSLGFSLKSEAAQPESYSVEQEHITIKKDSYGLDKALCYFSDKNGKHITNKIVTITAQYDNLYIIETLMNRQEHVRVHTVECK	N/A
HQ641349.1	Vibrio phage ICP1_2006_C, complete genome	ADX88277.1	5042	5234	ADX88283.1	Ribbon-helix-helix domain	MDFQQITQNETFQQYILLEALKLLSKDTGINIECLIEQFPNNAKLREECAKIAVETAKILATK	['PFam:RHH_3_PF12651.9', 'Function:Ribbon-helix-helix domain', 'Evalue:0.026'],
HQ641349.1	Vibrio phage ICP1_2006_C, complete genome	ADX88277.1	5243	5450	ADX88284.1	hypothetical protein	MKTLNKTYKAYNTNTLKSVKVTGYHLVKELLKYGVSLENVAFFAKSKQSIYNTSFKTEFGNLHIDLVK	N/A
HQ641349.1	Vibrio phage ICP1_2006_C, complete genome	ADX88277.1	5612	5804	ADX88285.1	hypothetical protein	MTFYVGKCEEENKSTVFVYEILLNKPKFIGCRLLEDLESAYQKAIEVISNKRWYQKDYELIEI	N/A
HQ641349.1	Vibrio phage ICP1_2006_C, complete genome	ADX88277.1	5808	5967	prokka	GTP cyclohydrolase I	MQRLLKHTEKRIDRVLRLMATGYTQDGKHLTRSVTDRAEELSTLKRVTFLRG	N/A
HQ641349.1	Vibrio phage ICP1_2006_C, complete genome	ADX88277.1	5974	6151	ADX88287.1	hypothetical protein	MQTTANYFCSFQKVKPYKPTFSFGEEYQQAEERSRKKGKIDRRKARDNKRNWMIAEIG	N/A
HQ641349.1	Vibrio phage ICP1_2006_C, complete genome	ADX88277.1	123350	124349	ADX88500.1	C-5 cytosine-specific DNA methylase	MNVLSLFDGMACCRIALERAGIQVGNYYASEIDKNAIKVAQANWPDNIQLGDVTKWQEWGIDWASIDLVTGGFPCQAWSIAGKQLGDKDERGMLFWTMLDIMKRVREYNPKAHFLIENVKMKKEFEEYITHHTEQSLGEVHKILINSALVSAQNRNRYYWTSFPSTQPEDKGVVLAEILENGGVDQDKSYCIDANYFKGGNLKSYFEKHRRQLVFCGAMRGRYIVNGKRQDPRIFTAGLTKQRIEVRYDGKTNAL	['PFam:DNA_methylase_PF00145.19', 'Function:C-5 cytosine-specific DNA methylase', 'Evalue:4e-47'],[' PFam:DUF2462_PF09495.12', 'Function:Protein of unknown function (DUF2462)', 'Evalue:0.0046'],
HQ641349.1	Vibrio phage ICP1_2006_C, complete genome	ADX88323.1	16594	16837	ADX88313.1	Rubredoxin-like zinc ribbon domain (DUF35_N)	MKQGVYININGSYERVDSFRHSTERVFTKAHDKIAPEGRIFVVKCKDCGGSTFEDDGRFINEFSCSCCVESYTEVFFYKD	['PFam:DUF35_N_PF12172.10', 'Function:Rubredoxin-like zinc ribbon domain (DUF35_N)', 'Evalue:0.0087'],[' PFam:CoV_NSP2_N_PF19211.2', 'Function:Coronavirus replicase NSP2 N-terminal', 'Evalue:0.019'],[' PFam:DUF5486_PF17588.4', 'Function:Family of unknown
HQ641349.1	Vibrio phage ICP1_2006_C, complete genome	ADX88323.1	17037	17256	ADX88315.1	hypothetical protein	MWIKISSEEYYYIYEGIRLNPSLKCINVGDYPDLFEVEFHLNDKPILSKAEQDNYDESDYYLPTITYYKWEE	N/A
HQ641349.1	Vibrio phage ICP1_2006_C, complete genome	ADX88323.1	17258	17489	prokka	hypothetical protein	MIKGYYVDLEGAVVTVVENDAKLYNSWGEVLLEQKETYTSVLTGGWEEGEGFRVDQEYVLWTSLKELAKIIEGRGG	N/A
HQ641349.1	Vibrio phage ICP1_2006_C, complete genome	ADX88323.1	17726	18035	prokka	hypothetical protein	MCGTTTRVKRAELLQEFVICLEDYNHLLHKETIAAIVTTDGAIILQLDTESPLTEWYRFKQDDQTLVVRSKKLYSVDDVAKQMQLFCEGEERRREFINNGGE	N/A
HQ641349.1	Vibrio phage ICP1_2006_C, complete genome	ADX88323.1	18037	18388	ADX88318.1	hypothetical protein	MCKKEKCPNFDKCKCGTPKQVLEGVNTVLGIDHEIKGDNNRYENLTWIPMTTSPHHISNQSSTNEFNLDTIAIAVGEWDYAEKVYNFVPESEVREELGIISYISPLGVFDNQEEEK	N/A
HQ641349.1	Vibrio phage ICP1_2006_C, complete genome	ADX88323.1	18390	18963	ADX88319.1	hypothetical protein	MSKKPAIKHELNKYGMENISYNNKLSIYQLSSDNDCKVVISCDKGDIEDIISQVKRHVDGVDHVHGVVEGTDKSYVIEGNEKDYFESRAEAILYMLDPEDEFESLTLTSKYSYTLSNKPDDVVKGSTTSRTAYKSGTLHEVIEDLTYMPYIHKLSGFIDKQKVDLYRLSLRIQEKLEMQKETRDVMEKIL	N/A
HQ641349.1	Vibrio phage ICP1_2006_C, complete genome	ADX88323.1	18959	19130	ADX88320.1	Protein of unknown function (DUF1778)	MSKKVTIKLDNLTKEDYDTLMIAASIVGKTIEEFVIDAALERAEEVIDTLAASFGE	['PFam:DUF1778_PF08681.13', 'Function:Protein of unknown function (DUF1778)', 'Evalue:2.3e-07'],[' PFam:ParD_PF09386.12', 'Function:Antitoxin ParD', 'Evalue:0.002'],
HQ641349.1	Vibrio phage ICP1_2006_C, complete genome	ADX88323.1	19136	19478	ADX88321.1	hypothetical protein	MQVFEFVSDKGYTVEVELFDTPPFRSMENRDDYYGGVDILDVKVYDLSTGEPVYMHGITNEEIIQEWEMHKDTQTMREDYGHLSIIGEEWFREEQGICMSKLNKVKLAKMIGD	N/A
HQ641349.1	Vibrio phage ICP1_2006_C, complete genome	ADX88323.1	19496	19679	ADX88322.1	T6 antigen Ig like domain	MSNKPLEIGQVREIEVCGTKYQVINFDEKFVYIQTINAGAEDDKIYRWDVQMCDRDIVVM	['PFam:T6_Ig_like_PF18002.3', 'Function:T6 antigen Ig like domain', 'Evalue:0.022'],
HQ641349.1	Vibrio phage ICP1_2006_C, complete genome	ADX88323.1	19833	20808	ADX88323.1	T5orf172 domain	MKGEYKVGWKRLTSCGATLEIVRENEDNLFIVCSRCHSDFELFPYPIVKPKTHIRKLKSKDPCGCVRSYAWSEAQRVIQIQRVCKNLGYIFHGFVGKFSGNKTYLDLENPETGNRWGSCNIANFLNNGRGDPIIGRQITTKARAISIEDRLQHVEEILKEEGIPQEITINTISKRGRSYTSFDWVCARGHKRVSTFNNFINHNQRCGDCHHIDNNFSGFVGGVYTGRLDDNDFIYILGLENNEESFIKIGRSFNV	['PFam:T5orf172_PF10544.11', 'Function:T5orf172 domain', 'Evalue:3.2e-05'],[' PFam:MUG113_PF13455.8', 'Function:Meiotically up-regulated gene 113', 'Evalue:0.012'],[' PFam:Cytochrome_C7_PF14522.8', 'Function:Cytochrome c7 and related cytochrome c', 'Evalu
HQ641349.1	Vibrio phage ICP1_2006_C, complete genome	ADX88323.1	20791	21010	ADX88324.1	hypothetical protein	MNLKDYTDPNDIAKAIRFGLFTYQSVLNHAQRLKLVGDPKYTIYSEGCKVYTVNKKQAIANFLRGWSNEGGV	N/A
HQ641349.1	Vibrio phage ICP1_2006_C, complete genome	ADX88323.1	21081	21549	ADX88325.1	RNase H	MVEIWTDGSSIKYDGKWFGGSGVILQYKGTIKHLSETLPDYTNNMSEIYAMILGLESLKRRCDVTIFTDSKYSLQCVTDWIPKWKRNGWKTAGGSIVKNKELIVRLYDLCQQHNVKFIKVKAHSGIDLNEKVDRLAYEAATKGKEEYEKIYAKQR	['PFam:RNase_H_PF00075.26', 'Function:RNase H', 'Evalue:2.6e-33'],
HQ641349.1	Vibrio phage ICP1_2006_C, complete genome	ADX88323.1	21520	21721	ADX88326.1	RNase H	MRKFTQNKGEVKNKELIIDLYKTTQKHHVTWVKVAAHSGVYFNELADRLACEASAKSKEEYEKGVL	['PFam:RNase_H_PF00075.26', 'Function:RNase H', 'Evalue:1.6e-10'],
HQ641349.1	Vibrio phage ICP1_2006_C, complete genome	ADX88323.1	21710	23750	prokka	DnaB-like helicase C terminal domain	MFYKKEVKSYNDYYSSGKAVRNLSVKDILAFPIKGNPDRQLTQEAAEYFQIRQEYSQEDGTTIVATHFPSYNQSGEITGFKRRDWTLDKEDRFHFTTIGTVKTKNMMFGQYQTSQGTNRKTLVQLEAEEDTYCAWQAALDNLRSQVHELGNRSDEKAKSLRGYLAAIESSRIKISTGDISGQIITLPFVGLNVGAPNAAETVAHNEKFVKSYSKYVLALDNDHLTEEERIKYSNNSARGEEATNAIASYLLTDNI	['PFam:DnaB_C_PF03796.17', 'Function:DnaB-like helicase C terminal domain', 'Evalue:2.3e-07'],[' PFam:AAA_25_PF13481.8', 'Function:AAA domain', 'Evalue:8.9e-05'],
HQ641349.1	Vibrio phage ICP1_2006_C, complete genome	ADX88323.1	23765	26477	ADX88328.1	DNA polymerase family A	MKGLYIFDSEGDGLCGKSIPDEDHITKFHTLLFKEYGKDNWNLFLDFNHPDFQEAKKFAESKGVNLKIMDFSEFNDWVVTYPTAIACQNLEGFDMLAFSHILGTKYEKIPVEKINGKEIRVFDTLSMSRGLYPDRPLPRGCPAKVKNPQGGKAKSIGPHSLEAWGVKVANKKVAIEDWKGLPLWKYVDRVWEDVIINELQWNALIKEMQDGKDKGVDWKMALKHNLLADHLMQVQEEQGVVFREDKALELVDKID	['PFam:DNA_pol_A_PF00476.22', 'Function:DNA polymerase family A', 'Evalue:7.5e-14'],[' PFam:NAD2_PF18782.3', 'Function:Novel AID APOBEC clade 2', 'Evalue:0.026'],[' PFam:APOBEC_C_PF05240.16', 'Function:APOBEC-like C-terminal domain', 'Evalue:0.032'],[' PF
HQ641349.1	Vibrio phage ICP1_2006_C, complete genome	ADX88361.1	43551	44943	ADX88357.1	Protein of unknown function (DUF3014)	MPYKNSVESITRLSTVAAAGANLNNSIFIAAHNYFRTATKPYYTMEDVNNDKAIPTYSNAYKALQQAFKQVGGASPIYLGRIDTDSVTFTPTVQNSKPYKIKCKVFDKVDLSDVASFEMTHTSSVTATANEIVTELIASIVAPPAEVTFSSVGDVLKFTPSAGHQIIIEEATSNLVQSYEHSVTGAEAYAAVEDEANEEFYFVTSESRDLTFVKSLADAVEATENSDYKKQYRVASSALSTLTVLTDPVAADDLL	N/A
HQ641349.1	Vibrio phage ICP1_2006_C, complete genome	ADX88361.1	45072	46050	ADX88358.1	Cyclic phosphodiesterase-like protein	MWNIQSIPFDPVQRCRTIAEAIGEVVPDLLGSLTVSSNSYKIDLTDITTPATYTLDTEVMDLDTGVTAVVNLTFTSIGTETVDELYTALVDTFSAATPLLYFSTNLDFTLDVGKYFTLAAKEGVGFVQGITVSPNITITEELVAAPIGKPAAYMQYGKQPICQYPLIVVTPILHEEHNSVYGKGSIEVDGVQRPYVEAYIKMRVSVRCESGDYQQVLTNGTPSAGYILNQFKRRIQYDNHRQTFFEKVNASIQKD	N/A
HQ641349.1	Vibrio phage ICP1_2006_C, complete genome	ADX88361.1	46049	46469	ADX88359.1	hypothetical protein	MAQWKLVKEKVAYLKVETKLPATWHNGVLVQPPPTITYQSFPCLWEPFDPDEAELLPSGVKTTEAKWLFTEKLLKTWDDATTNSTKADIIYFADPSKATGKKPQAYEVWRAEEWIENDGFLLLDNTQHDYVVIKEGRLK	N/A
HQ641349.1	Vibrio phage ICP1_2006_C, complete genome	ADX88361.1	46474	46990	ADX88360.1	ABC transporter C-terminal domain	MFVLKFTELENHIAELERRIKALEKADLFYGYHQMQQSHYSGFNYPDLAAILSAGSSTANIPARPIFDIMQPLVKVNTTKFKTALRGYLTNLKGKPTKSIDDIGKAFWEEFRPTFNLVMGNEAYLTANSEGVKRQKLLDGADPNKPLYWTGDFAKHMSYFKNNTLVYSNNG	N/A
HQ641349.1	Vibrio phage ICP1_2006_C, complete genome	ADX88361.1	47091	47772	ADX88361.1	T5orf172 domain	MIQEKDKYVVASVTILESNQATNTSTGEVIQITPEMKCVYFYMREKYCMSIKYNNKYTESWESIVATVAPMSGQKLKKLSKALRDIGLVITLSKKDSSKQVVDVCDVEGWVFSNDKQHRKTVIDYLYVINFKKDGCIKVGRSFDVEKRTRQLLRVSNHKQDEIDILAVYTGTHQEVYDTEQRIHEELARGGYYHNDSDWSVETFDPDCENVLFHLLDKSGLSEGAW	['PFam:T5orf172_PF10544.11', 'Function:T5orf172 domain', 'Evalue:3e-07'],[' PFam:MUG113_PF13455.8', 'Function:Meiotically up-regulated gene 113', 'Evalue:7e-05'],[' PFam:T5orf172_PF10544.11', 'Function:T5orf172 domain', 'Evalue:3e-07'],[' PFam:MUG113_PF13
HQ641349.1	Vibrio phage ICP1_2006_C, complete genome	ADX88361.1	47950	48679	ADX88362.1	Phage antirepressor protein KilAC domain	MKNEAHKFDHQVFGELQVVVYEDKPHFIANEVSDILGYKQHKDGRAHCKSLIKLSLPDLRKLGLESLATNPQGIIICPEKDVYRMVMRSNLPKAEEFQDWVMEEVLPTIRKTGGFVSDVDQIIDTFYKDEKEDIKAIIRASLVFRKENQHKIDFANDVTETVGWQDMNSVAKVLGLGRNTLFRYLREIGILMDNNLPYQQYITQGYFRVNPVTKYGRQFNVTLVSGKGEVWIHKKLKEHNLI	['PFam:ANT_PF03374.16', 'Function:Phage antirepressor protein KilAC domain', 'Evalue:9.8e-20'],[' PFam:Bro-N_PF02498.19', 'Function:BRO family N-terminal domain', 'Evalue:1.3e-15'],
HQ641349.1	Vibrio phage ICP1_2006_C, complete genome	ADX88361.1	48799	49225	prokka	Toxin Ibs, type I toxin-antitoxin system	MFKHLIVLVILVLSASVYAKCPVEEVIYTPHWRENFTRFPAAERLYVVQKIDRGDFTILVLDGLQMVILGYKEEFNNIRKGVAMSKIAGEYFGRIDVDLGLTDLSGFPVDKEVWIPITVKDLRDMCSSEAAKDSFWVHRQK	N/A
HQ641349.1	Vibrio phage ICP1_2006_C, complete genome	ADX88361.1	49270	49930	ADX88364.1	hypothetical protein	MHILQYILILLFTPIRKVVGLFWFWVIAGFRHKATNIVYNYHLSTGKWLKRLEERHPKKVVNGWVLDGKRVGEGVVRFKQVSYLQYLFWYWVVWIWCDDDSNYDSTDTTFIKTILDGERKSWVMKFFGERLKSEYQYLLSRKFGNRFELGDKQLGNVSLRKCWLSTTLWLMRNTAYNAKYSMYESDKQHFKFTVGKYRFGWYPEDVVNGKQNYTLKFFE	N/A
HQ641349.1	Vibrio phage ICP1_2006_C, complete genome	ADX88361.1	49933	50266	ADX88365.1	Family of unknown function (DUF5849)	MLSNFSKNIMLEAAVKNGTYVYAAASSSSSVGDELTTPRQIIVFAAASSGSIVGNTSTPITIPAGGSVSHIHLFNAATGGDWLGTFALTVPEIYGSEGSLNVTGLTITLG	['PFam:DUF5849_PF19167.2', 'Function:Family of unknown function (DUF5849)', 'Evalue:0.029'],
HQ641349.1	Vibrio phage ICP1_2006_C, complete genome	ADX88361.1	50265	50628	ADX88366.1	hypothetical protein	MISDDDYIAGDSYILEVQVFEDEAQTIPQDLNTIINVVYGIWYSNDLVNPIFETELADGFITIPDRTNGKILVDLRSDQANIRQGQLFQTVKIVDDSGRITTVLSEYLNIRTLPKVKGIV	N/A
HQ641349.1	Vibrio phage ICP1_2006_C, complete genome	ADX88361.1	50627	50966	ADX88367.1	BILBO1 N-terminal domain	MSNIEEFVQGHSSSVDVRKETSHTLSGNLGETQEIISNKEVTVSPTSVNLINEEEVGAHKRVNTRIDYLQTISHEMVTFKKVFTIFAKKVIRKFSMSARHVVRKVTNKSWGG	N/A
HQ641349.1	Vibrio phage ICP1_2006_C, complete genome	ADX88394.1	61690	61969	ADX88388.1	hypothetical protein	MITLDYLKSRVELTEEKDFVFRWLKIENPSKYSSFNSRYAGNLAGSMREDGYIIVNFEGCGRYFLHKLAYVLQQYTRYFFSARRDRPHRFRY	N/A
HQ641349.1	Vibrio phage ICP1_2006_C, complete genome	ADX88394.1	61931	62363	prokka	AP2 domain	MPDVIDHIDLDTRNNLADNLRDGTGKVKNQRNRKGIGACGYKGVSFSDKTGNYRARIVVNNREVNLKTSKCIQPCIEFYKATCVHLNYPVLKEYTNVPDIKLPKRVINLIDKAFSYTVVDKQSQYVGVGWNKKQGKWNAIVVV	['PFam:AP2_PF00847.22', 'Function:AP2 domain', 'Evalue:9.6e-05'],[' PFam:HNH_3_PF13392.8', 'Function:HNH endonuclease', 'Evalue:0.0014'],
HQ641349.1	Vibrio phage ICP1_2006_C, complete genome	ADX88394.1	62533	63085	ADX88390.1	Hsp70 protein	MATLPTIETYFIVDPRTNKIVTSTTLNEVGKWQFLQLGNYTSAQPLVVNQGMSAKITFQPVDITFSQSNGLEINYDFDNQLFRPQTIGDLFLTEIRFKAKCSAQNGYADLLVTSPSFLYNPVTAQTFNLTKGAGVEQFITVNGSIFVGEDLKENGFEVSIRAGDGNFSIYDVSFLSCRIGSGK	N/A
HQ641349.1	Vibrio phage ICP1_2006_C, complete genome	ADX88394.1	63306	63783	ADX88391.1	hypothetical protein	MGNTDGTDETLLSTNIKKILLGTLPLGFQANLHPDEEGTIIIGVPAVFEPKIVFSSTPTTQVRVSQSDPAEPDAFSDGGWSNSVHPASANSIPWFNSTLGRRFMTNLPVQFRVSDLSTFNPNTSVISVNYTMSGSMVLVNYPVVSAYEKEYCVLEWGY	N/A
HQ641349.1	Vibrio phage ICP1_2006_C, complete genome	ADX88394.1	64037	64439	ADX88392.1	hypothetical protein	MIDKDIIEQLNKARQNPIRTVEVTREIIWDESVQFAKEGNEHFFEKLSLCQEEGRYAVVQYDGGFPMMIDMRKNNESDKMKVTIVDKHVYDIIMDAIETYRLYTHYYVNAYEFVLVYCLTRHIDLVEYGIIDL	N/A
HQ641349.1	Vibrio phage ICP1_2006_C, complete genome	ADX88394.1	64482	65049	ADX88393.1	hypothetical protein	MSYHFIRGYRELWKYLAKKTNGGIDEFGSAQLVRAWFKTAEGEVVRCGSWQTLFQEMNNRYGTNFIPHKCRDSRNNYFNIALDEGDIPLVEDKPTVEAKSLISLSPKEDEEVLNALQEQEENQAAEEKVVEVVAAKEPDWKWIESLSNTKEDKLALDQYAAEEFDIQLNKRNTLENMIVVFKEALAAK	N/A
HQ641349.1	Vibrio phage ICP1_2006_C, complete genome	ADX88394.1	65181	66420	ADX88394.1	Meiotically up-regulated gene 113	MEFVNEELLTEGQKSKIGLQWETPKGGVLTVIGVVSGKTLDKTMFALTCSICNKDRELFPQPFVRNTAVISNKRVCCNCVPSFRFTVQQYEVLAKRYCEALGVESLGMSGEFKGDRTIWKIKYKGVEDFTSIESLSNGKLSYKLSCLKRAGKIPLCNFESFLDKVSPLFPEGTIFSLSMDKTWANAKGTYYIYKCPVCSEDMYTKAGVCTGRFISYRGSLSKGIKACRCSKGYRWKKDEIELYLNHELSKIGWKF	['PFam:MUG113_PF13455.8', 'Function:Meiotically up-regulated gene 113', 'Evalue:6.3e-05'],[' PFam:T5orf172_PF10544.11', 'Function:T5orf172 domain', 'Evalue:0.00024'],[' PFam:MUG113_PF13455.8', 'Function:Meiotically up-regulated gene 113', 'Evalue:6.3e-05'
HQ641349.1	Vibrio phage ICP1_2006_C, complete genome	ADX88394.1	66461	67481	ADX88395.1	Phage major capsid protein E	MARMGDFGVVDYTSLMALAPRSKNFLELLGVFSESNTRYIDSRYAEFEREEKGVTKMNAMARGGSRKYIGSEKARKEIIEVPFAPLDGVTVASEVEAFRQYGTESQTASVEALVQRKIEHIQRSHGIYIRDCQYTALLKDKILAEDEDGNEITALAKNFSTLWGVSRKTGAINTTTAVNPFSVLATKRQEIIDSMGENNGFTSMVVLCTTRDFNAIVDHPDVRAAYEGRDGGAEYLTRRLGDAVDFQVFTHKGVT	['PFam:Phage_cap_E_PF03864.17', 'Function:Phage major capsid protein E', 'Evalue:6.9e-24'],
HQ641349.1	Vibrio phage ICP1_2006_C, complete genome	ADX88394.1	67506	67890	ADX88396.1	hypothetical protein	MAISYRKKVTLHCADPKLSMESVLVTVTATMTHGSALVAAGTEAAKADVANVVGFIDDQQFGEFKPAVGTTALVNVVKRNAIVNSDALVYSDDQDGLSVPEVAALAAAVEGKNLLIQSAVTDFSRLV	N/A
HQ641349.1	Vibrio phage ICP1_2006_C, complete genome	ADX88394.1	67905	68967	ADX88397.1	CRS1 / YhbY (CRM) domain	MDLDKYSEVTDLNFDKPNPHLAICHKSQGYSANLRPEALLFKSGNPVPTKEIIKSLEGVVSEQELIKMTYRNMKSSLEETLEKFLRENISSNGEYIWVEVVDFNDDMVAFHFQGTLWAVNYTATEDGIVTLGEDLREASHRELYVDSETGEELIKASFWVQEKNPKTEEEKSSDDSGEIEGEGQESDSQDTPVKLEEGNDMTDKVDVQNLSAEELLKSTVFQELMKAQREAWEAEKEAELQKAARDAQTTELVKS	['PFam:CRS1_YhbY_PF01985.23', 'Function:CRS1 / YhbY (CRM) domain', 'Evalue:0.01'],
HQ641349.1	Vibrio phage ICP1_2006_C, complete genome	ADX88394.1	68975	69812	ADX88398.1	Putative phage serine protease XkdF	MKKEFLAFLKCFGKVNEDKVIEDIQKSADAVKSDVEIKKSHDYKNQISVEIIAEPFTPDAHGMYYSDTTIEKGYQSFDKAWKEGRLSMNLFHQIDDVDKKYVELLKHYIVPFDCEVNGQKVKAGTWCAEVKFHDSTLWKARTTPLEDGTTEIAGLSIRGWGVVNDPRELVKAKVTKDDNGNLVYRGEKFVGYNKPMKDSGDKQGKVLVKDGDKIAVVRFGDPSMSDNQSEEDNDNFYARFGNQKGIDDKLSPLYW	['PFam:Peptidase_S78_2_PF14550.8', 'Function:Putative phage serine protease XkdF', 'Evalue:6.9e-11'],
HQ641349.1	Vibrio phage ICP1_2006_C, complete genome	prokka_annotated: starts with AA "MCYNVYYIIP"	74020	75259	prokka	putative Zinc-ribbon domain	MCYNVYYIIPNNMEICVKHKRTRYYTPEDVELHNCEFKTDNKKFKDLTGQVFGQFEVLKMKERSAPHTWWFCKCGCGNIQAKSTNQLNRGSTSCTECSFIKAGKDREKPLEDEILIVNSKHPNLELISRTKSKKEQWLWYCSECNTPYKHRLDHVTSDRKTCRCNPHKFQRWTKQLREFQIREACVERGLKFLGWLGEYENKNTTRMVIKCKNHKHYDVAINNFMNGHGCPHCAEEKRGDGLRHHASRIEVEGRK	['PFam:DUF4379_PF14311.8', 'Function:Probable Zinc-ribbon domain', 'Evalue:4.2e-05'],[' PFam:CxC5_PF18718.3', 'Function:CxC5 like cysteine cluster associated with KDZ transposases', 'Evalue:0.00057'],[' PFam:MUG113_PF13455.8', 'Function:Meiotically up-reg
HQ641349.1	Vibrio phage ICP1_2006_C, complete genome	ADX88421.1	78550	79006	ADX88411.1	hypothetical protein	MIPFLLPLILWLYGEFSKDMTTRYISRTILYGYAFSVIFQSYVPAEYSLYVGMGIFLSAMTLSLLYATTKTTQVCFSLVIILVFINFWSLITNDPYIVQNFPLYSNNSNQVIRELILFGVFNFRNGDIIGGNDEYLATLCTMMLVMEYVLL	N/A
HQ641349.1	Vibrio phage ICP1_2006_C, complete genome	ADX88421.1	79019	79364	ADX88412.1	Type VI secretion system, TssO	MIDFLNHFGSLISDQALKFYIAFAALVGWIGNKVRVFLAAKKKERDAVLLRIDELEESQQTILHRMDALDKTMSEDREERKDMHRKLDLIVETTSKLATQTAVNAARLEERSKQ	['PFam:TssO_PF17561.4', 'Function:Type VI secretion system TssO', 'Evalue:0.016'],[' PFam:UPF0767_PF15990.7', 'Function:UPF0767 family', 'Evalue:0.026'],[' PFam:CLZ_PF16526.7', 'Function:C-terminal leucine zipper domain of cyclic nucleotide-gated channel
HQ641349.1	Vibrio phage ICP1_2006_C, complete genome	ADX88421.1	80375	80627	ADX88413.1	hypothetical protein	MITIYENEVELSFDNGSESGYINFDVAEEGVTTVTVNQGDCFSGRNILQTFSDGDMIDLLEETLAMLRNKVANNLLTATQSTC	N/A
HQ641349.1	Vibrio phage ICP1_2006_C, complete genome	ADX88421.1	80647	80833	ADX88414.1	hypothetical protein	MENFTIELGKYTYEYNEGEQAIFRNGSFYCFHLEDYILAMAMRIKALEEEVENLLDEINSF	N/A
HQ641349.1	Vibrio phage ICP1_2006_C, complete genome	ADX88421.1	80832	81015	ADX88415.1	hypothetical protein	MLYDVYRVDRHPHDIDDVVETCIGVDLSDMEVKDLIATQNGYLEIFGVDSEGLVYDKVGE	N/A
HQ641349.1	Vibrio phage ICP1_2006_C, complete genome	ADX88421.1	81017	81293	prokka	hypothetical protein	MESFNTYEEVVDYFLKNTPCGEYPYGNGIGLYSKVGDLGGVIEVLDNGVISVWSGLGFEDYQFKTRVNSPQQAYELIKVLLGDVAWEVEED	N/A
HQ641349.1	Vibrio phage ICP1_2006_C, complete genome	ADX88421.1	81295	81490	ADX88417.1	hypothetical protein	MANKKRPRPWIPTRKWSIDYLENLLTSGTDEVNWDRKVLDQILYYHPSEYLKFQTRWEQSKRRK	N/A
HQ641349.1	Vibrio phage ICP1_2006_C, complete genome	ADX88421.1	81492	81723	ADX88418.1	hypothetical protein	MKIINFVNPNNTMDGYKLLVHCVFSGFDYDNTKFYMNREGFYLPEDQFNAFKSCCDIMMDLGIGDRKKEVSLVQGG	N/A
HQ641349.1	Vibrio phage ICP1_2006_C, complete genome	ADX88421.1	81709	81895	ADX88419.1	hypothetical protein	MNEIYCFERYEGYYIAVEQLDTNLYEGIAYKHAVQNPEFVVKGLSGEDCVIQLKELIDENY	N/A
HQ641349.1	Vibrio phage ICP1_2006_C, complete genome	ADX88421.1	81891	82179	prokka	Peptidyl-tRNA hydrolase PTH2	MKIKIYYRKNLKLSPQKLAAVCTHIGKELGKFCGDIVAWNDVVVVLSSSDKKFEEYKQYCFDNEKVLYHIHVDRGYTEVDPNTECVIGWIEEETS	['PFam:PTH2_PF01981.18', 'Function:Peptidyl-tRNA hydrolase PTH2', 'Evalue:0.00033'],
HQ641349.1	Vibrio phage ICP1_2006_C, complete genome	ADX88421.1	82144	82258	prokka	hypothetical protein	MRVKLYMWEYHPHSINFGLNAKKGVLYENQNLLPKEP	N/A
HQ641349.1	Vibrio phage ICP1_2006_C, complete genome	ADX88421.1	82254	83529	ADX88421.1	Protein of unknown function (DUF723)	MSRKKYFAKTEEDFVGMEIISNTGSCYKVLPWDGKRGGRDNVKLYPVFCKACKESDIYFDSTFYIRKGDALCGYTPCGCSNSYKMNDKELDRVCKKLCDSVGKEFLGIYSYDRKKISKSKLSIYCPVHDSVQNHTTLNTMRAGAYGCDKCSREGISKNKLKTTAHFLSTFNLPDHVKVINDPVTECKSGDKIYWYLFCDKCSYDEYVRAGICTGTFRTTRGQLQKGSLPCRCNPTYPVTKERALYDVLRKCEERG	['PFam:DUF723_PF05265.15', 'Function:Protein of unknown function (DUF723)', 'Evalue:0.037'],[' PFam:T5orf172_PF10544.11', 'Function:T5orf172 domain', 'Evalue:0.042'],[' PFam:DUF723_PF05265.15', 'Function:Protein of unknown function (DUF723)', 'Evalue:0.03
HQ641349.1	Vibrio phage ICP1_2006_C, complete genome	ADX88421.1	83541	85227	ADX88422.1	PIF1-like helicase	MAFDFTGWTEDQVIESMYPAQRLAFEEILYGDSNVLLTAAGGFGKSYVIDAVKYFAKDRAILTASTGAASVLIGGTTTHSTVALPLGIPTLENMKKTTPRYKGIFKRKHPVSIIIVDEAPMLGPQTVDALLQRIVRITKTAQSNNVKLVMVGDFAQMLNVVKEKDKKFIEDIYGTTMFLGSEIFNQCNFKIIELNENKRIGNNKEFGEILELMRMGYDKDKVCEYLNRFVGNPIPDAPYIVPRNDEADLINKRAF	['PFam:PIF1_PF05970.16', 'Function:PIF1-like helicase', 'Evalue:1.7e-19'],[' PFam:YAcAr_PF10686.11', 'Function:YspA cpYpsA-related SLOG family', 'Evalue:4.8e-18'],[' PFam:AAA_30_PF13604.8', 'Function:AAA domain', 'Evalue:1.8e-11'],[' PFam:Herpes_Helicase
HQ641349.1	Vibrio phage ICP1_2006_C, complete genome	ADX88421.1	85241	85496	ADX88423.1	Protein phosphatase 2C	MKVITHCLDENLIILSKDLWDKVYHDNGIELINTTLNLNGMKVVYDEYLSFDTIMVPDKQYFDQKRELVLSNIEIFMEGDKCAD	['PFam:PP2C_PF00481.23', 'Function:Protein phosphatase 2C', 'Evalue:0.03'],[' PFam:PP2C_PF00481.23', 'Function:Protein phosphatase 2C', 'Evalue:0.03'],
HQ641349.1	Vibrio phage ICP1_2006_C, complete genome	ADX88421.1	85607	85835	ADX88424.1	Kyakuja-Dileera-Zisupton transposase	MNKYILINQESAYHEYAVIVADMIHTDGTCDYTLSVTENPFDATKFVDIAQAYDIIGNLTEHMSMGEWEAVLLEE	['PFam:KDZ_PF18758.3', 'Function:Kyakuja-Dileera-Zisupton transposase', 'Evalue:0.024'],[' PFam:KDZ_PF18758.3', 'Function:Kyakuja-Dileera-Zisupton transposase', 'Evalue:0.024'],
HQ641349.1	Vibrio phage ICP1_2006_C, complete genome	ADX88421.1	85837	85996	ADX88425.1	hypothetical protein	MALLVNECKVRFYNGDKFVFYRVDKGLWRFAADESDSTWIPSQIEDEIKEWE	N/A
HQ641349.1	Vibrio phage ICP1_2006_C, complete genome	ADX88421.1	86060	86564	ADX88426.1	hypothetical protein	MKIDYLNTTSTGYVFGTYGESGWSEKYDGDVFSIDHKKGLVYLGKEEYTFDNKQQSWFYTHFPPVVIDYKTETVTVWATYDQSFSFPLKYLPNSKKKHKHIDDYIKYFTKYLGDQHGDSTVKSLVSSLVSDMFHTKYGLKSSQKSKDLLTTLQESIVFMEDNIKLEN	N/A
HQ641349.1	Vibrio phage ICP1_2006_C, complete genome	ADX88421.1	86597	86687	prokka	hypothetical protein	MTYALKLEMWDDGDCESLDLAHFTLANTS	N/A
HQ641349.1	Vibrio phage ICP1_2006_C, complete genome	ADX88421.1	86683	86815	ADX88427.1	Protein of unknown function, DUF488	MDEVCLACYCKAGDFCHRHIIVDMLEKVCKANGIDFERGGEIT	N/A
HQ641349.1	Vibrio phage ICP1_2006_C, complete genome	ADX88434.1	85241	85496	ADX88423.1	Protein phosphatase 2C	MKVITHCLDENLIILSKDLWDKVYHDNGIELINTTLNLNGMKVVYDEYLSFDTIMVPDKQYFDQKRELVLSNIEIFMEGDKCAD	['PFam:PP2C_PF00481.23', 'Function:Protein phosphatase 2C', 'Evalue:0.03'],[' PFam:PP2C_PF00481.23', 'Function:Protein phosphatase 2C', 'Evalue:0.03'],
HQ641349.1	Vibrio phage ICP1_2006_C, complete genome	ADX88434.1	85607	85835	ADX88424.1	Kyakuja-Dileera-Zisupton transposase	MNKYILINQESAYHEYAVIVADMIHTDGTCDYTLSVTENPFDATKFVDIAQAYDIIGNLTEHMSMGEWEAVLLEE	['PFam:KDZ_PF18758.3', 'Function:Kyakuja-Dileera-Zisupton transposase', 'Evalue:0.024'],[' PFam:KDZ_PF18758.3', 'Function:Kyakuja-Dileera-Zisupton transposase', 'Evalue:0.024'],
HQ641349.1	Vibrio phage ICP1_2006_C, complete genome	ADX88434.1	85837	85996	ADX88425.1	hypothetical protein	MALLVNECKVRFYNGDKFVFYRVDKGLWRFAADESDSTWIPSQIEDEIKEWE	N/A
HQ641349.1	Vibrio phage ICP1_2006_C, complete genome	ADX88434.1	86060	86564	ADX88426.1	hypothetical protein	MKIDYLNTTSTGYVFGTYGESGWSEKYDGDVFSIDHKKGLVYLGKEEYTFDNKQQSWFYTHFPPVVIDYKTETVTVWATYDQSFSFPLKYLPNSKKKHKHIDDYIKYFTKYLGDQHGDSTVKSLVSSLVSDMFHTKYGLKSSQKSKDLLTTLQESIVFMEDNIKLEN	N/A
HQ641349.1	Vibrio phage ICP1_2006_C, complete genome	ADX88434.1	86597	86687	prokka	hypothetical protein	MTYALKLEMWDDGDCESLDLAHFTLANTS	N/A
HQ641349.1	Vibrio phage ICP1_2006_C, complete genome	ADX88434.1	86683	86815	ADX88427.1	Protein of unknown function, DUF488	MDEVCLACYCKAGDFCHRHIIVDMLEKVCKANGIDFERGGEIT	N/A
HQ641349.1	Vibrio phage ICP1_2006_C, complete genome	ADX88434.1	86896	87064	ADX88428.1	hypothetical protein	MNLTDILKEVGDYNIKLQFLSNSTVAVKDKKKTNDTEVTFATDMVNSDGIQEWWR	N/A
HQ641349.1	Vibrio phage ICP1_2006_C, complete genome	ADX88434.1	87064	87253	ADX88429.1	hypothetical protein	MNENKDYLLLRVSYDKRDFIDDETLQKYYGGDIVTYLKQLLEEDGRYGFIDWFEIEDIVEGK	N/A
HQ641349.1	Vibrio phage ICP1_2006_C, complete genome	ADX88434.1	87249	87456	ADX88430.1	Protein translocase subunit SecA	MTKRISSIHTNLYEDDTLPHYKGEYLLDEKVWMEAGMYMSGYESSMPEIMSDEEITDTVDEFIGRMMK	N/A
HQ641349.1	Vibrio phage ICP1_2006_C, complete genome	ADX88434.1	87448	87706	ADX88431.1	hypothetical protein	MATYILRGKDWDKKDKYSFLEYVIYRCEYTGVVLNPPDIGWERLKYAEEFDSYEVAYSTKKLVDPFDQLLDVVELNVAWEDYHRD	N/A
HQ641349.1	Vibrio phage ICP1_2006_C, complete genome	ADX88434.1	87708	87942	ADX88432.1	Cadherin-like domain	MKPLLKIQDGIVEGTFDVVDVNSRYQRIVGTFISDGEGKYTFEPYHLVAGFVAIPMRLSDEEQYQIDWIKYELEGGI	['PFam:Cadherin_5_PF17892.3', 'Function:Cadherin-like domain', 'Evalue:0.048'],
HQ641349.1	Vibrio phage ICP1_2006_C, complete genome	ADX88434.1	87950	88238	ADX88433.1	hypothetical protein	MKETVGILEKIKRELRAFSVEIRYGDAFDNDGEHTFLSIAIYTEMLDNPIEIDINLDKVLTGDINIDTMLEELKFELDCSLNTVNFYSHYSERVH	N/A
HQ641349.1	Vibrio phage ICP1_2006_C, complete genome	ADX88434.1	88597	89908	ADX88434.1	T5orf172 domain	MRLTKRQQEFIGSTFPTPEGGILTVTGVVGKSSSNNAIFGLECSICSRDLELWPKGSISSTKGSLMRGYTPCGCAKNPNWTEGQNLIRVKRECSKRGYKFHGWWGKYKGIETKLNLENPITTNCWQSTNMNSFFNGSGDPVIGRKKTVQAVLISDKQHIEDFIKAGFTEGYKFWRSERLSKEGYKRYWNYTCSTCSSDEYVEAGLCSGVFESPISGLKVGQKSCRCSETFRWKQEHREYQIKKVCKEGGLIFTGW	['PFam:T5orf172_PF10544.11', 'Function:T5orf172 domain', 'Evalue:0.0038'],[' PFam:DUF4379_PF14311.8', 'Function:Probable Zinc-ribbon domain', 'Evalue:0.039'],[' PFam:T5orf172_PF10544.11', 'Function:T5orf172 domain', 'Evalue:0.0038'],[' PFam:DUF4379_PF1431
HQ641349.1	Vibrio phage ICP1_2006_C, complete genome	ADX88434.1	89994	90378	ADX88435.1	hypothetical protein	MISQKYIDREKLIWKLMCTNDEGDDNSHKVISYFVKKSHGQTIDITGKVYQPKKVEFVKLVNSAWALAQWDDVIHTKKGDIRKKYVDKVLSMSDTYLALGHYLEQVRCEGTKNALLSWQEFYLLKGE	N/A
HQ641349.1	Vibrio phage ICP1_2006_C, complete genome	ADX88434.1	90383	90566	prokka	Hemin uptake protein hemP	MNKLILTKVDNLLWDGQLYVDNILLRSYDNLTAFEIHQRVSEVVGVNKYQTVRIDLEGEE	N/A
HQ641349.1	Vibrio phage ICP1_2006_C, complete genome	ADX88434.1	90565	90823	ADX88437.1	Raf-like Ras-binding domain	MNPEDFIRMMHGGSGNNNVLKRNPTTTELDEFINRAMQKRDMNPQMLYLDLQNKLEPQRGVSMLSFEEAEIYPMVMNRLVERFSK	N/A
HQ641349.1	Vibrio phage ICP1_2006_C, complete genome	ADX88434.1	90834	91257	ADX88438.1	Protein of unknown function (DUF4022)	MLVFKKNWIYRYNEWCHGNMFTIGNVNDSKSICSYFWKTMWNLVPVNLMYSMIAHTPAVAGLWLKKFEYFDKLTGLPALYTFLVAGYLSLAAFGLILVGLAIIQSKFENRKQNSDKSPNLVIEYIKTKKSKICPMIEWED	['PFam:DUF4022_PF13214.8', 'Function:Protein of unknown function (DUF4022)', 'Evalue:0.025'],
HQ641349.1	Vibrio phage ICP1_2006_C, complete genome	ADX88434.1	91256	91967	ADX88439.1	hypothetical protein	MMNKKAIFISAQQPRSGKDLSAKYLQSFFTDLGYNCEIHAFKDKLIQVACDILNISVDEFLDGYDETSEDYLSRFTKQEQLTRFDIVTLLNSVQNKWWKDVRLYNVNGRFYSKREWIIHVSENIFKPHCGKDYFGQAAANHIDNQDIILYSDSGFAHEAFPVIEKVGKDNCLVVQLIREGYNSGIKDSRKLLEPEDFPEHLRPQFVQVSNPNCPEWQEVLERKLRLKVANKVLEGM	N/A
HQ641349.1	Vibrio phage ICP1_2006_C, complete genome	ADX88434.1	91963	92575	ADX88440.1	hypothetical protein	MKKKIAIDIDLVCTKDLGIDWYEYLVSNHGDYFYDESYERFCKDVENNQVDYNIAKYFDLPWWVYSMAFWKQEDLYDKEVLAESCYDVVKNLWQAGFEIYFLSHTTFEHIHSKYRFLQRNFDFLYESGDLHFVASKSKCCMGGSAAIIIDDRISNLNMFKHVDTLRILYDTPYRQDVVSTEEYVVAKSWVDIEDIICKWMEEE	N/A
HQ641349.1	Vibrio phage ICP1_2006_C, complete genome	ADX88434.1	92575	93286	ADX88441.1	hypothetical protein	MNKKEFTIEDVLYMYDTVEKWNIYCGNLTSDKSLIPMYHGLSKAEFYGKGEFLEGYNSGDLVMQLDGLGDLSYTVFEWDMLQLGKMYTPRKINKIPFYILDGWTKDLFKLVKRLDHSINLEYSEYAAADLISLLTCYSDVADIRGVFDAVTASNYSKIPLVSEVVDESHTLDNEVKRIEAQGRYVQVDYKLLDSDDGQRVIFTAMEDLQDGVVFSKPKIIKSRAFKEVCDLSQFIY	N/A
HQ641349.1	Vibrio phage ICP1_2006_C, complete genome	ADX88444.1	91256	91967	ADX88439.1	hypothetical protein	MMNKKAIFISAQQPRSGKDLSAKYLQSFFTDLGYNCEIHAFKDKLIQVACDILNISVDEFLDGYDETSEDYLSRFTKQEQLTRFDIVTLLNSVQNKWWKDVRLYNVNGRFYSKREWIIHVSENIFKPHCGKDYFGQAAANHIDNQDIILYSDSGFAHEAFPVIEKVGKDNCLVVQLIREGYNSGIKDSRKLLEPEDFPEHLRPQFVQVSNPNCPEWQEVLERKLRLKVANKVLEGM	N/A
HQ641349.1	Vibrio phage ICP1_2006_C, complete genome	ADX88444.1	91963	92575	ADX88440.1	hypothetical protein	MKKKIAIDIDLVCTKDLGIDWYEYLVSNHGDYFYDESYERFCKDVENNQVDYNIAKYFDLPWWVYSMAFWKQEDLYDKEVLAESCYDVVKNLWQAGFEIYFLSHTTFEHIHSKYRFLQRNFDFLYESGDLHFVASKSKCCMGGSAAIIIDDRISNLNMFKHVDTLRILYDTPYRQDVVSTEEYVVAKSWVDIEDIICKWMEEE	N/A
HQ641349.1	Vibrio phage ICP1_2006_C, complete genome	ADX88444.1	92575	93286	ADX88441.1	hypothetical protein	MNKKEFTIEDVLYMYDTVEKWNIYCGNLTSDKSLIPMYHGLSKAEFYGKGEFLEGYNSGDLVMQLDGLGDLSYTVFEWDMLQLGKMYTPRKINKIPFYILDGWTKDLFKLVKRLDHSINLEYSEYAAADLISLLTCYSDVADIRGVFDAVTASNYSKIPLVSEVVDESHTLDNEVKRIEAQGRYVQVDYKLLDSDDGQRVIFTAMEDLQDGVVFSKPKIIKSRAFKEVCDLSQFIY	N/A
HQ641349.1	Vibrio phage ICP1_2006_C, complete genome	ADX88444.1	93367	94225	ADX88442.1	Putative exonuclease, RdgC	MKAVSLYKLTNTQQTLASITEEAISQFSFKPCGSTDTHRIGFSETEIDSLFVTQLPNKIVLSVTEQYKKPKKYSVQTLVEQQKIIFEADSGVPANKKLIKQWTLEATESLLPTTEPDEPKTYTVVIRNDGLVMVEASYKKAEDILSLLRKTIGSLPVVPVETEIPVGDFLDSLVTAKSSDKITLGNKGVFLTSEGLSHTLAKGSLYDSSAKELVEDEGAMTSLLSVNYDGVVDFTIKDDLSLSGIKFDKEVFIEV	['PFam:RdgC_PF04381.14', 'Function:Putative exonuclease RdgC', 'Evalue:2.4e-24'],
HQ641349.1	Vibrio phage ICP1_2006_C, complete genome	ADX88444.1	94281	94875	ADX88443.1	hypothetical protein	MIPENEWTKGMRQFVGETFKTPKEGVLKVTGVVGRCGYNAIFSLECSVCSLDKELFTDGFTSLKSDLVRGQVPCGCSKNPKWSPQQDLILTNRLLSEKIPHLKAVDSIKEKGKPREFILECEICSKDKELWPYGSITGVKGNLVKDSVPCGCTKSPKWTQSQYELLIKRKCEEKGYVFRGFIGNWKGTDTYLRLHNP	N/A
HQ641349.1	Vibrio phage ICP1_2006_C, complete genome	ADX88444.1	94995	95535	ADX88444.1	T5orf172 domain	MFAVEGGEFIGWKEVYKNSDSKFQWLCGENHLCETGVVHFLSLGTRCGTCARIKQREDGVFYGYYPKRSDEQDYLYIIHFRKGNYIKVGRSFDVEKRLKGSNGLLKTSNHKRNEVEVLAVYTGIHQDVYDTEQWIHEELTERGFYHNESDWSVETFYPDCKDLIFYLLNNSNLVKEEER	['PFam:T5orf172_PF10544.11', 'Function:T5orf172 domain', 'Evalue:1.7e-06'],[' PFam:MUG113_PF13455.8', 'Function:Meiotically up-regulated gene 113', 'Evalue:0.0014'],[' PFam:GIY-YIG_PF01541.26', 'Function:GIY-YIG catalytic domain', 'Evalue:0.045'],[' PFam:
HQ641349.1	Vibrio phage ICP1_2006_C, complete genome	ADX88444.1	95535	95712	ADX88445.1	hypothetical protein	MLQNEDFFSEACLLLKEIHTFESIKHYCTESSVWCNEQIKLRRDLLQQLVNEVKDSEY	N/A
HQ641349.1	Vibrio phage ICP1_2006_C, complete genome	ADX88444.1	95701	97261	ADX88446.1	hypothetical protein	MNIDYSNAFSKKLVTTENENKHDVGEKRENVFIRDESDNPLFREIQVDDISKLIRPETVFYADFDMPVYQIASNLEEKRIKATCKSDPSIVIDCKGVREFKGLGKKIADSSELGVLNLKRSVEGLQPLSADDFDIIQYQNLNMNEDKAFETAKIQVYKKLKEYRLQYNIPKVIPVLGEGESFRESYPTCRRYKGNRQETLRPLLLKKLRQWVINDLGGIMTTDTHNGKLVECDDKVEMFAAQGYQHYRKHGWFNI	N/A
HQ641349.1	Vibrio phage ICP1_2006_C, complete genome	ADX88444.1	97253	97802	ADX88447.1	hypothetical protein	MAKKLNQIKHRPYLNKLSTFMECSPYVRLKDFPYEELSGDEILLCSESRGNRFVSHKVLTRYVKPEYVLNGEYLMTIICISDTEWYKIDVKKLHKLLVESQPLNKIKLYCANGLFFWEEGDNLKVRTISDVKDESNLYDTLIPKDTTLDVDFCDQSLYGTFMVVCYDGKSFWIKPKYVEVLC	N/A
HQ641349.1	Vibrio phage ICP1_2006_C, complete genome	ADX88444.1	97795	98026	ADX88448.1	hypothetical protein	MLSDLEDFLLLRSKEEYDYKWAIEFESWDRGDCSYHHLLTVVLMREFELSNSGIFGTRDDVKDSIRQLQEFVETVK	N/A
HQ641349.1	Vibrio phage ICP1_2006_C, complete genome	ADX88444.1	98022	98688	ADX88449.1	RecX family	MKRSGFRKSNKPKRDRTAPHNIADQFEREKHQKELEKFLKQLNPDGTPKKLLTKSALMSIIRGAIREKCWMYAPNKLAFENMSTIPDEDVDSRRRWKRQCEDCGQWFNKSEVQTDHRKGEHSLKDFDEIWDFYLSINNVGFDGMSSLCEECHSIKTMMERYNYTREEALILKKVTAWEKEYKTAGKQKDWLLKKGFSEEEVSNPEKRRQSIWKYFQSQENK	['PFam:RecX_PF02631.18', 'Function:RecX family', 'Evalue:0.032'],
HQ641349.1	Vibrio phage ICP1_2006_C, complete genome	ADX88444.1	98687	98876	ADX88450.1	SecA preprotein cross-linking domain	MNRNIAIKLLSAQEVYDTLCRSGNLYDEENDRYYTIYDILHALDVHENEIDYVQKFSFDELK	N/A
HQ641350.1	Vibrio phage ICP1_2006_B, complete genome	ADX88504.1	1584	1800	ADX88501.1	hypothetical protein	MRATYIIKSVLDKLDPYVAVCFHELLAGKSLTAMNQRKQRAVDSNNWDKYHNIGLAVELYKQNKFMIEKGV	N/A
HQ641350.1	Vibrio phage ICP1_2006_B, complete genome	ADX88504.1	1802	1988	ADX88502.1	hypothetical protein	MRISLHDSAETHLLELCKSLGGSPSQVVKLLSKAFNNHINKGQPLELQGVIYVKQEHKQED	N/A
HQ641350.1	Vibrio phage ICP1_2006_B, complete genome	ADX88504.1	1956	2640	ADX88503.1	Firmicute plasmid replication protein (RepL)	MSSKNTNKRIDQEFFPSFSKVFKAGSIAFIKDHQEVSIPWDIYSAVIYSFLLNKFEYHNQLSISQDAISSNCNCSVDVVKSRLALMEDAGIVKIKRQPNGSGLMKANLYTNVIDITKSNKYRLINSKFTQHYYDLMKDRKKRLALLDGVVLKRSWTSHQVRNYLANRNYELVTGVYLDGDKLSSKLYMKYYNDKPEHDLSQGFKLNDEIREYEYNTLIDNAIYEEDL	['PFam:RepL_PF05732.13', 'Function:Firmicute plasmid replication protein (RepL)', 'Evalue:0.048'],
HQ641350.1	Vibrio phage ICP1_2006_B, complete genome	ADX88504.1	2636	3422	ADX88504.1	T5orf172 domain	MIYIVKLKNDHDDLIKLGYTSNLQERLDYYKDYFSEVSLLWTFEDPEVKHYRLEKDLNSVYLKSLTVRPVTYFGGYTECYHTSSFNYLIKTLKEKSLESYYRNTQPSLNRVLTATNFTININNPSLLLCTAFKSLTTGEVIKFDGVLLKIYLYMLGRYNFYQTHNADYIETFDRICTAATGMDYRGNGTNRGRIKTLRGLGLIDVETDLNGKILVGGVKVVNTVDDILTEWQPVNEQLDYYDSKEGREERKKQKL	['PFam:T5orf172_PF10544.11', 'Function:T5orf172 domain', 'Evalue:0.00044'],[' PFam:T5orf172_PF10544.11', 'Function:T5orf172 domain', 'Evalue:0.00044'],
HQ641350.1	Vibrio phage ICP1_2006_B, complete genome	ADX88504.1	3681	4047	prokka	hypothetical protein	MHIMYSKKEPHIEIKSHHVRLFSGHLNYTNSFEPKLFKGSLADKALSWLYDCELLKVKLSEVNTYSKSVYCWLYQKDSGEVFKVWGLDNHEPNTSKLLPNNKVMINGLGVFDYEDFQIFEF	N/A
HQ641350.1	Vibrio phage ICP1_2006_B, complete genome	ADX88504.1	4156	4486	ADX88507.1	hypothetical protein	MQTQNINEYEQHLTQIKIRVNDNTLLQKWVNHLDNLSVADRELACVTFVTAGNSVILEFDSLYYAIVYYDSNRNFLKNEPIISLGIDADVEMMTDWDRESLEMKKVVRF	N/A
HQ641350.1	Vibrio phage ICP1_2006_B, complete genome	ADX88504.1	4590	4749	ADX88508.1	hypothetical protein	MQFVPTHTSIDLNQLVMVKGGVVYVQSEDLADVEAIGYSWEYNSEYLIPLQK	N/A
HQ641350.1	Vibrio phage ICP1_2006_B, complete genome	ADX88504.1	4768	5053	ADX88509.1	Glycyl-glycine endopeptidase LytM	MKKLALAIIILLSLGFSLKSEAAQPESYSVEQEHITIKKDSYGLDKALCYFSDKNGKHITNKIVTITAQYDNLYIIETLMNRQEHVRVHTVECK	N/A
HQ641350.1	Vibrio phage ICP1_2006_B, complete genome	ADX88504.1	5163	5355	ADX88510.1	Ribbon-helix-helix domain	MDFQQITQNETFQQYILLEALKLLSKDTGINIECLIEQFPNNAKLREECAKIAVETAKILATK	['PFam:RHH_3_PF12651.9', 'Function:Ribbon-helix-helix domain', 'Evalue:0.026'],
HQ641350.1	Vibrio phage ICP1_2006_B, complete genome	ADX88504.1	5364	5571	ADX88511.1	hypothetical protein	MKTLNKTYKAYNTNTLKSVKVTGYHLVKELLKYGVSLENVAFFAKSKQSIYNTSFKTEFGNLHIDLVK	N/A
HQ641350.1	Vibrio phage ICP1_2006_B, complete genome	ADX88504.1	5733	5925	ADX88512.1	hypothetical protein	MTFYVGKCEEENKSTVFVYEILLNKPKFIGCRLLEDLESAYQKAIEVISNKRWYQKDYELIEI	N/A
HQ641350.1	Vibrio phage ICP1_2006_B, complete genome	ADX88504.1	6095	6272	ADX88514.1	hypothetical protein	MQTTANYFCSFQKVKPYKPTFSFGEEYQQAEERSRKKGKIDRRKARDNKRNWMIAEIG	N/A
HQ641350.1	Vibrio phage ICP1_2006_B, complete genome	ADX88504.1	121704	123024	ADX88726.1	Nicotinate phosphoribosyltransferase (NAPRTase) family	MGLQYFIKEVLIKQWNETFFSKTKEGAVGEYRRVIESMLGKPIDTKHMEALHDLGYLPILIKALQEGSVVGYQIPTLTITNTVSGFGWVTNMLETVLSSELWGISTSATTAYAYRKRFEKEQSLKDLGMIPFLGHDFSYRGMFGTQAAAQSGFGHLCSFVGSDTIPAALFAEEYYGAKIDKELVFASVDATEHSVMCSYGTEGEQASLEHLITNVTPSGIISVVSDTWDFWKLVTEYLPNPKDKIMSREGTLVIR	['PFam:NAPRTase_PF04095.18', 'Function:Nicotinate phosphoribosyltransferase (NAPRTase) family', 'Evalue:2.1e-48'],
HQ641350.1	Vibrio phage ICP1_2006_B, complete genome	ADX88550.1	16747	16990	ADX88540.1	Rubredoxin-like zinc ribbon domain (DUF35_N)	MKQGVYININGSYERVDSFRHSTERVFTKAHDKIAPEGRIFVVKCKDCGGSTFEDDGRFINEFSCSCCVESYTEVFFYKD	['PFam:DUF35_N_PF12172.10', 'Function:Rubredoxin-like zinc ribbon domain (DUF35_N)', 'Evalue:0.0087'],[' PFam:CoV_NSP2_N_PF19211.2', 'Function:Coronavirus replicase NSP2 N-terminal', 'Evalue:0.019'],[' PFam:DUF5486_PF17588.4', 'Function:Family of unknown
HQ641350.1	Vibrio phage ICP1_2006_B, complete genome	ADX88550.1	17190	17409	ADX88542.1	hypothetical protein	MWIKISSEEYYYIYEGIRLNPSLKCINVGDYPDLFEVEFHLNDKPILSKAEQDNYDESDYYLPTITYYKWEE	N/A
HQ641350.1	Vibrio phage ICP1_2006_B, complete genome	ADX88550.1	17411	17642	prokka	hypothetical protein	MIKGYYVDLEGAVVTVVENDAKLYNSWGEVLLEQKETYTSVLTGGWEEGEGFRVDQEYVLWTSLKELAKIIEGRGG	N/A
HQ641350.1	Vibrio phage ICP1_2006_B, complete genome	ADX88550.1	17879	18188	prokka	hypothetical protein	MCGTTTRVKRAELLQEFVICLEDYNHLLHKETIAAIVTTDGAIILQLDTESPLTEWYRFKQDDQTLVVRSKKLYSVDDVAKQMQLFCEGEERRREFINNGGE	N/A
HQ641350.1	Vibrio phage ICP1_2006_B, complete genome	ADX88550.1	18190	18541	ADX88545.1	hypothetical protein	MCKKEKCPNFDKCKCGTPKQVLEGVNTVLGIDHEIKGDNNRYENLTWIPMTTSPHHISNQSSTNEFNLDTIAIAVGEWDYAEKVYNFVPESEVREELGIISYISPLGVFDNQEEEK	N/A
HQ641350.1	Vibrio phage ICP1_2006_B, complete genome	ADX88550.1	18543	19116	ADX88546.1	hypothetical protein	MSKKPAIKHELNKYGMENISYNNKLSIYQLSSDNDCKVVISCDKGDIEDIISQVKRHVDGVDHVHGVVEGTDKSYVIEGNEKDYFESRAEAILYMLDPEDEFESLTLTSKYSYTLSNKPDDVVKGSTTSRTAYKSGTLHEVIEDLTYMPYIHKLSGFIDKQKVDLYRLSLRIQEKLEMQKETRDVMEKIL	N/A
HQ641350.1	Vibrio phage ICP1_2006_B, complete genome	ADX88550.1	19112	19283	ADX88547.1	Protein of unknown function (DUF1778)	MSKKVTIKLDNLTKEDYDTLMIAASIVGKTIEEFVIDAALERAEEVIDTLAASFGE	['PFam:DUF1778_PF08681.13', 'Function:Protein of unknown function (DUF1778)', 'Evalue:2.3e-07'],[' PFam:ParD_PF09386.12', 'Function:Antitoxin ParD', 'Evalue:0.002'],
HQ641350.1	Vibrio phage ICP1_2006_B, complete genome	ADX88550.1	19289	19631	ADX88548.1	hypothetical protein	MQVFEFVSDKGYTVEVELFDTPPFRSMESRDDYYGGVDILDVKVYDLSTGEPVYMHGITNEEIIQEWEMHKDTQTMREDYGHLSIIGEEWFREEQGICMSKLNKVKLAKMIGD	N/A
HQ641350.1	Vibrio phage ICP1_2006_B, complete genome	ADX88550.1	19649	19832	ADX88549.1	T6 antigen Ig like domain	MSNKPLEIGQVREIEVCGTKYQVINFDEKFVYIQTINAGAEDDKIYRWDVQMCDRDIVVM	['PFam:T6_Ig_like_PF18002.3', 'Function:T6 antigen Ig like domain', 'Evalue:0.022'],
HQ641350.1	Vibrio phage ICP1_2006_B, complete genome	ADX88550.1	19986	20961	ADX88550.1	T5orf172 domain	MKGEYKVGWKRLTSCGATLEIVRENEDNLFIVCSRCHSDFELFPYPIVKPKTHIRKLKSKDPCGCVRSYAWSEAQRVIQIQRVCKNLGYIFHGFVGKFSGNKTYLDLENPETGNRWGSCNIANFLNNGRGDPIIGRQITTKARAISIEDRLQHVEEILKEEGIPQEITINTISKRGRSYTSFDWVCARGHKRVSTFNSFINHNQRCGDCHHIDNNFSGFVGGVYTGRLDDNDFIYILGLENNEESFIKIGRSFNV	['PFam:T5orf172_PF10544.11', 'Function:T5orf172 domain', 'Evalue:2.8e-05'],[' PFam:Cytochrome_C7_PF14522.8', 'Function:Cytochrome c7 and related cytochrome c', 'Evalue:0.012'],[' PFam:MUG113_PF13455.8', 'Function:Meiotically up-regulated gene 113', 'Evalu
HQ641350.1	Vibrio phage ICP1_2006_B, complete genome	ADX88550.1	20944	21163	ADX88551.1	hypothetical protein	MNLKDYTDPNDIAKAIRFGLFTYQSVLNHAQRLKLVGDPKYTIYSEGCKVYTVNKKQAIANFLRGWSNEGGV	N/A
HQ641350.1	Vibrio phage ICP1_2006_B, complete genome	ADX88550.1	21234	21702	ADX88552.1	RNase H	MVEIWTDGSSIKYDGKWFGGSGVILQYKGTIKHLSETLPDYTNNMSEIYAMILGLESLKRRCDVTIFTDSKYSLQCVTDWIPKWKRNGWKTAGGSIVKNKELIVRLYDLCQQHNVKFIKVKAHSGIDLNEKVDRLAYEAATKGKEEYEKIYAKQR	['PFam:RNase_H_PF00075.26', 'Function:RNase H', 'Evalue:2.6e-33'],
HQ641350.1	Vibrio phage ICP1_2006_B, complete genome	ADX88550.1	21673	21874	ADX88553.1	RNase H	MRKFTQNKGEVKNKELIIDLYKTTQKHHVTWVKVAAHSGVYFNELADRLACEASAKSKEEYEKGVL	['PFam:RNase_H_PF00075.26', 'Function:RNase H', 'Evalue:1.6e-10'],
HQ641350.1	Vibrio phage ICP1_2006_B, complete genome	ADX88550.1	21863	23903	prokka	DnaB-like helicase C terminal domain	MFYKKEVKSYNDYYSSGKAVRNLSVKDILAFPIKGNPDRQLTQEAAEYFQIRQEYSQEDGTTIVATHFPSYNQSGEITGFKRRDWTLDKEDRFHFTTIGTVKTKNMMFGQYQTSQGTNRKTLVQLEAEEDTYCAWQAALDNLRSQVHELGNRSDEKAKSLRGYLAAIESSRIKISTGDISGQIITLPFVGLNVGAPNAAETVAHNEKFVKSYSKYVLALDNDHLTEEERIKYSNNSARGEEATNAIASYLLTDNI	['PFam:DnaB_C_PF03796.17', 'Function:DnaB-like helicase C terminal domain', 'Evalue:2.3e-07'],[' PFam:AAA_25_PF13481.8', 'Function:AAA domain', 'Evalue:8.9e-05'],
HQ641350.1	Vibrio phage ICP1_2006_B, complete genome	ADX88550.1	23918	26630	ADX88555.1	DNA polymerase family A	MKGLYIFDSEGDGLCGKSIPDEDHITKFHTLLFKEYGKDNWNLFLDFNHPDFQEAKKFAESKGVNLKIMDFSEFNDWVVTYPTAIACQNLEGFDMLAFSHILGTKYEKIPVEKINGKEIRVFDTLSMSRGLYPDRPLPRGCPAKVKNPQGGKAKSIGPHSLEAWGVKVANKKVAIEDWKGLPLWKYVDRVWEDVIINELQWNALIKEMQDGKDKGVDWKMALKHNLLADHLMQVQEEQGVVFREDKALELVDKID	['PFam:DNA_pol_A_PF00476.22', 'Function:DNA polymerase family A', 'Evalue:7.5e-14'],[' PFam:NAD2_PF18782.3', 'Function:Novel AID APOBEC clade 2', 'Evalue:0.026'],[' PFam:APOBEC_C_PF05240.16', 'Function:APOBEC-like C-terminal domain', 'Evalue:0.032'],[' PF
HQ641350.1	Vibrio phage ICP1_2006_B, complete genome	ADX88588.1	43704	45096	ADX88584.1	Protein of unknown function (DUF3014)	MPYKNSVESITRLSTVAAAGANLNNSIFIAAHNYFRTATKPYYTMEDVNNDKAIPTYSNAYKALQQAFKQVGGASPIYLGRIDTDSVTFTPTVQNSKPYKIKCKVFDKVDLSDVASFEMTHTSSVTATANEIVTELIASIVAPPAEVTFSSVGDVLKFTPSAGHQIIIEEATSNLVQSYEHSVTGAEAYAAVEDEANEEFYFVTSESRDLTFVKSLADAVEATENSDYKKQYRVASSALSTLTVLTDPVAADDLL	N/A
HQ641350.1	Vibrio phage ICP1_2006_B, complete genome	ADX88588.1	45225	46203	ADX88585.1	Cyclic phosphodiesterase-like protein	MWNIQSIPFDPVQRCRTIAEAIGEVVPDLLGSLTVSSNSYKIDLTDITTPATYTLDTEVMDLDTGVTAVVNLTFTSIGTETVDELYTALVDTFSAATPLLYFSTNLDFTLDVGKYFTLAAKEGVGFVQGITVSPNITITEELVAAPIGKPAAYMQYGKQPICQYPLIVVTPILHEEHNSVYGKGSIEVDGVQRPYVEAYIKMRVSVRCESGDYQQVLTNGTPSAGYILNQFKRRIQYDNHRQTFFEKVNASIQKD	N/A
HQ641350.1	Vibrio phage ICP1_2006_B, complete genome	ADX88588.1	46202	46622	ADX88586.1	hypothetical protein	MAQWKLVKEKVAYLKVETKLPATWHNGVLVQPPPTITYQSFPCLWEPFDPDEAELLPSGVKTTEAKWLFTEKLLKTWDDATTNSTKADIIYFADPSKATGKKPQAYEVWRAEEWIENDGFLLLDNTQHDYVVIKEGRLK	N/A
HQ641350.1	Vibrio phage ICP1_2006_B, complete genome	ADX88588.1	46627	47143	ADX88587.1	ABC transporter C-terminal domain	MFVLKFTELENHIAELERRIKALEKADLFYGYHQMQQSHYSGFNYPDLAAILSAGSSTANIPARPIFDIMQPLVKVNTTKFKTALRGYLTNLKGKPTKSIDDIGKAFWEEFRPTFNLVMGNEAYLTANSEGVKRQKLLDGADPNKPLYWTGDFAKHMSYFKNNTLVYSNNG	N/A
HQ641350.1	Vibrio phage ICP1_2006_B, complete genome	ADX88588.1	47244	47925	ADX88588.1	T5orf172 domain	MIQEKDKYVVASVTILESNQATNTSTGEVIQITPEMKCVYFYMREKYCMSIKYNNKYTESWESIVATVAPMSGQKLKKLSKALRDIGLVITLSKKDSSKQVVDVCDVEGWVFSNDKQHRKTVIDYLYVINFKKDGCIKVGRSFDVEKRTRQLLRVSNHKQDEIDILAVYTGTHQEVYDTEQRIHEELARGGYYHNDSDWSVETFDPDCENVLFHLLDKSGLSEGAW	['PFam:T5orf172_PF10544.11', 'Function:T5orf172 domain', 'Evalue:3e-07'],[' PFam:MUG113_PF13455.8', 'Function:Meiotically up-regulated gene 113', 'Evalue:7e-05'],[' PFam:T5orf172_PF10544.11', 'Function:T5orf172 domain', 'Evalue:3e-07'],[' PFam:MUG113_PF13
HQ641350.1	Vibrio phage ICP1_2006_B, complete genome	ADX88588.1	48103	48832	ADX88589.1	Phage antirepressor protein KilAC domain	MKNEAHKFDHQVFGELQVVVYEDKPHFIANEVSDILGYKQHKDGRAHCKSLIKLSLPDLRKLGLESLATNPQGIIICPEKDVYRMVMRSNLPKAEEFQDWVMEEVLPTIRKTGGFVSDVDQIIDTFYKDEKEDIKAIIRASLVFRKENQHKIDFANDVTETVGWQDMNSVAKVLGLGRNTLFRYLREIGILMDNNLPYQQYITQGYFRVNPVTKYGRQFNVTLVSGKGEVWIHKKLKEHNLI	['PFam:ANT_PF03374.16', 'Function:Phage antirepressor protein KilAC domain', 'Evalue:9.8e-20'],[' PFam:Bro-N_PF02498.19', 'Function:BRO family N-terminal domain', 'Evalue:1.3e-15'],
HQ641350.1	Vibrio phage ICP1_2006_B, complete genome	ADX88588.1	48952	49378	ADX88590.1	Toxin Ibs, type I toxin-antitoxin system	MFKHLIVLVILVLSASVYAKCPVEEVIYTPHWRENFTRFPAAERLYVVQKIDRGDFTILVLDGLQMVILGYKEEFNNIRKGVAMSKIAGEYFGRIDVDLGLTDLSGFPVDKEVWIPITVKDLRDMCSSEAAKDSFWVHRQK	N/A
HQ641350.1	Vibrio phage ICP1_2006_B, complete genome	ADX88588.1	49423	50083	ADX88591.1	hypothetical protein	MHILQYILILLFTPIRKVVGLFWFWVIAGFRHKATNIVYNYHLSTGKWLKRLEERHPKKVVNGWVLDGKRVGEGVVRFKQVSYLQYLFWYWVVWIWCDDDSNYDSTDTTFIKTILDGERKSWVMKFFGERLKSEYQYLLSRKFGNRFELGDKQLGNVSLRKCWLSTTLWLMRNTAYNAKYSMYESDKQHFKFTVGKYRFGWYPEDVVNGKQNYTLKFFE	N/A
HQ641350.1	Vibrio phage ICP1_2006_B, complete genome	ADX88588.1	50086	50419	ADX88592.1	Family of unknown function (DUF5849)	MLSNFSKNIMLEAAVKNGTYVYAAASSSSSVGDELTTPRQIIVFAAASSGSIVGNTSTPITIPAGGSVSHIHLFNAATGGDWLGTFALTVPEIYGSEGSLNVTGLTITLG	['PFam:DUF5849_PF19167.2', 'Function:Family of unknown function (DUF5849)', 'Evalue:0.029'],
HQ641350.1	Vibrio phage ICP1_2006_B, complete genome	ADX88588.1	50418	50781	ADX88593.1	hypothetical protein	MISDDDYIAGDSYILEVQVFEDEAQTIPQDLNTIINVVYGIWYSNDLVNPIFETELADGFITIPDRTNGKILVDLRSDQANIRQGQLFQTVKIVDDSGRITTVLSEYLNIRTLPKVKGIV	N/A
HQ641350.1	Vibrio phage ICP1_2006_B, complete genome	ADX88588.1	50780	51119	ADX88594.1	BILBO1 N-terminal domain	MSNIEEFVQGHSSSVDVRKETSHTLSGNLGETQEIISNKEVTVSPTSVNLINEEEVGAHKRVNTRIDYLQTISHEMVTFKKVFTIFAKKVIRKFSMSARHVVRKVTNKSWGG	N/A
HQ641350.1	Vibrio phage ICP1_2006_B, complete genome	ADX88619.1	59287	61375	prokka	Anaerobic ribonucleoside-triphosphate reductase	MKVVKRDGIKQDFDIKKIFNAVSKSATRCNITLSEMDLVELEFLILDEVCGDIEVKELHNTVEKCLSRINPEVADSYKQYRNYKQDFVGLWDKIYNKTKDVLYAGDRENSNFESTLVSTKGSLVKGYLAKELYTKFFLSKEEKEATDIGFIYQHDQRDLIFNGINCCLFDMANVLNGGFEMSNLKYNEPSSILSALQVIGDVTLATSSQGFGGFTVPEIDTIAIKYMKKSVDKLRDEAKSFGIKDEEHYVFTKLQ	['PFam:NRDD_PF13597.8', 'Function:Anaerobic ribonucleoside-triphosphate reductase', 'Evalue:4.3e-116'],[' PFam:ATP-cone_PF03477.18', 'Function:ATP cone domain', 'Evalue:8.5e-12'],
HQ641350.1	Vibrio phage ICP1_2006_B, complete genome	ADX88619.1	61374	61845	ADX88614.1	4Fe-4S single cluster domain	MNYMQYIYGDDANGDGMRCTLFVSGCEMMCKGCHNPESWKLNAGKLYTKEFEDNIIQDLQSPWIKGLSLSGGHPLHITNFDTVLSLCKRVKNELPDKDIWLWTGYTLEEVQNDMLRRQILDVIDVLVDGKFVLELKNTNLKWRGSSNQRVWKLNIM	['PFam:Fer4_12_PF13353.8', 'Function:4Fe-4S single cluster domain', 'Evalue:1.7e-48'],[' PFam:Fer4_14_PF13394.8', 'Function:4Fe-4S single cluster domain', 'Evalue:3.2e-28'],[' PFam:Radical_SAM_PF04055.23', 'Function:Radical SAM superfamily', 'Evalue:0.000
HQ641350.1	Vibrio phage ICP1_2006_B, complete genome	ADX88619.1	61909	62518	ADX88615.1	protein of unknown function (DUF281)	MTINIGRVNEGNLQQEIIDAYKSLRSFAGIALPDPLNTTTSVTLPAANVNGTFSIIHLAAATEGGGVRGSSFTANTDGTITCNKDMFAVSVTYYAKAKYGTNSDAVLGVGIGNPTQIPNKPGLQVGENYVSRFQYSSFGRGNNRPVTLLTPYEPVGKSTTELNVNGVKVGDKLFPVMWTTDTEGSVTLTLTDLIFTVQEISI	N/A
HQ641350.1	Vibrio phage ICP1_2006_B, complete genome	ADX88619.1	62520	62799	ADX88616.1	hypothetical protein	MAKVTNFTLTGDWVNINTQLSIPVGTNILIQNQTSGEIFVQEDTTSPLNQRDGVLLVPVSKGDSFATITFKEGDDLTPVWVFGNGPIAVQRA	N/A
HQ641350.1	Vibrio phage ICP1_2006_B, complete genome	ADX88619.1	63025	63427	ADX88617.1	hypothetical protein	MINKDIIEQLNRARQTPIRTVEVTREITWDESVQFAKEGNEHFFEKLSLCQGEGRYAVVQHDGGFPMMIDMRENNGSDKMKVTIVDKHVYDIIMDAIETYRLYTHYYVNAYEFVLVYCLTRHIDLVEYGIIDL	N/A
HQ641350.1	Vibrio phage ICP1_2006_B, complete genome	ADX88619.1	63470	64037	ADX88618.1	hypothetical protein	MSYHFIRGYRELWKYLAKKTNGGIDEFGSAQLVRAWFKTAEGEVVRCGSWQTLFQEMNNRYGTNFIPHKCRDSRNNYFNIALDEGDIPLVEDKPTVEAKSLISLSPKEDEEVLNALQEQEENQAAEEKVVEVVAAKEPDWKWIESLSNTKEDKLALDQYAAEEFDIQLNKRNTLENMIVVFKEALAAK	N/A
HQ641350.1	Vibrio phage ICP1_2006_B, complete genome	ADX88619.1	64169	65408	ADX88619.1	Meiotically up-regulated gene 113	MEFVNEELLTEGQKSKIGLQWETPKGGVLTVIGVVSGKTLDKTMFALTCSICNKDRELFPQPFVRNTAVISNKRVCCNCVPSFRFTVQQYEVLAKRYCEALGVESLGMSGEFKGDRTIWKIKYKGVEDFTSIESLSNGKLSYKLSCLKRAGKIPLCNFESFLDKVSPLFPEGTIFSLSMDKTWANAKGTYYIYKCPVCSEDMYTKAGVCTGRFISYRGSLSKGIKACRCSKGYRWKKDEIELYLNHELSKIGWKF	['PFam:MUG113_PF13455.8', 'Function:Meiotically up-regulated gene 113', 'Evalue:6.3e-05'],[' PFam:T5orf172_PF10544.11', 'Function:T5orf172 domain', 'Evalue:0.00024'],[' PFam:MUG113_PF13455.8', 'Function:Meiotically up-regulated gene 113', 'Evalue:6.3e-05'
HQ641350.1	Vibrio phage ICP1_2006_B, complete genome	ADX88619.1	65449	66469	ADX88620.1	Phage major capsid protein E	MARMGDFGVVDYTSLMALAPRSKNFLELLGVFSESNTRYIDSRYAEFEREEKGVTKMNAMARGGSRKYIGSEKARKEIIEVPFAPLDGVTVASEVEAFRQYGTESQTASVEALVQRKIEHIQRSHGIYIRDCQYTALLKDKILAEDEDGNEITALAKNFSTLWGVSRKTGAINTTTAVNPFSVLATKRQEIIDSMGENNGFTSMVVLCTTRDFNAIVDHPDVRAAYEGRDGGAEYLTRRLGDAVDFQVFTHKGVT	['PFam:Phage_cap_E_PF03864.17', 'Function:Phage major capsid protein E', 'Evalue:6.9e-24'],
HQ641350.1	Vibrio phage ICP1_2006_B, complete genome	ADX88619.1	66494	66878	ADX88621.1	hypothetical protein	MAISYRKKVTLHCADPKLSMESVLVTVTATMTHGSALVAAGTEAAKADVANVVGFIDDQQFGEFKPAVGTTALVNVVKRNAIVNSDALVYSDDQDGLSVPEVAALAAAVEGKNLLIQSAVTDFSRLV	N/A
HQ641350.1	Vibrio phage ICP1_2006_B, complete genome	ADX88619.1	66893	67955	ADX88622.1	CRS1 / YhbY (CRM) domain	MDLDKYSEVTDLNFDKPNPHLAICHKSQGYSANLRPEALLFKSGNPVPTKEIIKSLEGVVSEQELIKMTYRNMKSSLEETLEKFLRENISSNGEYIWVEVVDFNDDMVAFHFQGTLWAVNYTATEDGIVTLGEDLREASHRELYVDSETGEELIKASFWVQEKNPKTEEEKSSDDSGEIEGEGQESDSQDTPVKLEEGNDMTDKVDVQNLSAEELLKSTVFQELMKAQREAWEAEKEAELQKAARDAQTTELVKS	['PFam:CRS1_YhbY_PF01985.23', 'Function:CRS1 / YhbY (CRM) domain', 'Evalue:0.01'],
HQ641350.1	Vibrio phage ICP1_2006_B, complete genome	ADX88619.1	67963	68800	ADX88623.1	Putative phage serine protease XkdF	MKKEFLAFLKCFGKVNEDKVIEDIQKSADAVKSDVEIKKSHDYKNQISVEIIAEPFTPDAHGMYYSDTTIEKGYQSFDKAWKEGRLSMNLFHQIDDVDKKYVELLKHYIVPFDCEVNGQKVKAGTWCAEVKFHDSTLWKARTTPLEDGTTEIAGLSIRGWGVVNDPRELVKAKVTKDDNGNLVYRGEKFVGYNKPMKDSGDKQGKVLVKDGDKIAVVRFGDPSMSDNQSEEDNDNFYARFGNQKGIDDKLSPLYW	['PFam:Peptidase_S78_2_PF14550.8', 'Function:Putative phage serine protease XkdF', 'Evalue:6.9e-11'],
HQ641350.1	Vibrio phage ICP1_2006_B, complete genome	prokka_annotated: starts with AA "MKHKRTRYYT"	69471	70998	ADX88625.1	Protein of unknown function (DUF935)	MTNRNRARNNRQQKKLLTKALQNTTREQRGSGVQKGTIAIEAIRRMKDALRPHELSQGQRYHTYQMMLLDAAVWSSWEIRKFLMQEAIANGKFKYDKTNPISSEIAQYLEYCINTMEYQTLRSIAGQSEDGVYNSFAPFEVVTWEGTGDYVGYRTLRNMTYIDPLTLDRSRPYETADGGNRIVNWRQNKSAFRDTTGTGLSLQSSVSGIQDIDARKVAVVCYGGTPYSPITSSCFDAAYDPWCEKRLINSFLLQG	['PFam:DUF935_PF06074.14', 'Function:Protein of unknown function (DUF935)', 'Evalue:0.016'],
HQ641350.1	Vibrio phage ICP1_2006_B, complete genome	prokka_annotated: starts with AA "MKHKRTRYYT"	71226	72657	ADX88626.1	Terminase large subunit, T4likevirus-type, N-terminal	MAGGGKSWAILFDVLKYVDCPNYYAVFFRNTLKQIERTLWPEAKEMYDPFIRYQSGENKGKFIGKAQIKEQAKVIIFPSGAKVEFSFLDNEAEIKKNWQGAQLTAAYFEEFGNHSEFAFNYIRTRMRSKSKYRSYIRCTLNPEPNHFCLKYLARFIDQKTGFAIKEYSGRTAYYVTDKGETITSWSEEELLEKYPNKKPRKYTMIPSSLADNPAMLANNEDYADDLMANDPQNAALLLEGNWLWKPAANGVWDRG	['PFam:Terminase_6N_PF03237.17', 'Function:Terminase large subunit T4likevirus-type N-terminal', 'Evalue:6.1e-23'],[' PFam:Terminase_6C_PF17289.4', 'Function:Terminase RNaseH-like domain', 'Evalue:1.5e-05'],[' PFam:Terminase_3_PF04466.15', 'Function:Pha
HQ641350.1	Vibrio phage ICP1_2006_B, complete genome	prokka_annotated: starts with AA "MKHKRTRYYT"	72910	73012	ADX88627.1	hypothetical protein	MSDNVLLRPQAGPQTKFANTWDDMPLCFYGGAK	N/A
HQ641350.1	Vibrio phage ICP1_2006_B, complete genome	prokka_annotated: starts with AA "MKHKRTRYYT"	73008	74199	prokka	putative Zinc-ribbon domain	MKHKRTRYYTPEDVELHNCEFKTDNKKFKDLTGQVFGQFEVLKMKERSAPHTRWFCKCGCGNIQAKSTNQLNRGSTSCTECSFIKAGKDREKPLEDEILIVNSKHPNLELISRTKSKKEQWLWYCSECNTPYKHRLDHVTSDRKTCRCNPHKFQRWTKQLREFQIREACVERGLKFLGWLGEYENKNTTRMVIKCKNHKHYDVAINNFMNGHGCPHCAEEKRGDGLRHHASRIEVEGRKIFGNKFDYSKYDYICS	['PFam:DUF4379_PF14311.8', 'Function:Probable Zinc-ribbon domain', 'Evalue:0.00058'],[' PFam:CxC5_PF18718.3', 'Function:CxC5 like cysteine cluster associated with KDZ transposases', 'Evalue:0.0007'],[' PFam:MUG113_PF13455.8', 'Function:Meiotically up-regu
HQ641350.1	Vibrio phage ICP1_2006_B, complete genome	prokka_annotated: starts with AA "MKHKRTRYYT"	74317	74710	prokka	hypothetical protein	MEKIIAELEFESLRWNDVDYYGVVFVHPEDKSSLLETIYGNYDCAVNTQKHLVRFKNGGRLKVASLDRDHPHYDYAGAQLTTVIIDTNCFGKYEGGDFVKVSNVSSSEFIMYMMTRTRSKADVYSRTVIL	N/A
HQ641350.1	Vibrio phage ICP1_2006_B, complete genome	prokka_annotated: starts with AA "MKHKRTRYYT"	74724	75000	ADX88630.1	hypothetical protein	MKCETTLVIVLSLTAMTTLGFYGINLHHERETLIARENLKLEEYRLVTERKRVVNEGNYFRALELKCTEEFVTRDGEHYRRQWGSGARKGR	N/A
HQ641350.1	Vibrio phage ICP1_2006_B, complete genome	prokka_annotated: starts with AA "MKHKRTRYYT"	75148	75592	ADX88631.1	hypothetical protein	MNLEHIKPSTLTDEERITYINWLLVELNNHTDPFSSVMNRIRKMSEDFDTLHRDAYHLLECVDSGEVKLSASERIKLFNKMVNNEGDRRKNKELLERGEALETLLREKPVPIYRTTVQNDISQLGNKHKGIRDKAKDRGILLKEKLL	N/A
HQ641350.1	Vibrio phage ICP1_2006_B, complete genome	prokka_annotated: starts with AA "MKHKRTRYYT"	75588	76044	ADX88632.1	hypothetical protein	MILKNALMDIFGFECECIKPPHERRWYYPTTDYTPLLLLVNIKPFDGEEYFIEGYKSYKFKSTEFDLDFSDLESYALESYGTESYSENHEELTLSALKTCTSLIEKFNEDNKGRDIIYAQNLYESDKGLSEGWKLINFTGKWKLCVNYRLI	N/A
HQ641350.1	Vibrio phage ICP1_2006_B, complete genome	prokka_annotated: starts with AA "MKHKRTRYYT"	76052	76427	ADX88633.1	hypothetical protein	MANIKVRAKNSQRKRGRGRPAAAVVGDLESVIDRIQASKNISDVEIANNLEQFEKILMEVALGNMKSVNKEQIRLIERFIDRAEALLDDYYESVVGEGASEEIAKKKDTVSSVSSLISLVPKEA	N/A
HQ641350.1	Vibrio phage ICP1_2006_B, complete genome	prokka_annotated: starts with AA "MKHKRTRYYT"	76760	76943	ADX88634.1	Protein of unknown function (DUF3039)	MQCICGRFYTPAVYTDESLDICPACINASNPKSYTSRDDYVHAHINDDSGLYGEDEVNSY	N/A
HQ641350.1	Vibrio phage ICP1_2006_B, complete genome	prokka_annotated: starts with AA "MKHKRTRYYT"	76944	77493	ADX88635.1	Fusaric acid resistance protein family	MAPLLATAIPTLINLLPDFAKWFGGDKAEKMTTEVLNIATNITGISDKNKALEAIMADPQTALEFQKAVMNDKYRLDEIYLQDVRDAREMQEKALEQEDLFSKRFLYYFATGWSAFAAIYLLCITFVTIPADNISTVQTVTGFIMGTLISSIIQFFFGSTKGSKDKDTIAQELIKKINIKEK	N/A
HQ641350.1	Vibrio phage ICP1_2006_B, complete genome	ADX88658.1	82752	83094	ADX88647.1	protein of unknown function (DUF4132)	MSKFVIEEVIKNSIDRDTEGNPIDEILFTVVSWQGRNFLYVGKFNEQDWLGDSKIAECVSGDYRKRYGDIKGWLKSILKRTDNRLEKIMEQRQALQDECDELYELKYKLWEVL	['PFam:DUF4132_PF13569.8', 'Function:Domain of unknown function (DUF4132)', 'Evalue:0.048'],
HQ641350.1	Vibrio phage ICP1_2006_B, complete genome	ADX88658.1	83204	83432	ADX88648.1	Kyakuja-Dileera-Zisupton transposase	MNKYILINQESAYHEYAVIVADMIHTDGTCDYTLSVTENPFDATKFVDIAQAYDIIGNLTEHMSMGEWEAVLLEE	['PFam:KDZ_PF18758.3', 'Function:Kyakuja-Dileera-Zisupton transposase', 'Evalue:0.024'],
HQ641350.1	Vibrio phage ICP1_2006_B, complete genome	ADX88658.1	83434	83593	ADX88649.1	hypothetical protein	MALLVNECKVRFYNGDKFVFYRVDKGLWRFAADESDSTWIPSQIEDEIKEWE	N/A
HQ641350.1	Vibrio phage ICP1_2006_B, complete genome	ADX88658.1	83657	84161	ADX88650.1	hypothetical protein	MKIDYLNTISTGYVFGTYGESGWSEKYDGDVFSIDHKKGLVYLGKEEYTFDNKQQSWFYTHFPPVVIDYKTETVTVWATYDQSFSFPLKYLPNSKKKHKHIDDYIKYFTKYLGDQHGDSTVKSLVSSLVSDMFHTKYGLKSSQKSKDLLTTLQESIVFMEDNIKLEN	N/A
HQ641350.1	Vibrio phage ICP1_2006_B, complete genome	ADX88658.1	84194	84284	prokka	hypothetical protein	MTYALKLEMWDDGDCESLDLAHFTLANTS	N/A
HQ641350.1	Vibrio phage ICP1_2006_B, complete genome	ADX88658.1	84493	84661	ADX88652.1	hypothetical protein	MNLTDILKEVGDYNIKLQFLSNSTVAVKDKKKTNDTEVTFATDMVNSDGIQEWWR	N/A
HQ641350.1	Vibrio phage ICP1_2006_B, complete genome	ADX88658.1	84661	84850	ADX88653.1	hypothetical protein	MNENKDYLLLRVSYDKRDFIDDETLQKYYGGDIVTYLKQLLEEEGRYGFIDWFEIEDIVEGK	N/A
HQ641350.1	Vibrio phage ICP1_2006_B, complete genome	ADX88658.1	84846	85065	ADX88654.1	hypothetical protein	MTKRKSKWISSIHTNLYEDDTLPHYKGEYLLDEKVWTEAGMYMSGYESSMPEIMSDEEITDTVDEFIGRMMK	N/A
HQ641350.1	Vibrio phage ICP1_2006_B, complete genome	ADX88658.1	85057	85315	ADX88655.1	hypothetical protein	MATYILRGKDWDKKDKYSFLEYVIYRCEYTGVVLNPPDIGWERLKYAEEFDSYEVAYSTKKLVDPFDQLLDVVELNVAWEDYHRD	N/A
HQ641350.1	Vibrio phage ICP1_2006_B, complete genome	ADX88658.1	85317	85551	ADX88656.1	Cadherin-like domain	MKPLLKIQEGVIECTFDVVDVNSRSQRTVGTFISDGEGKYTFEPYHLVAGFVAIPMRLSDEEQYQIDWIKYELEGGI	['PFam:Cadherin_5_PF17892.3', 'Function:Cadherin-like domain', 'Evalue:0.013'],
HQ641350.1	Vibrio phage ICP1_2006_B, complete genome	ADX88658.1	85559	85847	ADX88657.1	hypothetical protein	MKETVGILEKIKRELRAFSVEIRYGDAFDNDGEHTFLSIAIYTEMLDNPIEIDINLDKVLTGDINIDTMLEELKFELDCSLNTVNFYSHYSERVH	N/A
HQ641350.1	Vibrio phage ICP1_2006_B, complete genome	ADX88658.1	86206	87400	ADX88658.1	putative Zinc-ribbon domain	MRLTKRQQEFIGSTFPTPEGGILTVTGVVGKSSSNNAIFGLECSICSRDLELWPKGSISSTKGSLMRGYTPCGCAKNPNWTEGQNLIRVKRECSKRGYKFHGWWGKYKGIETKLNLENPITTNCWQSTNMNSFFNGSGDPVIGRKKTVQAVLISDKQHIEDFIKAGFTEGYKFWRSERLSKEGYKRYWNYTCSTCSSDEYVEAGLCSGVFESPISGLKVGQKSCRCSETFRWKQEHREYQIKKVCKEEGLIFTGW	['PFam:DUF4379_PF14311.8', 'Function:Probable Zinc-ribbon domain', 'Evalue:0.034'],[' PFam:Flg_new_PF09479.12', 'Function:Listeria-Bacteroides repeat domain (List_Bact_rpt)', 'Evalue:0.047'],[' PFam:DUF4379_PF14311.8', 'Function:Probable Zinc-ribbon domai
HQ641350.1	Vibrio phage ICP1_2006_B, complete genome	ADX88658.1	87368	87512	ADX88659.1	hypothetical protein	MPLDWTQEAFREDCEGLLFLLLKRTGIGSDRDCNIMKTTLNDIANGR	N/A
HQ641350.1	Vibrio phage ICP1_2006_B, complete genome	ADX88658.1	87598	87982	ADX88660.1	hypothetical protein	MISQKYIDREKLIWKLMCTNDEGDDNSHKVISYFVKKSHGQTIDITGKVYQPKKVEFVKLVNSAWALAQWDDVIHTKKGDIRKKYVDKVLSMSDTYLALGHYLEQVRCEGTKNALLSWQEFYLLKGE	N/A
HQ641350.1	Vibrio phage ICP1_2006_B, complete genome	ADX88658.1	87987	88170	prokka	Hemin uptake protein hemP	MNKLILTKVDNLLWDGQLYVDNILLRSYDNLTAFEIHQRVSEVVGVNKYQTVRIDLEGEE	N/A
HQ641350.1	Vibrio phage ICP1_2006_B, complete genome	ADX88658.1	88169	88427	ADX88662.1	Raf-like Ras-binding domain	MNPEDFIRMMHGGSGNNNVLKRNPTTTELDEFINRAMQKRDMNPQMLYLDLQNKLEPQRGVSMLSFEEAEIYPMVMNRLVERFSK	N/A
HQ641350.1	Vibrio phage ICP1_2006_B, complete genome	ADX88658.1	88438	88861	ADX88663.1	Protein of unknown function (DUF4022)	MLVFKKNWIYRYNEWCHGNMFTIGNVNDSKSICSYFWKTMWNLVPVNLMYSMIAHTPAVAGLWLKKFEYFDKLTGLPALYTFLVAGYLSLAAFGLILVGLAIIQSKFENRKQNSDKLPNLVIEYIKTKKSKICPMIEWED	['PFam:DUF4022_PF13214.8', 'Function:Protein of unknown function (DUF4022)', 'Evalue:0.022'],[' PFam:DUF4022_PF13214.8', 'Function:Protein of unknown function (DUF4022)', 'Evalue:0.022'],
HQ641350.1	Vibrio phage ICP1_2006_B, complete genome	ADX88658.1	88860	89571	ADX88664.1	hypothetical protein	MMNKKAIFISAQQPRSGKDLSAKYLQSFFTDLGYNCEIHAFKDKLIQVACDILNISVDEFLDGYDETSEDYLSRFTKQEQLTRFDIVTLLNSVQNKWWKDVRLYNVNGRFYSKREWIIHVSENIFKPHCGKDYFGQAAANHIDNQDIILYSDSGFAHEAFPVIEKVGKDNCLVVQLIREGYNSGIKDSRKLLEPEDFPEHLRPQFVQVSNPNCPEWQEVLERKLRLKVANKVLEGM	N/A
HQ641350.1	Vibrio phage ICP1_2006_B, complete genome	ADX88658.1	89567	90179	ADX88665.1	hypothetical protein	MKKKIAIDIDLVCTKDLGIDWYEYLVSNHGDYFYDESYERFCKDVENNQVDYNIAKYFDLPWWVYSMAFWKQEDLYDKEVLAESCYDVVKNLWQAGFEIYFLSHTTFEHIHSKYRFLQRNFDFLYESGDLHFVASKSKCCMGGSAAIIIDDRISNLNMFKHVDTLRILYDTPYRQDVVSTEEYVVAKSWVDIEDIICKWMEEE	N/A
HQ641350.1	Vibrio phage ICP1_2006_B, complete genome	ADX88658.1	90179	90890	ADX88666.1	hypothetical protein	MNKKEFTIEDVLYMYDTVEKWNIYCGNLTSDKSLIPMYHGLSKAEFYGKGEFLEGYNSGDLVMQLDGLGDLSYTVFEWDMLQLGKMYTPRKINKIPFYILDGWTKDLFKLVKRLDHSINLEYSEYAAADLISLLTCYSDVADIRGVFDAVTASNYSKIPLVSEVVDESHTLDNEVKRIEAQGRYVQVDYKLLDSDDGQRVIFTAMEDLQDGVVFSKPKIIKSRAFKEVCDLSQFIY	N/A
HQ641350.1	Vibrio phage ICP1_2006_B, complete genome	ADX88668.1	88438	88861	ADX88663.1	Protein of unknown function (DUF4022)	MLVFKKNWIYRYNEWCHGNMFTIGNVNDSKSICSYFWKTMWNLVPVNLMYSMIAHTPAVAGLWLKKFEYFDKLTGLPALYTFLVAGYLSLAAFGLILVGLAIIQSKFENRKQNSDKLPNLVIEYIKTKKSKICPMIEWED	['PFam:DUF4022_PF13214.8', 'Function:Protein of unknown function (DUF4022)', 'Evalue:0.022'],[' PFam:DUF4022_PF13214.8', 'Function:Protein of unknown function (DUF4022)', 'Evalue:0.022'],
HQ641350.1	Vibrio phage ICP1_2006_B, complete genome	ADX88668.1	88860	89571	ADX88664.1	hypothetical protein	MMNKKAIFISAQQPRSGKDLSAKYLQSFFTDLGYNCEIHAFKDKLIQVACDILNISVDEFLDGYDETSEDYLSRFTKQEQLTRFDIVTLLNSVQNKWWKDVRLYNVNGRFYSKREWIIHVSENIFKPHCGKDYFGQAAANHIDNQDIILYSDSGFAHEAFPVIEKVGKDNCLVVQLIREGYNSGIKDSRKLLEPEDFPEHLRPQFVQVSNPNCPEWQEVLERKLRLKVANKVLEGM	N/A
HQ641350.1	Vibrio phage ICP1_2006_B, complete genome	ADX88668.1	89567	90179	ADX88665.1	hypothetical protein	MKKKIAIDIDLVCTKDLGIDWYEYLVSNHGDYFYDESYERFCKDVENNQVDYNIAKYFDLPWWVYSMAFWKQEDLYDKEVLAESCYDVVKNLWQAGFEIYFLSHTTFEHIHSKYRFLQRNFDFLYESGDLHFVASKSKCCMGGSAAIIIDDRISNLNMFKHVDTLRILYDTPYRQDVVSTEEYVVAKSWVDIEDIICKWMEEE	N/A
HQ641350.1	Vibrio phage ICP1_2006_B, complete genome	ADX88668.1	90179	90890	ADX88666.1	hypothetical protein	MNKKEFTIEDVLYMYDTVEKWNIYCGNLTSDKSLIPMYHGLSKAEFYGKGEFLEGYNSGDLVMQLDGLGDLSYTVFEWDMLQLGKMYTPRKINKIPFYILDGWTKDLFKLVKRLDHSINLEYSEYAAADLISLLTCYSDVADIRGVFDAVTASNYSKIPLVSEVVDESHTLDNEVKRIEAQGRYVQVDYKLLDSDDGQRVIFTAMEDLQDGVVFSKPKIIKSRAFKEVCDLSQFIY	N/A
HQ641350.1	Vibrio phage ICP1_2006_B, complete genome	ADX88668.1	90971	91829	ADX88667.1	Putative exonuclease, RdgC	MKAVSLYKLTNTQQTLASITEEAISQFSFKPCGSTDTHRIGFSETEIDSLFVTQLPNKIVLSVTEQYKKPKKYSVQTLVEQQKIIFEADSGVPANKKLIKQWTLEATESLLPTTEPDEPKTYTVVIRNDGLVMVEASYKKAEDILSLLRKTIGSLPVVPVETEIPVGDFLDSLVTAKSSDKITLGNKGVFLTSEGLSHTLAKGSLYDSSAKELVEDEGAMTSLLSVNYDGVVDFTIKDDLSLSGIKFDKEVFIEV	['PFam:RdgC_PF04381.14', 'Function:Putative exonuclease RdgC', 'Evalue:2.4e-24'],
HQ641350.1	Vibrio phage ICP1_2006_B, complete genome	ADX88668.1	91885	93139	ADX88668.1	T5orf172 domain	MIPENEWTKGMRQFVGETFKTPKEGVLKVTGVVGRCGYNAIFSLECSVCSLDKELFTDGFTSLKSDLVRGQVPCGCSKNPKWSPQQDLILTNRLLSEKIPHLKAVDSIKEKGKPREFILECEICSKDKELWPYGSITGVKGNLVKDSVPCGCTKSPKWTQSQYELLIKRKCEEKGYVFRGFIGNWKGTDTYLRLHNPQNGNVWESSTISNFLNNGHGCPLEAKVKRWTAQEREEQIKDVFAVEGGEFIGWKEVYK	['PFam:T5orf172_PF10544.11', 'Function:T5orf172 domain', 'Evalue:6.5e-06'],[' PFam:MUG113_PF13455.8', 'Function:Meiotically up-regulated gene 113', 'Evalue:0.0044'],[' PFam:GIY-YIG_PF01541.26', 'Function:GIY-YIG catalytic domain', 'Evalue:0.033'],[' PFam:
HQ641350.1	Vibrio phage ICP1_2006_B, complete genome	ADX88668.1	93139	93316	ADX88669.1	hypothetical protein	MLQNEDFFSEACLLLKEIHTFESIKHYCTESSVWCNEQIKLRRDLLQQLVNEVKDSEY	N/A
HQ641350.1	Vibrio phage ICP1_2006_B, complete genome	ADX88668.1	93305	94865	ADX88670.1	hypothetical protein	MNIDYSNAFSKKLVTTENENKHDVGEKRENVFIRDESDNPLFREIQVDDISKLIRPETVFYADFDMPVYQIASNLEEKRIKATCKSDPSIVIDCKGVREFKGLGKKIADSSELGVLNLKRSVEGLQPLSADDFDIIQYQNLNMNEDKAFETAKIQVYKKLKEYRLQYNIPKVIPVLGEGESFRESYPTCRRYKGNRQETLRPLLLKKLRQWVINDLGGIMTTDTHNGKLVECDDKVEMFAAQGYQHYRKHGWFNI	N/A
HQ641350.1	Vibrio phage ICP1_2006_B, complete genome	ADX88668.1	94857	95406	ADX88671.1	hypothetical protein	MAKKLNQIKHRPYLNKLSTFMECSPYVRLKDFPYEELSGDEILLCSESRGNRFVSHKVLTRYVKPEYVLNGEYLMTIICISDTEWYKIDVKKLHKLLVESQPLNKIKLYCANGLFFWEEGDNLKVRTISDVKDESNLYDTLIPKDTTLDVDFCDQSLYGTFMVVCYDGKSFWIKPKYVEVLC	N/A
HQ641350.1	Vibrio phage ICP1_2006_B, complete genome	ADX88668.1	95399	95630	ADX88672.1	hypothetical protein	MLSDLEDFLLLRSKEEYDYKWAIEFESWDRGDCSYHHLLTVVLMREFELSNSGIFGTRDDVKDSIRQLQEFVETVK	N/A
HQ641350.1	Vibrio phage ICP1_2006_B, complete genome	ADX88668.1	95626	96292	ADX88673.1	RecX family	MKRSGFRKSNKPKRDRTAPHNIADQFEREKHQKELEKFLKQLNPDGTPKKLLTKSALMSIIRGAIREKCWMYAPNKLAFENMSTIPDEDVDSRRRWKRQCEDCGQWFNKSEVQTDHRKGEHSLKDFDEIWDFYLSINNVGFDGMSSLCEECHSIKTMMERYNYTREEALILKKVTAWEKEYKTAGKQKDWLLKKGFSEEEVSNPEKRRQSIWKYFQSQENK	['PFam:RecX_PF02631.18', 'Function:RecX family', 'Evalue:0.032'],
HQ641350.1	Vibrio phage ICP1_2006_B, complete genome	ADX88668.1	96291	96480	ADX88674.1	SecA preprotein cross-linking domain	MNRNIAIKLLSAQEVYDTLCRSGNLYDEENDRYYTIYDILHALDVHENEIDYVQKFSFDELK	N/A
HQ641353.1	Vibrio phage ICP1_2001_A, complete genome	ADX89186.1	1582	1798	ADX89183.1	hypothetical protein	MRATYIIKSVLDKLDPYVAVCFHELLAGKSLTAMNQRKQRAVDSNNWDKYHNIGLAVELYKQNKFMIEKGV	N/A
HQ641353.1	Vibrio phage ICP1_2001_A, complete genome	ADX89186.1	1800	1986	ADX89184.1	hypothetical protein	MRISLHDSAETHLLELCKSLGGSPSQVVKLLSKAFNNHINKGQPLELQGVIYVKQEHKQED	N/A
HQ641353.1	Vibrio phage ICP1_2001_A, complete genome	ADX89186.1	1954	2638	ADX89185.1	Firmicute plasmid replication protein (RepL)	MSSKNTNKRIDQEFFPSFSKVFKAGSIAFIKDHQEVSIPWDIYSAVIYSFLLNKFEYHNQLSISQDAISSNCNCSVDVVKSRLALMEDAGIVKIKRQPNGSGLMKANLYTNVIDITKSNKYRLINSKFTQHYYDLMKDRKKRLALLDGVVLKRSWTSHQVRNYLANRNYELVTGVYLDGDKLSSKLYMKYYNDKPEHDLSQGFKLNDEIREYEYNTLIDNAIYEEDL	['PFam:RepL_PF05732.13', 'Function:Firmicute plasmid replication protein (RepL)', 'Evalue:0.048'],
HQ641353.1	Vibrio phage ICP1_2001_A, complete genome	ADX89186.1	2634	3420	ADX89186.1	T5orf172 domain	MIYIVKLKNDHDDLIKLGYTSNLQERLDYYKDYFSEVSLLWTFEDPEVKHYRLEKDLNSVYLKSLTVRPVTYFGGYTECYHTSSFNYLIKTLKEKSLESYYRNTQPSLNRVLTATNFTININNPSLLLCTAFKSLTTGEVIKFDGVLLKIYLYMLGRYNFYQTHNADYIETFDRICTAATGMDYRGNGTNRGRIKTLRGLGLIDVETDLNGKILVGGVKVVNTVDDILTEWQPVNEQLDYYDSKEGREERKKQKL	['PFam:T5orf172_PF10544.11', 'Function:T5orf172 domain', 'Evalue:0.00044'],[' PFam:T5orf172_PF10544.11', 'Function:T5orf172 domain', 'Evalue:0.00044'],
HQ641353.1	Vibrio phage ICP1_2001_A, complete genome	ADX89186.1	3679	4045	prokka	hypothetical protein	MHIMYSKKEPHIEIKSHHVRLFSGHLNYTNSFEPKLFKGSLADKALSWLYDCELLKVKLSEVNTYSKSVYCWLYQKDSGEVFKVWGLDNHEPNTSKLLPNNKVMINGLGVFDYEDFQIFEF	N/A
HQ641353.1	Vibrio phage ICP1_2001_A, complete genome	ADX89186.1	4154	4484	ADX89189.1	hypothetical protein	MQTQNINEYEQHLTQIKIRVNDNTLLQKWVNHLDNLSVADRELACVTFVTAGNSVILEFDSLYYAIVYYDSNRNFLKNEPIISLGIDADVEMMTDWDRESLEMKKVVRF	N/A
HQ641353.1	Vibrio phage ICP1_2001_A, complete genome	ADX89186.1	4588	4747	ADX89190.1	hypothetical protein	MQFVPTHTSIDLNQLVMVKGGVVYVQSEDLADVEAIGYSWEYNSEYLIPLQK	N/A
HQ641353.1	Vibrio phage ICP1_2001_A, complete genome	ADX89186.1	4766	5051	ADX89191.1	Glycyl-glycine endopeptidase LytM	MKKLALAIIILLSLGFSLKSEAAQPESYSVEQEHITIKKDSYGLDKALCYFSDKNGKHITNKIVTITAQYDNLYIIETLMNRQEHVRVHTVECK	N/A
HQ641353.1	Vibrio phage ICP1_2001_A, complete genome	ADX89186.1	5161	5353	ADX89192.1	Ribbon-helix-helix domain	MDFQQITQNETFQQYILLEALKLLSKDTGINIECLIEQFPNNAKLREECAKIAVETAKILATK	['PFam:RHH_3_PF12651.9', 'Function:Ribbon-helix-helix domain', 'Evalue:0.026'],
HQ641353.1	Vibrio phage ICP1_2001_A, complete genome	ADX89186.1	5362	5569	ADX89193.1	hypothetical protein	MKTLNKTYKAYNTNTLKSVKVTGYHLVKELLKYGVSLENVAFFAKSKQSIYNTSFKTEFGNLHIDLVK	N/A
HQ641353.1	Vibrio phage ICP1_2001_A, complete genome	ADX89186.1	5731	5923	ADX89194.1	hypothetical protein	MTFYVGKCEEENKSTVFVYEILLNKPKFIGCRLLEDLESAYQKAIEVISNKRWYQKDYELIEI	N/A
HQ641353.1	Vibrio phage ICP1_2001_A, complete genome	ADX89186.1	6093	6270	ADX89196.1	hypothetical protein	MQTTANYFCSFQKVKPYKPTFSFGEEYQQAEERSRKKGKIDRRKARDNKRNWMIAEIG	N/A
HQ641353.1	Vibrio phage ICP1_2001_A, complete genome	ADX89186.1	6365	6656	ADX89197.1	Protein of unknown function (DUF2972)	MLKWLFAPPEKALKDECAQRAVNEMCISRKVQEYAAEEKKLLALHLNIIEDLAQALKSEVKRKEHKVFQCKDFMDRLVLTRDRDGKIVVLDYHEID	['PFam:DUF2972_PF11186.10', 'Function:Protein of unknown function (DUF2972)', 'Evalue:0.035'],
HQ641353.1	Vibrio phage ICP1_2001_A, complete genome	ADX89186.1	123433	124753	ADX89412.1	Nicotinate phosphoribosyltransferase (NAPRTase) family	MGLQYFIKEVLIKQWNETFFSKTKEGAVGEYRRVIESMLGKPIDTKHMEALHDLGYLPILIKALQEGSVVGYQIPTLTITNTVSGFGWVTNMLETVLSSELWGISTSATTAYAYRKRFEKEQSLKDLGMIPFLGHDFSYRGMFGTQAAAQSGFGHLCSFVGSDTIPAALFAEEYYGAKIDKELVFASVDATEHSVMCSYGTEGEQASLEHLITNVTPSGIISVVSDTWDFWKLVTEYLPNLKDKIMSREGTLVIR	['PFam:NAPRTase_PF04095.18', 'Function:Nicotinate phosphoribosyltransferase (NAPRTase) family', 'Evalue:2.7e-49'],
HQ641353.1	Vibrio phage ICP1_2001_A, complete genome	ADX89234.1	17329	17572	ADX89224.1	Rubredoxin-like zinc ribbon domain (DUF35_N)	MKQGVYININGSYERVDSFRHSTERVFTKAHDKIAPEGRIFVVKCKDCGGSTFEDDGRFINEFSCSCCVESYTEVFFYKD	['PFam:DUF35_N_PF12172.10', 'Function:Rubredoxin-like zinc ribbon domain (DUF35_N)', 'Evalue:0.0087'],[' PFam:CoV_NSP2_N_PF19211.2', 'Function:Coronavirus replicase NSP2 N-terminal', 'Evalue:0.019'],[' PFam:DUF5486_PF17588.4', 'Function:Family of unknown
HQ641353.1	Vibrio phage ICP1_2001_A, complete genome	ADX89234.1	17772	17991	ADX89226.1	hypothetical protein	MWIKISSEEYYYIYEGIRLNPSLKCINVGDYPDLFEVEFHLNDKPILSKAEQDNYDESDYYLPTITYYKWEE	N/A
HQ641353.1	Vibrio phage ICP1_2001_A, complete genome	ADX89234.1	17993	18224	prokka	hypothetical protein	MIKGYYVDLEGAVVTVVENDAKLYNSWGEVLLEQKETYTSVLTGGWEEGEGFRVDQEYVLWTSLKELAKIIEGRGG	N/A
HQ641353.1	Vibrio phage ICP1_2001_A, complete genome	ADX89234.1	18461	18770	prokka	hypothetical protein	MCGTTTRVKRAELLQEFVICLEDYNHLLHKETIAAIVTTDGAIILQLDTESPLTEWYRFKQDDQTLVVRSKKLYSVDDVAKQMQLFCEGEERRREFINNGGE	N/A
HQ641353.1	Vibrio phage ICP1_2001_A, complete genome	ADX89234.1	18772	19123	ADX89229.1	hypothetical protein	MCKKEKCPNFDKCKCGTPKQVLEGVNTVLGIDHEIKGDNNRYENLTWIPMTTSPHHISNQSSTNEFNLDTIAIAVGEWDYAEKVYNFVPESEVREELGIISYISPLGVFDNQEEEK	N/A
HQ641353.1	Vibrio phage ICP1_2001_A, complete genome	ADX89234.1	19125	19698	ADX89230.1	hypothetical protein	MSKKPAIKHELNKYGMENISYNNKLSIYQLSSDNDCKVVISCDKGDIEDIISQVKRHVDGVDHVHGVVEGTDKSYVIEGNEKDYFESRAEAILYMLDPEDEFESLTLTSKYSYTLSNKPDDVVKGSTTSRTAYKSGTLHEVIEDLTYMPYIHKLSGFIDKQKVDLYRLSLRIQEKLEMQKETRDVMEKIL	N/A
HQ641353.1	Vibrio phage ICP1_2001_A, complete genome	ADX89234.1	19694	19865	ADX89231.1	Protein of unknown function (DUF1778)	MSKKVTIKLDNLTKEDYDTLMIAASIVGKTIEEFVIDAALERAEEVIDTLAASFGE	['PFam:DUF1778_PF08681.13', 'Function:Protein of unknown function (DUF1778)', 'Evalue:2.3e-07'],[' PFam:ParD_PF09386.12', 'Function:Antitoxin ParD', 'Evalue:0.002'],
HQ641353.1	Vibrio phage ICP1_2001_A, complete genome	ADX89234.1	19871	20213	ADX89232.1	hypothetical protein	MQVFEFVSDKGYTVEVELFDTPPFRSMESRDDYYGGVDILDVKVYDLSTGEPVYMHGITNEEIIQEWEMHKDTQTMREDYGHLSIIGEEWFREEQGICMSKLNKVKLAKMIGD	N/A
HQ641353.1	Vibrio phage ICP1_2001_A, complete genome	ADX89234.1	20231	20414	ADX89233.1	T6 antigen Ig like domain	MSNKPLEIGQVREIEVCGTKYQVINFDEKFVYIQTINAGAEDDKIYRWDVQMCDRDIVVM	['PFam:T6_Ig_like_PF18002.3', 'Function:T6 antigen Ig like domain', 'Evalue:0.022'],
HQ641353.1	Vibrio phage ICP1_2001_A, complete genome	ADX89234.1	20568	21543	ADX89234.1	T5orf172 domain	MKGEYKVGWKRLTSCGATLEIVRENEDNLFIVCSRCHSDFELFPYPIVKPKTHIRKLKSKDPCGCVRSYAWSEAQRVIQIQRVCKNLGYIFHGFVGKFSGNKTYLDLENPETGNRWGSCNIANFLNNGRGDPIIGRQITTKARAISIEDRLQHVEEILKEEGIPQEITINTISKRGRSYTSFDWVCARGHKRVSTFNNFINHNQRCGDCHHIDNNFSGFVGGVYTGRLDDNDFIYILGLENNEESFIKIGRSFNV	['PFam:T5orf172_PF10544.11', 'Function:T5orf172 domain', 'Evalue:3.2e-05'],[' PFam:MUG113_PF13455.8', 'Function:Meiotically up-regulated gene 113', 'Evalue:0.012'],[' PFam:Cytochrome_C7_PF14522.8', 'Function:Cytochrome c7 and related cytochrome c', 'Evalu
HQ641353.1	Vibrio phage ICP1_2001_A, complete genome	ADX89234.1	21526	21745	ADX89235.1	hypothetical protein	MNLKDYTDPNDIAKAIRFGLFTYQSVLNHAQRLKLVGDPKYTIYSEGCKVYTVNKKQAIANFLRGWSNEGGV	N/A
HQ641353.1	Vibrio phage ICP1_2001_A, complete genome	ADX89234.1	21816	22284	ADX89236.1	RNase H	MVEIWTDGSSIKYDGKWFGGSGVILQYKGTIKHLSETLPDYTNNMSEIYAMILGLESLKRRCDVTIFTDSKYSLQCVTDWIPKWKRNGWKTAGGSIVKNKELIVRLYDLCQQHNVKFIKVKAHSGIDLNEKVDRLAYEAATKGKEEYEKIYAKQR	['PFam:RNase_H_PF00075.26', 'Function:RNase H', 'Evalue:2.6e-33'],
HQ641353.1	Vibrio phage ICP1_2001_A, complete genome	ADX89234.1	22255	22456	ADX89237.1	RNase H	MRKFTQNKGEVKNKELIIDLYKTTQKHHVTWVKVAAHSGVYFNELADRLACEASAKSKEEYEKGVL	['PFam:RNase_H_PF00075.26', 'Function:RNase H', 'Evalue:1.6e-10'],
HQ641353.1	Vibrio phage ICP1_2001_A, complete genome	ADX89234.1	22445	24485	prokka	DnaB-like helicase C terminal domain	MFYKKEVKSYNDYYSSGKAVRNLSVKDILAFPIKGNPDRQLTQEAAEYFQIRQEYSQEDGTTIVATHFPSYNQSGEITGFKRRDWTLDKEDRFHFTTIGTVKTKNMMFGQYQTSQGTNRKTLVQLEAEEDTYCAWQAALDNLRSQVHELGNRSDEKAKSLRGYLAAIESSRIKISTGDISGQIITLPFVGLNVGAPNAAETVAHNEKFVKSYSKYVLALDNDHLTEEERIKYSNNSARGEEATNAIASYLLTDNI	['PFam:DnaB_C_PF03796.17', 'Function:DnaB-like helicase C terminal domain', 'Evalue:2.3e-07'],[' PFam:AAA_25_PF13481.8', 'Function:AAA domain', 'Evalue:8.9e-05'],
HQ641353.1	Vibrio phage ICP1_2001_A, complete genome	ADX89234.1	24500	27212	ADX89239.1	DNA polymerase family A	MKGLYIFDSEGDGLCGKSIPDEDHITKFHTLLFKEYGKDNWNLFLDFNHPDFQEAKKFAESKGVNLKIMDFSEFNDWVVTYPTAIACQNLEGFDMLAFSHILGTKYEKIPVEKINGKEIRVFDTLSMSRGLYPDRPLPRGCPAKVKNPQGGKAKSIGPHSLEAWGVKVANKKVAIEDWKGLPLWKYVDRVWEDVIINELQWNALIKEMQDGKDKGVDWKMALKHNLLADHLMQVQEEQGVVFREDKALELVDKID	['PFam:DNA_pol_A_PF00476.22', 'Function:DNA polymerase family A', 'Evalue:7.7e-14'],[' PFam:NAD2_PF18782.3', 'Function:Novel AID APOBEC clade 2', 'Evalue:0.026'],[' PFam:APOBEC_C_PF05240.16', 'Function:APOBEC-like C-terminal domain', 'Evalue:0.032'],[' PF
HQ641353.1	Vibrio phage ICP1_2001_A, complete genome	ADX89271.1	44286	45678	ADX89268.1	Protein of unknown function (DUF3014)	MPYKNSVESITRLSTVAAAGANLNNSIFIAAHNYFRTATKPYYTMEDVNNDKAIPTYSNAYKALQQAFKQVGGASPIYLGRIDTDSVTFTPTVQNSKPYKIKCKVFDKVDLSDVASFEMTHTSSVTATANEIVTELIASIVAPPAEVTFSSVGDVLKFTPSAGHQIIIEEATSNLVQSYEHSVTGAEAYAAVEDEANEEFYFVTSESRDLTFVKSLADAVEATENSDYKKQYRVASSALSTLTVLTDPVAADDLL	N/A
HQ641353.1	Vibrio phage ICP1_2001_A, complete genome	ADX89271.1	45807	46785	ADX89269.1	Cyclic phosphodiesterase-like protein	MWNIQSIPFDPVQRCRTIAEAIGEVVPDLLGSLTVSSNSYKIDLTDITTPATYTLDTEVMDLDTGVTAVVNLTFTSIGTETVDELYTALVDTFSAATPLLYFSTNLDFTLDVGKYFTLAAKEGVGFVQGITVSPNITITEELVAAPIGKPAAYMQYGKQPICQYPLIVVTPILHEEHNSVYGKGSIEVDGVQRPYVEAYIKMRVSVRCESGDYQQVLTNGTPSAGYILNQFKRRIQYDNHRQTFFEKVNASIQKD	N/A
HQ641353.1	Vibrio phage ICP1_2001_A, complete genome	ADX89271.1	46784	47204	ADX89270.1	hypothetical protein	MAQWKLVKEKVAYLKVETKLPATWHNGVLVQPPPTITYQSFPCLWEPFDPDEAELLPSGVKTTEAKWLFTEKLLKTWDDATTNSTKADIIYFADPSKATGKKPQAYEVWRAEEWIENDGFLLLDNTQHDYVVIKEGRLK	N/A
HQ641353.1	Vibrio phage ICP1_2001_A, complete genome	ADX89271.1	47209	47725	prokka	ABC transporter C-terminal domain	MFVLKFTELENHIAELERRIKALEKADLFYGYHQMQQSHYSGFNYPDLAAILSAGSSTANIPARPIFDIMQPLVKVNTTKFKTALRGYLTNLKGKPTKSIDDIGKAFWEEFRPTFNLVMGNEAYLTANSEGVKRQKLLDGADPNKPLYWTGDFAKHMSYFKNNTLVYSNNG	N/A
HQ641353.1	Vibrio phage ICP1_2001_A, complete genome	ADX89271.1	47826	48507	ADX89271.1	T5orf172 domain	MIQEKDKYVVASVTILESNQATNTSTGEVIQITPEMKCVYFYMREKYCMSIKYNNKYTESWESIVATVAPMSGQKLKKLSKALRDIGLVITLSKKDSSKQVVDVCDVEGWVFSNDKQHRKTVIDYLYVINFKKDGCIKVGRSFDVEKRTRQLLRVSNHKQDEIDILAVYTGTHQEVYDTEQRIHEELARGGYYHNDSDWSVETFDPDCENVLFHLLDKSGLSEGAW	['PFam:T5orf172_PF10544.11', 'Function:T5orf172 domain', 'Evalue:3e-07'],[' PFam:MUG113_PF13455.8', 'Function:Meiotically up-regulated gene 113', 'Evalue:7e-05'],[' PFam:T5orf172_PF10544.11', 'Function:T5orf172 domain', 'Evalue:3e-07'],[' PFam:MUG113_PF13
HQ641353.1	Vibrio phage ICP1_2001_A, complete genome	ADX89271.1	48685	49414	ADX89272.1	Phage antirepressor protein KilAC domain	MKNEAHKFDHQVFGELQVVVYEDKPHFIANEVSDILGYKQHKDGRAHCKSLIKLSLPDLRKLGLESLATNPQGIIICPEKDVYRMVMRSNLPKAEEFQDWVMEEVLPTIRKTGGFVSDVDQIIDTFYKDEKEDIKAIIRASLVFRKENQHKIDFANDVTETVGWQDMNSVAKVLGLGRNTLFRYLREIGILMDNNLPYQQYITQGYFRVNPVTKYGRQFNVTLVSGKGEVWIHKKLKEHNLI	['PFam:ANT_PF03374.16', 'Function:Phage antirepressor protein KilAC domain', 'Evalue:9.8e-20'],[' PFam:Bro-N_PF02498.19', 'Function:BRO family N-terminal domain', 'Evalue:1.3e-15'],
HQ641353.1	Vibrio phage ICP1_2001_A, complete genome	ADX89271.1	49534	49960	prokka	Toxin Ibs, type I toxin-antitoxin system	MFKHLIVLVILVLSASVYAKCPVEEVIYTPHWRENFTRFPAAERLYVVQKIDRGDFTILVLDGLQMVILGYKEEFNNIRKGVAMSKIAGEYFGRIDVDLGLTDLSGFPVDKEVWIPITVKDLRDMCSSEAAKDSFWVHRQK	N/A
HQ641353.1	Vibrio phage ICP1_2001_A, complete genome	ADX89271.1	50005	50665	ADX89274.1	hypothetical protein	MHILQYILILLFTPIRKVVGLFWFWVIAGFRHKATNIVYNYHLSTGKWLKRLEERHPKKVVNGWVLDGKRVGEGVVRFKQVSYLQYLFWYWVVWIWCDDDSNYDSTDTTFIKTILDGERKSWVMKFFGERLKSEYQYLLSRKFGNRFELGDKQLGNVSLRKCWLSTTLWLMRNTAYNAKYSMYESDKQHFKFTVGKYRFGWYPEDVVNGKQNYTLKFFE	N/A
HQ641353.1	Vibrio phage ICP1_2001_A, complete genome	ADX89271.1	50668	51001	ADX89275.1	Family of unknown function (DUF5849)	MLSNFSKNIMLEAAVKNGTYVYAAASSSSSVGDELTTPRQIIVFAAASSGSIVGNTSTPITIPAGGSVSHIHLFNAATGGDWLGTFALTVPEIYGSEGSLNVTGLTITLG	['PFam:DUF5849_PF19167.2', 'Function:Family of unknown function (DUF5849)', 'Evalue:0.029'],
HQ641353.1	Vibrio phage ICP1_2001_A, complete genome	ADX89271.1	51000	51363	ADX89276.1	hypothetical protein	MISDDDYIAGDSYILEVQVFEDEAQTIPQDLNTIINVVYGIWYSNDLVNPIFETELADGFITIPDRTNGKILVDLRSDQANIRQGQLFQTVKIVDDSGRITTVLSEYLNIRTLPKVKGIV	N/A
HQ641353.1	Vibrio phage ICP1_2001_A, complete genome	ADX89271.1	51362	51701	ADX89277.1	BILBO1 N-terminal domain	MSNIEEFVQGHSSSVDVRKETSHTLSGNLGETQEIISNKEVTVSPTSVNLINEEEVGAHKRVNTRIDYLQTISHEMVTFKKVFTIFAKKVIRKFSMSARHVVRKVTNKSWGG	N/A
HQ641353.1	Vibrio phage ICP1_2001_A, complete genome	ADX89301.1	61143	61989	prokka	Anaerobic ribonucleoside-triphosphate reductase	MIWKESDGKNFYEDLDYYLEMIRSLHKKRYDTLAKTKCSSNPMAFCQGGLYLGNKKPTDNIGYDIVKSFTASFGVTALNELNVLKEGLPLHKSDRLFVKEVMDYINKKVEDFKAEDDYLYAVYYVPAESLCGTQLQQFRKRFGVIKGVSDREYFSNGFHLHVTADVTPFEKQDMEYELFHKGNGGHIQYCRYNNPDNLEAIEATVLRAMDMGFYEGVNFELVICEDCGHRPKHEVDVCPICNSHNIMSLSRACGY	['PFam:NRDD_PF13597.8', 'Function:Anaerobic ribonucleoside-triphosphate reductase', 'Evalue:6.8e-56'],[' PFam:zf-C3HC4_3_PF13920.8', 'Function:Zinc finger C3HC4 type (RING finger)', 'Evalue:0.021'],[' PFam:DZR_PF12773.9', 'Function:Double zinc ribbon', '
HQ641353.1	Vibrio phage ICP1_2001_A, complete genome	ADX89301.1	61988	62459	ADX89296.1	4Fe-4S single cluster domain	MNYMQYIYGDDANGDGIRCTLFVSGCEMMCKECHNPESWKLSAGNPYTKDFEDKVLRDLESPWIKGLSLSGGHPLHIKNFDTVLRLCKRVKNELPDKDIWLWTGYTLEEVQNDMLRRQILDVIDVLVDGKFVLELKNTNLKWRGSSNQRVWKLNIM	['PFam:Fer4_12_PF13353.8', 'Function:4Fe-4S single cluster domain', 'Evalue:2.2e-46'],[' PFam:Fer4_14_PF13394.8', 'Function:4Fe-4S single cluster domain', 'Evalue:1.5e-26'],[' PFam:Radical_SAM_PF04055.23', 'Function:Radical SAM superfamily', 'Evalue:0.000
HQ641353.1	Vibrio phage ICP1_2001_A, complete genome	ADX89301.1	62523	63132	ADX89297.1	protein of unknown function (DUF281)	MTINIGRVNEGNLQQEIIDAYKSLRSFAGIALPDPLNTTTSVTLPAANVNGTFSIIHLAAATEGGGVRGSSFTTNTDGTITCNKDMFAVSVTCYAKAKYGTNSDAVLGVGIGNPTQIPNKPGLQVGENYVSRFQYSSFGRGNNRPVTLLTPYEPVGKSTTELNVNGVKVGDKLFPVMWTTDTEGSVTLTLTDLIFTVQEISI	N/A
HQ641353.1	Vibrio phage ICP1_2001_A, complete genome	ADX89301.1	63134	63413	ADX89298.1	hypothetical protein	MAKVTNFTLTGDWVNINTQLSIPVGTNILIQNQTSGEIFVQEDTTSPLNQRDGVLLVPVSKGDSFATITFKEGDDLTPVWVFGNGPIAVQRA	N/A
HQ641353.1	Vibrio phage ICP1_2001_A, complete genome	ADX89301.1	63639	64041	ADX89299.1	hypothetical protein	MINKDIIEQLNRARQTPIRTVEVTREITWDESVQFAKEGNEHFFEKLSLCQGEGRYAVVQHDGGFPMMIDMRENNGSDKMKVTIVDKHVYDIIMDAIETYRLYTHYYVNAYEFVLVYCLTRHIDLVEYGIIDL	N/A
HQ641353.1	Vibrio phage ICP1_2001_A, complete genome	ADX89301.1	64084	64651	ADX89300.1	hypothetical protein	MSYHFIRGYRELWKYLAKKTNGGIDEFGSAQLVRAWFKTAEGEVVRCGSWQTLFQEMNNRYGTNFIPHKCRDSRNNYFNIALDEGDIPLVEDKPTVEAKSLISLSPKEDEEVLNALQEQEENQAAEEKVVEVVAAKEPDWKWIESLSNTKEDKLALDQYAAEEFDIQLNKRNTLENMIVVFKEALAAK	N/A
HQ641353.1	Vibrio phage ICP1_2001_A, complete genome	ADX89301.1	64783	66022	ADX89301.1	Meiotically up-regulated gene 113	MEFVNEELLTEGQKSKIGLQWETPKGGVLTVIGVVSGKTLDKTMFALTCSICNKDRELFPQPFVRNTAVISNKRVCCNCVPSFRFTVQQYEVLAKRYCEALGVESLGMSGEFKGDRTIWKIKYKGVEDFTSIESLSNGKLSYKLSCLKRAGKIPLCNFESFLDKVSPLFPEGTIFSLSMDKTWANAKGTYYIYKCPVCSEDMYTKAGVCTGRFISYRGSLSKGIKACRCSKGYRWKKDEIELYLNHELSKIGWKF	['PFam:MUG113_PF13455.8', 'Function:Meiotically up-regulated gene 113', 'Evalue:0.00021'],[' PFam:T5orf172_PF10544.11', 'Function:T5orf172 domain', 'Evalue:0.00051'],[' PFam:MUG113_PF13455.8', 'Function:Meiotically up-regulated gene 113', 'Evalue:0.00021'
HQ641353.1	Vibrio phage ICP1_2001_A, complete genome	ADX89301.1	66063	67083	ADX89302.1	Phage major capsid protein E	MARMGDFGVVDYTSLMALAPRSKNFLELLGVFSESNTRYIDSRYAEFEREEKGVTKMNAMARGGSRKYIGSEKARKEIIEVPFAPLDGVTVASEVEAFRQYGTESQTASVEALVQRKIEHIQRSHGIYIRDCQYTALLKDKILAEDEDGNEITALAKNFSTLWGVSRKTGAINTTTAVNPFSVLATKRQEIIDSMGENNGFTSMVVLCTTRDFNAIVDHPDVRAAYEGRDGGAEYLTRRLGDAVDFQVFTHKGVT	['PFam:Phage_cap_E_PF03864.17', 'Function:Phage major capsid protein E', 'Evalue:6.9e-24'],
HQ641353.1	Vibrio phage ICP1_2001_A, complete genome	ADX89301.1	67108	67492	ADX89303.1	hypothetical protein	MAISYRKKVTLHCADPKLSMESVLVTVTATMTHGSALVAAGTEAAKADVANVVGFIDDQQFGEFKPAVGTTALVNVVKRNAIVNSDALVYSDDQDGLSVPEVAALAAAVEGKNLLIQSAVTDFSRLV	N/A
HQ641353.1	Vibrio phage ICP1_2001_A, complete genome	ADX89301.1	67507	68569	ADX89304.1	CRS1 / YhbY (CRM) domain	MDLDKYSEVTDLNFDKPNPHLAICHKSQGYSANLRPEALLFKSGNPVPTKEIIKSLEGVVSEQELIKMTYRNMKSSLEETLEKFLRENISSNGEYIWVEVVDFNDDMVAFHFQGTLWAVNYTATEDGIVTLGEDLREASHRELYVDSETGEELIKASFWVQEKNPKTEEEKSSDDSGEIEGEGQESDSQDTPVKLEEGNDMTDKVDVQNLSAEELLKSTVFQELMKAQREAWEAEKEAELQKAARDAQTTELVKS	['PFam:CRS1_YhbY_PF01985.23', 'Function:CRS1 / YhbY (CRM) domain', 'Evalue:0.01'],
HQ641353.1	Vibrio phage ICP1_2001_A, complete genome	ADX89301.1	68577	69414	ADX89305.1	Putative phage serine protease XkdF	MKKEFLAFLKCFGKVNEDKVIEDIQKSADAVKSDVEIKKSHDYKNQISVEIIAEPFTPDAHGMYYSDTTIEKGYQSFDKAWKEGRLSMNLFHQIDDVDKKYVELLKHYIVPFDCEVNGQKVKAGTWCAEVKFHDSTLWKARTTPLEDGTTEIAGLSIRGWGVVNDPRELVKAKVTKDDNGNLVYRGEKFVGYNKPMKDSGDKQGKVLVKDGDKIAVVRFGDPSMSDNQSEEDNDNFYARFGNQKGIDDKFSPLYW	['PFam:Peptidase_S78_2_PF14550.8', 'Function:Putative phage serine protease XkdF', 'Evalue:6.8e-11'],
HQ641353.1	Vibrio phage ICP1_2001_A, complete genome	prokka_annotated: starts with AA "MCYNVYYIIP"	71840	73271	ADX89308.1	Terminase large subunit, T4likevirus-type, N-terminal	MAGGGKSWAILFDVLKYVDCPNYCAVFFRNTLRQVERTLWPEAKEMYDPFIRYQSGENKGKFIGKAQIKEQAKVIIFPSGAKVEFSFLDNEAEIKKNWQGAQLTAAYFEEFGNHSEFAFNYIRTRMRSKSKYRSYIRCTLNPEPNHFCLKYLARFIDQKTGLAIKEYSGRTAYYVTDKGETITSWSEEELLEKYPNKKPRKYTMIPSSLADNPAMLANNEDYADDLMANDPQNAALLLEGNWLWKPAANGVWDRG	['PFam:Terminase_6N_PF03237.17', 'Function:Terminase large subunit T4likevirus-type N-terminal', 'Evalue:7.9e-23'],[' PFam:Terminase_6C_PF17289.4', 'Function:Terminase RNaseH-like domain', 'Evalue:1.5e-05'],[' PFam:Terminase_3_PF04466.15', 'Function:Pha
HQ641353.1	Vibrio phage ICP1_2001_A, complete genome	prokka_annotated: starts with AA "MCYNVYYIIP"	73524	73626	ADX89309.1	hypothetical protein	MSDNVLLRPQAGPQTKFANMWDDMPLCFYGGAK	N/A
HQ641353.1	Vibrio phage ICP1_2001_A, complete genome	prokka_annotated: starts with AA "MCYNVYYIIP"	73622	74861	prokka	putative Zinc-ribbon domain	MCYNVYYIIPNNMEICVKHKRTRYYTPEDVELHNCEFKTDNKKFKDLTGQVFGQFEVLKMKERSAPHTWWFCKCGCGNIQAKSTNQLNRGSTSCTECSFIKAGKDREKPLEDEILIVNSKHPNLELISRTKSKKEQWLWYCSECNTPYKHRLDHVTSDRKTCRCNPHKFQRWTKQLREFQIREACVERGLKFLGWLGEYENKNTTRMVIKCKNHKHYDVAINNFMNGHGCPHCAEEKRGDGLRHHASRIEVEGRK	['PFam:DUF4379_PF14311.8', 'Function:Probable Zinc-ribbon domain', 'Evalue:4.2e-05'],[' PFam:CxC5_PF18718.3', 'Function:CxC5 like cysteine cluster associated with KDZ transposases', 'Evalue:0.00057'],[' PFam:T5orf172_PF10544.11', 'Function:T5orf172 domain
HQ641353.1	Vibrio phage ICP1_2001_A, complete genome	ADX89354.1	90173	90596	ADX89349.1	Protein of unknown function (DUF4022)	MLVFKKNWIYRYNEWCHGNMFTIGNVNDSKSICSYFWKTMWNLVPVNLMYSMIAHTPAVAGLWLKKFEYFDKLTGLPALYTFLVAGYLSLAAFGLILVGLAIIQSKFENRKQNSDKSPNLVIEYIKTKKSKICPMIEWED	['PFam:DUF4022_PF13214.8', 'Function:Protein of unknown function (DUF4022)', 'Evalue:0.025'],
HQ641353.1	Vibrio phage ICP1_2001_A, complete genome	ADX89354.1	90595	91306	ADX89350.1	hypothetical protein	MMNKKAIFISAQQPRSGKDLSAKYLQSFFTDLGYNCEIHAFKDKLIQVACDILNISVDEFLDGYDETSEDYLSRFTKQEQLTRFDIVTLLNSVQNKWWKDVRLYNVNGRFYSKREWIIHVSENIFKPHCGKDYFGQAAANHIDNQDIILYSDSGFAHEAFPVIEKVGKDNCLVVQLIREGYNSGIKDSRKLLEPEDFPEHLRPQFVQVSNPNCPEWQEVLERKLRLKVANKVLEGM	N/A
HQ641353.1	Vibrio phage ICP1_2001_A, complete genome	ADX89354.1	91302	91914	ADX89351.1	hypothetical protein	MKKKIAIDIDLVCTKDLGIDWYEYLVSNHGDYFYDESYERFCKDVENNQVDYNIAKYFDLPWWVYSMAFWKQEDLYDKEVLAESCYDVVKNLWQAGFEIYFLSHTTFEHIHSKYRFLQRNFDFLYESGDLHFVASKSKCCMGGSAAIIIDDRISNLNMFKHVDTLRILYDTPYRQDVVSTEEYVVAKSWVDIEDIICKWMEEE	N/A
HQ641353.1	Vibrio phage ICP1_2001_A, complete genome	ADX89354.1	91914	92625	ADX89352.1	hypothetical protein	MNKKEFTIEDVLYMYDTVEKWNIYCGNLTSDKSLIPMYHGLSKAEFYGKGEFLEGYNSGDLVMQLDGLGDLSYTVFEWDMLQLGKMYTPRKINKIPFYILDGWTKDLFKLVKRLDHSINLEYSEYAAADLISLLTCYSDVADIRGVFDAVTASNYSKIPLVSEVVDESHTLDNEVKRIEAQGRYVQVDYKLLDSDDGQRVIFTAMEDLQDGVVFSKPKIIKSRAFKEVCDLSQFIY	N/A
HQ641353.1	Vibrio phage ICP1_2001_A, complete genome	ADX89354.1	92706	93564	ADX89353.1	Putative exonuclease, RdgC	MKAVSLYKLTNTQQTLASITEEAISQFSFKPCGSTDTHRIGFSETEIDSLFVTQLPNRIVLSVTEQYKKPKKYSVQTLVEQQKIIFEADSGVPANKKLIKQWTLEATESLLPTTEPDEPKTYTVVIRNDGLVMVEASYKKAEDILSLLRKTIGSLPVVPVETEIPVGDFLDSLVTAKSSDKITLGNKGVFLTSEGLSHTLAKGSLYDSSAKELVEDEGAMTSLLSVNYDGVVDFTIKDDLSLSGIKFDKEVFIEV	['PFam:RdgC_PF04381.14', 'Function:Putative exonuclease RdgC', 'Evalue:2.3e-24'],
HQ641353.1	Vibrio phage ICP1_2001_A, complete genome	ADX89354.1	93620	94874	ADX89354.1	T5orf172 domain	MIPENEWTKGMRQFVGETFKTPKEGVLKVTGVVGRCGYNAIFSLECSVCSLDKELFTDGFTSLKSDLVRGQVPCGCSKNPKWSPQQDLILTNRLLSEKIPHLKAVDSIKEKGKPREFILECEICSKDKELWPYGSITGVKGNLVKDSVPCGCTKSPKWTQSQYELLIKRKCEEKGYVFRGFIGNWKGTDTYLRLHNPQNGNVWESSTISNFLNNGHGCPLEAKVKRWTAQEREEQIKDVFAVEGGEFIGWKEVYK	['PFam:T5orf172_PF10544.11', 'Function:T5orf172 domain', 'Evalue:6.5e-06'],[' PFam:MUG113_PF13455.8', 'Function:Meiotically up-regulated gene 113', 'Evalue:0.0044'],[' PFam:GIY-YIG_PF01541.26', 'Function:GIY-YIG catalytic domain', 'Evalue:0.033'],[' PFam:
HQ641353.1	Vibrio phage ICP1_2001_A, complete genome	ADX89354.1	94874	95051	ADX89355.1	hypothetical protein	MLQNEDFFSEACLLLKEIHTFESIKHYCTESSVWCNEQIKLRRDLLQQLVNEVKDSEY	N/A
HQ641353.1	Vibrio phage ICP1_2001_A, complete genome	ADX89354.1	95040	96600	ADX89356.1	hypothetical protein	MNIDYSNAFSKKLVTTENENKHDVGEKRENVFIRDESDNPLFREIQVDDISKLIRPETVFYADFDMPVYQIASNLEEKRIKATCKSDPSIVIDCKGVREFKGLGKKIADSSELGVLNLKRSVEGLQPLSADDFDIIQYQNLNMNEDKAFETAKIQVYKKLKEYRLQYNIPKVIPVLGEGESFRESYPTCRRYKGNRQETLRPLLLKKLRQWVINDLGGIMTTDTHNGKLVECDDKVEMFAAQGYQHYRKHGWFNI	N/A
HQ641353.1	Vibrio phage ICP1_2001_A, complete genome	ADX89354.1	96592	97141	ADX89357.1	hypothetical protein	MAKKLNQIKHRPYLNKLSTFMECSPYVRLKDFPYEELSGDEILLCSESRGNRFVSHKVLTRYVKPEYVLNGEYLMTIICISDTEWYKIDVKKLHKLLVESQPLNKIKLYCANGLFFWEEGDNLKVRTISDVKDESNLYDTLIPKDTTLDVDFCDQSLYGTFMVVCYDGKSFWIKPKYVEVLC	N/A
HQ641353.1	Vibrio phage ICP1_2001_A, complete genome	ADX89354.1	97134	97365	ADX89358.1	hypothetical protein	MLSDLEDFLLLRSKEEYDYKWAIEFESWDRGDCSYHHLLTVVLMREFELSNSGIFGTRDDVKDSIRQLQEFVETVK	N/A
HQ641353.1	Vibrio phage ICP1_2001_A, complete genome	ADX89354.1	97361	98027	ADX89359.1	RecX family	MKRSGFRKSNKPKRDRTAPHNIADQFEREKHQKELEKFLKQLNPDGTPKKLLTKSALMSIIRGAIREKCWMYAPNKLAFENMSTIPDEDVDSRRRWKRQCEDCGQWFNKSEVQTDHRKGEHSLKDFDEIWDFYLSINNVGFDGMSSLCEECHSIKTMMERYNYTREEALILKKVTAWEKEYKTAGKQKDWLLKKGFSEEEVSNPEKRRQSIWKYFQSQENK	['PFam:RecX_PF02631.18', 'Function:RecX family', 'Evalue:0.032'],
HQ641353.1	Vibrio phage ICP1_2001_A, complete genome	ADX89354.1	98026	98215	ADX89360.1	SecA preprotein cross-linking domain	MNRNIAIKLLSAQEVYDTLCRSGNLYDEENDRYYTIYDILHALDVHENEIDYVQKFSFDELK	N/A
HQ641354.1	Vibrio phage ICP1_2004_A, complete genome	ADX89416.1	1507	1723	ADX89413.1	hypothetical protein	MRATYIIKSVLDKLDPYVAVCFHELLAGKSLTAMNQRKQRAVDSNNWDKYHNIGLAVELYKQNKFMIEKGV	N/A
HQ641354.1	Vibrio phage ICP1_2004_A, complete genome	ADX89416.1	1725	1911	ADX89414.1	hypothetical protein	MRISLHDSAETHLLELCKSLGGSPSQVVKLLSKAFNNHINKGQPLELQGVIYVKQEHKQED	N/A
HQ641354.1	Vibrio phage ICP1_2004_A, complete genome	ADX89416.1	1879	2563	ADX89415.1	Firmicute plasmid replication protein (RepL)	MSSKNTNKRIDQEFFPSFSKVFKAGSIAFIKDHQEVSIPWDIYSAVIYSFLLNKFEYHNQLSISQDAISSNCNCSVDVVKSRLALMEDAGIVKIKRQPNGSGLMKANLYTNVIDITKSNKYRLINSKFTQHYYDLMKDRKKRLALLDGVVLKRSWTSHQVRNYLANRNYELVTGVYLDGDKLSSKLYMKYYNDKPEHDLSQGFKLNDEIREYEYNTLIDNAIYEEDL	['PFam:RepL_PF05732.13', 'Function:Firmicute plasmid replication protein (RepL)', 'Evalue:0.048'],
HQ641354.1	Vibrio phage ICP1_2004_A, complete genome	ADX89416.1	2559	3345	ADX89416.1	T5orf172 domain	MIYIVKLKNDHDDLIKLGYTSNLQERLDYYKDYFSEVSLLWTFEDPEVKHYRLEKDLNSVYLKSLTVRPVTYFGGYTECYHTSSFNYLIKTLKEKSLESYYRNTQPSLNRVLTATNFTININNPSLLLCTAFKSLTTGEVIKFDGVLLKIYLYMLGRYNFYQTHNADYIETFDRICTAATGMDYRGNGTNRGRIKTLRGLGLIDVETDLNGKILVGGVKVVNTVDDILTEWQPVNEQLDYYDSKEGREERKKQKL	['PFam:T5orf172_PF10544.11', 'Function:T5orf172 domain', 'Evalue:0.00044'],[' PFam:T5orf172_PF10544.11', 'Function:T5orf172 domain', 'Evalue:0.00044'],
HQ641354.1	Vibrio phage ICP1_2004_A, complete genome	ADX89416.1	3604	3970	prokka	hypothetical protein	MHIMYSKKEPHIEIKSHHVRLFSGHLNYTNSFEPKLFKGSLADKALSWLYDCELLKVKLSEVNTYSKSVYCWLYQKDSGEVFKVWGLDNHEPNTSKLLPNNKVMINGLGVFDYEDFQIFEF	N/A
HQ641354.1	Vibrio phage ICP1_2004_A, complete genome	ADX89416.1	4079	4409	ADX89419.1	hypothetical protein	MQTQNINEYEQHLTQIKIRVNDNTLLQKWVNHLDNLSVADRELACVTFVTAGNSVILEFDSLYYAIVYYDSNRNFLKNEPIISLGIDADVEMMTDWDRESLEMKKVVRF	N/A
HQ641354.1	Vibrio phage ICP1_2004_A, complete genome	ADX89416.1	4513	4672	ADX89420.1	hypothetical protein	MQFVPTHTSIDLNQLVMVKGGVVYVQSEDLADVEAIGYSWEYNSEYLIPLQK	N/A
HQ641354.1	Vibrio phage ICP1_2004_A, complete genome	ADX89416.1	4691	4976	ADX89421.1	Glycyl-glycine endopeptidase LytM	MKKLALAIIILLSLGFSLKSEAAQPESYSVEQEHITIKKDSYGLDKALCYFSDKNGKHITNKIVTITAQYDNLYIIETLMNRQEHVRVHTVECK	N/A
HQ641354.1	Vibrio phage ICP1_2004_A, complete genome	ADX89416.1	5086	5278	ADX89422.1	Ribbon-helix-helix domain	MDFQQITQNETFQQYILLEALKLLSKDTGINIECLIEQFPNNAKLREECAKIAVETAKILATK	['PFam:RHH_3_PF12651.9', 'Function:Ribbon-helix-helix domain', 'Evalue:0.026'],
HQ641354.1	Vibrio phage ICP1_2004_A, complete genome	ADX89416.1	5287	5494	ADX89423.1	hypothetical protein	MKTLNKTYKAYNTNTLKSVKVTGYHLVKELLKYGVSLENVAFFAKSKQSIYNTSFKTEFGNLHIDLVK	N/A
HQ641354.1	Vibrio phage ICP1_2004_A, complete genome	ADX89416.1	5656	5848	ADX89424.1	hypothetical protein	MTFYVGKCEEENKSTVFVYEILLNKPKFIGCRLLEDLESAYQKAIEVISNKRWYQKDYELIEI	N/A
HQ641354.1	Vibrio phage ICP1_2004_A, complete genome	ADX89416.1	5852	6011	prokka	GTP cyclohydrolase I	MQRLLKHTEKRIDRVLRLMATGYTQDGKHLTRSVTDRAEELSTLKRVTFLRG	N/A
HQ641354.1	Vibrio phage ICP1_2004_A, complete genome	ADX89416.1	6018	6195	ADX89426.1	hypothetical protein	MQTTANYFCSFQKVKPYKPTFSFGEEYQQAEERSRKKGKIDRRKARDNKRNWMIAEIG	N/A
HQ641354.1	Vibrio phage ICP1_2004_A, complete genome	ADX89416.1	6290	6581	ADX89427.1	Protein of unknown function (DUF2972)	MLKWLFAPPEKALKDECAQRAVNEMCISRKVQEYAAEEKKLLALHLNIIEDLAQALKSEVKRKEHKVFQCKDFMDRLVLTRDRDGKIVVLDYHEID	['PFam:DUF2972_PF11186.10', 'Function:Protein of unknown function (DUF2972)', 'Evalue:0.035'],
HQ641354.1	Vibrio phage ICP1_2004_A, complete genome	ADX89416.1	127010	128009	ADX89637.1	C-5 cytosine-specific DNA methylase	MNVLSLFDGMACCRIALERAGIQVGNYYASEIDKNAIKVAQANWPDNIQLGDVTKWQEWGIDWASIGLVTGGFPCQAWSIAGKQLGDKDERGMLFWTMLDIMKRVREYNPKAHFLIENVKMKKEFEEYITHHTEQSLGEVHKILINSALVSAQNRNRYYWTSFPSTQPEDKGVVLAEILENGGVDQDKSYCIDANYFKGGNLKSYFEKHRRQLVFCGAMRGRYIVNGKRQDPRIFTAGLTKQRIEVRYDGKTNAL	['PFam:DNA_methylase_PF00145.19', 'Function:C-5 cytosine-specific DNA methylase', 'Evalue:1.6e-45'],[' PFam:DUF2462_PF09495.12', 'Function:Protein of unknown function (DUF2462)', 'Evalue:0.0046'],
HQ641354.1	Vibrio phage ICP1_2004_A, complete genome	ADX89461.1	16731	16974	ADX89451.1	Rubredoxin-like zinc ribbon domain (DUF35_N)	MKQGVYININGSYERVDSFRHSTERVFTKAHDKIAPEGRIFVVKCKDCGGSTFEDDGRFINEFSCSCCVESYTEVFFYKD	['PFam:DUF35_N_PF12172.10', 'Function:Rubredoxin-like zinc ribbon domain (DUF35_N)', 'Evalue:0.0087'],[' PFam:CoV_NSP2_N_PF19211.2', 'Function:Coronavirus replicase NSP2 N-terminal', 'Evalue:0.019'],[' PFam:DUF5486_PF17588.4', 'Function:Family of unknown
HQ641354.1	Vibrio phage ICP1_2004_A, complete genome	ADX89461.1	17174	17393	ADX89453.1	hypothetical protein	MWIKISSEEYYYIYEGIRLNPSLKCINVGDYPDLFEVEFHLNDKPILSKAEQDNYDESDYYLPTITYYKWEE	N/A
HQ641354.1	Vibrio phage ICP1_2004_A, complete genome	ADX89461.1	17395	17626	prokka	hypothetical protein	MIKGYYVDLEGAVVTVVENDAKLYNSWGEVLLEQKETYTSVLTGGWEEGEGFRVDQEYVLWTSLKELAKIIEGRGG	N/A
HQ641354.1	Vibrio phage ICP1_2004_A, complete genome	ADX89461.1	17863	18172	prokka	hypothetical protein	MCGTTTRVKRAELLQEFVICLEDYNHLLHKETIAAIVTTDGAIILQLDTESPLTEWYRFKQDDQTLVVRSKKLYSVDDVAKQMQLFCEGEERRREFINNGGE	N/A
HQ641354.1	Vibrio phage ICP1_2004_A, complete genome	ADX89461.1	18174	18525	ADX89456.1	hypothetical protein	MCKKEKCPNFDKCKCGTPKQVLEGVNTVLGIDHEIKGDNNRYENLTWIPMTTSPHHISNQSSTNEFNLDTIAIAVGEWDYAEKVYNFVPESEVREELGIISYISPLGVFDNQEEEK	N/A
HQ641354.1	Vibrio phage ICP1_2004_A, complete genome	ADX89461.1	18527	19100	ADX89457.1	hypothetical protein	MSKKPAIKHELNKYGMENISYNNKLSIYQLSSDNDCKVVISCDKGDIEDIISQVKRHVDGVDHVHGVVEGTDKSYVIEGNEKDYFESRAEAILYMLDPEDEFESLTLTSKYSYTLSNKPDDVVKGSTTSRTAYKSGTLHEVIEDLTYMPYIHKLSGFIDKQKVDLYRLSLRIQEKLEMQKETRDVMEKIL	N/A
HQ641354.1	Vibrio phage ICP1_2004_A, complete genome	ADX89461.1	19096	19267	ADX89458.1	Protein of unknown function (DUF1778)	MSKKVTIKLDNLTKEDYDTLMIAASIVGKTIEEFVIDAALERAEEVIDTLAASFGE	['PFam:DUF1778_PF08681.13', 'Function:Protein of unknown function (DUF1778)', 'Evalue:2.3e-07'],[' PFam:ParD_PF09386.12', 'Function:Antitoxin ParD', 'Evalue:0.002'],
HQ641354.1	Vibrio phage ICP1_2004_A, complete genome	ADX89461.1	19273	19615	ADX89459.1	hypothetical protein	MQVFEFVSDKGYTVEVELFDTPPFRSMESRDDYYGGVDILDVKVYDLSTGEPVYMHGITNEEIIQEWEMHKDTQTMREDYGHLSIIGEEWFREEQGICMSKLNKVKLAKMIGD	N/A
HQ641354.1	Vibrio phage ICP1_2004_A, complete genome	ADX89461.1	19633	19816	ADX89460.1	T6 antigen Ig like domain	MSNKPLEIGQVREIEVCGTKYQVINFDEKFVYIQTINAGAEDDKIYRWDVQMCDRDIVVM	['PFam:T6_Ig_like_PF18002.3', 'Function:T6 antigen Ig like domain', 'Evalue:0.022'],
HQ641354.1	Vibrio phage ICP1_2004_A, complete genome	ADX89461.1	19970	20945	ADX89461.1	T5orf172 domain	MKGEYKVGWKRLTSCGATLEIVRENEDNLFIVCSRCHSDFELFPYPIVKPKTHIRKLKSKDPCGCVRSYAWSEAQRVIQIQRVCKNLGYIFHGFVGKFSGNKTYLDLENPETGNRWGSCNIANFLNNGRGDPIIGRQITTKARAISIEDRLQHVEEILKEEGIPQEITINTISKRGRSYTSFDWVCARGHKRVSTFNNFINHNQRCGDCHHIDNNFSGFVGGVYTGRLDDNDFIYILGLENNEESFIKIGRSFNA	['PFam:T5orf172_PF10544.11', 'Function:T5orf172 domain', 'Evalue:0.00017'],[' PFam:Cytochrome_C7_PF14522.8', 'Function:Cytochrome c7 and related cytochrome c', 'Evalue:0.012'],[' PFam:T5orf172_PF10544.11', 'Function:T5orf172 domain', 'Evalue:0.00017'],['
HQ641354.1	Vibrio phage ICP1_2004_A, complete genome	ADX89461.1	20928	21147	ADX89462.1	hypothetical protein	MNLKDYTDPNDIAKAIRFGLFTYQSVLNHAQRLKLVGDPKYTIYSEGCKVYTVNKKQAIANFLRGWSNEGGV	N/A
HQ641354.1	Vibrio phage ICP1_2004_A, complete genome	ADX89461.1	21218	21686	ADX89463.1	RNase H	MVEIWTDGSSIKYDGKWFGGSGVILQYKGTIKHLSETLPDYTNNMSEIYAMILGLESLKRRCDVTIFTDSKYSLQCVTDWIPKWKRNGWKTAGGSIVKNKELIVRLYDLCQQHNVKFIKVKAHSGIDLNEKVDRLAYEAATKGKEEYEKIYAKQR	['PFam:RNase_H_PF00075.26', 'Function:RNase H', 'Evalue:2.6e-33'],
HQ641354.1	Vibrio phage ICP1_2004_A, complete genome	ADX89461.1	21657	21858	ADX89464.1	RNase H	MRKFTQNKGEVKNKELIIDLYKTTQKHHVTWVKVAAHSGVYFNELADRLACEASAKSKEEYEKGVL	['PFam:RNase_H_PF00075.26', 'Function:RNase H', 'Evalue:1.6e-10'],
HQ641354.1	Vibrio phage ICP1_2004_A, complete genome	ADX89461.1	21847	23887	prokka	DnaB-like helicase C terminal domain	MFYKKEVKSYNDYYSSGKAVRNLSVKDILAFPIKGNPDRQLTQEAAEYFQIRQEYSQEDGTTIVATHFPSYNQSGEITGFKRRDWTLDKEDRFHFTTIGTVKTKNMMFGQYQTSQGTNRKTLVQLEAEEDTYCAWQAALDNLRSQVHELGNRSDEKAKSLRGYLAAIESSRIKISTGDISGQIITLPFVGLNVGAPNAAETVAHNEKFVKSYSKYVLALDNDHLTEEERIKYSNNSARGEEATNAIASYLLTDNI	['PFam:DnaB_C_PF03796.17', 'Function:DnaB-like helicase C terminal domain', 'Evalue:2.3e-07'],[' PFam:AAA_25_PF13481.8', 'Function:AAA domain', 'Evalue:8.9e-05'],
HQ641354.1	Vibrio phage ICP1_2004_A, complete genome	ADX89461.1	23902	26614	ADX89466.1	DNA polymerase family A	MKGLYIFDSEGDGLCGKSIPDEDHITKFHTLLFKEYGKDNWNLFLDFNHPDFQEAKKFAESKGVNLKIMDFSEFNDWVVTYPTAIACQNLEGFDMLAFSHILGTKYEKIPVEKINGKEIRVFDTLSMSRGLYPDRPLPRGCPAKVKNPQGGKAKSIGPHSLEAWGVKVANKKVAIEDWKGLPLWKYVDRVWEDVIINELQWNALIKEMQDGKDKGVDWKMALKHNLLADHLMQVQEEQGVVFREDKALELVDKID	['PFam:DNA_pol_A_PF00476.22', 'Function:DNA polymerase family A', 'Evalue:7.7e-14'],[' PFam:NAD2_PF18782.3', 'Function:Novel AID APOBEC clade 2', 'Evalue:0.026'],[' PFam:APOBEC_C_PF05240.16', 'Function:APOBEC-like C-terminal domain', 'Evalue:0.032'],[' PF
HQ641354.1	Vibrio phage ICP1_2004_A, complete genome	ADX89533.1	65296	67384	prokka	Anaerobic ribonucleoside-triphosphate reductase	MKVVKRDGIKQDFDIKKIFNAVSKSATRCNITLSEMDLVKLEFLILDEVCGDIEVKELHNTVEKSLSRINPEVADSYRQYRNYKQDFVGLWDKIYNKTKDVLYAGDRENSNFESTLVSTKGSLVKGYLAKELYTKFFLSKEEKEATDIGFIYQHDQRDLIFNGINCCLFDMANVLNGGFEMSNLKYNEPSSILSALQVIGDVTLATSSQGFGGFTVPEIDTIAIKYMKKSVDKLRDEAKSFGIKDEEHYVFTKLQ	['PFam:NRDD_PF13597.8', 'Function:Anaerobic ribonucleoside-triphosphate reductase', 'Evalue:2.1e-116'],[' PFam:ATP-cone_PF03477.18', 'Function:ATP cone domain', 'Evalue:4.3e-12'],
HQ641354.1	Vibrio phage ICP1_2004_A, complete genome	ADX89533.1	67383	67854	ADX89529.1	4Fe-4S single cluster domain	MNYMQYIYGDDANGDGIRCTLFVSGCEMMCKECHNPESWKLSAGNPYTKDFEDKVLRDLESPWIKGLSLSGGHPLHIKNFDTVLRLCKRVKNELPDKDIWLWTGYTLEEVQNDMLRRQILDVIDVLVDGKFVLELKNTNLKWRGSSNQRVWKLNIM	['PFam:Fer4_12_PF13353.8', 'Function:4Fe-4S single cluster domain', 'Evalue:2.2e-46'],[' PFam:Fer4_14_PF13394.8', 'Function:4Fe-4S single cluster domain', 'Evalue:1.5e-26'],[' PFam:Radical_SAM_PF04055.23', 'Function:Radical SAM superfamily', 'Evalue:0.000
HQ641354.1	Vibrio phage ICP1_2004_A, complete genome	ADX89533.1	67918	68527	ADX89530.1	hypothetical protein	MTINIGRVNEGNLQQEIIDAYKSLRSFAGIALPDPLNTTTSVTLPAANVNGTFSIIHLAAATEGGGVRGSSFTANTDGTITCNKDMFAVSVTCYAKAKYGTNSDAVLGVGIGNPTQIPNKPGLQVGENYVSRFQYSSFGRGNNRPVTLLTPYEPVGKSTTELNVNGVKVGDKLFPVMWTTDTEGSVTLTLTDLIFTVQEISI	N/A
HQ641354.1	Vibrio phage ICP1_2004_A, complete genome	ADX89533.1	69009	69411	ADX89531.1	hypothetical protein	MINKDIIEQLNRARQTPIRTVEVTREITWDESVQFAKEGNEHFFEKLSLCQGEGRYAVVQHDGGFPMMIDMRENNGSDKMKVTIVDKHVYDIIMDAIETYRLYTHYYVNAYEFVLVYCLTRHIDLVEYGIIDL	N/A
HQ641354.1	Vibrio phage ICP1_2004_A, complete genome	ADX89533.1	69454	70021	ADX89532.1	hypothetical protein	MSYHFIRGYRELWKYLAKKTNGGIDEFGSAQLVRAWFKTAEGEVVRCGSWQTLFQEMNNRYGTNFIPHKCRDSRNNYFNIALDEGDIPLVEDKPTVEAKSLISLSPKEDEEVLNALQEQEENQAAEEKVVEVVAAKEPDWKWIESLSNTKEDKLALDQYAAEEFDIQLNKRNTLENMVVVFKEALAAK	N/A
HQ641354.1	Vibrio phage ICP1_2004_A, complete genome	ADX89533.1	70153	71392	ADX89533.1	Meiotically up-regulated gene 113	MEFVNEELLTEGQKSKIGLQWETPKGGVLTVIGVVSGKTLDKTMFALTCSICNKDRELFPQPFVRNTAVISNKRVCCNCVPSFRFTVQQYEVLAKRYCEALGVESLGMSGEFKGDRTIWKIKYKGVEDFTSIESLSNGKLSYKLSCLKRAGKIPLCNFESFLDKVSPLFPEGTIFSLSMDKTWANAKGTYYIYKCPVCSEDMYTKAGVCTGRFISYRGSLSKGIKACRCSKGYRWKKDEIELYLNHELSKIGWKF	['PFam:MUG113_PF13455.8', 'Function:Meiotically up-regulated gene 113', 'Evalue:6.3e-05'],[' PFam:T5orf172_PF10544.11', 'Function:T5orf172 domain', 'Evalue:0.00024'],[' PFam:MUG113_PF13455.8', 'Function:Meiotically up-regulated gene 113', 'Evalue:6.3e-05'
HQ641354.1	Vibrio phage ICP1_2004_A, complete genome	ADX89533.1	71433	72453	ADX89534.1	Phage major capsid protein E	MARMGDFGVVDYTSLMALAPRSKNFLELLGVFSESNTRYIDSRYAEFEREEKGVTKMNAMARGGSRKYIGSEKARKEIIEVPFAPLDGVTVASEVEAFRQYGTESQTASVEALVQRKIEHIQRSHGIYIRDCQYTALLKDKILAEDEDGNEITALAKNFSTLWGVSRKTGAINTTTAVNPFSVLATKRQEIIDSMGENNGFTSMVVLCTTRDFNAIVDHPDVRAAYEGRDGGAEYLTRRLGDAVDFQVFTHKGVT	['PFam:Phage_cap_E_PF03864.17', 'Function:Phage major capsid protein E', 'Evalue:6.9e-24'],
HQ641354.1	Vibrio phage ICP1_2004_A, complete genome	ADX89533.1	72478	72862	ADX89535.1	hypothetical protein	MAISYRKKVTLHCADPKLSMESVLVTVTATMTHGSALVAAGTEAAKADVANVVGFIDDQQFGEFKPAVGTTALVNVVKRNAIVNSDALVYSDDQDGLSVPEVAALAAAVEGKNLLIQSAVTDFSRLV	N/A
HQ641354.1	Vibrio phage ICP1_2004_A, complete genome	ADX89533.1	72877	73939	ADX89536.1	CRS1 / YhbY (CRM) domain	MDLDKYSEVTDLNFDKPNPHLAICHKSQGYSANLRPEALLFKSGNPVPTKEIIKSLEGVVSEQELIKMTYRNMKSSLEETLEKFLRENISSNGEYIWVEVVDFNDDMVAFHFQGTLWAVNYTATEDGIVTLGEDLREASHRELYVDSETGEELIKASFWVQEKNPKTEEEKSSDDSGEIEGEGQESDSQDTPVKLEEGNDMTDKVDVQNLSAEELLKSTVFQELMKAQREAWEAEKEAELQKAARDAQTTELVKS	['PFam:CRS1_YhbY_PF01985.23', 'Function:CRS1 / YhbY (CRM) domain', 'Evalue:0.01'],
HQ641354.1	Vibrio phage ICP1_2004_A, complete genome	ADX89533.1	73947	74784	ADX89537.1	Putative phage serine protease XkdF	MKKEFLAFLKCFGKVNEDKVIEDIQKSADAVKSDVEIKKSHDYKNQISVEIIAEPFTPDAHGMYYSDTTIEKGYQSFDKAWKEGRLSMNLFHQIDDVDKKYVELLKHYIVPFDCEVNGQKVKAGTWCAEVKFHDSTLWKARTTPLEDGTTEIAGLSIRGWGVVNDPRELVKAKVTKDDNGNLVYRGEKFVGYNKPMKDSGDKQGKVLVKDGDKIAVVRFGDPSMPDNQSEEANDNFYARFGNQKGIDDKFSPLYW	['PFam:Peptidase_S78_2_PF14550.8', 'Function:Putative phage serine protease XkdF', 'Evalue:6.5e-11'],
HQ641354.1	Vibrio phage ICP1_2004_A, complete genome	ADX89572.1	88771	89113	ADX89561.1	protein of unknown function (DUF4132)	MSKFVIEEVIKNSIDRDTEGNPIDEILFTVVSWQGRNFLYVGKFNEQDWLGDSKIAECVSGDYRKRYGDIKGWLKSILKRTDNRLEKIMEQRQALQDECDELYELKYKLWEVL	['PFam:DUF4132_PF13569.8', 'Function:Domain of unknown function (DUF4132)', 'Evalue:0.048'],
HQ641354.1	Vibrio phage ICP1_2004_A, complete genome	ADX89572.1	89223	89451	ADX89562.1	Kyakuja-Dileera-Zisupton transposase	MNKYILINQESAYHEYAVIVADMIHTDGTCDYTLSVTENPFDATKFVDIAQAYDIIGNLTEHMSMGEWEAVLLEE	['PFam:KDZ_PF18758.3', 'Function:Kyakuja-Dileera-Zisupton transposase', 'Evalue:0.024'],
HQ641354.1	Vibrio phage ICP1_2004_A, complete genome	ADX89572.1	89453	89612	ADX89563.1	hypothetical protein	MALLVNECKVRFYNGDKFVFYRVDKGLWRFAADESDSTWIPSQIEDEIKEWE	N/A
HQ641354.1	Vibrio phage ICP1_2004_A, complete genome	ADX89572.1	89676	90180	ADX89564.1	hypothetical protein	MKIDYLNTISTGYVFGTYGESGWSEKYDGDVFSIDHKKGLVYLGKEEYTFDNKQQSWFYTHFPPVVIDYKTETVTVWATYDQSFSFPLKYLPNSKKKHKHIDDYIKYFTKYLGDQHGDSTVKSLVSSLVSDMFHTKYGLKSSQKSKDLLTTLQESIVFMEDNIKLEN	N/A
HQ641354.1	Vibrio phage ICP1_2004_A, complete genome	ADX89572.1	90213	90303	prokka	hypothetical protein	MTYALKLEMWDDGDCESLDLAHFTLANTS	N/A
HQ641354.1	Vibrio phage ICP1_2004_A, complete genome	ADX89572.1	90299	90431	ADX89565.1	Protein of unknown function, DUF488	MDEVCLACYCKAGDFCHRHIIVDMLEKVCKANGIDFERGGEIT	N/A
HQ641354.1	Vibrio phage ICP1_2004_A, complete genome	ADX89572.1	90512	90680	ADX89566.1	hypothetical protein	MNLTDILKEVGDYNIKLQFLSNSTVAVKDKKKTNDTEVTFATDMVNSDGIQEWWR	N/A
HQ641354.1	Vibrio phage ICP1_2004_A, complete genome	ADX89572.1	90680	90869	ADX89567.1	hypothetical protein	MNENKDYLLLRVSYDKRDFIDDETLQKYYGGDIVTYLKQLLEEDGRYGFIDWFEIEDIVEGK	N/A
HQ641354.1	Vibrio phage ICP1_2004_A, complete genome	ADX89572.1	90865	91084	ADX89568.1	hypothetical protein	MTKRKSKWISSIHTNLYEDDTLPHYKGEYLLDEKVWMEAGMYMSGYESSMPEIMSDEEITDTVDEFIGRMMK	N/A
HQ641354.1	Vibrio phage ICP1_2004_A, complete genome	ADX89572.1	91076	91334	ADX89569.1	hypothetical protein	MATYILRGKDWDKKDKYSFLEYVIYRCEYTGVVLNPPDIGWERLKYAEEFDSYEVAYSTKKLVDPFDQLLDVVELNVAWEDYHRD	N/A
HQ641354.1	Vibrio phage ICP1_2004_A, complete genome	ADX89572.1	91336	91570	ADX89570.1	Cadherin-like domain	MKPLLKIQDGIVEGTFDVVDVNSRYQRIVGTFISDGEGKYTFEPYHLVAGFVAIPMRLSDEEQYQIDWIKYELEGGI	['PFam:Cadherin_5_PF17892.3', 'Function:Cadherin-like domain', 'Evalue:0.048'],
HQ641354.1	Vibrio phage ICP1_2004_A, complete genome	ADX89572.1	91578	91866	ADX89571.1	hypothetical protein	MKETVGILEKIKRELRAFSVEIRYGDAFDNDGEHTFLSIAIYTEMLDNPIEIDINLDKVLTGDINIDTMLEELKFELDCSLNTVNFYSHYSERVH	N/A
HQ641354.1	Vibrio phage ICP1_2004_A, complete genome	ADX89572.1	92225	93536	ADX89572.1	T5orf172 domain	MRLTKRQQEFIGSTFPTPEGGILTVTGVVGKSSSNNAIFGLECSICSRDLELWPKGSISSTKGSLMRGYTPCGCAKNPNWTEGQNLIRVKRECSKRGYKFHGWWGKYKGIETKLNLENPITTNCWQSTNMNSFFNGSGDPVIGRKKTVQAVLISDKQHIEDFIKAGFTEGYKFWRSERLSKEGYKRYWNYTCSTCSSDEYVEAGLCSGVFESPISGLKVGQKSCRCSETFRWKQEHREYQIKKVCKEEGLIFTGW	['PFam:T5orf172_PF10544.11', 'Function:T5orf172 domain', 'Evalue:0.0038'],[' PFam:DUF4379_PF14311.8', 'Function:Probable Zinc-ribbon domain', 'Evalue:0.039'],[' PFam:T5orf172_PF10544.11', 'Function:T5orf172 domain', 'Evalue:0.0038'],[' PFam:DUF4379_PF1431
HQ641354.1	Vibrio phage ICP1_2004_A, complete genome	ADX89572.1	93622	94006	ADX89573.1	hypothetical protein	MISQKYIDREKLIWKLMCTNDEGDDNSHKVISYFVKKSHGQTIDITGKVYQPKKVEFVKLVNSAWALAQWDDVIHTKKGDIRKKYVDKVLSMSDTYLALGHYLEQVRCEGTKNALLSWQEFYLLKGE	N/A
HQ641354.1	Vibrio phage ICP1_2004_A, complete genome	ADX89572.1	94011	94194	prokka	Hemin uptake protein hemP	MNKLILTKVDNLLWDGQLYVDNILLRSYDNLTAFEIHQRVSEVVGVNKYQTVRIDLEGEE	N/A
HQ641354.1	Vibrio phage ICP1_2004_A, complete genome	ADX89572.1	94193	94451	ADX89575.1	Raf-like Ras-binding domain	MNPEDFIRMMHGGSGNNNVLKRNPTTTELDEFINRAMQKRDMNPQMLYLDLQNKLEPQRGVSMLSFEEAEIYPMVMNRLVERFSK	N/A
HQ641354.1	Vibrio phage ICP1_2004_A, complete genome	ADX89572.1	94462	94885	ADX89576.1	Protein of unknown function (DUF4022)	MLVFKKNWIYRYNEWCHGNMFTIGNVNDSKSICSYFWKTMWNLVPVNLMYSMIAHTPAVAGLWLKKFEYFDKLTGLPALYTFLVAGYLSLAAFGLILVGLAIIQSKFENRKQNSDKSPNLVIEYIKTKKSKICPMIEWED	['PFam:DUF4022_PF13214.8', 'Function:Protein of unknown function (DUF4022)', 'Evalue:0.025'],[' PFam:DUF4022_PF13214.8', 'Function:Protein of unknown function (DUF4022)', 'Evalue:0.025'],
HQ641354.1	Vibrio phage ICP1_2004_A, complete genome	ADX89572.1	94884	95595	ADX89577.1	hypothetical protein	MMNKKAIFISAQQPRSGKDLSAKYLQSFFTDLGYNCEIHAFKDKLIQVACDILNISVDEFLDGYDETSEDYLSRFTKQEQLTRFDIVTLLNSVQNKWWKDVRLYNVNGRFYSKREWIIHVSENIFKPHCGKDYFGQAAANHIDNQDIILYSDSGFAHEAFPVIEKVGKDNCLVVQLIREGYNSGIKDSRKLLEPEDFPEHLRPQFVQVSNPNCPEWQEVLERKLRLKVANKVLEGM	N/A
HQ641354.1	Vibrio phage ICP1_2004_A, complete genome	ADX89572.1	95591	96203	ADX89578.1	hypothetical protein	MKKKIAIDIDLVCTKDLGIDWYEYLVSNHGDYFYDESYERFCKDVENNQVDYNIAKYFDLPWWVYSMAFWKQEDLYDKEVLAESCYDVVKNLWQAGFEIYFLSHTTFEHIHSKYRFLQRNFDFLYESGDLHFVASKSKCCMGGSAAIIIDDRISNLNMFKHVDTLRILYDTPYRQDVVSTEEYVVAKSWVDIEDIICKWMEEE	N/A
HQ641354.1	Vibrio phage ICP1_2004_A, complete genome	ADX89572.1	96203	96914	ADX89579.1	hypothetical protein	MNKKEFTIEDVLYMYDTVEKWNIYCGNLTSDKSLIPMYHGLSKAEFYGKGEFLEGYNSGDLVMQLDGLGDLSYTVFEWDMLQLGKMYTPRKINKIPFYILDGWTKDLFKLVKRLDHSINLEYSEYAAADLISLLTCYSDVADIRGVFDAVTASNYSKIPLVSEVVDESHTLDNEVKRIEAQGRYVQVDYKLLDSDDGQRVIFTAMEDLQDGVVFSKPKIIKSRAFKEVCDLSQFIY	N/A
HQ641354.1	Vibrio phage ICP1_2004_A, complete genome	ADX89581.1	94462	94885	ADX89576.1	Protein of unknown function (DUF4022)	MLVFKKNWIYRYNEWCHGNMFTIGNVNDSKSICSYFWKTMWNLVPVNLMYSMIAHTPAVAGLWLKKFEYFDKLTGLPALYTFLVAGYLSLAAFGLILVGLAIIQSKFENRKQNSDKSPNLVIEYIKTKKSKICPMIEWED	['PFam:DUF4022_PF13214.8', 'Function:Protein of unknown function (DUF4022)', 'Evalue:0.025'],[' PFam:DUF4022_PF13214.8', 'Function:Protein of unknown function (DUF4022)', 'Evalue:0.025'],
HQ641354.1	Vibrio phage ICP1_2004_A, complete genome	ADX89581.1	94884	95595	ADX89577.1	hypothetical protein	MMNKKAIFISAQQPRSGKDLSAKYLQSFFTDLGYNCEIHAFKDKLIQVACDILNISVDEFLDGYDETSEDYLSRFTKQEQLTRFDIVTLLNSVQNKWWKDVRLYNVNGRFYSKREWIIHVSENIFKPHCGKDYFGQAAANHIDNQDIILYSDSGFAHEAFPVIEKVGKDNCLVVQLIREGYNSGIKDSRKLLEPEDFPEHLRPQFVQVSNPNCPEWQEVLERKLRLKVANKVLEGM	N/A
HQ641354.1	Vibrio phage ICP1_2004_A, complete genome	ADX89581.1	95591	96203	ADX89578.1	hypothetical protein	MKKKIAIDIDLVCTKDLGIDWYEYLVSNHGDYFYDESYERFCKDVENNQVDYNIAKYFDLPWWVYSMAFWKQEDLYDKEVLAESCYDVVKNLWQAGFEIYFLSHTTFEHIHSKYRFLQRNFDFLYESGDLHFVASKSKCCMGGSAAIIIDDRISNLNMFKHVDTLRILYDTPYRQDVVSTEEYVVAKSWVDIEDIICKWMEEE	N/A
HQ641354.1	Vibrio phage ICP1_2004_A, complete genome	ADX89581.1	96203	96914	ADX89579.1	hypothetical protein	MNKKEFTIEDVLYMYDTVEKWNIYCGNLTSDKSLIPMYHGLSKAEFYGKGEFLEGYNSGDLVMQLDGLGDLSYTVFEWDMLQLGKMYTPRKINKIPFYILDGWTKDLFKLVKRLDHSINLEYSEYAAADLISLLTCYSDVADIRGVFDAVTASNYSKIPLVSEVVDESHTLDNEVKRIEAQGRYVQVDYKLLDSDDGQRVIFTAMEDLQDGVVFSKPKIIKSRAFKEVCDLSQFIY	N/A
HQ641354.1	Vibrio phage ICP1_2004_A, complete genome	ADX89581.1	96995	97853	ADX89580.1	Putative exonuclease, RdgC	MKAVSLYKLTNTQQTLASITEEAISQFSFKPCGSTDTHRIGFSETEIDSLFVTQLPNKIVLSVTEQYKKPKKYSVQTLVEQQKIIFEADSGVPANKKLIKQWTLEATESLLPTTEPDEPKTYTVVIRNDGLVMVEASYKKAEDILSLLRKTIGSLPVVPVETEIPVGDFLDSLVTAKSSDKITLGNKGVFLTSEGLSHTLAKGSLYDSSAKELVEDEGAMTSLLSVNYDGVVDFTIKDDLSLSGIKFDKEVFIEV	['PFam:RdgC_PF04381.14', 'Function:Putative exonuclease RdgC', 'Evalue:2.4e-24'],
HQ641354.1	Vibrio phage ICP1_2004_A, complete genome	ADX89581.1	97909	99163	ADX89581.1	T5orf172 domain	MIPENEWTKGMRQFVGETFKTPKEGVLKVTGVVGRCGYNAIFSLECSVCSLDKELFTDGFTSLKGDLVRGQVPCGCSKNPNWSPQQDLILTNRLLSEKIPHLKAVDSIKEKGKPREFILECEICSKDKELWPYGSITGVKGNLVKDSVPCGCTKSPKWTQSQYELLIKRKCEEKGYVFRGFIGNWKGTDTYLRLHNPQNGNVWESSTISNFLNNGHGCPLEAKVKRWTAQEREEQIKDVFAVEGGEFIGWKEVYK	['PFam:T5orf172_PF10544.11', 'Function:T5orf172 domain', 'Evalue:6.6e-06'],[' PFam:MUG113_PF13455.8', 'Function:Meiotically up-regulated gene 113', 'Evalue:0.0045'],[' PFam:GIY-YIG_PF01541.26', 'Function:GIY-YIG catalytic domain', 'Evalue:0.034'],[' PFam:
HQ641354.1	Vibrio phage ICP1_2004_A, complete genome	ADX89581.1	99163	99340	ADX89582.1	hypothetical protein	MLQNEDFFSEACLLLKEIHTFESIKHYCTESSVWCNEQIKLRRDLLQQLVNEVKDSEY	N/A
HQ641354.1	Vibrio phage ICP1_2004_A, complete genome	ADX89581.1	99329	100889	ADX89583.1	hypothetical protein	MNIDYSNAFSKKLVTTENENKHDVGEKRENVFIRDESDNPLFREIQVDDISKLIRPETVFYADFDMPVYQIASNLEEKRIKATCKSDPSIVIDCKGVREFKGLGKKIADSSELGVLNLKRSVEGLQPLSADDFDIIQYQNLNMNEDKAFETAKIQVYKKLKEYRLQYNIPKVIPVLGEGESFRESYPTCRRYKGNRQETLRPLLLKKLRQWVINDLGGIMTTDTHNGKLVECDDKVEMFAAQGYQHYRKHGWFNI	N/A
HQ641354.1	Vibrio phage ICP1_2004_A, complete genome	ADX89581.1	100881	101430	ADX89584.1	hypothetical protein	MAKKLNQIKHRPYLNKLSTFMECSPYVRLKDFPYEELSGDEILLCSESRGNRFVSHKVLTRYVKPEYVLNGEYLMTIICISDTEWYKIDVKKLHKLLVESQPLNKIKLYCANGLFFWEEGDNLKVRTISDVKDESNLYDTLIPKDTTLDVDFCDQSLYGTFMVVCYDGKSFWIKPKYVEVLC	N/A
HQ641354.1	Vibrio phage ICP1_2004_A, complete genome	ADX89581.1	101423	101654	ADX89585.1	hypothetical protein	MLSDLEDFLLLRSKEEYDYKWAIEFESWDRGDCSYHHLLTVVLMREFELSNSGIFGTRDDVKDSIRQLQEFVETVK	N/A
HQ641354.1	Vibrio phage ICP1_2004_A, complete genome	ADX89581.1	101650	102316	ADX89586.1	RecX family	MKRSGFRKSNKPKRDRTAPHNIADQFEREKHQKELEKFLKQLNPDGTPKKLLTKSALMSIIRGAIREKCWMYAPNKLAFENMSTIPDEDVDSRRRWKRQCEDCGQWFNKSEVQTDHRKGEHSLKDFDEIWDFYLSINNVGFDGMSSLCEECHSIKTMMERYNYTREEALILKKVTAWEKEYKTAGKQKDWLLKKGFSEEEVSNPEKRRQSIWKYFQSQENK	['PFam:RecX_PF02631.18', 'Function:RecX family', 'Evalue:0.032'],
HQ641354.1	Vibrio phage ICP1_2004_A, complete genome	ADX89581.1	102315	102504	ADX89587.1	SecA preprotein cross-linking domain	MNRNIAIKLLSAQEVYDTLCRSGNLYDEENDRYYTIYDILHALDVHENEIDYVQKFSFDELK	N/A
KU522583.1	Enterobacteria phage ECGD1, complete genome	prokka_annotated: starts with AA "MSLWELSVYR"	264	537	AMM43327.1	hypothetical protein	MASYSASMIVKGITGKPMRGGGSFANINIDGRLSMDAAITVARETFKKECNFNKQDYLGFAIEKTARFVDYKSPKMIDTTLKAKDVAFLL	N/A
KU522583.1	Enterobacteria phage ECGD1, complete genome	prokka_annotated: starts with AA "MSLWELSVYR"	623	986	prokka	Arginine deiminase	MSKQINTIMFNLVSFRDDVKNLPRDAVDARIESYRTQIATLPLKRDQHAANMMLDAMIKKMIQCDLTLAYEYAGDLFVTYSKPVPGMSTTEELHALNLRQDAWDNMRRVMVWVESGKIYE	N/A
KU522583.1	Enterobacteria phage ECGD1, complete genome	prokka_annotated: starts with AA "MSLWELSVYR"	1064	1211	prokka	Telomere repeat binding factor (TRF)	MKQYVMSIHTKNGATVTTPARFALVNRCKRLKRELKNNRATGFKRWGG	N/A
KU522583.1	Enterobacteria phage ECGD1, complete genome	prokka_annotated: starts with AA "MSLWELSVYR"	1213	1474	AMM43329.1	hypothetical protein	MFFLKVFDNVIAFEHATTFDLARYAIRFKDNVYPRAGGGYTIFNHRNAQLTDVTNPDPGVYRIGWLPSKDAASMFKVCKLLTEEAN	N/A
KU522583.1	Enterobacteria phage ECGD1, complete genome	prokka_annotated: starts with AA "MSLWELSVYR"	1475	2030	AMM43330.1	hypothetical protein	MGREYVIQSWVKHDANDPRIIPDDMIDHMVGYSGEQIGNRAAKSNGNTRTRSVRPGWLANGNADIASAADPSDDAKNNPLYSIDPAFKVLEEYPAKLAALDKAYAEKRMAWTVYNTAKMVLDAKLIKAQEKINKLVTIAQEEDQGDQEEEEEIMPTLEEEEIQPYMPTEEEKRQALKNYENCIV	N/A
KU522583.1	Enterobacteria phage ECGD1, complete genome	prokka_annotated: starts with AA "MSLWELSVYR"	141493	141832	AMM43552.1	hypothetical protein	MFSKEMREVIATLVVDHGVEVERHVWNDEPPFFDLASRAKSHMYLLEDGNEFVLRMRYDREFRIPLDTEPDGVVMWLAEHFAYDALHGRSFGNERWDAICRKHNIEPEYGSM	N/A
KU522583.1	Enterobacteria phage ECGD1, complete genome	prokka_annotated: starts with AA "MSLWELSVYR"	141831	142083	AMM43553.1	hypothetical protein	MLSIKPKMITEDEADFIFKCGRVWREFTKGNEVVVVVEHKISIQDLFGQYVDVIKLGIDKGLVEVLTLDQVEAEHLDKVVVEF	N/A
KU522583.1	Enterobacteria phage ECGD1, complete genome	prokka_annotated: starts with AA "MSLWELSVYR"	142103	142277	AMM43554.1	hypothetical protein	MSFFVTVFMAIWIVVSLVLFLVGCLEEIKKAVICGFFGFIISPAWMWFFIMIGFLKR	N/A
KU522583.1	Enterobacteria phage ECGD1, complete genome	prokka_annotated: starts with AA "MSLWELSVYR"	142291	142729	AMM43555.1	Protein of unknown function (DUF2976)	MSKTNAIADKATDVLLNMVNVTIQTMSDVVEFGKQQIPEVIHQLLVWKAVSAGLWQLFSICFMFITFIAVRNLVKAIKDKECLWSRDRYGEVSALPIVGLVVCAFFFFLGFVIFFSNFDWLKIIIAPKVYLIEFAADLIRSSQQK	['PFam:DUF2976_PF11190.10', 'Function:Protein of unknown function (DUF2976)', 'Evalue:0.034'],
KU522583.1	Enterobacteria phage ECGD1, complete genome	prokka_annotated: starts with AA "MSLWELSVYR"	142740	143868	AMM43556.1	ATPase family associated with various cellular activities (AAA)	MKYTIYGDIVSVNKDMGVESNYLPPGFYTVSRDPLGNYFLSRGNLTGVPDVLYGETEKRANHVIRTFHRRSAQGKNTGLLLTGTKGSGKTMLAKLISRDLVEEGIPTIMVTQAYSDANFIELISKITDKAVIIFDEFDKVYEKKQDQEALLTLLDGTGSGNKLFILTKNSGFISEFFLNRPSRVFYNFNYDKISLETMIDYLDKNLDNKAHFDNFQRLWDVSLELSFDVIQGIVEELNFYPDLSFKECISMMGVS	['PFam:AAA_PF00004.31', 'Function:ATPase family associated with various cellular activities (AAA)', 'Evalue:7.6e-09'],[' PFam:AAA_16_PF13191.8', 'Function:AAA ATPase domain', 'Evalue:5.3e-06'],[' PFam:RNA_helicase_PF00910.24', 'Function:RNA helicase', 'Ev
KU522583.1	Enterobacteria phage ECGD1, complete genome	prokka_annotated: starts with AA "MSLWELSVYR"	143942	144620	AMM43557.1	putative Zinc-ribbon domain	MVALKSWEQYKEELIPLAKNHNIQILGYVGEWKGNKTKLKLSCPKHGEWNTTNINDFKKGRGCPICSGKKPLTWETELPILEEIAQKRGYQVLGYVGEWKGNKTKLDLLCHCGNKWDTTSINNFKRGSGCPQCKRERQTMSDDQHIADFFSTGEFKEGTIFTNTGKRNKRDAVWMVECPVCSHDEYVQAGVCDGKFYSAGHNLKQGYIPCRCGNYQYTEDRSPIG	['PFam:DUF4379_PF14311.8', 'Function:Probable Zinc-ribbon domain', 'Evalue:0.0041'],[' PFam:SAP_new25_PF18953.2', 'Function:SAP domain-containing new25', 'Evalue:0.011'],[' PFam:DUF723_PF05265.15', 'Function:Protein of unknown function (DUF723)', 'Evalue:
KU522583.1	Enterobacteria phage ECGD1, complete genome	prokka_annotated: starts with AA "MSLWELSVYR"	144568	145114	prokka	T5orf172 domain	MSLWELSVYRRQITYRVKKEVEGKGYVWVDWITKPSSIGKFKYLCLVHGEQIGSARHLLSLGQGCPQCAGHNQQQLYINIVKDNDIIVALKFGISKDSDRRLNGQNSRNLFFMERICLYDFSTVKQCKAAERAIKKKLKTGILTERELKDGYTETVSVSDLENLQKIITQYGGKLVYSKEM	['PFam:T5orf172_PF10544.11', 'Function:T5orf172 domain', 'Evalue:0.0018'],[' PFam:MUG113_PF13455.8', 'Function:Meiotically up-regulated gene 113', 'Evalue:0.015'],[' PFam:T5orf172_PF10544.11', 'Function:T5orf172 domain', 'Evalue:0.0018'],[' PFam:MUG113_PF
KU522583.1	Enterobacteria phage ECGD1, complete genome	prokka_annotated: starts with AA "MSLWELSVYR"	145114	145666	AMM43559.1	NADAR domain	MRITDKYVFFFSAKDEFSNWYLSSFIEPLAPKYNNSITSSVEFTCVEQYMMWRKACLFYDYNIASSILTGDLRYTGEKEQAYYKRLGRLVKDYDEDTWTSLREKIVKRGLYLKYTQNEDLKNKLIAYADKEFVEASPYDSIYGIKMGMWDRDVENKDCWKGQNLLGKWHTDLAVYLKAQSDIS	['PFam:NADAR_PF08719.13', 'Function:NADAR domain', 'Evalue:8.6e-34'],
KX455876.1	Aeromonas phage Ahp2, complete genome	ANZ52195.1	1090	1258	ANZ52186.1	Uncharacterized conserved protein (DUF2267)	MKLDSDQNQTLLTFISENWEQFVGHVAGHNGVTEEEAEELADAISEALEEAVMYD	['PFam:DUF2267_PF10025.11', 'Function:Uncharacterized conserved protein (DUF2267)', 'Evalue:0.00082'],[' PFam:Ribosomal_S5_PF00333.22', 'Function:Ribosomal protein S5 N-terminal domain', 'Evalue:0.017'],[' PFam:Bac_DNA_binding_PF00216.23', 'Function:Bact
KX455876.1	Aeromonas phage Ahp2, complete genome	ANZ52195.1	1250	1694	ANZ52187.1	AP-5 complex subunit, vesicle trafficking	MTEVEKEIALLRHEANRLRLLGRMVSSKALADKASELEKTLTKWMCPISQEEIHHVVAQFMLCHPIETLYSMKELHRRTMGQLPSMAVHNLAVIIAHYPDTATKRDWAVAAHLVSKLKGVFAVAISQPNRVEEVITYLEVRRDAAKP	N/A
KX455876.1	Aeromonas phage Ahp2, complete genome	ANZ52195.1	1677	1944	prokka	hypothetical protein	MQLNPEQAGDLLDYMEDRFEALEDAYHDAGHSMARADSALDEVCGMRDSVPGSAIGPEDAKVFIRLARELEDFDRADIIKKLEEVINA	N/A
KX455876.1	Aeromonas phage Ahp2, complete genome	ANZ52195.1	1936	2155	prokka	FliG middle domain	MRSMILKCVKKLPQSVVRFLLERVLLGLLVWVLAVVMVVCASVVAVIAMIVAILDPLKAADIIKNFGETLAE	['PFam:FliG_M_PF14841.8', 'Function:FliG middle domain', 'Evalue:0.011'],
KX455876.1	Aeromonas phage Ahp2, complete genome	ANZ52195.1	2151	2733	ANZ52190.1	Methyltransferase small domain	MSSTDGNVVAFENYPTPEGAVRALLAKLDLKVDDTFLEPCRGDVVDEEGKELPCIFNLVDLPESQKEWCEIRHGREFLTHDFGGRKFDVIITNPPFSLSCEFLVKCQELLTPGGTLAFLQRVNWLGSKKRVKFWQEVTFPEKTPILIPRPKFDKSKKGTDSCEYCWYIWDYGARTFRAIPVGLSHIIAEGYKV	['PFam:MTS_PF05175.16', 'Function:Methyltransferase small domain', 'Evalue:0.013'],[' PFam:N6_Mtase_PF02384.18', 'Function:N-6 DNA Methylase', 'Evalue:0.014'],[' PFam:EcoRI_methylase_PF13651.8', 'Function:Adenine-specific methyltransferase EcoRI', 'Evalue
KX455876.1	Aeromonas phage Ahp2, complete genome	ANZ52195.1	2729	3110	ANZ52191.1	U3-containing 90S pre-ribosomal complex subunit	MTEKKEGAAKAPVDRKKAQRERDKASGAKRVELRLTADVGAKLEELMTVRGGTLGPYEVQEYLITLIELDWEKLELQKAQLETAPCKKCGSPLPGGCGGVHKWDIECLHTREEKQLLLREPFHVSM	['PFam:CMS1_PF14617.8', 'Function:U3-containing 90S pre-ribosomal complex subunit', 'Evalue:0.036'],
KX455876.1	Aeromonas phage Ahp2, complete genome	ANZ52195.1	3177	3579	ANZ52192.1	hypothetical protein	MSHVHFVSKHLALHQSIITKHRKFGKNEASQGRNPVVQVVCCGTCNKVERMKVGNLKTGNVFVCNDKNSREACRRSLPRVIHGKVRVIHPQQAGRFSGVTYEDQGRVAAFKAACADVADGFIQSLTFLGLRKD	N/A
KX455876.1	Aeromonas phage Ahp2, complete genome	ANZ52195.1	3611	3929	prokka	Protein of unknown function (DUF742)	MAALFHFCWSVTASGGGEKRQLKLDTGQVTAYFGGTGVSVVSLGTKAAEHPATAINAPEIIPLMAMPVPVVQVTLGDLVALGGFAVVVARFVWDIRKDKRSTTNE	['PFam:DUF742_PF05331.13', 'Function:Protein of unknown function (DUF742)', 'Evalue:0.038'],
KX455876.1	Aeromonas phage Ahp2, complete genome	ANZ52195.1	3921	4128	ANZ52194.1	Las17-binding protein actin regulator	MNELAEIVDVVLSEEALAMAVTAVTAGINAPLAIGGVVVAGAAALFLPKEQSKKVFGVLGKVFRFKRK	N/A
KX455876.1	Aeromonas phage Ahp2, complete genome	ANZ52195.1	4346	5282	ANZ52195.1	T5orf172 domain	MAVPSIPAETRIDQINAKDNCTFIRWVGEFKNARTRAVCRCDNGHEWTAAATNLISNGQGCKKCAATGPKITEAAQLEKLAPIAAGRYTFTRIGEYLGSNKTRYAYTCLVCGHSGDANLCHLLIGRGCSACGKAEGDKKLTKPREERVAQLEAAATSGGYKVLAIHGDGNVNKVRVECSCLECGKEWSTPASGLIKGTGCPTCSPCGYTPSEPGSLYVLVSHCGLAVKVGISNKPDQRLKRLTKVTPFSWHQVAQ	['PFam:T5orf172_PF10544.11', 'Function:T5orf172 domain', 'Evalue:6.2e-05'],[' PFam:MUG113_PF13455.8', 'Function:Meiotically up-regulated gene 113', 'Evalue:0.00067'],[' PFam:HypA_PF01155.21', 'Function:Hydrogenase/urease nickel incorporation metallochape
KX455876.1	Aeromonas phage Ahp2, complete genome	ANZ52195.1	5351	5837	ANZ52197.1	Protein of unknown function (DUF1441)	MSITGGDEPYKWTISAMARAFNLHRDTVRSRLNDAGVKPCGKKANAPLYLLAQAAEAIFAGSSVASDASDPSKLDPKSRKEWFQSENERLKYQTTVKDLIPSGEHRNNIAITVKGIASFFDSLPDKMERTRLFTPEQLEALEGVCDQQRNQLQNELMEYQE	['PFam:DUF1441_PF07278.13', 'Function:Protein of unknown function (DUF1441)', 'Evalue:2.9e-34'],[' PFam:HTH_30_PF13556.8', 'Function:PucR C-terminal helix-turn-helix domain', 'Evalue:0.0027'],
KX455876.1	Aeromonas phage Ahp2, complete genome	ANZ52195.1	5836	7909	ANZ52196.1	Phage terminase large subunit (GpA)	MARAPRYASASAVTKDVLTLLHAPDRTPLSIAAKELLYVDQSGSMVPWDDKLTGYIREPMDCLKSRRYDSVVYAGPARTGKTVGLVDGWVADIIARNQADTMICQMTQDKSAEYRKRRLQRLFDASPAVRSALSERKSDNNIHDIITKSGMFLKVGWPSKANFASMDYCNVLLTDLDRMPQNVDGEGSPFLLAGKRTQTFMSRGMVLAESSPGFEITDPAYRPATAHEAPPTLGILNLYNQGDRRLWMWQCPDCG	['PFam:Terminase_GpA_PF05876.14', 'Function:Phage terminase large subunit (GpA)', 'Evalue:3.8e-158'],[' PFam:Rubredoxin_2_PF18073.3', 'Function:Rubredoxin metal binding domain', 'Evalue:0.0098'],
KX455876.1	Aeromonas phage Ahp2, complete genome	ANZ52195.1	7951	8155	ANZ52198.1	N terminal extension of bacteriophage endosialidase	MAFTKDDIDAIDAAIASGEYQVIIDGRQVTYRSIAELLRAKAHIQQAISKRRSPFAGFRMSVDRGIR	['PFam:End_N_terminal_PF12218.10', 'Function:N terminal extension of bacteriophage endosialidase', 'Evalue:0.015'],
KX455876.1	Aeromonas phage Ahp2, complete genome	ANZ52195.1	8151	9669	prokka	Phage portal protein, lambda family	MSTKPSCIVGLDGKQLTMSQPYEGATRAPRGDTQPAPSIGPNTAIAYAGKTLRNRSRHAYRNNALLRSAIDKGTKAEVGKGVVITSIHKDKGIQEQLNALWKVHQNHLDVWGDMSFGAILDLAVRARKTSGEVFIRRIPMPRAMGLAVPFQLEVLESDFCPIDFNKRLSKGRRVVQGIELLGRKKVAYWMHRRHPSEYDPSTPVSLSDLVRIPARDIIHHYKAHRPGQLRGEPDTSAALLKANEFDAYSDSELLR	['PFam:Phage_portal_2_PF05136.15', 'Function:Phage portal protein lambda family', 'Evalue:6.9e-80'],
KX507046.1	Vibrio phage S4-7, complete genome	AOQ26761.1	21430	21655	AOQ26758.1	hypothetical protein	MKNLDLLNKIVNTFQAWDHNNTYPIAGVAIVEGDITITINNHNYYVKSANELITKVLKANEPKPANLVFSYNFS	N/A
KX507046.1	Vibrio phage S4-7, complete genome	AOQ26761.1	21744	21942	prokka	DpnD/PcfM-like protein	MSFDDYTVTISWNTESGSTYYSTFEVMAYSKEEAEDLAFSEWSDLDYDHVGTLNYEIELTPELEW	['PFam:DpnD-PcfM_PF14207.8', 'Function:DpnD/PcfM-like protein', 'Evalue:0.022'],
KX507046.1	Vibrio phage S4-7, complete genome	AOQ26761.1	22087	22285	prokka	Toxin B	MTKGENLKIEFIDFKSKLWIEYCSLWNKKPTDKGLQNSVYYLRGFKEWMRLQKEYRYYNYMETSY	N/A
KX507046.1	Vibrio phage S4-7, complete genome	AOQ26761.1	22281	22761	prokka	Helix-turn-helix domain	MLPIYLTRIHKVIFIDTGEEVKLNTNDKNVYGYLSGIGYNQGYNSIYPNIDQISLHLGITNKTVSNSLNTLEKVKLLKRERTKRKGKWDSTFYWLYRPNMIDRMKWLDINGSILQGKHYRFDAGQFHRYKDKSSNKVDKLLDGLITLERQAQNSEDLTK	['PFam:HTH_36_PF13730.8', 'Function:Helix-turn-helix domain', 'Evalue:0.00083'],[' PFam:DUF4423_PF14394.8', 'Function:Domain of unknown function (DUF4423)', 'Evalue:0.0013'],[' PFam:EAD4_PF19959.1', 'Function:Effector-associated domain 4', 'Evalue:0.0085'
KX507046.1	Vibrio phage S4-7, complete genome	AOQ26761.1	22765	22960	prokka	hypothetical protein	MRININNTDNIDKVSFLCELYNCSPTQLIIDLINNTHQQHAQGCKEDAKEDKNTTHGSPAGIGG	N/A
KX507046.1	Vibrio phage S4-7, complete genome	AOQ26761.1	24781	26017	AOQ26761.1	T5orf172 domain	MEDDFIGTTFPTPKGGVLTVVSWDGERCGSSKIYTLSCNICSKDTELYPEKFKSEKGKILKGGVPCGCSKKPNWKEHHYSVRVKRECKNRGYIFHGWSGDFKGSQTKLSLENPNTGSVWKSTSIYNFLSGSGDPQQALLRHKLPDKTHIEDFHKAGFTRDYKFFRNKDKIDGKGFKVYWDYVCPVCSVDEYVKVGLCSGVFSAHRDSLKAGSKSCRCNNTYRWTQEQKEYQINKICKEEDLSFIGWLGDYENNES	['PFam:T5orf172_PF10544.11', 'Function:T5orf172 domain', 'Evalue:6.3e-07'],[' PFam:MUG113_PF13455.8', 'Function:Meiotically up-regulated gene 113', 'Evalue:5.8e-06'],[' PFam:T5orf172_PF10544.11', 'Function:T5orf172 domain', 'Evalue:6.3e-07'],[' PFam:MUG11
KX507046.1	Vibrio phage S4-7, complete genome	AOQ26761.1	26146	26761	AOQ26762.1	C-terminal domain of apextrin	MNINKKDLMNTYIVNDNGGLLYLYMATCSSVGLHEFGEFDQDFYKEHEYVVCNEYSEPSEEGVLQGHDSVDNSLRELSWEDLIEMQLCGDAVKEDVEETTEWKNGDECIYQGENWNFVSILSEDFHGTAVLFNTDTEELKQVPIISLSKPETPMQKEERKRFETVRDMFSYWSEDEGDFVAGDADDRKVVSLLFALYDAGYERV	['PFam:ApeC_PF16977.7', 'Function:C-terminal domain of apextrin', 'Evalue:0.035'],
KX507046.1	Vibrio phage S4-7, complete genome	AOQ26761.1	26776	27097	AOQ26763.1	hypothetical protein	MKNKMWFVKLYIACGVYDNIVIEADSYSEAEHFAREACRELANEYGYEDDVDYFGDHDTVGAEWDEESEEYLEEGTLEYTVCYLEEDNLSSLVGDELVKAKKYLGA	N/A
KX507046.1	Vibrio phage S4-7, complete genome	AOQ26761.1	27144	27354	AOQ26764.1	hypothetical protein	MKGFLLSVLRYTSCFTVLTILASFLGLLITLDINYLWVGLWDIEVRGIVFILITLLSFINTFRDDGRIL	N/A
KX507046.1	Vibrio phage S4-7, complete genome	AOQ26761.1	27412	28453	AOQ26765.1	C-5 cytosine-specific DNA methylase	MKILDLFSGIGSFALGFKEAGYNVSRFCEIEDYCVKILNKNFPDVPVDKDIKQLHCDEGEYDVLLGGFPCQDISIAGKGKGLSGDRSGLWFEYKRLINEARPKYAVIENVSALLGRGLEIILQDLAEIGYDATWTTFDSKYFGVPQRRRRVYIVAVRDGIPSNTDMFEFGRRDLTQCREGLESFNESFRWDFEEGKGDKHTFTFYTRQRSNEFKETGLSGTLAKRDYKSFTDIVSHNNIIRRVTPRERLRLQGIP	['PFam:DNA_methylase_PF00145.19', 'Function:C-5 cytosine-specific DNA methylase', 'Evalue:1.1e-60'],
KX507046.1	Vibrio phage S4-7, complete genome	AOQ26761.1	28439	29066	AOQ26766.1	hypothetical protein	MKTFLTEKHNIPEGATHYYYNTAGFGFYSLIRDTWRFWSPYGSCWKFVLDNKPAFEAFPIPQANIEAPEDKEVEWVNGLPPVGAECEAVFIEHEHKGYGEFLILGYYGDYVWMEYIGELSNKSKHYTAKVDMVKFRKPETEAEKLQRERTENGKAYYELISSIESELMCPERHGYPNMWGELRSEWQEVYIRQAEVLGFSKEGSNENS	N/A
KX507046.1	Vibrio phage S4-7, complete genome	AOQ26761.1	29062	29410	prokka	hypothetical protein	MIKRKMKSVYSGWNWRHKVEDDIYHYEEVTGRSVDTKEDLLDYLFGNYEHRPYTSLDLYLLEPVDKKWYQRLNMFWAYPVTLLLYPFRYVIYGGGGWTNKTIMGRLMLKSIGEDR	N/A
KX507046.1	Vibrio phage S4-7, complete genome	AOQ26834.1	69814	71236	AOQ26825.1	Nodulation protein Z (NodZ)	MSTNKYITDKLMMNQEIKNFLDWMHKEGHGCYVAGGAITCIATGKHDDINDYDIYFTDKHSAVAAIRYMKEDNCHVSFVSDKSISYAKNAETKIQFIYTDFYPTAEDIFRHFDFTINMGAYDSRDKKVYTDENFWMHNAQRFLSVNTKTLFPIISQLRLDKYLKKGYKTSRNEMLKLSLAVANLSITTWKQAKEQMGNTYGFTLADFEDCDKTPFSMEALLERIDSPSDTEQLPIQQQYLYPHDVVDFVILGEPI	['PFam:NodZ_PF05830.13', 'Function:Nodulation protein Z (NodZ)', 'Evalue:0.027'],[' PFam:DUF2204_PF09970.11', 'Function:Nucleotidyl transferase of unknown function (DUF2204)', 'Evalue:0.035'],
KX507046.1	Vibrio phage S4-7, complete genome	AOQ26834.1	71235	71517	prokka	hypothetical protein	MTQHAMKIPQGILHYSTVDLEFEFEGKHTYMEFHHYCGPSFYTMKTVEDKYGSWEEEVWVYPDDSKRYDTLGEEFYKWFNAPEQQHLHFKGEE	N/A
KX507046.1	Vibrio phage S4-7, complete genome	AOQ26834.1	71518	71767	AOQ26827.1	hypothetical protein	MKVHLLKHYVNDYNQHGAYTLAVFKDKPDFHKVKSVCEKLELDIFSSGKTQDAVYGTLSRLEEVTELIDGGDSWIITEEEAY	N/A
KX507046.1	Vibrio phage S4-7, complete genome	AOQ26834.1	71769	72099	AOQ26828.1	Protein of unknown function (DUF483)	MGDIKTVQFINRKFTTLDQQWKYWGTQMGYPSCCIKAFLDGKQQFDSVFHGTGFLPCKECNKKDPTKLLKHIDKHRLINYPFPYEDEKSFNSKKKRTLYKFIDDMRKEK	['PFam:DUF483_PF04467.14', 'Function:Protein of unknown function (DUF483)', 'Evalue:0.0014'],[' PFam:CGGC_PF08821.13', 'Function:CGGC domain', 'Evalue:0.031'],
KX507046.1	Vibrio phage S4-7, complete genome	AOQ26834.1	72098	72425	AOQ26829.1	DSS1/SEM1 family	MMSKTFTKEELFSIEQNYYLVDEVVVDIRKGIPQTRYVIEVGCYDKQVWSLEKDCLIDFPDYLKGLWMQDWATDNTYDGVSSRLKDEDECWVKCKQVEVTTYEYQEIE	N/A
KX507046.1	Vibrio phage S4-7, complete genome	AOQ26834.1	72433	72964	prokka	hypothetical protein	MELIELQVVSVIAFAVIVLGMFVFDMSRLGVILLVLCTILLSTTKGWEGSKDYTRTYTYTKTLVSASPSHTQIYGKISGSFLMFSGVIGESRVYLLREEVSKGLYKDFEVKHEVYIREDSSLTNNGKFVQYFNCYDIRTYYDIYGWIMFDNKEESCYYQKQEIVVPVGSVIKELNI	N/A
KX507046.1	Vibrio phage S4-7, complete genome	AOQ26834.1	72963	73572	AOQ26831.1	hypothetical protein	MKTNYHDYEIVAKNPQVYFWSPTGEIKKITIIDCDFDKRVTFTYEDGTIDNYKWGYIYNTYDEAVLAKHYHEDLYEMDCCQWLEECPDCIDVWKLLLSNYNYAQYRKFKRKETKSKTSWFVAINDQSYFDSTKFKTLKSALGYFRKLDQDSLEFVQLGEYNSNMYLLTFEDNTLYYEDDKRLGYVLKSRHYGKADTYKQWRK	N/A
KX507046.1	Vibrio phage S4-7, complete genome	AOQ26834.1	73573	73840	AOQ26832.1	hypothetical protein	MKTKFELKLNIARLSRQIEECKRYERAFVSAQKLCHTGENTSMYGKLFKRVEDKRTLWWKSLDRKIKLEQTVALLKERLIKEITEEVL	N/A
KX507046.1	Vibrio phage S4-7, complete genome	AOQ26834.1	73974	74289	AOQ26833.1	hypothetical protein	MEVECKSCNQVKNIEFYYLDKRSKNNKVRQPCKECMKAKEKAKRETYNSQEKCIPESKVCSCCEEEKPSSEFHKRKDTPTGLRDKCKECYNKNTKERRLNGLGG	N/A
KX507046.1	Vibrio phage S4-7, complete genome	AOQ26834.1	74272	75748	AOQ26834.1	Protein of unknown function (DUF723)	MDWEVKKKLSFEDFVKRAREVHGDKYNYYEDGYTSSNNLIKVNCKNHGDFKTTPARHTHNKVKCPKCNQEDRKQRLIQKYTLRVKENTEDKVKVVDWGIFENERSSVEGDCKQHGNFKSTVYSIIKTKHNGCPKCKSLLEGEVFIKKAVELHGDRYVYDKYDYISSRDFMDILCVKHNKVFQQRPSAHLQGQNCPECGKEASIENSRMSKDDFVKKCTEIHGSLYDYSNTVYEGIKTPCKVKCPVHGEISIKPST	['PFam:DUF723_PF05265.15', 'Function:Protein of unknown function (DUF723)', 'Evalue:5e-08'],[' PFam:Zn-ribbon_8_PF09723.12', 'Function:Zinc ribbon domain', 'Evalue:0.00051'],[' PFam:DUF4379_PF14311.8', 'Function:Probable Zinc-ribbon domain', 'Evalue:0.008
KX507046.1	Vibrio phage S4-7, complete genome	AOQ26834.1	75744	77385	AOQ26835.1	Terminase large subunit, T4likevirus-type, N-terminal	MSKYWKKLPTINKFTINLKKIYGSGFMKVEPQEGPQTAFISCMGGISSQEQRDQDFPLVFYGGAAGGGKSWSLLADALKYIDCPDFYAVFFRKTVKQLRRTLWKEAKKMYMPLLVDKNGKFIGKAVIKEQDMIIRFPTGATLEFSFLDRDGDAEMNWQGAELTAAYFDEFTHFSEFVFNYIRTRMRSDSKYDSFIRAGMNPHPTHFVHKYLDIFIDPETGFAIKEFSGRPAYYIVDSGAVITSWDKDDLKQRYPT	['PFam:Terminase_6N_PF03237.17', 'Function:Terminase large subunit T4likevirus-type N-terminal', 'Evalue:7.1e-21'],
KX507046.1	Vibrio phage S4-7, complete genome	AOQ26834.1	77564	79088	prokka	Phage portal protein	MPDENKASPDAIPKPSGNTKEQRASKRRITTSGIQLIKDQIEYLKPYELSASQRLITYERMLLDPDVSTPFNKTKEMVEQGFSTYQIEYNKNSPDSKKAADFMRYCVEVMFNSTTTPRSVAGHAYTYAKNKVAISEKEFERISEGDFEGLWGLSGLYPVSLSTLDQINPFKIDDGGRKLAYARQSRNAFKNNLNTSINDLPETKDGYKNIAASKLAIFTDSSDPINPFGISIFDHIYEEWRFKTLVKEILLTGVA	['PFam:Phage_portal_PF04860.14', 'Function:Phage portal protein', 'Evalue:0.043'],[' PFam:Phage_portal_PF04860.14', 'Function:Phage portal protein', 'Evalue:0.043'],
KX507046.1	Vibrio phage S4-7, complete genome	AOQ26840.1	77564	79088	prokka	Phage portal protein	MPDENKASPDAIPKPSGNTKEQRASKRRITTSGIQLIKDQIEYLKPYELSASQRLITYERMLLDPDVSTPFNKTKEMVEQGFSTYQIEYNKNSPDSKKAADFMRYCVEVMFNSTTTPRSVAGHAYTYAKNKVAISEKEFERISEGDFEGLWGLSGLYPVSLSTLDQINPFKIDDGGRKLAYARQSRNAFKNNLNTSINDLPETKDGYKNIAASKLAIFTDSSDPINPFGISIFDHIYEEWRFKTLVKEILLTGVA	['PFam:Phage_portal_PF04860.14', 'Function:Phage portal protein', 'Evalue:0.043'],[' PFam:Phage_portal_PF04860.14', 'Function:Phage portal protein', 'Evalue:0.043'],
KX507046.1	Vibrio phage S4-7, complete genome	AOQ26840.1	79243	80656	AOQ26837.1	Peptidase family S49	MSVLKTIAKRYLDVPQLITPSAFEEIASLLDMKKGREELKAFFEPMTSETKLQAKMADPFYSGYRFSDGDEQSPAEYGVMKIEGPLTYKPEMNMCAPDTCNYQDLVKQMEMFADQGKKRVFMIHDSCGGEAFGMFSTSKQVRKIADENGIELIGYVDGLSASASYGWLSICDKIYASEASSIGSIGVVISLLNNSGALEKAGLKRQFITAGASKVPFSDEGDFKEEFLEGLQEDVDALYEKFVSHVDTYRKEMSE	['PFam:Peptidase_S49_PF01343.20', 'Function:Peptidase family S49', 'Evalue:1.9e-26'],
KX507046.1	Vibrio phage S4-7, complete genome	AOQ26840.1	80677	81064	AOQ26838.1	hypothetical protein	MADFDFNTEIVVLGGVDSTSGGWSHDSVEVTVTATMKQGSLLKADGTEAATLDAADVVGAIDDLMFRRHRDELETGDTVKIAVAKRGLTLNENALSYTDGDIDAAGKAALAAAGMNKFGAVADDATIV	N/A
KX507046.1	Vibrio phage S4-7, complete genome	AOQ26840.1	81082	82102	AOQ26839.1	Phage major capsid protein E	MTIKSTGYSFLDFSELTELFPRIPKFMSELGLFGDTFFGSSTIAQVERVQDGVDSIDAQARDGDRNYSGGETAIQRNLNIPFFPLDSKKFTAVDIQDMKDFRDNPDIPMTMQRRMDRAQSRIAKSHAVLKERAMYKALKGTSYAPTQPIAQYDYATEFGVSAKVAPQLSVAFTNDDIDPRTTIEQGARAHIQKYAGDQADSYQVIAIVGSQFFDKLKDHPLCRAAYSSYASASEPLRQRLGGNLINRSWETEGIT	['PFam:Phage_cap_E_PF03864.17', 'Function:Phage major capsid protein E', 'Evalue:7.8e-27'],
KX507046.1	Vibrio phage S4-7, complete genome	AOQ26840.1	82185	83187	AOQ26840.1	hypothetical protein	MENFRPIPLPRNAALKIGEVRGYLTVVDYGVIDNVKGYLLKCSCGKLKFEKRTCQITSGKTTSCGCSYGRRIKSLYEYRERNKVNLEKAGILYISLEQFSNDRIPHWCPVHNEYSVNSRLCISKFSVAPCFKCGKVVANKNKVKTTEQFIEDSKSVWGDVWDYERTVYTGSHNKLTITCRKHGDYQQTATDHLCLNVGCKVCSPRSGFDKSKDGSFYLVRWEHKLNGHEFIKFGVTNRSVAHRVNTQRTRVANIQ	N/A
KX507046.1	Vibrio phage S4-7, complete genome	AOQ26840.1	83173	83689	prokka	SiaC family regulatory phosphoprotein	MGMSKKEFITSLNDCRVDKNITINFMNEFSVADKFGSKYFNTEHKGMIKILRQLGANVNDVSYVDGKWYQGEAPESASETVEELIDTITLVEEESVSEDVVEVLEEVVEVVEETTEVPEIEWDWINSLSNTKKDKSALDDWAEVTFNIKLNKRNTLPNMIADLKEQLGIEE	['PFam:SiaC_PF09345.12', 'Function:SiaC family regulatory phosphoprotein', 'Evalue:0.0029'],
KX507046.1	Vibrio phage S4-7, complete genome	AOQ26840.1	83691	84006	prokka	Helicase HerA, central domain	MNKRNLVNYISQSLTVSVRTEALLLDVNSEYYFIEYPTNKLPNPSTFKQDKKVKYTQLSHEDFLSLGAAFISYEHLHTKKPFLHAPSFIIGWCQNEGLSCDILN	N/A
KX507046.1	Vibrio phage S4-7, complete genome	AOQ26840.1	84046	84652	prokka	hypothetical protein	MTTKCSQQSDNDPSLPIDRVEVKDTVYFYLDGLSTDDISDATLDKIIEKCIGKFEDSAVYQCDVNYCALMSTLQHLIRKSWVDNGDESVGAIKRQRDKEGNVEQEIEWHSSTGSVETGWEKLYEFFLANPADICECLEEERGNTFGLINIGGTKQDRYTEVNYDSNTRTLWDTNSIGNKFSYRREQSRRRSNNRSKYWSKR	N/A
KX507046.1	Vibrio phage S4-7, complete genome	AOQ26840.1	84651	84927	AOQ26844.1	Bacteriophage P21 holin S	MADIVVTDEWQALSVLSGFAIGTQVKLQNKGTVNGLMIESTLQPVATSTVGELITSIVGSEPSKIIPTGSGEIWLKTNGKGYSITIHVQEY	N/A
KX507046.1	Vibrio phage S4-7, complete genome	AOQ26840.1	84930	86337	AOQ26845.1	Alpha-lytic protease prodomain	MPILNPDQGSGGGSVTSGGFLLGSPDNIFGLTSGDVSSSPSPSPAPDLVTAEGVRDSYFTTNPTKLTQYEDNPALGIYVYYTDGGSNIILGQSLVSGEWIINNSIVGIQGQNGTDGIAYEFANATERDTFFTNRPDLLRQGMPITITVEGTTVANNVWVGETAPVVYNPVVDNVQWVNASFRAGTASFELGDIHKISSGGENVFFINSNSNTAYFPPWQGHGDHSDPATRRVDSRPYTRSYSEYMVLETGGVVSP	N/A
KX507046.1	Vibrio phage S4-7, complete genome	AOQ26840.1	86336	86888	AOQ26846.1	hypothetical protein	MKSSDIKQKESHKRLGVYERDLPVLADFGDELPYPVILTNWDDPVSGVQYVTSTCSDLGEVKHWVGVGVNKDDGSFFIWQPDGTYKEVMLKDTSQPETNTTVLTGTLPSDGTTTTLNHGIDATTIVNVNLMVEISPNQWINPIYSTANKLTIDIVNVANTTLITVPLTSTLLGLNFKLLIISL	N/A
KX507046.1	Vibrio phage S4-7, complete genome	prokka_annotated: starts with AA "MNKREKRYER"	87408	89553	AOQ26848.1	Anaerobic ribonucleoside-triphosphate reductase	MKVIKRDGTEENFDTERIITAIKAAALEVGYKEDKAYSIADEVTTKVVFKVMHTDKGITVEDIQDGVEKVLMLSKWKDIAKCYISYRSERDRVREEKSSYVKMGLDILKGDDLESQKENCNLPRDSMATKLEVIKRNYHKKIANEYILPKPFRELHDSGDLHIHDVDAIISEYFNCCLMDYPFMFENGFQLGNKWIETPNTILTAMNVLVQMVQVQSERQFGGLSLADIDVHLSKFVEGSYQGYIKDALIDLETE	['PFam:NRDD_PF13597.8', 'Function:Anaerobic ribonucleoside-triphosphate reductase', 'Evalue:1.9e-138'],[' PFam:ATP-cone_PF03477.18', 'Function:ATP cone domain', 'Evalue:5.3e-19'],[' PFam:Gly_radical_PF01228.23', 'Function:Glycine radical', 'Evalue:6.6e-11
KX507046.1	Vibrio phage S4-7, complete genome	prokka_annotated: starts with AA "MNKREKRYER"	89685	90372	prokka	KilA-N domain	MSKRFSIKIKGCVFESDEEGMLDLNLIWHGCHLERKDRPSEWRNKDAKYFRHNAKLRSGSEIKELGKPPVPFIKADEDATIGYAMWISTEFYIDVIRAFRELRNGNLEEAILLAAGTMSEEDEYLLVKFSAMKGLCFTKSCWYANIQHPNKFLNYLRRNTNWKYFDENEFGRLYATKEGIKKGYTYNCYGDWDSSKVVMRFTQKGRELLRKNSGHFNKKVIDNYNRLY	['PFam:KilA-N_PF04383.15', 'Function:KilA-N domain', 'Evalue:0.0022'],
KX507046.1	Vibrio phage S4-7, complete genome	prokka_annotated: starts with AA "MNKREKRYER"	90368	90566	prokka	fzo-like conserved region	MTGFRQRKVDRIRKELLYRNARIQSKVSQIEKLQQEIKTLSEKNKNLRWSTLGSLLLSTQEENLQ	['PFam:Fzo_mitofusin_PF04799.15', 'Function:fzo-like conserved region', 'Evalue:0.0028'],[' PFam:ZapB_PF06005.14', 'Function:Cell division protein ZapB', 'Evalue:0.0063'],[' PFam:BST2_PF16716.7', 'Function:Bone marrow stromal antigen 2', 'Evalue:0.0078'],
KX507046.1	Vibrio phage S4-7, complete genome	prokka_annotated: starts with AA "MNKREKRYER"	90913	91312	AOQ26850.1	Replication protein	MRPLGRKYYKDKTGGKHKSKVGGVECSWWKDSHTPNKRLEKRSIDKEIEDGLDLYGYLLDELTLDDCDLYVEDGSGYCDGQDWFCQDGVCPTCNYDKYLKWITAHGHCETGSWDCPDEGDCPWKKGLFDFKE	N/A
KX507046.1	Vibrio phage S4-7, complete genome	prokka_annotated: starts with AA "MNKREKRYER"	91308	91413	prokka	Tail virion protein G7P	MISSIVVCFAVGWIKAIPCTFVRNPIKSLIKEGK	N/A
KX507046.1	Vibrio phage S4-7, complete genome	prokka_annotated: starts with AA "MNKREKRYER"	91409	91688	prokka	Family of unknown function (DUF5957)	MKNLIILLMVVLSSLAGWVMGWLLSWDILLLGLVFFIYSAFKEEDNMRDALLKHGALPLAIVAVISVFTNGNPTLGGSEILNFITMWKGANL	['PFam:DUF5957_PF19382.1', 'Function:Family of unknown function (DUF5957)', 'Evalue:0.026'],
KX507046.1	Vibrio phage S4-7, complete genome	prokka_annotated: starts with AA "MNKREKRYER"	91689	91971	prokka	Lipopolysaccharide assembly protein A domain	MKIKDAIKEVNSDIINFTSKFKPKLALQIVVVFILVVGAVGGGLASILWTGMAIFMDSSELHDDFKELIVTAYIVSVVSGYSLLVGFKISEEN	['PFam:LapA_dom_PF06305.13', 'Function:Lipopolysaccharide assembly protein A domain', 'Evalue:0.015'],
KX507046.1	Vibrio phage S4-7, complete genome	prokka_annotated: starts with AA "MNKREKRYER"	92032	92809	prokka	T5orf172 domain	MNKREKRYERCTNYFYILQEENFEVLKIGITCTLANRITRLQGDNRKTYNLLHCISFPTRTDAESFERTALYSLKRFKITPEWVVSGKREHLSIDALPYLQEMICEKPDIMSYKMFNPFVKHHKLTSRFVSSSTTTIRNSKSYKGEIRISKPRCSKREFNFIKILLLELKFCKVNDIGYIRVPYKYVYEVLRVKIPFTDEGVQGVYCVDALSKYLSADMDEIPYQDGESRFVPSTIKNKAGVCNYTTVLYHQEVK	['PFam:T5orf172_PF10544.11', 'Function:T5orf172 domain', 'Evalue:0.0015'],[' PFam:MUG113_PF13455.8', 'Function:Meiotically up-regulated gene 113', 'Evalue:0.0061'],[' PFam:T5orf172_PF10544.11', 'Function:T5orf172 domain', 'Evalue:0.0015'],[' PFam:MUG113_P
KX507046.1	Vibrio phage S4-7, complete genome	prokka_annotated: starts with AA "MNKREKRYER"	92820	94098	AOQ26853.1	hypothetical protein	MAKNLKEMTRKDRVLVSIECDSFFLSTNKTKKAQPVFNKLKGITKLPKRFDNELWMIVTMIGKALVSGCRGSQLTLSAGNYTLVNKERDNNLDHRRVRKVLDVLEDKGYLNFYIGYKDLREDISIMSCVLFSDKLISIFPESLVRSYGRNITLDEMVEIKDTKTKLPITKLTRFKGVGKNKKFMFEYNALLQLHDIRLGTRKCFVQYKQIFADDLEGAGRIYSFGSFQTMQSHLREIITIDGQSCTEVDIKANHI	N/A
KX507046.1	Vibrio phage S4-7, complete genome	prokka_annotated: starts with AA "MNKREKRYER"	94060	94246	prokka	hypothetical protein	MLSLKLPSYLKDYIDLYRSVKCRAWYIVNCVRYVYEHNIDVYAYYEGMNNGKELKGDDKEG	N/A
KX507046.1	Vibrio phage S4-7, complete genome	prokka_annotated: starts with AA "MNKREKRYER"	94333	94564	AOQ26854.1	Helix-turn-helix domain	MSVKSQLCKAIKYIRDSEGLTYEQLIDCSGGVVAKSQLTAILKYDGFNVSIDTIEDVLHGLGREIEIHIFTPLEEE	['PFam:HTH_37_PF13744.8', 'Function:Helix-turn-helix domain', 'Evalue:1.3e-07'],[' PFam:HTH_3_PF01381.24', 'Function:Helix-turn-helix', 'Evalue:0.027'],
KX507046.1	Vibrio phage S4-7, complete genome	prokka_annotated: starts with AA "MNKREKRYER"	94752	94971	AOQ26855.1	Bacterial regulatory proteins, lacI family	MSIREDIAQAAQKLKQEKGLSYEDICGNGGVTRKQVSAILHGRKGVSMELIEKVFNEVFEDELVVCLVTDLC	['PFam:LacI_PF00356.23', 'Function:Bacterial regulatory proteins lacI family', 'Evalue:0.00037'],[' PFam:HTH_3_PF01381.24', 'Function:Helix-turn-helix', 'Evalue:0.00037'],[' PFam:HTH_31_PF13560.8', 'Function:Helix-turn-helix domain', 'Evalue:0.00063'],['
KX507046.1	Vibrio phage S4-7, complete genome	prokka_annotated: starts with AA "MNKREKRYER"	95053	95308	AOQ26856.1	C2H2-type zinc-finger domain	MNKLLLTLGLLFTGYAQSEVILEKQVYKYECSYSTSWKENGEMIFINIRGEVSDLSELKGKQEITVDSDGVVTKLEVGNCRVEV	['PFam:zf-H2C2_5_PF13909.8', 'Function:C2H2-type zinc-finger domain', 'Evalue:0.019'],
KX507046.1	Vibrio phage S4-7, complete genome	prokka_annotated: starts with AA "MNKREKRYER"	95319	95580	AOQ26857.1	Chalcone isomerase N-terminal domain	MNEHFYYALKHFCKQKVLRHTLGFSEEYWSTQDWLCEYYIDHWECEYDPYIQKFNYYKCRHKKLSNKVEVCDNYHTERLYRWLIER	N/A
KX507046.1	Vibrio phage S4-7, complete genome	prokka_annotated: starts with AA "MNKREKRYER"	95582	95789	AOQ26858.1	Sigma-54 factor, Activator interacting domain (AID)	MSELFNNLKQVLIEAIEYIKYGYQEDTSDVVHEDLEPLECDCITSAPEELSDEVQEESEDNMLLSKKD	['PFam:Sigma54_AID_PF00309.22', 'Function:Sigma-54 factor Activator interacting domain (AID)', 'Evalue:0.047'],
KX507046.1	Vibrio phage S4-7, complete genome	prokka_annotated: starts with AA "MNKREKRYER"	95926	96154	AOQ26859.1	Family of unknown function (DUF5937)	MSNVNHDVVEAVLSERYPDFDRKKLSELVKRCKEACYQSTLDSVEKQIKDSLRPLQEAKTNRSLMSVFAGWKREW	N/A
KX822733.1	Pseudoalteromonas phage PH357, complete genome	APC44470.1	111260	112979	APC44462.1	Nicotinate phosphoribosyltransferase (NAPRTase) family	MKTFFEWICDSYKIGMNQLHEHNFFEDSPTKVLMSYSNFTPRKKAYFEFSDDDERLVSYGIRHTVQYIHDLAEEFFSTDKEKVYNRLVVFLTSHYGGDVEVDHKRFLDDIMKLHDLGYLPLEYRAIDEGLKAPIGIPLFTVKNTHPEFSWLINNLETLTSQLYWPMVNTATKIDQFYKQAKHYGEMSTPKEVLDLWLPVCVHNFEARGMFGPEHSSRAGSASCIPFIGSDTVSSIPFAQEYYDYDPTIDPPIAVS	['PFam:NAPRTase_PF04095.18', 'Function:Nicotinate phosphoribosyltransferase (NAPRTase) family', 'Evalue:1.9e-15'],
KX822733.1	Pseudoalteromonas phage PH357, complete genome	APC44470.1	112980	113829	APC44463.1	Phosphoribosyl transferase domain	MIRVSCNNKDIPVNKVTFSDKAFTFKLCDLPEKPDYIWIVVDPSTPVNTIREEVDLICSCIENFYGEKIADLKVYLSLEYLAYGRADRVFEKGNPSPLYDFIVWLDRKRFTKIIVADVHNPAIFSEYRVDKLIEKSQLDCFKHSLHFDTKKDWDMVLSVDKGSRDKAAKIAEYLNVSVYNCEKERDISTGRIVKSILPEADFAGKKILIPDDLSDAAGSFVGLASQLKDVGVERVDLYVTHAIFAKGLDVCKESI	['PFam:Pribosyltran_PF00156.29', 'Function:Phosphoribosyl transferase domain', 'Evalue:4.5e-08'],[' PFam:Pribosyl_synth_PF14572.8', 'Function:Phosphoribosyl synthetase-associated domain', 'Evalue:0.0093'],
KX822733.1	Pseudoalteromonas phage PH357, complete genome	APC44470.1	113840	114323	APC44464.1	Macro domain	MSIRIVKGDAITALLNGDIDYLVHQTNAVGGFGSGIAGQIRKRIPQAYQAYKDNYDFWINQGYDNIPLGNISTGGNVIHLHSQLNYGRSGKRYTNYGAMANGFNYLPEVLYDMDESPEDIVIGLPYLMGCGLGGGDWNIVYELIEQCLAPNVKEVIIYQL	['PFam:Macro_PF01661.23', 'Function:Macro domain', 'Evalue:0.00043'],
KX822733.1	Pseudoalteromonas phage PH357, complete genome	APC44470.1	114319	114535	APC44465.1	hypothetical protein	MSNITKQEAIEQLCELCSTVGAISFRHKMPHDCFCGENKDNFRDSFQFDQSIIDYIKEAVDEKLYNDEKDL	N/A
KX822733.1	Pseudoalteromonas phage PH357, complete genome	APC44470.1	114531	114993	APC44466.1	protein of unknown function (DUF4177)	MSEIKTYLKITVDVNDGDYEVDKTLLTKENRPQVELFLEKIKLLSDYLEDNYHYRDGKKVLTGKILRFNHERIGNDEECFLKSITYTDGYFGDEVLTTEEIYEEGLILQEDYDILAEFLPMYANEGWGFHTIISIEIVEEYVKVLKSNYLEEL	N/A
KX822733.1	Pseudoalteromonas phage PH357, complete genome	APC44470.1	114979	115405	APC44467.1	DNA polymerase family A	MNNEELSLASNRVLGIEHYQDETQYICEGDADCAEVMKLLQNKALTDKERSELKEIAFPYLYGTSKDNIITYTSARAGGTSMRSIAVVSTFVQMYGSSYKYIPAKVKKGCGKGKPRLQRVIIKSNNSFENLDFIGEADVRN	['PFam:DNA_pol_A_PF00476.22', 'Function:DNA polymerase family A', 'Evalue:0.0099'],
KX822733.1	Pseudoalteromonas phage PH357, complete genome	APC44470.1	115409	115604	APC44468.1	RNA polymerase Rpb5, C-terminal domain	MLKALTTKPSFQELSAEEQYTLLHKRELEIKRLQRIAEGLCFWKEGSQYYNNLRAELNEYLDGE	N/A
KX822733.1	Pseudoalteromonas phage PH357, complete genome	APC44470.1	115676	116006	prokka	hypothetical protein	MSLSNYIKEARKQKIISDFKDKCPQVYNYFNSQPFVERFINCQVDSIILPMTRRIGSSMCTEIVEELPFYDEEGKVDIDDIQEYLEAEGFHVEKEEFGYNKQLLIKLGE	N/A
KX822733.1	Pseudoalteromonas phage PH357, complete genome	APC44470.1	116137	117382	APC44470.1	T5orf172 domain	MGKRISFEERYEACREASYNKNQLFLGFFCSNDKVNTKTKCKLYCKSSGRYWETTSVEKHLGRKGCPCGECSYTNMMTKSKDSIINKIKEVEEHYNIDFLGFKDDNYIGTTTKVILRCRKHHTIWDTTEARYIIDRSCDKGSGCKLCKKEIILALNDSKDESIIKDLKDNYGFLEGTEFWRSERTTSGNARNYWKYTCPKCSVDEYVKEGLCSGIFEGFIGTLKEGVKSCRCSNAWRWTPEQKEYNLRKAVKDDK	['PFam:T5orf172_PF10544.11', 'Function:T5orf172 domain', 'Evalue:6.5e-06'],[' PFam:MUG113_PF13455.8', 'Function:Meiotically up-regulated gene 113', 'Evalue:0.0069'],[' PFam:DUF4379_PF14311.8', 'Function:Probable Zinc-ribbon domain', 'Evalue:0.013'],[' PFa
KX822733.1	Pseudoalteromonas phage PH357, complete genome	APC44470.1	117365	117542	APC44471.1	Protein required for attachment to host cells	MYKTSEEVFEKLKSGEVKIQTVTRNMNKHLHKKNIDQWVLFAKAKALYKMWELDGKEN	N/A
KX822733.1	Pseudoalteromonas phage PH357, complete genome	APC44470.1	117605	117911	APC44472.1	DNA polymerase family A	MQGTESACQKWAELYFDRESKRLGLPANRILSYHDEYTVECDTDVVEDVKKLMYKSYEEASIAMWEWHKKHSKWFKGNDLPNFHIQLQSGSSVGKNYYEIH	['PFam:DNA_pol_A_PF00476.22', 'Function:DNA polymerase family A', 'Evalue:0.0083'],
KX822733.1	Pseudoalteromonas phage PH357, complete genome	APC44470.1	118156	118363	APC44473.1	hypothetical protein	MALMLGIDEREGNVRKNRFLEQIGLDRPIQILDAMCEKYKRGRGGYIELPFGYYAYCSSPHARFNYLD	N/A
KX822733.1	Pseudoalteromonas phage PH357, complete genome	APC44470.1	118650	120699	APC44474.1	Type III R-M EcoP15I C-terminal domain	MQEELKSKLKVYANLTNYSDIEAKGLYPRVHTLEDIHCIASLVDDPDTGEEVILLFHDNPEFDNVEVWDEHDKKTYIIPERVGSLIEGFRYWYMIGQSEKGTLEIHNCHGYDRPVTEKVVAKCKIPFYKWNDSLIDSKLQWQDRPTPKGAKGSHGLMAYGLRAGINKPDITEWETMDAYKLHRVIEDVKIQKYTTKYLKKESNLLENLGIDLTAARKMDSEYQKTCFEQEVYGAKVDIDHINNCIRDLDEKTDAL	N/A
KY065147.1	Vibrio phage JSF4, complete genome	APD17791.1	2396	3233	APD17787.1	Putative phage serine protease XkdF	MKKEFLAFLKCFGKVNEDKVIEDIQKSADAVKSDVEIKKSHDYKNQISVEIIAEPFTPDAHGMYYSDTTIEKGYQSFDKAWKEGRLSMNLFHQIDDVDKKYVELLKHYIVPFDCEVNGQKVKAGTWCAEVKFHDSTLWKARTTPLEDGTTEIAGLSIRGWGVVNDPRELVKAKVTKDDNGNLVYRGEKFVGYNKPMKDSGDKQGKVLVKDGDKIAVVRFGDPSMSDNQSEEDNDNFYARFGNQKGIDDKFSPLYW	['PFam:Peptidase_S78_2_PF14550.8', 'Function:Putative phage serine protease XkdF', 'Evalue:6.8e-11'],
KY065147.1	Vibrio phage JSF4, complete genome	APD17791.1	3241	4303	APD17788.1	CRS1 / YhbY (CRM) domain	MDLDKYSEVTDLNFDKPNPHLAICHKSQGYSANLRPEALLFKSGNPVPTKEIIKSLEGVVSEQELIKMTYRNMKSSLEETLEKFLRENISSNGEYIWVEVVDFNDDMVAFHFQGTLWAVNYTATEDGIVTLGEDLREASHRELYVDSETGEELIKASFWVQEKNPKTEEEKSSDDSGEIEGEGQESDSQDTPVKLEEGNDMTDKVDVQNLSAEELLKSTVFQELMKAQREAWEAEKEAELQKAARDAQTTELVKS	['PFam:CRS1_YhbY_PF01985.23', 'Function:CRS1 / YhbY (CRM) domain', 'Evalue:0.01'],
KY065147.1	Vibrio phage JSF4, complete genome	APD17791.1	4318	4702	prokka	hypothetical protein	MAISYRKKVTLHCADPKLSMESVLVTVTATMTHGSALVAAGTEAAKADVANVVGFIDDQQFGEFKPAVGTTALVNVVKRNAIVNSDALVYSDDQDGLSVPEVAALAAAVEGKNLLIQSAVTDFSRLV	N/A
KY065147.1	Vibrio phage JSF4, complete genome	APD17791.1	4727	5747	APD17790.1	Phage major capsid protein E	MARMGDFGVVDYTSLMALAPRSKNFLELLGVFSESNTRYIDSRYAEFEREEKGVTKMNAMARGGSRKYIGSEKARKEIIEVPFAPLDGVTVASEVEAFRQYGTESQTASVEALVQRKIEHIQRSHGIYIRDCQYTALLKDKILAEDEDGNEITALAKNFSTLWGVSRKTGAINTTTAVNPFSVLATKRQEIIDSMGENNGFTSMVVLCTTRDFNAIVDHPDVRAAYEGRDGGAEYLTRRLGDAVDFQVFTHKGVT	['PFam:Phage_cap_E_PF03864.17', 'Function:Phage major capsid protein E', 'Evalue:6.9e-24'],
KY065147.1	Vibrio phage JSF4, complete genome	APD17791.1	5788	7027	APD17791.1	Meiotically up-regulated gene 113	MEFVNEELLTEGQKSKIGLQWETPKGGVLTVIGVVSGKTLDKTMFALTCSICNKDRELFPQPFVRNTAVISNKRVCCNCVPSFRFTVQQYEVLAKRYCEALGVESLGMSGEFKGDRTIWKIKYKGVEDFTSIESLSNGKLSYKLSCLKRAGKIPLCNFESFLDKVSPLFPEGTIFSLSMDKTWANAKGTYYIYKCPVCSEDMYTKAGVCTGRFISYRGSLSKGIKACRCSKGYRWKKDEIELYLNHELSKIGWKF	['PFam:MUG113_PF13455.8', 'Function:Meiotically up-regulated gene 113', 'Evalue:0.00021'],[' PFam:T5orf172_PF10544.11', 'Function:T5orf172 domain', 'Evalue:0.00051'],[' PFam:MUG113_PF13455.8', 'Function:Meiotically up-regulated gene 113', 'Evalue:0.00021'
KY065147.1	Vibrio phage JSF4, complete genome	APD17791.1	7159	7726	APD17792.1	hypothetical protein	MSYHFIRGYRELWKYLAKKTNGGIDEFGSAQLVRAWFKTAEGEVVRCGSWQTLFQEMNNRYGTNFIPHKCRDSRNNYFNIALDEGDIPLVEDKPTVEAKSLISLSPKEDEEVLNALQEQEENQAAEEKVVEVVAAKEPDWKWIESLSNTKEDKLALDQYAAEEFDIQLNKRNTLENMIVVFKEALAAK	N/A
KY065147.1	Vibrio phage JSF4, complete genome	APD17791.1	7769	8171	APD17793.1	hypothetical protein	MINKDIIEQLNRARQTPIRTVEVTREITWDESVQFAKEGNEHFFEKLSLCQGEGRYAVVQHDGGFPMMIDMRENNGSDKMKVTIVDKHVYDIIMDAIETYRLYTHYYVNAYEFVLVYCLTRHIDLVEYGIIDL	N/A
KY065147.1	Vibrio phage JSF4, complete genome	APD17791.1	8397	8676	APD17794.1	hypothetical protein	MAKVTNFTLTGDWVNINTQLSIPVGTNILIQNQTSGEIFVQEDTTSPLNQRDGVLLVPVSKGDSFATITFKEGDDLTPVWVFGNGPIAVQRA	N/A
KY065147.1	Vibrio phage JSF4, complete genome	APD17791.1	8678	9287	APD17795.1	protein of unknown function (DUF281)	MTINIGRVNEGNLQQEIIDAYKSLRSFAGIALPDPLNTTTSVTLPAANVNGTFSIIHLAAATEGGGVRGSSFTTNTDGTITCNKDMFAVSVTCYAKAKYGTNSDAVLGVGIGNPTQIPNKPGLQVGENYVSRFQYSSFGRGNNRPVTLLTPYEPVGKSTTELNVNGVKVGDKLFPVMWTTDTEGSVTLTLTDLIFTVQEISI	N/A
KY065147.1	Vibrio phage JSF4, complete genome	APD17791.1	9351	9822	APD17796.1	4Fe-4S single cluster domain	MNYMQYIYGDDANGDGIRCTLFVSGCEMMCKECHNPESWKLSAGNPYTKDFEDKVLRDLESPWIKGLSLSGGHPLHIKNFDTVLRLCKRVKNELPDKDIWLWTGYTLEEVQNDMLRRQILDVIDVLVDGKFVLELKNTNLKWRGSSNQRVWKLNIM	['PFam:Fer4_12_PF13353.8', 'Function:4Fe-4S single cluster domain', 'Evalue:2.2e-46'],[' PFam:Fer4_14_PF13394.8', 'Function:4Fe-4S single cluster domain', 'Evalue:1.5e-26'],[' PFam:Radical_SAM_PF04055.23', 'Function:Radical SAM superfamily', 'Evalue:0.000
KY065147.1	Vibrio phage JSF4, complete genome	APD17791.1	9821	10679	APD17797.1	Anaerobic ribonucleoside-triphosphate reductase	MNLPMIWKESDGKNFYEDLDYYLEMIRSLHKKRYDTLAKTKCSSNPMAFCQGGLYLGNKKPTDNIGYDIVKSFTASFGVTALNELNVLKEGLPLHKSDRLFVKEVMDYINKKVEDFKAEDDYLYAVYYVPAESLCGTQLQQFRKRFGVIKGVSDREYFSNGFHLHVTADVTPFEKQDMEYELFHKGNGGHIQYCRYNNPDNLEAIEATVLRAMDMGFYEGVNFELVICEDCGHRPKHEVDVCPICNSHNIMSLSR	['PFam:NRDD_PF13597.8', 'Function:Anaerobic ribonucleoside-triphosphate reductase', 'Evalue:2.2e-57'],[' PFam:zf-C3HC4_3_PF13920.8', 'Function:Zinc finger C3HC4 type (RING finger)', 'Evalue:0.022'],[' PFam:DZR_PF12773.9', 'Function:Double zinc ribbon', '
KY065147.1	Vibrio phage JSF4, complete genome	APD17822.1	20080	20419	APD17816.1	BILBO1 N-terminal domain	MSNIEEFVQGHSSSVDVRKETSHTLSGNLGETQEIISNKEVTVSPTSVNLINEEEVGAHKRVNTRIDYLQTISHEMVTFKKVFTIFAKKVIRKFSMSARHVVRKVTNKSWGG	N/A
KY065147.1	Vibrio phage JSF4, complete genome	APD17822.1	20418	20781	APD17817.1	hypothetical protein	MISDDDYIAGDSYILEVQVFEDEAQTIPQDLNTIINVVYGIWYSNDLVNPIFETELADGFITIPDRTNGKILVDLRSDQANIRQGQLFQTVKIVDDSGRITTVLSEYLNIRTLPKVKGIV	N/A
KY065147.1	Vibrio phage JSF4, complete genome	APD17822.1	20780	21113	APD17818.1	Family of unknown function (DUF5849)	MLSNFSKNIMLEAAVKNGTYVYAAASSSSSVGDELTTPRQIIVFAAASSGSIVGNTSTPITIPAGGSVSHIHLFNAATGGDWLGTFALTVPEIYGSEGSLNVTGLTITLG	['PFam:DUF5849_PF19167.2', 'Function:Family of unknown function (DUF5849)', 'Evalue:0.029'],
KY065147.1	Vibrio phage JSF4, complete genome	APD17822.1	21116	21776	APD17819.1	hypothetical protein	MHILQYILILLFTPIRKVVGLFWFWVIAGFRHKATNIVYNYHLSTGKWLKRLEERHPKKVVNGWVLDGKRVGEGVVRFKQVSYLQYLFWYWVVWIWCDDDSNYDSTDTTFIKTILDGERKSWVMKFFGERLKSEYQYLLSRKFGNRFELGDKQLGNVSLRKCWLSTTLWLMRNTAYNAKYSMYESDKQHFKFTVGKYRFGWYPEDVVNGKQNYTLKFFE	N/A
KY065147.1	Vibrio phage JSF4, complete genome	APD17822.1	21821	22247	APD17820.1	Toxin Ibs, type I toxin-antitoxin system	MFKHLIVLVILVLSASVYAKCPVEEVIYTPHWRENFTRFPAAERLYVVQKIDRGDFTILVLDGLQMVILGYKEEFNNIRKGVAMSKIAGEYFGRIDVDLGLTDLSGFPVDKEVWIPITVKDLRDMCSSEAAKDSFWVHRQK	N/A
KY065147.1	Vibrio phage JSF4, complete genome	APD17822.1	22367	23096	APD17821.1	Phage antirepressor protein KilAC domain	MKNEAHKFDHQVFGELQVVVYEDKPHFIANEVSDILGYKQHKDGRAHCKSLIKLSLPDLRKLGLESLATNPQGIIICPEKDVYRMVMRSNLPKAEEFQDWVMEEVLPTIRKTGGFVSDVDQIIDTFYKDEKEDIKAIIRASLVFRKENQHKIDFANDVTETVGWQDMNSVAKVLGLGRNTLFRYLREIGILMDNNLPYQQYITQGYFRVNPVTKYGRQFNVTLVSGKGEVWIHKKLKEHNLI	['PFam:ANT_PF03374.16', 'Function:Phage antirepressor protein KilAC domain', 'Evalue:9.8e-20'],[' PFam:Bro-N_PF02498.19', 'Function:BRO family N-terminal domain', 'Evalue:1.3e-15'],
KY065147.1	Vibrio phage JSF4, complete genome	APD17822.1	23274	23955	APD17822.1	T5orf172 domain	MIQEKDKYVVASVTILESNQATNTSTGEVIQITPEMKCVYFYMREKYCMSIKYNNKYTESWESIVATVAPMSGQKLKKLSKALRDIGLVITLSKKDSSKQVVDVCDVEGWVFSNDKQHRKTVIDYLYVINFKKDGCIKVGRSFDVEKRTRQLLRVSNHKQDEIDILAVYTGTHQEVYDTEQRIHEELARGGYYHNDSDWSVETFDPDCENVLFHLLDKSGLSEGAW	['PFam:T5orf172_PF10544.11', 'Function:T5orf172 domain', 'Evalue:3e-07'],[' PFam:MUG113_PF13455.8', 'Function:Meiotically up-regulated gene 113', 'Evalue:7e-05'],[' PFam:T5orf172_PF10544.11', 'Function:T5orf172 domain', 'Evalue:3e-07'],[' PFam:MUG113_PF13
KY065147.1	Vibrio phage JSF4, complete genome	APD17822.1	24056	24572	prokka	ABC transporter C-terminal domain	MFVLKFTELENHIAELERRIKALEKADLFYGYHQMQQSHYSGFNYPDLAAILSAGSSTANIPARPIFDIMQPLVKVNTTKFKTALRGYLTNLKGKPTKSIDDIGKAFWEEFRPTFNLVMGNEAYLTANSEGVKRQKLLDGADPNKPLYWTGDFAKHMSYFKNNTLVYSNNG	N/A
KY065147.1	Vibrio phage JSF4, complete genome	APD17822.1	24577	24997	APD17824.1	hypothetical protein	MAQWKLVKEKVAYLKVETKLPATWHNGVLVQPPPTITYQSFPCLWEPFDPDEAELLPSGVKTTEAKWLFTEKLLKTWDDATTNSTKADIIYFADPSKATGKKPQAYEVWRAEEWIENDGFLLLDNTQHDYVVIKEGRLK	N/A
KY065147.1	Vibrio phage JSF4, complete genome	APD17822.1	24996	25974	APD17825.1	Cyclic phosphodiesterase-like protein	MWNIQSIPFDPVQRCRTIAEAIGEVVPDLLGSLTVSSNSYKIDLTDITTPATYTLDTEVMDLDTGVTAVVNLTFTSIGTETVDELYTALVDTFSAATPLLYFSTNLDFTLDVGKYFTLAAKEGVGFVQGITVSPNITITEELVAAPIGKPAAYMQYGKQPICQYPLIVVTPILHEEHNSVYGKGSIEVDGVQRPYVEAYIKMRVSVRCESGDYQQVLTNGTPSAGYILNQFKRRIQYDNHRQTFFEKVNASIQKD	N/A
KY065147.1	Vibrio phage JSF4, complete genome	APD17822.1	26103	27495	APD17826.1	Protein of unknown function (DUF3014)	MPYKNSVESITRLSTVAAAGANLNNSIFIAAHNYFRTATKPYYTMEDVNNDKAIPTYSNAYKALQQAFKQVGGASPIYLGRIDTDSVTFTPTVQNSKPYKIKCKVFDKVDLSDVASFEMTHTSSVTATANEIVTELIASIVAPPAEVTFSSVGDVLKFTPSAGHQIIIEEATSNLVQSYEHSVTGAEAYAAVEDEANEEFYFVTSESRDLTFVKSLADAVEATENSDYKKQYRVASSALSTLTVLTDPVAADDLL	N/A
KY065147.1	Vibrio phage JSF4, complete genome	APD17859.1	44569	47281	APD17854.1	DNA polymerase family A	MKGLYIFDSEGDGLCGKSIPDEDHITKFHTLLFKEYGKDNWNLFLDFNHPDFQEAKKFAESKGVNLKIMDFSEFNDWVVTYPTAIACQNLEGFDMLAFSHILGTKYEKIPVEKINGKEIRVFDTLSMSRGLYPDRPLPRGCPAKVKNPQGGKAKSIGPHSLEAWGVKVANKKVAIEDWKGLPLWKYVDRVWEDVIINELQWNALIKEMQDGKDKGVDWKMALKHNLLADHLMQVQEEQGVVFREDKALELVDKID	['PFam:DNA_pol_A_PF00476.22', 'Function:DNA polymerase family A', 'Evalue:7.7e-14'],[' PFam:NAD2_PF18782.3', 'Function:Novel AID APOBEC clade 2', 'Evalue:0.026'],[' PFam:APOBEC_C_PF05240.16', 'Function:APOBEC-like C-terminal domain', 'Evalue:0.032'],[' PF
KY065147.1	Vibrio phage JSF4, complete genome	APD17859.1	47296	49336	APD17855.1	DnaB-like helicase C terminal domain	MFYKKEVKSYNDYYSSGKAVRNLSVKDILAFPIKGNPDRQLTQEAAEYFQIRQEYSQEDGTTIVATHFPSYNQSGEITGFKRRDWTLDKEDRFHFTTIGTVKTKNMMFGQYQTSQGTNRKTLVQLEAEEDTYCAWQAALDNLRSQVHELGNRSDEKAKSLRGYLAAIESSRIKISTGDISGQIITLPFVGLNVGAPNAAETVAHNEKFVKSYSKYVLALDNDHLTEEERIKYSNNSARGEEATNAIASYLLTDNI	['PFam:DnaB_C_PF03796.17', 'Function:DnaB-like helicase C terminal domain', 'Evalue:2.3e-07'],[' PFam:AAA_25_PF13481.8', 'Function:AAA domain', 'Evalue:8.9e-05'],
KY065147.1	Vibrio phage JSF4, complete genome	APD17859.1	49325	49526	APD17856.1	RNase H	MRKFTQNKGEVKNKELIIDLYKTTQKHHVTWVKVAAHSGVYFNELADRLACEASAKSKEEYEKGVL	['PFam:RNase_H_PF00075.26', 'Function:RNase H', 'Evalue:1.6e-10'],
KY065147.1	Vibrio phage JSF4, complete genome	APD17859.1	49497	49965	APD17857.1	RNase H	MVEIWTDGSSIKYDGKWFGGSGVILQYKGTIKHLSETLPDYTNNMSEIYAMILGLESLKRRCDVTIFTDSKYSLQCVTDWIPKWKRNGWKTAGGSIVKNKELIVRLYDLCQQHNVKFIKVKAHSGIDLNEKVDRLAYEAATKGKEEYEKIYAKQR	['PFam:RNase_H_PF00075.26', 'Function:RNase H', 'Evalue:2.6e-33'],
KY065147.1	Vibrio phage JSF4, complete genome	APD17859.1	50036	50255	APD17858.1	hypothetical protein	MNLKDYTDPNDIAKAIRFGLFTYQSVLNHAQRLKLVGDPKYTIYSEGCKVYTVNKKQAIANFLRGWSNEGGV	N/A
KY065147.1	Vibrio phage JSF4, complete genome	APD17859.1	50238	51213	APD17859.1	T5orf172 domain	MKGEYKVGWKRLTSCGATLEIVRENEDNLFIVCSRCHSDFELFPYPIVKPKTHIRKLKSKDPCGCVRSYAWSEAQRVIQIQRVCKNLGYIFHGFVGKFSGNKTYLDLENPETGNRWGSCNIANFLNNGRGDPIIGRQITTKARAISIEDRLQHVEEILKEEGIPQEITINTISKRGRSYTSFDWVCARGHKRVSTFNNFINHNQRCGDCHHIDNNFSGFVGGVYTGRLDDNDFIYILGLENNEESFIKIGRSFNV	['PFam:T5orf172_PF10544.11', 'Function:T5orf172 domain', 'Evalue:3.2e-05'],[' PFam:MUG113_PF13455.8', 'Function:Meiotically up-regulated gene 113', 'Evalue:0.012'],[' PFam:Cytochrome_C7_PF14522.8', 'Function:Cytochrome c7 and related cytochrome c', 'Evalu
KY065147.1	Vibrio phage JSF4, complete genome	APD17859.1	51367	51550	APD17860.1	T6 antigen Ig like domain	MSNKPLEIGQVREIEVCGTKYQVINFDEKFVYIQTINAGAEDDKIYRWDVQMCDRDIVVM	['PFam:T6_Ig_like_PF18002.3', 'Function:T6 antigen Ig like domain', 'Evalue:0.022'],
KY065147.1	Vibrio phage JSF4, complete genome	APD17859.1	51568	51910	APD17861.1	hypothetical protein	MQVFEFVSDKGYTVEVELFDTPPFRSMESRDDYYGGVDILDVKVYDLSTGEPVYMHGITNEEIIQEWEMHKDTQTMREDYGHLSIIGEEWFREEQGICMSKLNKVKLAKMIGD	N/A
KY065147.1	Vibrio phage JSF4, complete genome	APD17859.1	51916	52087	APD17862.1	Protein of unknown function (DUF1778)	MSKKVTIKLDNLTKEDYDTLMIAASIVGKTIEEFVIDAALERAEEVIDTLAASFGE	['PFam:DUF1778_PF08681.13', 'Function:Protein of unknown function (DUF1778)', 'Evalue:2.3e-07'],[' PFam:ParD_PF09386.12', 'Function:Antitoxin ParD', 'Evalue:0.002'],
KY065147.1	Vibrio phage JSF4, complete genome	APD17859.1	52083	52656	APD17863.1	hypothetical protein	MSKKPAIKHELNKYGMENISYNNKLSIYQLSSDNDCKVVISCDKGDIEDIISQVKRHVDGVDHVHGVVEGTDKSYVIEGNEKDYFESRAEAILYMLDPEDEFESLTLTSKYSYTLSNKPDDVVKGSTTSRTAYKSGTLHEVIEDLTYMPYIHKLSGFIDKQKVDLYRLSLRIQEKLEMQKETRDVMEKIL	N/A
KY065147.1	Vibrio phage JSF4, complete genome	APD17859.1	52658	53009	APD17864.1	hypothetical protein	MCKKEKCPNFDKCKCGTPKQVLEGVNTVLGIDHEIKGDNNRYENLTWIPMTTSPHHISNQSSTNEFNLDTIAIAVGEWDYAEKVYNFVPESEVREELGIISYISPLGVFDNQEEEK	N/A
KY065147.1	Vibrio phage JSF4, complete genome	APD17859.1	53011	53320	APD17865.1	hypothetical protein	MCGTTTRVKRAELLQEFVICLEDYNHLLHKETIAAIVTTDGAIILQLDTESPLTEWYRFKQDDQTLVVRSKKLYSVDDVAKQMQLFCEGEERRREFINNGGE	N/A
KY065147.1	Vibrio phage JSF4, complete genome	APD17859.1	53557	53788	prokka	hypothetical protein	MIKGYYVDLEGAVVTVVENDAKLYNSWGEVLLEQKETYTSVLTGGWEEGEGFRVDQEYVLWTSLKELAKIIEGRGG	N/A
KY065147.1	Vibrio phage JSF4, complete genome	APD17859.1	53790	54009	APD17867.1	hypothetical protein	MWIKISSEEYYYIYEGIRLNPSLKCINVGDYPDLFEVEFHLNDKPILSKAEQDNYDESDYYLPTITYYKWEE	N/A
KY065147.1	Vibrio phage JSF4, complete genome	APD17859.1	54209	54452	APD17869.1	Rubredoxin-like zinc ribbon domain (DUF35_N)	MKQGVYININGSYERVDSFRHSTERVFTKAHDKIAPEGRIFVVKCKDCGGSTFEDDGRFINEFSCSCCVESYTEVFFYKD	['PFam:DUF35_N_PF12172.10', 'Function:Rubredoxin-like zinc ribbon domain (DUF35_N)', 'Evalue:0.0087'],[' PFam:CoV_NSP2_N_PF19211.2', 'Function:Coronavirus replicase NSP2 N-terminal', 'Evalue:0.019'],[' PFam:DUF5486_PF17588.4', 'Function:Family of unknown
KY065147.1	Vibrio phage JSF4, complete genome	APD17904.1	64602	64893	APD17893.1	Protein of unknown function (DUF2972)	MLKWLFAPPEKALKDECAQRAVNEMCISRKVQEYAAEEKKLLALHLNIIEDLAQALKSEVKRKEHKVFQCKDFMDRLVLTRDRDGKIVVLDYHEID	['PFam:DUF2972_PF11186.10', 'Function:Protein of unknown function (DUF2972)', 'Evalue:0.035'],
KY065147.1	Vibrio phage JSF4, complete genome	APD17904.1	64988	65165	APD17894.1	hypothetical protein	MQTTANYFCSFQKVKPYKPTFSFGEEYQQAEERSRKKGKIDRRKARDNKRNWMIAEIG	N/A
KY065147.1	Vibrio phage JSF4, complete genome	APD17904.1	65172	65331	APD17895.1	GTP cyclohydrolase I	MQRLLKHTEKRIDRVLRLMATGYTQDGKHLTRSVTDRAEELSTLKRVTFLRG	N/A
KY065147.1	Vibrio phage JSF4, complete genome	APD17904.1	65335	65527	APD17896.1	hypothetical protein	MTFYVGKCEEENKSTVFVYEILLNKPKFIGCRLLEDLESAYQKAIEVISNKRWYQKDYELIEI	N/A
KY065147.1	Vibrio phage JSF4, complete genome	APD17904.1	65689	65896	APD17897.1	hypothetical protein	MKTLNKTYKAYNTNTLKSVKVTGYHLVKELLKYGVSLENVAFFAKSKQSIYNTSFKTEFGNLHIDLVK	N/A
KY065147.1	Vibrio phage JSF4, complete genome	APD17904.1	65905	66097	APD17898.1	Ribbon-helix-helix domain	MDFQQITQNETFQQYILLEALKLLSKDTGINIECLIEQFPNNAKLREECAKIAVETAKILATK	['PFam:RHH_3_PF12651.9', 'Function:Ribbon-helix-helix domain', 'Evalue:0.026'],
KY065147.1	Vibrio phage JSF4, complete genome	APD17904.1	66207	66492	APD17899.1	Glycyl-glycine endopeptidase LytM	MKKLALAIIILLSLGFSLKSEAAQPESYSVEQEHITIKKDSYGLDKALCYFSDKNGKHITNKIVTITAQYDNLYIIETLMNRQEHVRVHTVECK	N/A
KY065147.1	Vibrio phage JSF4, complete genome	APD17904.1	66511	66670	APD17900.1	hypothetical protein	MQFVPTHTSIDLNQLVMVKGGVVYVQSEDLADVEAIGYSWEYNSEYLIPLQK	N/A
KY065147.1	Vibrio phage JSF4, complete genome	APD17904.1	66774	67104	APD17901.1	hypothetical protein	MQTQNINEYEQHLTQIKIRVNDNTLLQKWVNHLDNLSVADRELACVTFVTAGNSVILEFDSLYYAIVYYDSNRNFLKNEPIISLGIDADVEMMTDWDRESLEMKKVVRF	N/A
KY065147.1	Vibrio phage JSF4, complete genome	APD17904.1	67213	67579	APD17902.1	hypothetical protein	MHIMYSKKEPHIEIKSHHVRLFSGHLNYTNSFEPKLFKGSLADKALSWLYDCELLKVKLSEVNTYSKSVYCWLYQKDSGEVFKVWGLDNHEPNTSKLLPNNKVMINGLGVFDYEDFQIFEF	N/A
KY065147.1	Vibrio phage JSF4, complete genome	APD17904.1	67838	68624	APD17904.1	T5orf172 domain	MIYIVKLKNDHDDLIKLGYTSNLQERLDYYKDYFSEVSLLWTFEDPEVKHYRLEKDLNSVYLKSLTVRPVTYFGGYTECYHTSSFNYLIKTLKEKSLESYYRNTQPSLNRVLTATNFTININNPSLLLCTAFKSLTTGEVIKFDGVLLKIYLYMLGRYNFYQTHNADYIETFDRICTAATGMDYRGNGTNRGRIKTLRGLGLIDVETDLNGKILVGGVKVVNTVDDILTEWQPVNEQLDYYDSKEGREERKKQKL	['PFam:T5orf172_PF10544.11', 'Function:T5orf172 domain', 'Evalue:0.00044'],[' PFam:T5orf172_PF10544.11', 'Function:T5orf172 domain', 'Evalue:0.00044'],
KY065147.1	Vibrio phage JSF4, complete genome	APD17904.1	68620	69304	APD17905.1	Firmicute plasmid replication protein (RepL)	MSSKNTNKRIDQEFFPSFSKVFKAGSIAFIKDHQEVSIPWDIYSAVIYSFLLNKFEYHNQLSISQDAISSNCNCSVDVVKSRLALMEDAGIVKIKRQPNGSGLMKANLYTNVIDITKSNKYRLINSKFTQHYYDLMKDRKKRLALLDGVVLKRSWTSHQVRNYLANRNYELVTGVYLDGDKLSSKLYMKYYNDKPEHDLSQGFKLNDEIREYEYNTLIDNAIYEEDL	['PFam:RepL_PF05732.13', 'Function:Firmicute plasmid replication protein (RepL)', 'Evalue:0.048'],
KY065147.1	Vibrio phage JSF4, complete genome	APD17904.1	69272	69458	APD17906.1	hypothetical protein	MRISLHDSAETHLLELCKSLGGSPSQVVKLLSKAFNNHINKGQPLELQGVIYVKQEHKQED	N/A
KY065147.1	Vibrio phage JSF4, complete genome	APD17904.1	69460	69676	APD17907.1	hypothetical protein	MRATYIIKSVLDKLDPYVAVCFHELLAGKSLTAMNQRKQRAVDSNNWDKYHNIGLAVELYKQNKFMIEKGV	N/A
KY065147.1	Vibrio phage JSF4, complete genome	APD17904.1	71333	72653	APD17911.1	Nicotinate phosphoribosyltransferase (NAPRTase) family	MGLQYFIKEVLIKQWNETFFSKTKEGAVGEYRRVIESMLGKPIDTKHMEALHDLGYLPILIKALQEGSVVGYQIPTITITNTVSGFGWVTNMLETVLSSELWGISTSATTAYAYRKRFEKEQSLKDLGMIPFLGHDFSYRGMFGTQAAAQSGFGHLCSFVGSDTIPAALFAEEYYGAKIDKELVFASVDATEHSVMCSYGTEGEQASLEHLITNVTPSGIISVVSDTWDFWKLVTEYLPNLKDKIMSREGTLVIR	['PFam:NAPRTase_PF04095.18', 'Function:Nicotinate phosphoribosyltransferase (NAPRTase) family', 'Evalue:2.7e-49'],
KY065147.1	Vibrio phage JSF4, complete genome	APD17969.1	97871	98060	APD17963.1	SecA preprotein cross-linking domain	MNRNIAIKLLSAQEVYDTLCRSGNLYDEENDRYYTIYDILHALDVHENEIDYVQKFSFDELK	N/A
KY065147.1	Vibrio phage JSF4, complete genome	APD17969.1	98059	98725	APD17964.1	RecX family	MKRSGFRKSNKPKRDRTAPHNIADQFEREKHQKELEKFLKQLNPDGTPKKLLTKSALMSIIRGAIREKCWMYAPNKLAFENMSTIPDEDVDSRRRWKRQCEDCGQWFNKSEVQTDHRKGEHSLKDFDEIWDFYLSINNVGFDGMSSLCEECHSIKTMMERYNYTREEALILKKVTAWEKEYKTAGKQKDWLLKKGFSEEEVSNPEKRRQSIWKYFQSQENK	['PFam:RecX_PF02631.18', 'Function:RecX family', 'Evalue:0.032'],
KY065147.1	Vibrio phage JSF4, complete genome	APD17969.1	98721	98952	APD17965.1	hypothetical protein	MLSDLEDFLLLRSKEEYDYKWAIEFESWDRGDCSYHHLLTVVLMREFELSNSGIFGTRDDVKDSIRQLQEFVETVK	N/A
KY065147.1	Vibrio phage JSF4, complete genome	APD17969.1	98945	99494	APD17966.1	hypothetical protein	MAKKLNQIKHRPYLNKLSTFMECSPYVRLKDFPYEELSGDEILLCSESRGNRFVSHKVLTRYVKPEYVLNGEYLMTIICISDTEWYKIDVKKLHKLLVESQPLNKIKLYCANGLFFWEEGDNLKVRTISDVKDESNLYDTLIPKDTTLDVDFCDQSLYGTFMVVCYDGKSFWIKPKYVEVLC	N/A
KY065147.1	Vibrio phage JSF4, complete genome	APD17969.1	99486	101046	APD17967.1	hypothetical protein	MNIDYSNAFSKKLVTTENENKHDVGEKRENVFIRDESDNPLFREIQVDDISKLIRPETVFYADFDMPVYQIASNLEEKRIKATCKSDPSIVIDCKGVREFKGLGKKIADSSELGVLNLKRSVEGLQPLSADDFDIIQYQNLNMNEDKAFETAKIQVYKKLKEYRLQYNIPKVIPVLGEGESFRESYPTCRRYKGNRQETLRPLLLKKLRQWVINDLGGIMTTDTHNGKLVECDDKVEMFAAQGYQHYRKHGWFNI	N/A
KY065147.1	Vibrio phage JSF4, complete genome	APD17969.1	101035	101212	APD17968.1	hypothetical protein	MLQNEDFFSEACLLLKEIHTFESIKHYCTESSVWCNEQIKLRRDLLQQLVNEVKDSEY	N/A
KY065147.1	Vibrio phage JSF4, complete genome	APD17969.1	101212	102466	APD17969.1	T5orf172 domain	MIPENEWTKGMRQFVGETFKTPKEGVLKVTGVVGRCGYNAIFSLECSVCSLDKELFTDGFTSLKSDLVRGQVPCGCSKNPKWSPQQDLILTNRLLSEKIPHLKAVDSIKEKGKPREFILECEICSKDKELWPYGSITGVKGNLVKDSVPCGCTKSPKWTQSQYELLIKRKCEEKGYVFRGFIGNWKGTDTYLRLHNPQNGNVWESSTISNFLNNGHGCPLEAKVKRWTAQEREEQIKDVFAVEGGEFIGWKEVYK	['PFam:T5orf172_PF10544.11', 'Function:T5orf172 domain', 'Evalue:6.5e-06'],[' PFam:MUG113_PF13455.8', 'Function:Meiotically up-regulated gene 113', 'Evalue:0.0044'],[' PFam:GIY-YIG_PF01541.26', 'Function:GIY-YIG catalytic domain', 'Evalue:0.033'],[' PFam:
KY065147.1	Vibrio phage JSF4, complete genome	APD17969.1	102522	103380	APD17970.1	Putative exonuclease, RdgC	MKAVSLYKLTNTQQTLASITEEAISQFSFKPCGSTDTHRIGFSETEIDSLFVTQLPNKIVLSVTEQYKKPKKYSVQTLVEQQKIIFEADSGVPANKKLIKQWTLEATESLLPTTEPDEPKTYTVVIRNDGLVMVEASYKKAEDILSLLRKTIGSLPVVPVETEIPVGDFLDSLVTAKSSDKITLGNKGVFLTSEGLSHTLAKGSLYDSSAKELVEDEGAMTSLLSVNYDGVVDFTIKDDLSLSGIKFDKEVFIEV	['PFam:RdgC_PF04381.14', 'Function:Putative exonuclease RdgC', 'Evalue:2.4e-24'],
KY065147.1	Vibrio phage JSF4, complete genome	APD17969.1	103461	104172	APD17971.1	hypothetical protein	MNKKEFTIEDVLYMYDTVEKWNIYCGNLTSDKSLIPMYHGLSKAEFYGKGEFLEGYNSGDLVMQLDGLGDLSYTVFEWDMLQLGKMYTPRKINKIPFYILDGWTKDLFKLVKRLDHSINLEYSEYAAADLISLLTCYSDVADIRGVFDAVTASNYSKIPLVSEVVDESHTLDNEVKRIEAQGRYVQVDYKLLDSDDGQRVIFTAMEDLQDGVVFSKPKIIKSRAFKEVCDLSQFIY	N/A
KY065147.1	Vibrio phage JSF4, complete genome	APD17969.1	104172	104784	APD17972.1	hypothetical protein	MKKKIAIDIDLVCTKDLGIDWYEYLVSNHGDYFYDESYERFCKDVENNQVDYNIAKYFDLPWWVYSMAFWKQEDLYDKEVLAESCYDVVKNLWQAGFEIYFLSHTTFEHIHSKYRFLQRNFDFLYESGDLHFVASKSKCCMGGSAAIIIDDRISNLNMFKHVDTLRILYDTPYRQDVVSTEEYVVAKSWVDIEDIICKWMEEE	N/A
KY065147.1	Vibrio phage JSF4, complete genome	APD17969.1	104780	105491	APD17973.1	hypothetical protein	MMNKKAIFISAQQPRSGKDLSAKYLQSFFTDLGYNCEIHAFKDKLIQVACDILNISVDEFLDGYDETSEDYLSRFTKQEQLTRFDIVTLLNSVQNKWWKDVRLYNVNGRFYSKREWIIHVSENIFKPHCGKDYFGQAAANHIDNQDIILYSDSGFAHEAFPVIEKVGKDNCLVVQLIREGYNSGIKDSRKLLEPEDFPEHLRPQFVQVSNPNCPEWQEVLERKLRLKVANKVLEGM	N/A
KY065147.1	Vibrio phage JSF4, complete genome	APD17969.1	105490	105913	APD17974.1	Protein of unknown function (DUF4022)	MLVFKKNWIYRYNEWCHGNMFTIGNVNDSKSICSYFWKTMWNLVPVNLMYSMIAHTPAVAGLWLKKFEYFDKLTGLPALYTFLVAGYLSLAAFGLILVGLAIIQSKFENRKQNSDKSPNLVIEYIKTKKSKICPMIEWED	['PFam:DUF4022_PF13214.8', 'Function:Protein of unknown function (DUF4022)', 'Evalue:0.025'],[' PFam:DUF4022_PF13214.8', 'Function:Protein of unknown function (DUF4022)', 'Evalue:0.025'],
KY065147.1	Vibrio phage JSF4, complete genome	APD17978.1	103461	104172	APD17971.1	hypothetical protein	MNKKEFTIEDVLYMYDTVEKWNIYCGNLTSDKSLIPMYHGLSKAEFYGKGEFLEGYNSGDLVMQLDGLGDLSYTVFEWDMLQLGKMYTPRKINKIPFYILDGWTKDLFKLVKRLDHSINLEYSEYAAADLISLLTCYSDVADIRGVFDAVTASNYSKIPLVSEVVDESHTLDNEVKRIEAQGRYVQVDYKLLDSDDGQRVIFTAMEDLQDGVVFSKPKIIKSRAFKEVCDLSQFIY	N/A
KY065147.1	Vibrio phage JSF4, complete genome	APD17978.1	104172	104784	APD17972.1	hypothetical protein	MKKKIAIDIDLVCTKDLGIDWYEYLVSNHGDYFYDESYERFCKDVENNQVDYNIAKYFDLPWWVYSMAFWKQEDLYDKEVLAESCYDVVKNLWQAGFEIYFLSHTTFEHIHSKYRFLQRNFDFLYESGDLHFVASKSKCCMGGSAAIIIDDRISNLNMFKHVDTLRILYDTPYRQDVVSTEEYVVAKSWVDIEDIICKWMEEE	N/A
KY065147.1	Vibrio phage JSF4, complete genome	APD17978.1	104780	105491	APD17973.1	hypothetical protein	MMNKKAIFISAQQPRSGKDLSAKYLQSFFTDLGYNCEIHAFKDKLIQVACDILNISVDEFLDGYDETSEDYLSRFTKQEQLTRFDIVTLLNSVQNKWWKDVRLYNVNGRFYSKREWIIHVSENIFKPHCGKDYFGQAAANHIDNQDIILYSDSGFAHEAFPVIEKVGKDNCLVVQLIREGYNSGIKDSRKLLEPEDFPEHLRPQFVQVSNPNCPEWQEVLERKLRLKVANKVLEGM	N/A
KY065147.1	Vibrio phage JSF4, complete genome	APD17978.1	105490	105913	APD17974.1	Protein of unknown function (DUF4022)	MLVFKKNWIYRYNEWCHGNMFTIGNVNDSKSICSYFWKTMWNLVPVNLMYSMIAHTPAVAGLWLKKFEYFDKLTGLPALYTFLVAGYLSLAAFGLILVGLAIIQSKFENRKQNSDKSPNLVIEYIKTKKSKICPMIEWED	['PFam:DUF4022_PF13214.8', 'Function:Protein of unknown function (DUF4022)', 'Evalue:0.025'],[' PFam:DUF4022_PF13214.8', 'Function:Protein of unknown function (DUF4022)', 'Evalue:0.025'],
KY065147.1	Vibrio phage JSF4, complete genome	APD17978.1	105924	106182	APD17975.1	Raf-like Ras-binding domain	MNPEDFIRMMHGGSGNNNVLKRNPTTTELDEFINRAMQKRDMNPQMLYLDLQNKLEPQRGVSMLSFEEAEIYPMVMNRLVERFSK	N/A
KY065147.1	Vibrio phage JSF4, complete genome	APD17978.1	106181	106364	APD17976.1	Hemin uptake protein hemP	MNKLILTKVDNLLWDGQLYVDNILLRSYDNLTAFEIHQRVSEVVGVNKYQTVRIDLEGEE	N/A
KY065147.1	Vibrio phage JSF4, complete genome	APD17978.1	106369	106753	APD17977.1	hypothetical protein	MISQKYIDREKLIWKLMCTNDEGDDNSHKVISYFVKKSHGQTIDITGKVYQPKKVEFVKLVNSAWALAQWDDVIHTKKGDIRKKYVDKVLSMSDTYLALGHYLEQVRCEGTKNALLSWQEFYLLKGE	N/A
KY065147.1	Vibrio phage JSF4, complete genome	APD17978.1	106839	108150	APD17978.1	T5orf172 domain	MRLTKRQQEFIGSTFPTPEGGILTVTGVVGKSSSNNAIFGLECSICSRDLELWPKGSISSTKGSLMRGYTPCGCAKNPNWTEGQNLIRVKRECSKRGYKFHGWWGKYKGIETKLNLENPITTNCWQSTNMNSFFNGSGDPVIGRKKTVQAVLISDKQHIEDFIKAGFTEGYKFWRSERLSKEGYKRYWNYTCSTCSSDEYVEAGLCSGVFESPISGLKVGQKSCRCSETFRWKQEHREYQIKKVCKEEGLIFTGW	['PFam:T5orf172_PF10544.11', 'Function:T5orf172 domain', 'Evalue:0.0038'],[' PFam:DUF4379_PF14311.8', 'Function:Probable Zinc-ribbon domain', 'Evalue:0.039'],[' PFam:T5orf172_PF10544.11', 'Function:T5orf172 domain', 'Evalue:0.0038'],[' PFam:DUF4379_PF1431
KY065147.1	Vibrio phage JSF4, complete genome	APD17978.1	108347	108842	prokka	hypothetical protein	MVQKLWKYLTGRSYLTPRKITNVENKFSKVQKIFSVYGYVVSGSGSLFILEYFRGLLGKGEYNFKSRYIVKSDFDFSDTNVYITKKSCGKNHCMEFKVKSEWLPFNYRLLKITKSVIRKRMVVSGSGAAFASGAIEAGATMDEAINIASKLDKFTDDRLQCVIL	N/A
KY065147.1	Vibrio phage JSF4, complete genome	APD17978.1	109087	109303	prokka	hypothetical protein	MMKWFLRLILSREEMKEIEMFKQKATEMAKYSGRVVISDSGGIRDEFETEEGRAQYYRAIIKRVMREDKIL	N/A
KY065147.1	Vibrio phage JSF4, complete genome	APD17978.1	109299	109587	APD17982.1	hypothetical protein	MKETVQILEKIKRELRAFSVEIRYGDAFDNEGEHTFLSIAIYTEMLDNPIEIDINLDKVLTGDINIDTMLEELKFELDCNLIAANFYSHYSERVH	N/A
KY065147.1	Vibrio phage JSF4, complete genome	APD17978.1	109600	109876	APD17983.1	hypothetical protein	MGVTVLREEYPTARKDYRCDACEQLLQGMVYPDDFTEEEVVVLAQAEADGWKIKKGQQYVKQTNKYDDIYTFRARPEVLKIYFKYDIGDSY	N/A
KY065147.1	Vibrio phage JSF4, complete genome	APD17978.1	109886	110120	APD17984.1	Cadherin-like domain	MKPLLKIQEGVIECTFDVVDVNSRSQRTVGTFISDGEGKYTFEPYHLVAGFVAIPMRLSDEEQYQIDWIKYELEGGI	['PFam:Cadherin_5_PF17892.3', 'Function:Cadherin-like domain', 'Evalue:0.013'],
KY065147.1	Vibrio phage JSF4, complete genome	APD17978.1	110122	110380	APD17985.1	hypothetical protein	MATYILRGKDWDKKDKYSFLEYVIYRCEYTGVVLNPPDIGWERLKYAEEFDSYEVAYSTKKLVDPFDQLLDVVELNVAWEDYHRD	N/A
KY065147.1	Vibrio phage JSF4, complete genome	APD17978.1	110372	110591	APD17986.1	hypothetical protein	MTKRKSKWISSIHTNLYEDDTLPHYKGEYLLDEKVWMEAGMYMSGYESSMPEIMSDEEITDTVDEFIGRMMK	N/A
KY065147.1	Vibrio phage JSF4, complete genome	APD17978.1	110587	110776	APD17987.1	hypothetical protein	MNENKDYLLLRVSYDKRDFIDDETLQKYYGGDIVTYLKQLLEEDGRYGFIDWFEIEDIVEGK	N/A
KY065147.1	Vibrio phage JSF4, complete genome	APD17978.1	110776	110944	APD17988.1	hypothetical protein	MNLTDILKEVGDYNIKLQFLSNSTVAVKDKKKTNDTEVTFATDMVNSDGIQEWWR	N/A
KY065147.1	Vibrio phage JSF4, complete genome	APD17978.1	111025	111157	APD17989.1	Protein of unknown function, DUF488	MDEVCLACYCKAGDFCHRHIIVDMLEKVCKANGIDFERGGEIT	N/A
KY065147.1	Vibrio phage JSF4, complete genome	APD17978.1	111153	111243	prokka	hypothetical protein	MTYALKLEMWDDGDCESLDLAHFTLANTS	N/A
KY065147.1	Vibrio phage JSF4, complete genome	APD17978.1	111276	111780	APD17990.1	hypothetical protein	MKIDYLNTTSTGYVFGTYGESGWSEKYDGDVFSIDHKKGLVYLGKEEYTFDNKQQSWFYTHFPPVVIDYKTETVTVWATYDQSFSFPLKYLPNSKKKHKHIDDYIKYFTKYLGDQHGDSTVKSLVSSLVSDMFHTKYGLKSSQKSKDLLTTLQESIVFMEDNIKLEN	N/A
KY065147.1	Vibrio phage JSF4, complete genome	APD18011.1	198	1725	APD17785.1	Protein of unknown function (DUF935)	MTNRNRARNNRQQKKLLTKALQNTTREQRGSGVQKGTIAIEAIRRMKDALRPHELSQGQRYHTYQMMLLDAAVWSSWEIRKFLMQEAIANGKFKYDKTNPISSEIAQYLEYCINTMEYQTLRSIAGQSEDGVYNSFAPFEVVTWEGTGDYVGYRTLRNMIYIDPLTLDRSRPYETADGGNRIVNWRQNKSAFRDTTGTGLSLQSSVSGIQDIDARKVAVVCYGGTPYSPITSSCFDAAYDPWCEKRLINSFLLQG	['PFam:DUF935_PF06074.14', 'Function:Protein of unknown function (DUF935)', 'Evalue:0.018'],
KY065147.1	Vibrio phage JSF4, complete genome	APD18011.1	118494	118677	APD18005.1	Protein of unknown function (DUF3039)	MQCICGRFYTPAVYTDESLDICPACINASNPKSYTSRDDYVHAHINDDSGLYSEDEVNSY	N/A
KY065147.1	Vibrio phage JSF4, complete genome	APD18011.1	119010	119385	prokka	hypothetical protein	MANIKVRAKNSQRKRGRGRPAAAVVGDLESVIDRIQASKNISDVEIANNLEQFEKILMEVALGNMKSVNKEQIRLIERFIDRAEALLDDYYESVVGEGASEEIAKKKDTVSSVSSLISLVPKEA	N/A
KY065147.1	Vibrio phage JSF4, complete genome	APD18011.1	119428	119884	APD18007.1	hypothetical protein	MILKNALMDIFGFECECIKPPHERRWYYPTTDYTPLLLLVNIKPFDGEEYFIEGYKSYKFKSTEFDLDFSDLESYALESYGTESYSENHEELTLSALKTCTSLIEKFNEDNKGRDIIYAQNLYESDKGLSEGWKLINFTGKWKLCVNYRLI	N/A
KY065147.1	Vibrio phage JSF4, complete genome	APD18011.1	119880	120324	APD18008.1	hypothetical protein	MNLEHIKPSTLTDEERITYINWLLVELNNHTDPFSSVMNRIRKMSEDFDTLHRDAYHLLECVGSGEVKLSASERIKLFNKMVNNEGDRRKNKELLERGEALETLLREKPVPIYRTTVQNDISQLGNKHKGIRDKAKDRGILLKEKLL	N/A
KY065147.1	Vibrio phage JSF4, complete genome	APD18011.1	120472	120748	APD18009.1	hypothetical protein	MKCETTLVIVLSLTAMTTLGFYGINLHHERETLIARENLKLEEYRLVTERKRVVNEGNYFRALELKCTEEFVTRDGEHYRRQWGSGARKGR	N/A
KY065147.1	Vibrio phage JSF4, complete genome	APD18011.1	120762	121155	APD18010.1	hypothetical protein	MEKIIAELEFESLRWNDVDYYGVVFVHPEDKSSLLETIYGNYDCAVNTQKHLVRFKNGGRLKVASLDRDHPHYDYAGAQLTTVIIDTNCFGKYEGGDFVKVSNVSSSEFIMYMMTRTRSKADVYSRTVIL	N/A
KY065147.1	Vibrio phage JSF4, complete genome	APD18011.1	121225	122464	APD18011.1	putative Zinc-ribbon domain	MCYNVYYIIPNNMEICVKHKRTRYYTPEDVELHNCEFKTDNKKFKDLTGQVFGQFEVLKMKERSAPHTWWFCKCGCGNIQAKSTNQLNRGSTSCTECSFIKAGKDREKPLEDEILIVNSKHPNLELISRTKSKKEQWLWYCSECNTPYKHRLDHVTSDRKTCRCNPHKFQRWTKQLREFQIREACVERGLKFLGWLGEYENKNTTRMVIKCKNHKHYDVAINNFMNGHGCPHCAEEKRGDGLRHHASRIEVEGRK	['PFam:DUF4379_PF14311.8', 'Function:Probable Zinc-ribbon domain', 'Evalue:4.2e-05'],[' PFam:CxC5_PF18718.3', 'Function:CxC5 like cysteine cluster associated with KDZ transposases', 'Evalue:0.00057'],[' PFam:T5orf172_PF10544.11', 'Function:T5orf172 domain
KY065147.1	Vibrio phage JSF4, complete genome	APD18011.1	122460	122562	prokka	hypothetical protein	MSDNVLLRPQAGPQTKFANMWDDMPLCFYGGAK	N/A
KY065147.1	Vibrio phage JSF4, complete genome	APD18011.1	122815	124246	APD18012.1	Terminase large subunit, T4likevirus-type, N-terminal	MAGGGKSWAILFDVLKYVDCPNYCAVFFRNTLRQVERTLWPEAKEMYDPFIRYQSGENKGKFIGKAQIKEQAKVIIFPSGAKVEFSFLDNEAEIKKNWQGAQLTAAYFEEFGNHSEFAFNYIRTRMRSKSKYRSYIRCTLNPEPNHFCLKYLARFIDQKTGLAIKEYSGRTAYYVTDKGETITSWSEEELLEKYPNKKPRKYTMIPSSLADNPAMLANNEDYADDLMANDPQNAALLLEGNWLWKPAANGVWDRG	['PFam:Terminase_6N_PF03237.17', 'Function:Terminase large subunit T4likevirus-type N-terminal', 'Evalue:7.9e-23'],[' PFam:Terminase_6C_PF17289.4', 'Function:Terminase RNaseH-like domain', 'Evalue:1.5e-05'],[' PFam:Terminase_3_PF04466.15', 'Function:Pha
KY290952.1	Aeromonas phage 32, complete genome	prokka_annotated: starts with AA "MARAIPAETR"	1093	1261	APU01145.1	TATA box binding protein associated factor (TAF)	MKLDGTQKQHLLNFIEENWEQFVQHMAGSLGITEEEADPISEELAETLTEEVQYG	N/A
KY290952.1	Aeromonas phage 32, complete genome	prokka_annotated: starts with AA "MARAIPAETR"	1257	1698	APU01146.1	hypothetical protein	MMTETEKQLAYHRHELNRFRLMGYADSLANVHREAIKRLTLIQKHGPVLSGIQAEAVAYWMCQRRSALRELAATSTNGVHSALITAYTEWLIVTVKDCQCDMKTEDWELLLEFLNTDPEAFNLSLPLASMGATIRQNIERAIACPA	N/A
KY290952.1	Aeromonas phage 32, complete genome	prokka_annotated: starts with AA "MARAIPAETR"	1685	1886	prokka	Putative methionine and alanine importer, small subunit	MPRMNLSKAKHFFFHHLPLALLMWVLIAVAILVGGITLAIAAIVAIFAPDRAHGIIKNFGEALAGD	N/A
KY290952.1	Aeromonas phage 32, complete genome	prokka_annotated: starts with AA "MARAIPAETR"	1878	2172	APU01148.1	Pyrimidine dimer DNA glycosylase	MTNQLTARQAAALLAYLENRFSALMEHYERRGFKEDRADNALDELCGLRDSENGSGLSPVDATLILSFITEMNEFDNAPAIAQLNEIKKQRQRGLAQ	['PFam:Pyr_excise_PF03013.16', 'Function:Pyrimidine dimer DNA glycosylase', 'Evalue:0.014'],
KY290952.1	Aeromonas phage 32, complete genome	prokka_annotated: starts with AA "MARAIPAETR"	2168	2753	APU01149.1	N-6 DNA Methylase	MSSTNGDVIENENYPTPEAAVRALMAKLDLKADDVFLEPCCGDLHDAEGNPTPCIYNLVDLPESRKHWAEIRMDREFLTKDYGCERFDVIITNPPFSLSCEFLEKCKGLLAPGGTLIFLQRVNWLGSKKRVRFWERMTFPEKTPILVPRPKFDKSKKGTDSCEYCWYIWDKGGRTSRAIPFGLSHMVAEGYKIS	['PFam:N6_Mtase_PF02384.18', 'Function:N-6 DNA Methylase', 'Evalue:0.0089'],[' PFam:MTS_PF05175.16', 'Function:Methyltransferase small domain', 'Evalue:0.0097'],[' PFam:EcoRI_methylase_PF13651.8', 'Function:Adenine-specific methyltransferase EcoRI', 'Eval
KY290952.1	Aeromonas phage 32, complete genome	prokka_annotated: starts with AA "MARAIPAETR"	2827	3211	APU01150.1	hypothetical protein	MSEKNEAQPSRKAAQRARDKASGTKRIELRLSAELAAKVEQACTIRGGSLGPYGLQEYVQTLIEQDAERLAIHLEQLAQAPCSYCGKLLPEGCGGSFRGEGACFKTREEKQLLLTELNLHTTKFKEA	N/A
KY290952.1	Aeromonas phage 32, complete genome	prokka_annotated: starts with AA "MARAIPAETR"	3214	3628	APU01151.1	Family of unknown function (DUF6527)	MPRVHFPQSFHRTCQKVVDYNRKQLRRNHGNPAVANHVVEMPCAGGCGKTVRVKLKNMGPGNIFVCNDRDTRDQCHHEIPHAVHGLTAIVHLQSAGHFAGVQYVDLGRWSAFKASCKDVWAGIIFPIKAGLGMVNSR	N/A
KY290952.1	Aeromonas phage 32, complete genome	prokka_annotated: starts with AA "MARAIPAETR"	3798	3969	APU01152.1	Phage short tail fiber protein gp12, middle domain	MGVVSLTTKAGELPVADTIPLMAFPLPVVEITLGDVVALGGFAIVLARFIIDMRGK	N/A
KY290952.1	Aeromonas phage 32, complete genome	prokka_annotated: starts with AA "MARAIPAETR"	3971	4181	APU01153.1	Protein of unknown function (DUF2456)	MNELAEVVDVLLTEETLGLVVGVVTGAITWPMALGGAVVAGAAALYLPKEKAKQVMGTVGRAVKFKRKG	N/A
KY290952.1	Aeromonas phage 32, complete genome	prokka_annotated: starts with AA "MARAIPAETR"	4469	5384	prokka	putative Zinc-ribbon domain	MARAIPAETRIAQINAKLNCTFMEWVGEYTGAKTKAKCRCDLGHEWEATATNLTSGGKGCRECSYVQRGESRKVDEADQLKKLEVIAVGRYSFERVGEYVGNKTLYRCTCLIDGHEFTNSLSKLLSRGDGCQVCAGNYRPTACERVAQLNAMEGVTFSRWPNGYKNHASMATCICHECETDWTATFNSIANGGRCPKCATYGFNPGKPGSLYALMSSCGSMVKLGISNKPEQRLKKLARETPFSWVQVAQIDSQD	['PFam:DUF4379_PF14311.8', 'Function:Probable Zinc-ribbon domain', 'Evalue:0.00011'],[' PFam:T5orf172_PF10544.11', 'Function:T5orf172 domain', 'Evalue:0.0065'],[' PFam:MUG113_PF13455.8', 'Function:Meiotically up-regulated gene 113', 'Evalue:0.02'],[' PFam
KY290952.1	Aeromonas phage 32, complete genome	prokka_annotated: starts with AA "MARAIPAETR"	5463	5949	APU01155.1	Protein of unknown function (DUF1441)	MSISGGEESYRWNLSQMAKAFNLHRDTIRSRLNDAGVKPCGKKANAPTYHLREAAEAIFAGTTIAGDQADPTKLDPKSRKEWYQSENERLKFQVAIKELITEGDHRENAAKTLKGVASFFDSLPDRMERARIFNPEQLEALERECDRLRNQLYEELREVQD	['PFam:DUF1441_PF07278.13', 'Function:Protein of unknown function (DUF1441)', 'Evalue:9.2e-32'],[' PFam:HTH_30_PF13556.8', 'Function:PucR C-terminal helix-turn-helix domain', 'Evalue:0.00077'],[' PFam:HTH_8_PF02954.21', 'Function:Bacterial regulatory prot
KY290952.1	Aeromonas phage 32, complete genome	prokka_annotated: starts with AA "MARAIPAETR"	5948	8030	APU01156.1	Phage terminase large subunit (GpA)	MAKAPKYGSASAVTRGVLELVKAPDRTPLSQSAKELLYVDQSGSMVPWDDALTPYIREPMDCLKSRRYDSVIYAGPARTGKTVGMVDGWIMDIIARSPADTMLVQMTQDKAAEFRKKRLQRAFDACAEVKHALSSRKSDNNIHDIMPRSGMYLRVGWPSKANFASSDFCNVILTDLDRMPQNVDGEGSPYLLASKRTQTFMSRGMVLAESSPGFLITDPTIRPASPHEAPPTLGILSLYNQGDRRLYHWQCPECG	['PFam:Terminase_GpA_PF05876.14', 'Function:Phage terminase large subunit (GpA)', 'Evalue:3e-159'],
KY290952.1	Aeromonas phage 32, complete genome	prokka_annotated: starts with AA "MARAIPAETR"	8071	8275	APU01157.1	N terminal extension of bacteriophage endosialidase	MAFTKDDLIAINEAIASGEYQIIIDGRQVTYRSIKELLQAKNHITQSLRRKNSAFAGFRVSVDRGIR	['PFam:End_N_terminal_PF12218.10', 'Function:N terminal extension of bacteriophage endosialidase', 'Evalue:0.025'],
KY290952.1	Aeromonas phage 32, complete genome	prokka_annotated: starts with AA "MARAIPAETR"	8271	9786	APU01158.1	Phage portal protein, lambda family	MSKLSSIVGLDGKQFAMSQPPYEGATGSPRGDQNIVPSIGPNRAMAAAGPTLRNRSRHAYRNSALLRSAINKGVTAEVGKGVVISSLVKDEATRRTLNALWKQHQHQLDPWGDQTFGGILDMAVRARKMAGEVFIRRIPTPLSMGFKVPFQIELLESDFCPMGFNKRLANGRRIVQGIELVGRRKVAIYFHKRHPSELEYGTTIRLDDLVRVPVRDVIHHYKVSRPGQLRGEPDTAAALLKDKEFSDYSDAELNR	['PFam:Phage_portal_2_PF05136.15', 'Function:Phage portal protein lambda family', 'Evalue:7.3e-79'],
KY290955.1	Aeromonas phage 65.2, complete genome	APU01695.1	185504	185732	APU01686.1	hypothetical protein	MNKFDMSFQDAMDYVLNNKGWCVGEHYRKGVVMSQGSLGTLMTKDFIENSENPMIVSVRSFQQKYRAVHTQPEVM	N/A
KY290955.1	Aeromonas phage 65.2, complete genome	APU01695.1	185731	186088	APU01687.1	hypothetical protein	MFFKKHKPAIRPLTQKIIGSLDVGTATCSVRRNIKIPGWFFVITFEYIPDTIKLKILDGAVLLDQFDGDDVLFTDVFNRDEQYELRLRLDYYKDKAKETYYNAIENRIAFGIKKPRKW	N/A
KY290955.1	Aeromonas phage 65.2, complete genome	APU01695.1	186090	186363	APU01688.1	Putative transposase DNA-binding domain	MKYEQVGHGEIRLNVENNKPYVWATAAGQEEAYESEYAVIHTDSWPIGAKFTVSVPCCPVCGENAEYQDSQGKCNCGFDWKIWAANNYGE	N/A
KY290955.1	Aeromonas phage 65.2, complete genome	APU01695.1	186359	186545	APU01689.1	B domain	MKDFMFKVVFTDAKTGETRTMIKEYRAGSREEAESGITDYIMDNKTIQTTHDVTIFEEIEK	N/A
KY290955.1	Aeromonas phage 65.2, complete genome	APU01695.1	186547	186721	prokka	Erythronolide mycarosyltransferase	MSHVIFEVCAFVVFYIVIGIWAVALHLDEENPFRGFYAWPVILISHILECMFPSNKE	N/A
KY290955.1	Aeromonas phage 65.2, complete genome	APU01695.1	186780	186987	prokka	hypothetical protein	MKHPASWDSNIARRTYLVLAFPIIVFVILFLSILIETYYAIKQAYNEVKYTLGLTKHNIIKTWQGPMK	N/A
KY290955.1	Aeromonas phage 65.2, complete genome	APU01695.1	186990	187521	APU01690.1	SprT-like family	MDGDMISQVLKDKISSYYKDRVKFAQDYYRTHKINKWNVAFPYKLEFTNHKSYVGMCACPDRKIYLSEHHMRFMTWEGIADTINHELAHWVERRDIHGTCWKAAAVVMGADPTAKVEHKSMSRAWLIMLGDEVVGTCEKNLPDISQRYLPRRKKETLGKLRCVPNPDMIDNSKYGE	['PFam:SprT-like_PF10263.11', 'Function:SprT-like family', 'Evalue:0.003'],[' PFam:WLM_PF08325.12', 'Function:WLM domain', 'Evalue:0.032'],
KY290955.1	Aeromonas phage 65.2, complete genome	APU01695.1	187568	187841	APU01691.1	OPT oligopeptide transporter protein	MMDPILEVRMWWSFGIVFIALILPLFVLYIMHMKNRNYLKWWHVPLYFGWVFLWITYGRDVIPDKYDVTTERVYQCEWVDKIVPKYPKID	['PFam:OPT_PF03169.17', 'Function:OPT oligopeptide transporter protein', 'Evalue:0.036'],
KY290955.1	Aeromonas phage 65.2, complete genome	APU01695.1	187837	188242	APU01692.1	hypothetical protein	MDHQELKSRICDVISITEDKFQLAKVLSIALMALKKDLSGMIVRYNSGGGYSSNYVTVVYPQGLGDVKLPDVFYVKNSDGEKFKISRQLTTFGGGHGEGCARPGTTMEIYGVNGYNYNYHDRELTIITEQEAKQ	N/A
KY290955.1	Aeromonas phage 65.2, complete genome	APU01695.1	188258	188597	APU01693.1	hypothetical protein	MKNELDKIKVLKLDYLHDMLSEFKDDSWNFWQEFNGTSGCYNVGIFIYDEEMYHFAEFAQRGGLITGSKVHLEKLRELGYNPTFHSWYQDNVFIQIATIPSKIYEYIRKIDI	N/A
KY290955.1	Aeromonas phage 65.2, complete genome	APU01695.1	188600	188804	APU01694.1	hypothetical protein	MKLTNVMPTKGNFIAVLQYDDYDLESEKWCVDENGVIQYWDSQDGWCVVDLEGELYSNLKIQFVVGD	N/A
KY290955.1	Aeromonas phage 65.2, complete genome	APU01695.1	188814	190134	APU01695.1	Protein of unknown function (DUF723)	MCGTCEVKDDFIGQTFPTPKGGVLTVVSDNGLKGNKKKYKLTCSICSLDTELFPDLFESAKGNLNQGCSPCGCAFNPKWKPFQIEILVKKVLSTSEKHVGHEYIGFPEGYKNSNSKVTINCPEHGHYTLSYHKIVNGGCGCADCGIKSIKEKQKEQDPFGKVMSVLKGEKYKGHEYIGFPEGYKNQKSKVTINCPEHGHYTPSYNDLINGGRGCFDCGIKSMADKQRNSEAETITKELCEEIGYEYLGFPDGYKN	['PFam:DUF723_PF05265.15', 'Function:Protein of unknown function (DUF723)', 'Evalue:9.1e-08'],[' PFam:T5orf172_PF10544.11', 'Function:T5orf172 domain', 'Evalue:0.00092'],[' PFam:DUF723_PF05265.15', 'Function:Protein of unknown function (DUF723)', 'Evalue:
KY290955.1	Aeromonas phage 65.2, complete genome	APU01695.1	190199	190514	APU01696.1	Family of unknown function (DUF6491)	MKKIIIAVFATLMMVGCATKQYPQTPNVSTSEEQQYTCEQIKLELIRADSIRSEINKTSEFDARSVFSFLGDFGLGNVIAETNAREKLENRYSQLKVLELNKCS	N/A
KY290955.1	Aeromonas phage 65.2, complete genome	APU01695.1	190582	190846	APU01697.1	hypothetical protein	MATVKLVNNIIFAVNKFGEVVSGNHHGPKITIECKSIMVEKGNDRGYTVKEIVDILAAKFDVEIIYLRSIESSFDSYKVSFGYHHDF	N/A
KY290955.1	Aeromonas phage 65.2, complete genome	APU01695.1	190852	191167	APU01698.1	hypothetical protein	MKFYKELLQEMVYEDRMDLEDGEFGFEGPAVIKNVQKEIVDTSRWSVIYDQILSVTQGDVTKFYRTGWSEGATENQDERPYEYEDDEIELSEVFPVVKSIVVYE	N/A
KY290955.1	Aeromonas phage 65.2, complete genome	APU01695.1	191181	191574	APU01699.1	hypothetical protein	MKDLIGKVVFVELFGEGYYSGSCCSQSGFFTKEFFEENEDLIRGYTPYFHYLDGKHSEVDGDVKINMCETVEDLISAFKTYTEMDDDYMIWESMLDGVSDVQEQNEFSNSITSKIKTNTVVTITYDGQEI	N/A
KY290955.1	Aeromonas phage 65.2, complete genome	APU01695.1	191582	191960	APU01700.1	hypothetical protein	MKSVTIMSVQEWDDLVSSTYGRDYSFQQQDDCKERQTVYFSCPHAYPYDYENDTVPEKVNHPEMGVSFKAWLERDPKTPIVGQTSDWELNMWWERNFYPEMSMIVNDLHDKGLLPAGDYGINIDW	N/A
KY290955.1	Aeromonas phage 65.2, complete genome	APU01695.1	191962	192094	APU01701.1	hypothetical protein	MQHFIVGIVLGALIGWASTMYYIETESLNESLRIMNQISIAKE	N/A
KY290955.1	Aeromonas phage 65.2, complete genome	APU01695.1	192096	193272	prokka	RNA ligase	MKNLYNNLVNLCNNGEGNFFFKDQYTSFGNHMRVFSYHIAGLTSWMQPDALECRGIMFEMENGEPVRIASRPMEKFFNLAERTAWNLTDCEYSSLNKPVLEYDQIDRYEDKADGSLMSSYSFKDPESDRVNYMLKSKTSLHSDQANDANRWLYNHEDLLNFIQDCEDAGYTVNLEWCSPKNQIVIAYEEESLKILNVRNRESGEYYPNSDLVRIPVFRKYSVDQFMFSEDTDVETRVKSMYEETGIEGYVLVFKD	['PFam:RNA_lig_T4_1_PF09511.12', 'Function:RNA ligase', 'Evalue:5e-21'],
KY290955.1	Aeromonas phage 65.2, complete genome	APU01695.1	193255	193399	APU01703.1	Adenosine deaminase z-alpha domain	MCSASKLRPKVNINRNIVKFKQTIPKNSVIRMNPIPPKWALENEKSV	['PFam:z-alpha_PF02295.19', 'Function:Adenosine deaminase z-alpha domain', 'Evalue:0.047'],
KY775453.1	Salmonella phage Stp1 contig.00003 genomic sequence	ARQ96224.1	2035	2233	ARQ96222.1	C4-type zinc ribbon domain	MADFCKQCSIDMWGRDTGDLSGLITEAEVKEGYGAVVICEGCGVIRVDHEGKRLEEPKNLGETNE	N/A
KY775453.1	Salmonella phage Stp1 contig.00003 genomic sequence	ARQ96224.1	2225	2462	ARQ96223.1	protein of unknown function (DUF5667)	MSNALISEIMLTRLAELQTLRDESQNNLAYHKQMVDTLTTRIDTYERDIAALQALFSVSAPDTLEQPDVSQPVETASS	['PFam:DUF5667_PF18915.2', 'Function:Domain of unknown function (DUF5667)', 'Evalue:0.042'],
KY775453.1	Salmonella phage Stp1 contig.00003 genomic sequence	ARQ96224.1	2645	3170	ARQ96224.1	T5orf172 domain	MKKVTNNRDINLQKLREFLGKRILTQENYYIIGQQYARKQLADFVRTMKSVGRNITVGSKRYNEQKRKILQRVFRDINLLSVVDSIPIDLGYIYVISNPNFPGMYKIGSAKDAETRLLQYQTYSPYRDYKLELYLLCKDFRTKELNFHKKYSTEGEWTNLPLKEIKSIITDLSL	['PFam:T5orf172_PF10544.11', 'Function:T5orf172 domain', 'Evalue:3.5e-08'],[' PFam:MUG113_PF13455.8', 'Function:Meiotically up-regulated gene 113', 'Evalue:0.013'],[' PFam:T5orf172_PF10544.11', 'Function:T5orf172 domain', 'Evalue:3.5e-08'],[' PFam:MUG113_
KY775453.1	Salmonella phage Stp1 contig.00003 genomic sequence	ARQ96224.1	3261	3399	prokka	hypothetical protein	MSYSEEFLWELDISYLAELILELKLRDNVEGLEKRDCIEILMGRY	N/A
KY775453.1	Salmonella phage Stp1 contig.00003 genomic sequence	ARQ96224.1	3420	3642	ARQ96225.1	hypothetical protein	MHVFEFRNKSTDKRVIVIGETYRAYEQTDGSVILNDEKGGFSFYPKETYEEFRTKFLLPDWLEVAQQREPEDG	N/A
KY775453.1	Salmonella phage Stp1 contig.00003 genomic sequence	ARQ96224.1	3634	3799	ARQ96226.1	hypothetical protein	MADNLKVKIDKQKKRVEVEIGEERVAFTFEFLQQMAMTVMTDKSPVIEKEIPLK	N/A
KY775453.1	Salmonella phage Stp1 contig.00003 genomic sequence	ARQ96224.1	3908	4076	ARQ96227.1	hypothetical protein	MFKLLVVIWYSQSNKANTSHVIDFNTKNEAEKAYANLIERNKESRSIVYEVTKLY	N/A
KY775453.1	Salmonella phage Stp1 contig.00003 genomic sequence	ARQ96224.1	4143	4437	ARQ96228.1	TrkA-C domain	MKRYLSVVFQTGGQRYIYEFPGSWKIKEGDQVVVLTPSEGYKVVTVKQVFPKDHEPAKGIRYKMIHGVVRQVPRAEVEIKVDKDGRLKYTSCLDELL	['PFam:TrkA_C_PF02080.23', 'Function:TrkA-C domain', 'Evalue:0.043'],
KY775453.1	Salmonella phage Stp1 contig.00003 genomic sequence	ARQ96224.1	4436	4643	ARQ96229.1	hypothetical protein	MRITFTEKIMSNGVMIITAWDGNQWCSVSGIKPEEQTLENISKIKRRMAERARLPGAPRDGKRSAVKC	N/A
KY775453.1	Salmonella phage Stp1 contig.00003 genomic sequence	ARQ96224.1	4916	5285	ARQ96231.1	Glycine radical	MKAYQNLKSGVINLVHENQIIQLYSDNGELKQKVLVEDLEGITPQFDPEAFREVKVEVAPQIEGGQHLNVNVLSRDQLLDAQKHPEKYPQLTIRVSGYAVRFNALTREQQNDVISRTFTQAM	['PFam:Gly_radical_PF01228.23', 'Function:Glycine radical', 'Evalue:2.5e-20'],
KY775453.1	Salmonella phage Stp1 contig.00003 genomic sequence	ARQ96224.1	5366	5672	ARQ96232.1	hypothetical protein	MDRALRRHHRQRVKNNRKKYWTVFPHEESPKRLGIITTTPCICSCWMCGNPRKYYKNSKAGMKTSEIRKMEAMIADITYTGGISNDEFDGFVSFEDERPDL	N/A
KY775453.1	Salmonella phage Stp1 contig.00003 genomic sequence	ARQ96224.1	5793	6141	ARQ96233.1	APOBEC-like N-terminal domain	MSRTYRRQSGDQWWKSKEHFSQEYSFFKENGYWIRVIYAKSWDDVEQEMKEATIRNEKKDGYNWNSISKNVKWHSNKMVRQGNRQELHRVMKDPENYDYNRDHDMRKRGLWWCYD	N/A
KY775453.1	Salmonella phage Stp1 contig.00003 genomic sequence	prokka_annotated: starts with AA "MFSIIGVKIL"	85666	85888	prokka	N-terminal segments of PfEMP1	MAFSKPMLPDKGLNSALENALMQQWETGYKDGVESCATMLEVIANTLMEKGNKELAELLDSIGQNFREQVKNA	N/A
KY775453.1	Salmonella phage Stp1 contig.00003 genomic sequence	prokka_annotated: starts with AA "MFSIIGVKIL"	85856	86060	ARQ96342.1	YodL-like	MKNVKHLKYRLIYNGRMETEDLAQLAINSNEVTVRALAIEKLRASYENRVMELEEKLYGILEADATR	N/A
KY775453.1	Salmonella phage Stp1 contig.00003 genomic sequence	prokka_annotated: starts with AA "MFSIIGVKIL"	86056	86416	ARQ96343.1	Spermatogenesis-associated protein 19, mitochondrial	MDLKPFIVVSKLGHYHLGVDTIQEAIFAATGDYSLLGGIGYPTLLGDFVEQELDITVYNPIYEEPEDLKETLEFVYWNHLQVFNVTSSGTEDFSSVIKHHIKQVYYDYFYEDIGAELKE	N/A
KY775453.1	Salmonella phage Stp1 contig.00003 genomic sequence	prokka_annotated: starts with AA "MFSIIGVKIL"	86514	88341	ARQ96344.1	Anaerobic ribonucleoside-triphosphate reductase	MTENELIENCKGLLTLTADKDLQHNNANKPSEMFHTQRDLLAGEINKYLVAQELPKHLLDAHNLGKIHIHDMDYRAQGYTNCCLVDLGGMLKNGTKIGNANIETPKSITTACAITAQIIAQVSGAQYGGTSIDRIDEVLAPYVRKSYDKHLGRGLRWLKDERKAAVYATELTEKECYDAFQALEYETNSLFNSNGQTPFVTLGFGLGQEWEERMIQKAILQNRLKGLGAAESTPIFPKLVFSVKEGLNKNPGDPN	['PFam:NRDD_PF13597.8', 'Function:Anaerobic ribonucleoside-triphosphate reductase', 'Evalue:3.1e-154'],[' PFam:Gly_radical_PF01228.23', 'Function:Glycine radical', 'Evalue:1.5e-11'],[' PFam:OrfB_Zn_ribbon_PF07282.13', 'Function:Putative transposase DNA-bi
KY775453.1	Salmonella phage Stp1 contig.00003 genomic sequence	prokka_annotated: starts with AA "MFSIIGVKIL"	88327	89233	prokka	putative Zinc-ribbon domain	MFSIIGVKILWRRGMPKKLTQEEVDKCLAERGFTMVDKPYQNSRYRHTYQCEYGHQWTAKFDAIRNGKTNCPTCSINSRKLDIDKINTVLQDRGITLLDGYKNSADINTRFRCVCGHEWTTTLNSIINRGSGCPSCAINKQKLSVNTINDRLTARNIRIVGEYSNANIKTAFLCGAGHRWEATPGSVLRGNGCPYCNYRDLESTKIYVMHSPLHGVKIGRSNNPDRRLLHIRSSSHLIDLEIIKVFEIGEYSSAV	['PFam:DUF4379_PF14311.8', 'Function:Probable Zinc-ribbon domain', 'Evalue:2e-12'],[' PFam:T5orf172_PF10544.11', 'Function:T5orf172 domain', 'Evalue:3.4e-10'],[' PFam:MUG113_PF13455.8', 'Function:Meiotically up-regulated gene 113', 'Evalue:3.6e-09'],[' PF
KY775453.1	Salmonella phage Stp1 contig.00003 genomic sequence	prokka_annotated: starts with AA "MFSIIGVKIL"	89491	90244	ARQ96346.1	PhoH-like protein	MGKARQKRENRNGSRKRGNKYESNVIQADFSNDYANPVAKSLVGKNREQKSYINMIKNNTVTVGIGEPGTGKTFIPSVLAAQELVDIHSDIEQVILVRPNEPLGKSLGMLPGDLAEKLEPWLEPIADGMKWAIGDHAYKGYVERQKIKFLAIEHARGRTFNNSYVIVDEAQNISVEAMICLLTRVGQDCRLIICGDIAQKDIKGDSGLALLMEVYEKYENAPFSMIELIDNVRSVESKAFYDIFKDMGKV	['PFam:PhoH_PF02562.18', 'Function:PhoH-like protein', 'Evalue:5.3e-62'],[' PFam:AAA_30_PF13604.8', 'Function:AAA domain', 'Evalue:2.2e-09'],[' PFam:AAA_19_PF13245.8', 'Function:AAA domain', 'Evalue:7.1e-09'],[' PFam:AAA_22_PF13401.8', 'Function:AAA domai
KY775453.1	Salmonella phage Stp1 contig.00003 genomic sequence	prokka_annotated: starts with AA "MFSIIGVKIL"	90212	90467	prokka	hypothetical protein	MIFLKTWGRCNMGNVVHLSRKTKIHRTSLSAANMITRKEGEESPKTTLAWKIVTSNPNKPFNYNELSTSIDILLKEVARAKVIE	N/A
KY883634.1	Vibrio phage JSF5, complete genome	ASV41210.1	20733	21693	prokka	Anaerobic ribonucleoside-triphosphate reductase	MYHLWDVELIYLILKEKKNGESVFTSRANIGAVALNLPMIWKESDGKNFYEDLDYYLEMIRSLHKKRYDTLAKTKCSSNPMAFCQGGLYLGNKKPTDNIGYDIVKSFTASFGVTALNELNVLKEGLPLHKSDRLFVKEVMDYINKKVEDFKAEDDYLYAVYYVPAESLCGTQLQQFRKRFGVIKGVSDREYFSNGFHLHVTADVTPFEKQDMEYELFHKGNGGHIQYCRYNNPDNLEAIEATVLRAMDMGFYEGV	['PFam:NRDD_PF13597.8', 'Function:Anaerobic ribonucleoside-triphosphate reductase', 'Evalue:4.3e-61'],[' PFam:zf-C3HC4_3_PF13920.8', 'Function:Zinc finger C3HC4 type (RING finger)', 'Evalue:0.026'],[' PFam:DZR_PF12773.9', 'Function:Double zinc ribbon', '
KY883634.1	Vibrio phage JSF5, complete genome	ASV41210.1	21692	22163	ASV41205.1	4Fe-4S single cluster domain	MNYMQYIYGDDANGDGIRCTLFVSGCEMMCKECHNPESWKLSAGNPYTKDFEDKVLRDLESPWIKGLSLSGGHPLHIKNFDTVLRLCKRVKNELPDKDIWLWTGYTLEEVQNDMLRRQILDVIDVLVDGKFVLELKNTNLKWRGSSNQRVWKLNIM	['PFam:Fer4_12_PF13353.8', 'Function:4Fe-4S single cluster domain', 'Evalue:2.2e-46'],[' PFam:Fer4_14_PF13394.8', 'Function:4Fe-4S single cluster domain', 'Evalue:1.5e-26'],[' PFam:Radical_SAM_PF04055.23', 'Function:Radical SAM superfamily', 'Evalue:0.000
KY883634.1	Vibrio phage JSF5, complete genome	ASV41210.1	22227	22836	ASV41206.1	protein of unknown function (DUF281)	MTINIGRVNEGNLQQEIIDAYKSLRSFAGIALPDPLNTTTSVTLPAANVNGTFSIIHLAAATEGGGVRGSSFTTNTDGTITCNKDMFAVSVTCYAKAKYGTNSDAVLGVGIGNPTQIPNKPGLQVGENYVSRFQYSSFGRGNNRPVTLLTPYEPVGKSTTELNVNGVKVGDKLFPVMWTTDTEGSVTLTLTDLIFTVQEISI	N/A
KY883634.1	Vibrio phage JSF5, complete genome	ASV41210.1	22838	23117	ASV41207.1	hypothetical protein	MAKVTNFTLTGDWVNINTQLSIPVGTNILIQNQTSGEIFVQEDTTSPLNQRDGVLLVPVSKGDSFATITFKEGDDLTPVWVFGNGPIAVQRA	N/A
KY883634.1	Vibrio phage JSF5, complete genome	ASV41210.1	23343	23745	ASV41208.1	hypothetical protein	MINKDIIEQLNRARQTPIRTVEVTREITWDESVQFAKEGNEHFFEKLSLCQGEGRYAVVQHDGGFPMMIDMRENNGSDKMKVTIVDKHVYDIIMDAIETYRLYTHYYVNAYEFVLVYCLTRHIDLVEYGIIDL	N/A
KY883634.1	Vibrio phage JSF5, complete genome	ASV41210.1	23788	24355	ASV41209.1	hypothetical protein	MSYHFIRGYRELWKYLAKKTNGGIDEFGSAQLVRAWFKTAEGEVVRCGSWQTLFQEMNNRYGTNFIPHKCRDSRNNYFNIALDEGDIPLVEDKPTVEAKSLISLSPKEDEEVLNALQEQEENQAAEEKVVEVVAAKEPDWKWIESLSNTKEDKLALDQYAAEEFDIQLNKRNTLENMIVVFKEALAAK	N/A
KY883634.1	Vibrio phage JSF5, complete genome	ASV41210.1	24487	25726	ASV41210.1	Meiotically up-regulated gene 113	MEFVNEELLTEGQKSKIGLQWETPKGGVLTVIGVVSGKTLDKTMFALTCSICNKDRELFPQPFVRNTAVISNKRVCCNCVPSFRFTVQQYEVLAKRYCEALGVESLGMSGEFKGDRTIWKIKYKGVEDFTSIESLSNGKLSYKLSCLKRAGKIPLCNFESFLDKVSPLFPEGTIFSLSMDKTWANAKGTYYIYKCPVCSEDMYTKAGVCTGRFISYRGSLSKGIKACRCSKGYRWKKDEIELYLNHELSKIGWKF	['PFam:MUG113_PF13455.8', 'Function:Meiotically up-regulated gene 113', 'Evalue:6.3e-05'],[' PFam:T5orf172_PF10544.11', 'Function:T5orf172 domain', 'Evalue:0.00024'],[' PFam:MUG113_PF13455.8', 'Function:Meiotically up-regulated gene 113', 'Evalue:6.3e-05'
KY883634.1	Vibrio phage JSF5, complete genome	ASV41210.1	25767	26787	ASV41211.1	Phage major capsid protein E	MARMGDFGVVDYTSLMALAPRSKNFLELLGVFSESNTRYIDSRYAEFEREEKGVTKMNAMARGGSRKYIGSEKARKEIIEVPFAPLDGVTVASEVEAFRQYGTESQTASVEALVQRKIEHIQRSHGIYIRDCQYTALLKDKILAEDEDGNEITALAKNFSTLWGVSRKTGAINTTTAVNPFSVLATKRQEIIDSMGENNGFTSMVVLCTTRDFNAIVDHPDVRAAYEGRDGGAEYLTRRLGDAVDFQVFTHKGVT	['PFam:Phage_cap_E_PF03864.17', 'Function:Phage major capsid protein E', 'Evalue:6.9e-24'],
KY883634.1	Vibrio phage JSF5, complete genome	ASV41210.1	26812	27196	prokka	hypothetical protein	MAISYRKKVTLHCADPKLSMESVLVTVTATMTHGSALVAAGTEAAKADVANVVGFIDDQQFGEFKPAVGTTALVNVVKRNAIVNSDALVYSDDQDGLSVPEVAALAAAVEGKNLLIQSAVTDFSRLV	N/A
KY883634.1	Vibrio phage JSF5, complete genome	ASV41210.1	27211	28273	ASV41213.1	CRS1 / YhbY (CRM) domain	MDLDKYSEVTDLNFDKPNPHLAICHKSQGYSANLRPEALLFKSGNPVPTKEIIKSLEGVVSEQELIKMTYRNMKSSLEETLEKFLRENISSNGEYIWVEVVDFNDDMVAFHFQGTLWAVNYTATEDGIVTLGEDLREASHRELYVDSETGEELIKASFWVQEKNPKTEEEKSSDDSGEIEGEGQESDSQDTPVKLEEGNDMTDKVDVQNLSAEELLKSTVFQELMKAQREAWEAEKEAELQKAARDAQTTELVKS	['PFam:CRS1_YhbY_PF01985.23', 'Function:CRS1 / YhbY (CRM) domain', 'Evalue:0.01'],
KY883634.1	Vibrio phage JSF5, complete genome	ASV41210.1	28281	29118	ASV41214.1	Putative phage serine protease XkdF	MKKEFLAFLKCFGKVNEDKVIEDIQKSADAVKSDVEIKKSHDYKNQISVEIIAEPFTPDAHGMYYSDTTIEKGYQSFDKAWKEGRLSMNLFHQIDDVDKKYVELLKHYIVPFDCEVNGQKVKAGTWCAEVKFHDSTLWKARTTPLEDGTTEIAGLSIRGWGVVNDPRELVKAKVTKDDNGNLVYRGEKFVGYNKPMKDSGDKQGKVLVKDGDKIAVVRFGDPSMSDNQSEEDNDNFYARFGNQKGIDDKFSPLYW	['PFam:Peptidase_S78_2_PF14550.8', 'Function:Putative phage serine protease XkdF', 'Evalue:6.8e-11'],
KY883634.1	Vibrio phage JSF5, complete genome	ASV41218.1	29789	31316	ASV41216.1	Protein of unknown function (DUF935)	MTNRNRARNNRQQKKLLTKALQNTTREQRGSGVQKGTIAIEAIRRMKDALRPHELSQGQRYHTYQMMLLDAAVWSSWEIRKFLMQEAIANGKFKYDKTNPISSEIAQYLEYCINTMEYQTLRSIAGQSEDGVYNSFAPFEVVTWEGTGDYVGYRTLRNMTYIDPLTLDRSRPYETADGGNRIVNWRQNKSAFRDTTGTGLSLQSSVSGIQDIDARKVAVVCYGGTPYSPITSSCFDAAYDPWCEKRLINSFLLQG	['PFam:DUF935_PF06074.14', 'Function:Protein of unknown function (DUF935)', 'Evalue:0.016'],
KY883634.1	Vibrio phage JSF5, complete genome	ASV41218.1	31544	32975	ASV41217.1	Terminase large subunit, T4likevirus-type, N-terminal	MAGGGKSWAILFDVLKYVDCPNYYAVFFRNTLKQIERTLWPEAKEMYDPFIRYQSGENKGKFIGKAQIKEQAKVIIFPSGAKVEFSFLDNEAEIKKNWQGAQLTAAYFEEFGNHSEFAFNYIRTRMRSKSKYRSYIRCTLNPEPNHFCLKYLARFIDQKTGFAIKEYSGRTAYYVTDKGETITSWSEEELLEKYPNKKPRKYTMIPSSLADNPAMLANNEDYADDLMANDPQNAALLLEGNWLWKPAANGVWDRG	['PFam:Terminase_6N_PF03237.17', 'Function:Terminase large subunit T4likevirus-type N-terminal', 'Evalue:6.1e-23'],[' PFam:Terminase_6C_PF17289.4', 'Function:Terminase RNaseH-like domain', 'Evalue:1.5e-05'],[' PFam:Terminase_3_PF04466.15', 'Function:Pha
KY883634.1	Vibrio phage JSF5, complete genome	ASV41218.1	33228	33330	prokka	hypothetical protein	MSDNVLLRPQAGPQTKFANTWDDMPLCFYGGAK	N/A
KY883634.1	Vibrio phage JSF5, complete genome	ASV41218.1	33326	34565	ASV41218.1	putative Zinc-ribbon domain	MCYNVYYIIPNNMEICVKHKRTRYYTPEDVELHNCEFKTDNKKFKDLTGQVFGQFEVLKMKERSAPHTWWFCKCGCGNIQAKSTNQLNRGSTSCTECSFIKAGKDREKPLEDEILIVNSKHPNLELISRTKSKKEQWLWYCSECNTPYKHRLDHVTSDRKTCRCNPHKFQRWTKQLREFQIREACVERGLKFLGWLGEYENKNTTRMVIKCKNHKHYDVAINNFMNGHGCPHCAEEKRGDGLRHHASRIEVEGRK	['PFam:DUF4379_PF14311.8', 'Function:Probable Zinc-ribbon domain', 'Evalue:4.2e-05'],[' PFam:CxC5_PF18718.3', 'Function:CxC5 like cysteine cluster associated with KDZ transposases', 'Evalue:0.00057'],[' PFam:MUG113_PF13455.8', 'Function:Meiotically up-reg
KY883634.1	Vibrio phage JSF5, complete genome	ASV41218.1	34635	35028	ASV41219.1	hypothetical protein	MEKIIAELEFESLRWNDVDYYGVVFVHPEDKSSLLETIYGNYDCAVNTQKHLVRFKNGGRLKVASLDRDHPHYDYAGAQLTTVIIDTNCFGKYEGGDFVKVSNVSSSEFIMYMMTRTRSKADVYSRTVIL	N/A
KY883634.1	Vibrio phage JSF5, complete genome	ASV41218.1	35042	35318	ASV41220.1	hypothetical protein	MKCETTLVIVLSLTAMTTLGFYGINLHHERETLIARENLKLEEYRLVTERKRVVNEGNYFRALELKCTEEFVTRDGEHYRRQWGSGARKGR	N/A
KY883634.1	Vibrio phage JSF5, complete genome	ASV41218.1	35466	35910	ASV41221.1	hypothetical protein	MNLEHIKPSTLTDEERITYINWLLVELNNHTDPFSSVMNRIRKMSEDFDTLHRDAYHLLECVDSGEVKLSASERIKLFNKMVNNEGDRRKNKELLERGEALETLLREKPVPIYRTTVQNDISQLGNKHKGIRDKAKDRGILLKEKLL	N/A
KY883634.1	Vibrio phage JSF5, complete genome	ASV41218.1	35906	36362	ASV41222.1	hypothetical protein	MILKNALMDIFGFECECIKPPHERRWYYPTTDYTPLLLLVNIKPFDGEEYFIEGYKSYKFKSTEFDLDFSDLESYALESYGTESYSENHEELTLSALKTCTSLIEKFNEDNKGRDIIYAQNLYESDKGLSEGWKLINFTGKWKLCVNYRLI	N/A
KY883634.1	Vibrio phage JSF5, complete genome	ASV41218.1	36405	36780	ASV41223.1	hypothetical protein	MANIKVRAKNSQRKRGRGRPAAAVVGDLESVIDRIQASKNISDVEIANNLEQFEKILMEVALGNMKSVNKEQIRLIERFIDRAEALLDDYYESVVGEGASEEIAKKKDTVSSVSSLISLVPKEA	N/A
KY883634.1	Vibrio phage JSF5, complete genome	ASV41218.1	37113	37296	ASV41224.1	Protein of unknown function (DUF3039)	MQCICGRFYTPAVYTDESLDICPACINASNPKSYTSRDDYVHAHINDDSGLYSEDEVNSY	N/A
KY883634.1	Vibrio phage JSF5, complete genome	ASV41218.1	37297	37846	ASV41225.1	Fusaric acid resistance protein family	MAPLLATAIPTLINLLPDFAKWFGGDKAEKMTTEVLNIATNITGISDKNKALEAIMADPQTALEFQKAVMNDKYRLDEIYLQDVRDAREMQEKALEQEDLFSKRFLYYFATGWSAFAAIYLLCITFVTIPADNISTVQTVTGFIMGTLISSIIQFFFGSTKGSKDKDTIAQELIKKINIKEK	N/A
KY883634.1	Vibrio phage JSF5, complete genome	ASV41247.1	43105	43447	ASV41236.1	protein of unknown function (DUF4132)	MSKFVIEEVIKNSIDRDTEGNPIDEILFTVVSWQGRNFLYVGKFNEQDWLGDSKIAECVSGDYRKRYGDIKGWLKSILKRTDNRLEKIMEQRQALQDECDELYELKYKLWEVL	['PFam:DUF4132_PF13569.8', 'Function:Domain of unknown function (DUF4132)', 'Evalue:0.048'],
KY883634.1	Vibrio phage JSF5, complete genome	ASV41247.1	43557	43785	ASV41237.1	Kyakuja-Dileera-Zisupton transposase	MNKYILINQESAYHEYAVIVADMIHTDGTCDYTLSVTENPFDATKFVDIAQAYDIIGNLTEHMSMGEWEAVLLEE	['PFam:KDZ_PF18758.3', 'Function:Kyakuja-Dileera-Zisupton transposase', 'Evalue:0.024'],
KY883634.1	Vibrio phage JSF5, complete genome	ASV41247.1	43787	43946	ASV41238.1	hypothetical protein	MALLVNECKVRFYNGDKFVFYRVDKGLWRFAADESDSTWIPSQIEDEIKEWE	N/A
KY883634.1	Vibrio phage JSF5, complete genome	ASV41247.1	44010	44514	ASV41239.1	hypothetical protein	MKIDYLNTISTGYVFGTYGESGWSEKYDGDVFSIDHKKGLVYLGKEEYTFDNKQQSWFYTHFPPVVIDYKTETVTVWATYDQSFSFPLKYLPNSKKKHKHIDDYIKYFTKYLGDQHGDSTVKSLVSSLVSDMFHTKYGLKSSQKSKDLLTTLQESIVFMEDNIKLEN	N/A
KY883634.1	Vibrio phage JSF5, complete genome	ASV41247.1	44547	44637	prokka	hypothetical protein	MTYALKLEMWDDGDCESLDLAHFTLANTS	N/A
KY883634.1	Vibrio phage JSF5, complete genome	ASV41247.1	44633	44765	ASV41240.1	Protein of unknown function, DUF488	MDEVCLACYCKAGDFCHRHIIVDMLEKVCKANGIDFERGGEIT	N/A
KY883634.1	Vibrio phage JSF5, complete genome	ASV41247.1	44846	45014	ASV41241.1	hypothetical protein	MNLTDILKEVGDYNIKLQFLSNSTVAVKDKKKTNDTEVTFATDMVNSDGIQEWWR	N/A
KY883634.1	Vibrio phage JSF5, complete genome	ASV41247.1	45014	45203	ASV41242.1	hypothetical protein	MNENKDYLLLRVSYDKRDFIDDETLQKYYGGDIVTYLKQLLEEDGRYGFIDWFEIEDIVEGK	N/A
KY883634.1	Vibrio phage JSF5, complete genome	ASV41247.1	45199	45418	ASV41243.1	hypothetical protein	MTKRKSKWISSIHTNLYEDDTLPHYKGEYLLDEKVWMEAGMYMSGYESSMPEIMSDEEITDTVDEFIGRMMK	N/A
KY883634.1	Vibrio phage JSF5, complete genome	ASV41247.1	45410	45668	ASV41244.1	hypothetical protein	MATYILRGKDWDKKDKYSFLEYVIYRCEYTGVVLNPPDIGWERLKYAEEFDSYEVAYSTKKLVDPFDQLLDVVELNVAWEDYHRD	N/A
KY883634.1	Vibrio phage JSF5, complete genome	ASV41247.1	45670	45904	ASV41245.1	Cadherin-like domain	MKPLLKIQDGIVEGTFDVVDVNSRYQRIVGTFISDGEGKYTFEPYHLVAGFVAIPMRLSDEEQYQIDWIKYELEGGI	['PFam:Cadherin_5_PF17892.3', 'Function:Cadherin-like domain', 'Evalue:0.048'],
KY883634.1	Vibrio phage JSF5, complete genome	ASV41247.1	45912	46200	ASV41246.1	hypothetical protein	MKETVGILEKIKRELRAFSVEIRYGDAFDNDGEHTFLSIAIYTEMLDNPIEIDINLDKVLTGDINIDTMLEELKFELDCSLNTVNFYSHYSERVH	N/A
KY883634.1	Vibrio phage JSF5, complete genome	ASV41247.1	46559	47870	ASV41247.1	T5orf172 domain	MRLTKRQQEFIGSTFPTPEGGILTVTGVVGKSSSNNAIFGLECSICSRDLELWPKGSISSTKGSLMRGYTPCGCAKNPNWTEGQNLIRVKRECSKRGYKFHGWWGKYKGIETKLNLENPITTNCWQSTNMNSFFNGSGDPVIGRKKTVQAVLISDKQHIEDFIKAGFTEGYKFWRSERLSKEGYKRYWNYTCSTCSSDEYVEAGLCSGVFESPISGLKVGQKSCRCSETFRWKQEHREYQIKKVCKEEGLIFTGW	['PFam:T5orf172_PF10544.11', 'Function:T5orf172 domain', 'Evalue:0.0038'],[' PFam:DUF4379_PF14311.8', 'Function:Probable Zinc-ribbon domain', 'Evalue:0.039'],[' PFam:T5orf172_PF10544.11', 'Function:T5orf172 domain', 'Evalue:0.0038'],[' PFam:DUF4379_PF1431
KY883634.1	Vibrio phage JSF5, complete genome	ASV41247.1	47956	48340	ASV41248.1	hypothetical protein	MISQKYIDREKLIWKLMCTNDEGDDNSHKVISYFVKKSHGQTIDITGKVYQPKKVEFVKLVNSAWALAQWDDVIHTKKGDIRKKYVDKVLSMSDTYLALGHYLEQVRCEGTKNALLSWQEFYLLKGE	N/A
KY883634.1	Vibrio phage JSF5, complete genome	ASV41247.1	48345	48528	ASV41249.1	Hemin uptake protein hemP	MNKLILTKVDNLLWDGQLYVDNILLRSYDNLTAFEIHQRVSEVVGVNKYQTVRIDLEGEE	N/A
KY883634.1	Vibrio phage JSF5, complete genome	ASV41247.1	48527	48785	prokka	Raf-like Ras-binding domain	MNPEDFIRMMHGGSGNNNVLKRNPTTTELDEFINRAMQKRDMNPQMLYLDLQNKLEPQRGVSMLSFEEAEIYPMVMNRLVERFSK	N/A
KY883634.1	Vibrio phage JSF5, complete genome	ASV41247.1	48796	49219	ASV41251.1	Protein of unknown function (DUF4022)	MLVFKKNWIYRYNEWCHGNMFTIGNVNDSKSICSYFWKTMWNLVPVNLMYSMIAHTPAVAGLWLKKFEYFDKLTGLPALYTFLVAGYLSLAAFGLILVGLAIIQSKFENRKQNSDKSPNLVIEYIKTKKSKICPMIEWED	['PFam:DUF4022_PF13214.8', 'Function:Protein of unknown function (DUF4022)', 'Evalue:0.025'],[' PFam:DUF4022_PF13214.8', 'Function:Protein of unknown function (DUF4022)', 'Evalue:0.025'],
KY883634.1	Vibrio phage JSF5, complete genome	ASV41247.1	49218	49929	prokka	hypothetical protein	MMNKKAIFISAQQPRSGKDLSAKYLQSFFTDLGYNCEIHAFKDKLIQVACDILNISVDEFLDGYDETSEDYLSRFTKQEQLTRFDIVTLLNSVQNKWWKDVRLYNVNGRFYSKREWIIHVSENIFKPHCGKDYFGQAAANHIDNQDIILYSDSGFAHEAFPVIEKVGKDNCLVVQLIREGYNSGIKDSRKLLEPEDFPEHLRPQFVQVSNPNCPEWQEVLERKLRLKVANKVLEGM	N/A
KY883634.1	Vibrio phage JSF5, complete genome	ASV41247.1	49925	50537	ASV41253.1	hypothetical protein	MKKKIAIDIDLVCTKDLGIDWYEYLVSNHGDYFYDESYERFCKDVENNQVDYNIAKYFDLPWWVYSMAFWKQEDLYDKEVLAESCYDVVKNLWQAGFEIYFLSHTTFEHIHSKYRFLQRNFDFLYESGDLHFVASKSKCCMGGSAAIIIDDRISNLNMFKHVDTLRILYDTPYRQDVVSTEEYVVAKSWVDIEDIICKWMEEE	N/A
KY883634.1	Vibrio phage JSF5, complete genome	ASV41247.1	50537	51248	ASV41254.1	hypothetical protein	MNKKEFTIEDVLYMYDTVEKWNIYCGNLTSDKSLIPMYHGLSKAEFYGKGEFLEGYNSGDLVMQLDGLGDLSYTVFEWDMLQLGKMYTPRKINKIPFYILDGWTKDLFKLVKRLDHSINLEYSEYAAADLISLLTCYSDVADIRGVFDAVTVSNYSKIPLVSEVVDESHTLDDEVKRIEAQGRYVQVDYKLLDSDDGQRVIFTAMEDLQDGVVFSKPKIIKSRAFKEVCDLSQFIY	N/A
KY883634.1	Vibrio phage JSF5, complete genome	prokka_annotated: starts with AA "MIPENEWTKG"	48796	49219	ASV41251.1	Protein of unknown function (DUF4022)	MLVFKKNWIYRYNEWCHGNMFTIGNVNDSKSICSYFWKTMWNLVPVNLMYSMIAHTPAVAGLWLKKFEYFDKLTGLPALYTFLVAGYLSLAAFGLILVGLAIIQSKFENRKQNSDKSPNLVIEYIKTKKSKICPMIEWED	['PFam:DUF4022_PF13214.8', 'Function:Protein of unknown function (DUF4022)', 'Evalue:0.025'],[' PFam:DUF4022_PF13214.8', 'Function:Protein of unknown function (DUF4022)', 'Evalue:0.025'],
KY883634.1	Vibrio phage JSF5, complete genome	prokka_annotated: starts with AA "MIPENEWTKG"	49218	49929	prokka	hypothetical protein	MMNKKAIFISAQQPRSGKDLSAKYLQSFFTDLGYNCEIHAFKDKLIQVACDILNISVDEFLDGYDETSEDYLSRFTKQEQLTRFDIVTLLNSVQNKWWKDVRLYNVNGRFYSKREWIIHVSENIFKPHCGKDYFGQAAANHIDNQDIILYSDSGFAHEAFPVIEKVGKDNCLVVQLIREGYNSGIKDSRKLLEPEDFPEHLRPQFVQVSNPNCPEWQEVLERKLRLKVANKVLEGM	N/A
KY883634.1	Vibrio phage JSF5, complete genome	prokka_annotated: starts with AA "MIPENEWTKG"	49925	50537	ASV41253.1	hypothetical protein	MKKKIAIDIDLVCTKDLGIDWYEYLVSNHGDYFYDESYERFCKDVENNQVDYNIAKYFDLPWWVYSMAFWKQEDLYDKEVLAESCYDVVKNLWQAGFEIYFLSHTTFEHIHSKYRFLQRNFDFLYESGDLHFVASKSKCCMGGSAAIIIDDRISNLNMFKHVDTLRILYDTPYRQDVVSTEEYVVAKSWVDIEDIICKWMEEE	N/A
KY883634.1	Vibrio phage JSF5, complete genome	prokka_annotated: starts with AA "MIPENEWTKG"	50537	51248	ASV41254.1	hypothetical protein	MNKKEFTIEDVLYMYDTVEKWNIYCGNLTSDKSLIPMYHGLSKAEFYGKGEFLEGYNSGDLVMQLDGLGDLSYTVFEWDMLQLGKMYTPRKINKIPFYILDGWTKDLFKLVKRLDHSINLEYSEYAAADLISLLTCYSDVADIRGVFDAVTVSNYSKIPLVSEVVDESHTLDDEVKRIEAQGRYVQVDYKLLDSDDGQRVIFTAMEDLQDGVVFSKPKIIKSRAFKEVCDLSQFIY	N/A
KY883634.1	Vibrio phage JSF5, complete genome	prokka_annotated: starts with AA "MIPENEWTKG"	51329	52187	ASV41255.1	Putative exonuclease, RdgC	MKAVSLYKLTNTQQTLASITEEAISQFSFKPCGSTDTHRIGFSETEIDSLFVTQLPNKIVLSVTEQYKKPKKYSVQTLVEQQKIIFEADSGVPANKKLIKQWTLEATESLLPTTEPDEPKTYTVVIRNDGLVMVEASYKKAEDILSLLRKTIGSLPVVPVETEIPVGDFLDSLVTAKSSDKITLGNKGVFLTSEGLSHTLAKGSLYDSSAKELVEDEGAMTSLLSVNYDGVVDFTIKDDLSLSGIKFDKEVFIEV	['PFam:RdgC_PF04381.14', 'Function:Putative exonuclease RdgC', 'Evalue:2.4e-24'],
KY883634.1	Vibrio phage JSF5, complete genome	prokka_annotated: starts with AA "MIPENEWTKG"	52243	53497	prokka	T5orf172 domain	MIPENEWTKGMRQFVGETFKTPKEGVLKVTGVVGRCGYNAIFSLECSVCSLDKELFTDGFTSLKSDLVRGQVPCGCSKNPKWSPQQDLILTNRLLSEKIPHLKAVDSIKEKGKPREFILECEICSKDKELWPYGSITGVKGNLVKDSVPCGCTKSPKWTQSQYELLIKRKCEEKGYVFRGFIGNWKGTDTYLRLHNPQNGNVWESSTISNFLNNGHGCPLEAKVKRWTAQEREEQIKDVFAVEGGEFIGWKEVYK	['PFam:T5orf172_PF10544.11', 'Function:T5orf172 domain', 'Evalue:6.5e-06'],[' PFam:MUG113_PF13455.8', 'Function:Meiotically up-regulated gene 113', 'Evalue:0.0044'],[' PFam:GIY-YIG_PF01541.26', 'Function:GIY-YIG catalytic domain', 'Evalue:0.033'],[' PFam:
KY883634.1	Vibrio phage JSF5, complete genome	prokka_annotated: starts with AA "MIPENEWTKG"	53497	53674	ASV41257.1	hypothetical protein	MLQNEDFFSEACLLLKEIHTFESIKHYCTESSVWCNEQIKLRRDLLQQLVNEVKDSEY	N/A
KY883634.1	Vibrio phage JSF5, complete genome	prokka_annotated: starts with AA "MIPENEWTKG"	53663	55223	ASV41258.1	hypothetical protein	MNIDYSNAFSKKLVTTENENKHDVGEKRENVFIRDESDNPLFREIQVDDISKLIRPETVFYADFDMPVYQIASNLEEKRIKATCKSDPSIVIDCKGVREFKGLGKKIADSSELGVLNLKRSVEGLQPLSADDFDIIQYQNLNMNEDKAFETAKIQVYKKLKEYRLQYNIPKVIPVLGEGESFRESYPTCRRYKGNRQETLRPLLLKKLRQWVINDLGGIMTTDTHNGKLVECDDKVEMFAAQGYQHYRKHGWFNI	N/A
KY883634.1	Vibrio phage JSF5, complete genome	prokka_annotated: starts with AA "MIPENEWTKG"	55215	55764	ASV41259.1	hypothetical protein	MAKKLNQIKHRPYLNKLSTFMECSPYVRLKDFPYEELSGDEILLCSESRGNRFVSHKVLTRYVKPEYVLNGEYLMTIICISDTEWYKIDVKKLHKLLVESQPLNKIKLYCANGLFFWEEGDNLKVRTISDVKDESNLYDTLIPKDTTLDVDFCDQSLYGTFMVVCYDGKSFWIKPKYVEVLC	N/A
KY883634.1	Vibrio phage JSF5, complete genome	prokka_annotated: starts with AA "MIPENEWTKG"	55757	55988	ASV41260.1	hypothetical protein	MLSDLEDFLLLRSKEEYDYKWAIEFESWDRGDCSYHHLLTVVLMREFELSNSGIFGTRDDVKDSIRQLQEFVETVK	N/A
KY883634.1	Vibrio phage JSF5, complete genome	prokka_annotated: starts with AA "MIPENEWTKG"	55984	56650	ASV41261.1	RecX family	MKRSGFRKSNKPKRDRTAPHNIADQFEREKHQKELEKFLKQLNPDGTPKKLLTKSALMSIIRGAIREKCWMYAPNKLAFENMSTIPDEDVDSRRRWKRQCEDCGQWFNKSEVQTDHRKGEHSLKDFDEIWDFYLSINNVGFDGMSSLCEECHSIKTMMERYNYTREEALILKKVTAWEKEYKTAGKQKDWLLKKGFSEEEVSNPEKRRQSIWKYFQSQENK	['PFam:RecX_PF02631.18', 'Function:RecX family', 'Evalue:0.032'],
KY883634.1	Vibrio phage JSF5, complete genome	prokka_annotated: starts with AA "MIPENEWTKG"	56649	56838	ASV41262.1	SecA preprotein cross-linking domain	MNRNIAIKLLSAQEVYDTLCRSGNLYDEENDRYYTIYDILHALDVHENEIDYVQKFSFDELK	N/A
KY883634.1	Vibrio phage JSF5, complete genome	ASV41317.1	81312	82311	ASV41311.1	C-5 cytosine-specific DNA methylase	MNVLSLFDGMACCRIALERAGIQVGNYYASEIDKNAIKVAQANWPDNIQLGDVTKWQEWGIDWASIGLVTGGFPCQAWSIAGKQLGDKDERGMLFWTMLDIMKRVREYNPKAHFLIENVKMKKEFEEYITHHTEQSLGEVHKILINSALVSAQNRNRYYWTSFPSTQPEDKGVVLAEILENGGVDQDKSYCIDANYFKGGNLKSYFEKHRRQLVFCGAMRGRYIVNGKRQDPRIFTAGLTKQRIEVRYDGKTNAL	['PFam:DNA_methylase_PF00145.19', 'Function:C-5 cytosine-specific DNA methylase', 'Evalue:1.6e-45'],[' PFam:DUF2462_PF09495.12', 'Function:Protein of unknown function (DUF2462)', 'Evalue:0.0046'],
KY883634.1	Vibrio phage JSF5, complete genome	ASV41317.1	83894	84110	ASV41314.1	hypothetical protein	MRATYIIKSVLDKLDPYVAVCFHELLAGKSLTAMNQRKQRAVDSNNWDKYHNIGLAVELYKQNKFMIEKGV	N/A
KY883634.1	Vibrio phage JSF5, complete genome	ASV41317.1	84112	84298	ASV41315.1	hypothetical protein	MRISLHDSAETHLLELCKSLGGSPSQVVKLLSKAFNNHINKGQPLELQGVIYVKQEHKQED	N/A
KY883634.1	Vibrio phage JSF5, complete genome	ASV41317.1	84266	84950	ASV41316.1	Firmicute plasmid replication protein (RepL)	MSSKNTNKRIDQEFFPSFSKVFKAGSIAFIKDHQEVSIPWDIYSAVIYSFLLNKFEYHNQLSISQDAISSNCNCSVDVVKSRLALMEDAGIVKIKRQPNGSGLMKANLYTNVIDITKSNKYRLINSKFTQHYYDLMKDRKKRLALLDGVVLKRSWTSHQVRNYLANRNYELVTGVYLDGDKLSSKLYMKYYNDKPEHDLSQGFKLNDEIREYEYNTLIDNAIYEEDL	['PFam:RepL_PF05732.13', 'Function:Firmicute plasmid replication protein (RepL)', 'Evalue:0.048'],
KY883634.1	Vibrio phage JSF5, complete genome	ASV41317.1	84946	85732	ASV41317.1	T5orf172 domain	MIYIVKLKNDHDDLIKLGYTSNLQERLDYYKDYFSEVSLLWTFEDPEVKHYRLEKDLNSVYLKSLTVRPVTYFGGYTECYHTSSFNYLIKTLKEKSLESYYRNTQPSLNRVLTATNFTININNPSLLLCTAFKSLTTGEVIKFDGVLLKIYLYMLGRYNFYQTHNADYIETFDRICTAATGMDYRGNGTNRGRIKTLRGLGLIDVETDLNGKILVGGVKVVNTVDDILTEWQPVNEQLDYYDSKEGREERKKQKL	['PFam:T5orf172_PF10544.11', 'Function:T5orf172 domain', 'Evalue:0.00044'],[' PFam:T5orf172_PF10544.11', 'Function:T5orf172 domain', 'Evalue:0.00044'],
KY883634.1	Vibrio phage JSF5, complete genome	ASV41317.1	85991	86357	ASV41319.1	hypothetical protein	MHIMYSKKEPHIEIKSHHVRLFSGHLNYTNSFEPKLFKGSLADKALSWLYDCELLKVKLSEVNTYSKSVYCWLYQKDSGEVFKVWGLDNHEPNTSKLLPNNKVMINGLGVFDYEDFQIFEF	N/A
KY883634.1	Vibrio phage JSF5, complete genome	ASV41317.1	86466	86796	ASV41320.1	hypothetical protein	MQTQNINEYEQHLTQIKIRVNDNTLLQKWVNHLDNLSVADRELACVTFVTAGNSVILEFDSLYYAIVYYDSNRNFLKNEPIISLGIDADVEMMTDWDRESLEMKKVVRF	N/A
KY883634.1	Vibrio phage JSF5, complete genome	ASV41317.1	86900	87059	ASV41321.1	hypothetical protein	MQFVPTHTSIDLNQLVMVKGGVVYVQSEDLADVEAIGYSWEYNSEYLIPLQK	N/A
KY883634.1	Vibrio phage JSF5, complete genome	ASV41317.1	87078	87363	ASV41322.1	Glycyl-glycine endopeptidase LytM	MKKLALAIIILLSLGFSLKSEAAQPESYSVEQEHITIKKDSYGLDKALCYFSDKNGKHITNKIVTITAQYDNLYIIETLMNRQEHVRVHTVECK	N/A
KY883634.1	Vibrio phage JSF5, complete genome	ASV41317.1	87473	87665	ASV41323.1	Ribbon-helix-helix domain	MDFQQITQNETFQQYILLEALKLLSKDTGINIECLIEQFPNNAKLREECAKIAVETAKILATK	['PFam:RHH_3_PF12651.9', 'Function:Ribbon-helix-helix domain', 'Evalue:0.026'],
KY883634.1	Vibrio phage JSF5, complete genome	ASV41317.1	87674	87881	ASV41324.1	hypothetical protein	MKTLNKTYKAYNTNTLKSVKVTGYHLVKELLKYGVSLENVAFFAKSKQSIYNTSFKTEFGNLHIDLVK	N/A
KY883634.1	Vibrio phage JSF5, complete genome	ASV41317.1	88043	88235	ASV41325.1	hypothetical protein	MTFYVGKCEEENKSTVFVYEILLNKPKFIGCRLLEDLESAYQKAIEVISNKRWYQKDYELIEI	N/A
KY883634.1	Vibrio phage JSF5, complete genome	ASV41317.1	88239	88398	ASV41326.1	GTP cyclohydrolase I	MQRLLKHTEKRIDRVLRLMATGYTQDGKHLTRSVTDRAEELSTLKRVTFLRG	N/A
KY883634.1	Vibrio phage JSF5, complete genome	ASV41317.1	88405	88582	ASV41327.1	hypothetical protein	MQTTANYFCSFQKVKPYKPTFSFGEEYQQAEERSRKKGKIDRRKARDNKRNWMIAEIG	N/A
KY883634.1	Vibrio phage JSF5, complete genome	ASV41317.1	88677	88968	ASV41328.1	Protein of unknown function (DUF2972)	MLKWLFAPPEKALKDECAQRAVNEMCISRKVQEYAAEEKKLLALHLNIIEDLAQALKSEVKRKEHKVFQCKDFMDRLVLTRDRDGKIVVLDYHEID	['PFam:DUF2972_PF11186.10', 'Function:Protein of unknown function (DUF2972)', 'Evalue:0.035'],
KY883634.1	Vibrio phage JSF5, complete genome	ASV41362.1	99118	99361	ASV41352.1	Rubredoxin-like zinc ribbon domain (DUF35_N)	MKQGVYININGSYERVDSFRHSTERVFTKAHDKIAPEGRIFVVKCKDCGGSTFEDDGRFINEFSCSCCVESYTEVFFYKD	['PFam:DUF35_N_PF12172.10', 'Function:Rubredoxin-like zinc ribbon domain (DUF35_N)', 'Evalue:0.0087'],[' PFam:CoV_NSP2_N_PF19211.2', 'Function:Coronavirus replicase NSP2 N-terminal', 'Evalue:0.019'],[' PFam:DUF5486_PF17588.4', 'Function:Family of unknown
KY883634.1	Vibrio phage JSF5, complete genome	ASV41362.1	99561	99780	ASV41354.1	hypothetical protein	MWIKISSEEYYYIYEGIRLNPSLKCINVGDYPDLFEVEFHLNDKPILSKAEQDNYDESDYYLPTITYYKWEE	N/A
KY883634.1	Vibrio phage JSF5, complete genome	ASV41362.1	99782	100013	prokka	hypothetical protein	MIKGYYVDLEGAVVTVVENDAKLYNSWGEVLLEQKETYTSVLTGGWEEGEGFRVDQEYVLWTSLKELAKIIEGRGG	N/A
KY883634.1	Vibrio phage JSF5, complete genome	ASV41362.1	100250	100559	ASV41356.1	hypothetical protein	MCGTTTRVKRAELLQEFVICLEDYNHLLHKETIAAIVTTDGAIILQLDTESPLTEWYRFKQDDQTLVVRSKKLYSVDDVAKQMQLFCEGEERRREFINNGGE	N/A
KY883634.1	Vibrio phage JSF5, complete genome	ASV41362.1	100561	100912	ASV41357.1	hypothetical protein	MCKKEKCPNFDKCKCGTPKQVLEGVNTVLGIDHEIKGDNNRYENLTWIPMTTSPHHISNQSSTNEFNLDTIAIAVGEWDYAEKVYNFVPESEVREELGIISYISPLGVFDNQEEEK	N/A
KY883634.1	Vibrio phage JSF5, complete genome	ASV41362.1	100914	101487	ASV41358.1	hypothetical protein	MSKKPAIKHELNKYGMENISYNNKLSIYQLSSDNDCKVVISCDKGDIEDIISQVKRHVDGVDHVHGVVEGTDKSYVIEGNEKDYFESRAEAILYMLDPEDEFESLTLTSKYSYTLSNKPDDVVKGSTTSRTAYKSGTLHEVIEDLTYMPYIHKLSGFIDKQKVDLYRLSLRIQEKLEMQKETRDVMEKIL	N/A
KY883634.1	Vibrio phage JSF5, complete genome	ASV41362.1	101483	101654	ASV41359.1	Protein of unknown function (DUF1778)	MSKKVTIKLDNLTKEDYDTLMIAASIVGKTIEEFVIDAALERAEEVIDTLAASFGE	['PFam:DUF1778_PF08681.13', 'Function:Protein of unknown function (DUF1778)', 'Evalue:2.3e-07'],[' PFam:ParD_PF09386.12', 'Function:Antitoxin ParD', 'Evalue:0.002'],
KY883634.1	Vibrio phage JSF5, complete genome	ASV41362.1	101660	102002	ASV41360.1	hypothetical protein	MQVFEFVSDKGYTVEVELFDTPPFRSMESRDDYYGGVDILDVKVYDLSTGEPVYMHGITNEEIIQEWEMHKDTQTMREDYGHLSIIGEEWFREEQGICMSKLNKVKLAKMIGD	N/A
KY883634.1	Vibrio phage JSF5, complete genome	ASV41362.1	102020	102203	ASV41361.1	T6 antigen Ig like domain	MSNKPLEIGQVREIEVCGTKYQVINFDEKFVYIQTINAGAEDDKIYRWDVQMCDRDIVVM	['PFam:T6_Ig_like_PF18002.3', 'Function:T6 antigen Ig like domain', 'Evalue:0.022'],
KY883634.1	Vibrio phage JSF5, complete genome	ASV41362.1	102357	103332	ASV41362.1	T5orf172 domain	MKGEYKVGWKRLTSCGATLEIVRENEDNLFIVCSRCHSDFELFPYPIVKPKTHIRKLKSKDPCGCVRSYAWSEAQRVIQIQRVCKNLGYIFHGFVGKFSGNKTYLDLENPETGNRWGSCNIANFLNNGRGDPIIGRQITTKARAISIEDRLQHVEEILKEEGIPQEITINTISKRGRSYTSFDWVCARGHKRVSTFNNFINHNQRCGDCHHIDNNFSGFVGGVYTGRLDDNDFIYILGLENNEESFIKIGRSFNA	['PFam:T5orf172_PF10544.11', 'Function:T5orf172 domain', 'Evalue:0.00017'],[' PFam:Cytochrome_C7_PF14522.8', 'Function:Cytochrome c7 and related cytochrome c', 'Evalue:0.012'],[' PFam:T5orf172_PF10544.11', 'Function:T5orf172 domain', 'Evalue:0.00017'],['
KY883634.1	Vibrio phage JSF5, complete genome	ASV41362.1	103315	103534	ASV41363.1	hypothetical protein	MNLKDYTDPNDIAKAIRFGLFTYQSVLNHAQRLKLVGDPKYTIYSEGCKVYTVNKKQAIANFLRGWSNEGGV	N/A
KY883634.1	Vibrio phage JSF5, complete genome	ASV41362.1	103605	104073	ASV41364.1	RNase H	MVEIWTDGSSIKYDGKWFGGSGVILQYKGTIKHLSETLPDYTNNMSEIYAMILGLESLKRRCDVTIFTDSKYSLQCVTDWIPKWKRNGWKTAGGSIVKNKELIVRLYDLCQQHNVKFIKVKAHSGIDLNEKVDRLAYEAATKGKEEYEKIYAKQR	['PFam:RNase_H_PF00075.26', 'Function:RNase H', 'Evalue:2.6e-33'],
KY883634.1	Vibrio phage JSF5, complete genome	ASV41362.1	104044	104245	ASV41365.1	RNase H	MRKFTQNKGEVKNKELIIDLYKTTQKHHVTWVKVAAHSGVYFNELADRLACEASAKSKEEYEKGVL	['PFam:RNase_H_PF00075.26', 'Function:RNase H', 'Evalue:1.6e-10'],
KY883634.1	Vibrio phage JSF5, complete genome	ASV41362.1	104234	106274	ASV41366.1	DnaB-like helicase C terminal domain	MFYKKEVKSYNDYYSSGKAVRNLSVKDILAFPIKGNPDRQLTQEAAEYFQIRQEYSQEDGTTIVATHFPSYNQSGEITGFKRRDWTLDKEDRFHFTTIGTVKTKNMMFGQYQTSQGTNRKTLVQLEAEEDTYCAWQAALDNLRSQVHELGNRSDEKAKSLRGYLAAIESSRIKISTGDISGQIITLPFVGLNVGAPNAAETVAHNEKFVKSYSKYVLALDNDHLTEEERIKYSNNSARGEEATNAIASYLLTDNI	['PFam:DnaB_C_PF03796.17', 'Function:DnaB-like helicase C terminal domain', 'Evalue:2.3e-07'],[' PFam:AAA_25_PF13481.8', 'Function:AAA domain', 'Evalue:8.9e-05'],
KY883634.1	Vibrio phage JSF5, complete genome	ASV41362.1	106289	109001	ASV41367.1	DNA polymerase family A	MKGLYIFDSEGDGLCGKSIPDEDHITKFHTLLFKEYGKDNWNLFLDFNHPDFQEAKKFAESKGVNLKIMDFSEFNDWVVTYPTAIACQNLEGFDMLAFSHILGTKYEKIPVEKINGKEIRVFDTLSMSRGLYPDRPLPRGCPAKVKNPQGGKAKSIGPHSLEAWGVKVANKKVAIEDWKGLPLWKYVDRVWEDVIINELQWNALIKEMQDGKDKGVDWKMALKHNLLADHLMQVQEEQGVVFREDKALELVDKID	['PFam:DNA_pol_A_PF00476.22', 'Function:DNA polymerase family A', 'Evalue:7.7e-14'],[' PFam:NAD2_PF18782.3', 'Function:Novel AID APOBEC clade 2', 'Evalue:0.026'],[' PFam:APOBEC_C_PF05240.16', 'Function:APOBEC-like C-terminal domain', 'Evalue:0.032'],[' PF
KY883634.1	Vibrio phage JSF5, complete genome	ASV41400.1	261	777	prokka	hypothetical protein	MFVLKFTELENHIAELERRVKALEKADLFYGYHQMQQSHYSGFNYPDLAAILSAGSSAVNIPARPIFDIMQPLVKVNTTKFKTALRGYLTNLKGKPTKSIDDIGKAFWEEFRPAFNIVMGNEAYLVANSAGVKRQKLLDGADPNKPLYWTGDFAKHMSYFRNNTLVYSNNG	N/A
KY883634.1	Vibrio phage JSF5, complete genome	ASV41400.1	1181	1688	ASV41172.1	CRISPR-associated protein (Cas_Csy4)	MYNTISITVVDADDVGVNFVVSKVLSTLHNKGIFNGEVGVTFPRMDKNVGEVITLFSKAEIDRKVLTSTLNTLTDFVHIGKQKEADSVKTYRKVDTKSKGKLIRRCIKRKGVSEETAESLYGKYKTDKCKLPYIIVNSKSNGNKFSMFLAECENSEKFNSYGLCIVSC	['PFam:Cas_Csy4_PF09618.12', 'Function:CRISPR-associated protein (Cas_Csy4)', 'Evalue:7.4e-26'],
KY883634.1	Vibrio phage JSF5, complete genome	ASV41400.1	127596	128574	ASV41397.1	Cyclic phosphodiesterase-like protein	MWNIQSIPFDPVQRCRTIAEAIGEVVPDLLGSLTVSSNSYKIDLTDITTPATYTLDTEVMDLDTGVTAVVNLTFTSIGTETVDELYTALVDTFSAATPLLYFSTNLDFTLDVGKYFTLAAKEGVGFVQGITVSPNITITEELVAAPIGKPAAYMQYGKQPICQYPLIVVTPILHEEHNSVYGKGSIEVDGVQRPYVEAYIKMRVSVRCESGDYQQVLTNGTPSAGYILNQFKRRIQYDNHRQTFFEKVNASIQKD	N/A
KY883634.1	Vibrio phage JSF5, complete genome	ASV41400.1	128573	128993	ASV41398.1	hypothetical protein	MAQWKLVKEKVAYLKVETKLPATWHNGVLVQPPPTITYQSFPCLWEPFDPDEAELLPSGVKTTEAKWLFTEKLLKTWDDATTNSTKADIIYFADPSKATGKKPQAYEVWRAEEWIENDGFLLLDNTQHDYVVIKEGRLK	N/A
KY883634.1	Vibrio phage JSF5, complete genome	ASV41400.1	128998	129514	prokka	ABC transporter C-terminal domain	MFVLKFTELENHIAELERRIKALEKADLFYGYHQMQQSHYSGFNYPDLAAILSAGSSTANIPARPIFDIMQPLVKVNTTKFKTALRGYLTNLKGKPTKSIDDIGKAFWEEFRPTFNLVMGNEAYLTANSEGVKRQKLLDGADPNKPLYWTGDFAKHMSYFKNNTLVYSNNG	N/A
KY883634.1	Vibrio phage JSF5, complete genome	ASV41400.1	129615	130296	ASV41400.1	T5orf172 domain	MIQEKDKYVVASVTILESNQATNTSTGEVIQITPEMKCVYFYMREKYCMSIKYNNKYTESWESIVATVAPMSGQKLKKLSKALRDIGLVITLSKKDSSKQVVDVCDVEGWVFSNDKQHRKTVIDYLYVINFKKDGCIKVGRSFDVEKRTRQLLRVSNHKQDEIDILAVYTGTHQEVYDTEQRIHEELARGGYYHNDSDWSVETFDPDCENVLFHLLDKSGLSEGAW	['PFam:T5orf172_PF10544.11', 'Function:T5orf172 domain', 'Evalue:3e-07'],[' PFam:MUG113_PF13455.8', 'Function:Meiotically up-regulated gene 113', 'Evalue:7e-05'],[' PFam:T5orf172_PF10544.11', 'Function:T5orf172 domain', 'Evalue:3e-07'],[' PFam:MUG113_PF13
KY883634.1	Vibrio phage JSF5, complete genome	ASV41400.1	130474	131203	ASV41401.1	Phage antirepressor protein KilAC domain	MKNEAHKFDHQVFGELQVVVYEDKPHFIANEVSDILGYKQHKDGRAHCKSLIKLSLPDLRKLGLESLATNPQGIIICPEKDVYRMVMRSNLPKAEEFQDWVMEEVLPTIRKTGGFVSDVDQIIDTFYKDEKEDIKAIIRASLVFRKENQHKIDFANDVTETVGWQDMNSVAKVLGLGRNTLFRYLREIGILMDNNLPYQQYITQGYFRVNPVTKYGRQFNVTLVSGKGEVWIHKKLKEHNLI	['PFam:ANT_PF03374.16', 'Function:Phage antirepressor protein KilAC domain', 'Evalue:9.8e-20'],[' PFam:Bro-N_PF02498.19', 'Function:BRO family N-terminal domain', 'Evalue:1.3e-15'],
KY883634.1	Vibrio phage JSF5, complete genome	ASV41400.1	131323	131749	ASV41402.1	Toxin Ibs, type I toxin-antitoxin system	MFKHLIVLVILVLSASVYAKCPVEEVIYTPHWRENFTRFPAAERLYVVQKIDRGDFTILVLDGLQMVILGYKEEFNNIRKGVAMSKIAGEYFGRIDVDLGLTDLSGFPVDKEVWIPITVKDLRDMCSSEAAKDSFWVHRQK	N/A
KY883635.1	Vibrio phage JSF6, complete genome	ASV41445.1	22928	23207	prokka	hypothetical protein	MITLDYLKSRVELTEEKDFVFRWLKIENPSKYSSFNSRYAGNLAGSMREDGYIIVNFEGCGRYFLHKLAYVLQQYTRYFFSARRDRPHRFRY	N/A
KY883635.1	Vibrio phage JSF6, complete genome	ASV41445.1	23169	23601	ASV41438.1	AP2 domain	MPDVIDHIDLDTRNNLADNLRDGTGKVKNQRNRKGIGACGYKGVSFSDKTGNYRARIVVNNREVNLKTSKCIQPCIEFYKATCVHLNYPVLKEYTNVPDIKLPKRVINLIDKAFSYTVVDKQSQYVGVGWNKKQGKWNAIVVV	['PFam:AP2_PF00847.22', 'Function:AP2 domain', 'Evalue:9.6e-05'],[' PFam:HNH_3_PF13392.8', 'Function:HNH endonuclease', 'Evalue:0.0014'],
KY883635.1	Vibrio phage JSF6, complete genome	ASV41445.1	23771	24323	ASV41439.1	Hsp70 protein	MATLPTIETYFIVDPRTNKIVTSTTLNEVGKWQFLQLGNYTSAQPLVVNQGMSAKITFQPVDITFSQSNGLEINYDFDNQLFRPQTIGDLFLTEIRFKAKCSAQNGYADLLVTSPSFLYNPVTAQTFNLTKGAGVEQFITVNGSIFVGEDLKENGFEVSIRAGDGNFSIYDVSFLSCRIGSGK	N/A
KY883635.1	Vibrio phage JSF6, complete genome	ASV41445.1	24544	24961	ASV41441.1	hypothetical protein	MGTLPLGFQANLHPDEEGTIIIGVPAVFEPKIVFSSTPTTQVRVSQSDPAEPDAFSDGGWSNSVHPASANSIPWFNSTLGRRFMTNLPVQFRVSDLSTFNPNTSVISVNYTMSGSMVLVNYPVVSAYEKEYCVLEWGY	N/A
KY883635.1	Vibrio phage JSF6, complete genome	ASV41445.1	25276	25678	ASV41443.1	hypothetical protein	MIDKDIIEQLNKARQNPIRTVEVTREIIWDESVQFAKEGNEHFFEKLSLCQEEGRYAVVQYDGGFPMMIDMRKNNESDKMKVTIVDKHVYDIIMDAIETYRLYTHYYVNAYEFVLVYCLTRHIDLVEYGIIDL	N/A
KY883635.1	Vibrio phage JSF6, complete genome	ASV41445.1	25721	26288	ASV41444.1	hypothetical protein	MSYHFIRGYRELWKYLAKKTNGGIDEFGSAQLVRAWFKTAEGEVVRCGSWQTLFQEMNNRYGTNFIPHKCRDSRNNYFNIALDEGDIPLVEDKPTVEAKSLISLSPKEDEEVLNALQEQEENQAAEEKAVEVVAAKEPDWKWIESLSNTKEDKLALDQYAAEEFDIQLNKRNTLENMIVVFKEALAAK	N/A
KY883635.1	Vibrio phage JSF6, complete genome	ASV41445.1	26420	27659	ASV41445.1	Meiotically up-regulated gene 113	MEFVNEELLTEGQKSKIGLQWETPKGGVLTVIGVVSGKTLDKTMFALTCSICNKDRELFPQPFVRNTAVISNKRVCCNCVPSFRFTVQQYEVLAKRYCEALGVESLGMSGEFKGDRTIWKIKYKGVEDFTSIESLSNGKLSYKLSCLKRAGKIPLCNFESFLDKVSPLFPEGTIFSLSMDKTWANAKGTYYIYKCPVCSEDMYTKAGVCTGRFISYRGSLSKGIKACRCSKGYRWKKDEIELYLNHELSKIGWKF	['PFam:MUG113_PF13455.8', 'Function:Meiotically up-regulated gene 113', 'Evalue:0.00071'],[' PFam:T5orf172_PF10544.11', 'Function:T5orf172 domain', 'Evalue:0.0014'],[' PFam:MUG113_PF13455.8', 'Function:Meiotically up-regulated gene 113', 'Evalue:0.00071']
KY883635.1	Vibrio phage JSF6, complete genome	ASV41445.1	27700	28720	ASV41446.1	Phage major capsid protein E	MARMGDFGVVDYTSLMALAPRSKNFLELLGVFSESNTRYIDSRYAEFEREEKGVTKMNAMARGGSRKYIGSEKARKEIIEVPFAPLDGVTVASEVEAFRQYGTESQTASVEALVQRKIEHIQRSHGIYIRDCQYTALLEDKILAEDEDGNEITALAKNFSTLWGVSRKTGAINTTTAVNPFSVLATKRQEIIDSMGENNGFTSMVVLCTTRDFNAIVDHPDVRAAYEGRDGGAEYLTRRLGDAVDFQVFTHKGVT	['PFam:Phage_cap_E_PF03864.17', 'Function:Phage major capsid protein E', 'Evalue:1.5e-23'],
KY883635.1	Vibrio phage JSF6, complete genome	ASV41445.1	28745	29129	ASV41447.1	Bacteriophage lambda head decoration protein D	MAISYRKKVTLHCADPKLSMESVLVTVTATMTHGSALVAAGTEAAKADVANVVGFIDDQQFGEFKPAVGTTALVNVVKRNAIVNSDALVYSDDQDGLSAPEVAALAAAVEGKNLLIQSAVTDFSRLV	N/A
KY883635.1	Vibrio phage JSF6, complete genome	ASV41445.1	29144	30206	ASV41448.1	CdvA-like coiled-coil domain	MDLDKYSEVTDLNFDKPNPHLAICHKSQGYSANLRPEALLFKSGNPVPTKEIIKSLEGVVSEQELIKMTYRNMKSSLEETLEKFLRENISSNGEYIWVEVVDFNDDMVAFHFQGTLWAVNYTATEDGIVTLGEDLREASHRELYVDSETGEELIKASFWVQEKNPKTEEEKSSDDSGEIEGEGQESDSQDTPVKLEEGNDMTDKVDVQNLSAEELLKSTVFQELMKAQREAWEAEKEAELQKAARDAQTTELVKS	['PFam:CdvA_PF18822.3', 'Function:CdvA-like coiled-coil domain', 'Evalue:0.049'],
KY883635.1	Vibrio phage JSF6, complete genome	ASV41445.1	30214	31051	ASV41449.1	Putative phage serine protease XkdF	MKKEFLAFLKCFGKVNEDKVIEDIQKSADAVKSDVEVKKSHDYKNQISVEIIAEPFTPDAHGMYYSDTTIEKGYQSFDKAWKEGRLSMNLFHQIDDVDKKYVELLKHYIVPFDCEVNGQKVKAGTWCAEVKFHDSTLWKARTTPLEDGTTEIAGLSIRGWGVVNDPRELVKAKVTKDDNGNLVYRGEKFVGYNKPMKDSGDKQGKVLVKDGDKIAVVRFGDPSMPDNQSEEANDNFYARFGNQKGIDDKFSPLYW	['PFam:Peptidase_S78_2_PF14550.8', 'Function:Putative phage serine protease XkdF', 'Evalue:8.6e-11'],
KY883635.1	Vibrio phage JSF6, complete genome	prokka_annotated: starts with AA "MKHKRTRYYT"	31722	33249	ASV41451.1	Protein of unknown function (DUF935)	MTNRNRARNNRQQKKLLTKALQNTTREQRGSGVQKGTIAIEAIRRMKDALRPHELSQGQRYHTYQMMLLDAAVWSSWEIRKFLMQEAIANGKFKYDKTNPISSKIVQYLEYCINTMEYQTLRSIAGQSEDGVYNSFAPFEVVTWEGTGDYIGYRTLRNMTYIDPLTLDRSRPYETADGGNRIVNWRQNKSAFRDTTGTGLSLQSSVSGIQDIDARKVAVVCYGGTPYSPITSSCFDAAYDPWCEKRLINSFLLQG	['PFam:DUF935_PF06074.14', 'Function:Protein of unknown function (DUF935)', 'Evalue:0.027'],
KY883635.1	Vibrio phage JSF6, complete genome	prokka_annotated: starts with AA "MKHKRTRYYT"	35259	36450	prokka	putative Zinc-ribbon domain	MKHKRTRYYTPEDVELHNCEFKTDNKKFKDLTGQVFGQFEVLKMKERSAPHTWWFCKCGCGNIQAKSTNQLNRGSTSCTECSFIKAGKDREKPLEDEILIVNSKHPNLELISRTKSKKEQWLWYCSECNTPYKHRLDHVTSDRKTCRCNPHKFQRWTKQLREFQIREACVERGLKFLGWLGEYENKNTTRMVIKCKNHKHYDVAINNFMNGHGCPHCAEEKRGDGLRHHASRIEVEGRKIFGNKFDYSKYDYICS	['PFam:DUF4379_PF14311.8', 'Function:Probable Zinc-ribbon domain', 'Evalue:3.5e-05'],[' PFam:CxC5_PF18718.3', 'Function:CxC5 like cysteine cluster associated with KDZ transposases', 'Evalue:0.00072'],[' PFam:MUG113_PF13455.8', 'Function:Meiotically up-reg
KY883635.1	Vibrio phage JSF6, complete genome	prokka_annotated: starts with AA "MKHKRTRYYT"	39046	39229	ASV41459.1	Protein of unknown function (DUF3039)	MQCICGRFYTPAVYTDESLDICPACINASNPKSYTSRDDYVHAHINDDSGLYSEDEVNSY	N/A
KY883635.1	Vibrio phage JSF6, complete genome	ASV41482.1	45038	45380	ASV41471.1	protein of unknown function (DUF4132)	MSKFVIEEVIKNSIDRDTEGNPIDEILFTVVSWQGRNFLYVGKFNEQDWLGDSKIAECVSGDYRKRYGDIKGWLKSILKRTDNRLEKIMEQRQALQDECDELYELKYKLWEVL	['PFam:DUF4132_PF13569.8', 'Function:Domain of unknown function (DUF4132)', 'Evalue:0.048'],
KY883635.1	Vibrio phage JSF6, complete genome	ASV41482.1	45490	45718	ASV41472.1	Kyakuja-Dileera-Zisupton transposase	MNKYILINQESAYHEYAVIVADMIHTDGTCDYTLSVTENPFDATKFVDIAQAYDIIGNLTEHMSMGEWEAVLLEE	['PFam:KDZ_PF18758.3', 'Function:Kyakuja-Dileera-Zisupton transposase', 'Evalue:0.024'],
KY883635.1	Vibrio phage JSF6, complete genome	ASV41482.1	45720	45879	ASV41473.1	hypothetical protein	MALLVNECKVRFYNGDKFVFYRVDKGLWRFAADESDSTWIPSQIEDEIKEWE	N/A
KY883635.1	Vibrio phage JSF6, complete genome	ASV41482.1	45943	46447	ASV41474.1	hypothetical protein	MKIDYLNTISTGYVFGTYGESGWSEKYDGDVFSIDHKKGLVYLGKEEYTFDNKQQSWFYTHFPPVVIDYKTETVTVWATYDQSFSFPLKYLPNSKKKHKHIDDYIKYFTKYLGDQHGDSTVKSLVSSLVSDMFHTKYGLKSSQKSKDLLTTLQESIVFMEDNIKLEN	N/A
KY883635.1	Vibrio phage JSF6, complete genome	ASV41482.1	46480	46570	prokka	hypothetical protein	MTYALKLEMWDDGDCESLDLAHFTLANTS	N/A
KY883635.1	Vibrio phage JSF6, complete genome	ASV41482.1	46566	46698	ASV41475.1	Protein of unknown function, DUF488	MDEVCLACYCKAGDFCHRHIIVDMLEKVCKANGIDFERGGEIT	N/A
KY883635.1	Vibrio phage JSF6, complete genome	ASV41482.1	46779	46947	ASV41476.1	hypothetical protein	MNLTDILKEVGDYNIKLQFLSNSTVAVKDKKKTNDTEVTFATDMVNSDGIQEWWR	N/A
KY883635.1	Vibrio phage JSF6, complete genome	ASV41482.1	46947	47136	ASV41477.1	hypothetical protein	MNENKDYLLLRVSYDKRDFIDDETLQKYYGGDIVTYLKQLLEEDGRYGFIDWFEIEDIVEGK	N/A
KY883635.1	Vibrio phage JSF6, complete genome	ASV41482.1	47132	47351	ASV41478.1	hypothetical protein	MTKRKSKWISSIHTNLYEDDTLPHYKGEYLLDEKVWMEAGMYMSGYESSMPEIMSDEEITDTVDEFIGRMMK	N/A
KY883635.1	Vibrio phage JSF6, complete genome	ASV41482.1	47343	47601	ASV41479.1	hypothetical protein	MATYILRGKDWDKKDKYSFLEYVIYRCEYTGVVLNPPDIGWERLKYAEEFDSYEVAYSTKKLVDPFDQLLDVVELNVAWEDYHRD	N/A
KY883635.1	Vibrio phage JSF6, complete genome	ASV41482.1	47603	47837	ASV41480.1	Cadherin-like domain	MKPLLKIQDGIVEGTFDVVDVNSRYQRIVGTFISDGEGKYTFEPYHLVAGFVAIPMRLSDEEQYQIDWIKYELEGGI	['PFam:Cadherin_5_PF17892.3', 'Function:Cadherin-like domain', 'Evalue:0.048'],
KY883635.1	Vibrio phage JSF6, complete genome	ASV41482.1	47845	48133	ASV41481.1	hypothetical protein	MKETVGILEKIKRELRAFSVEIRYGDAFDNDGEHTFLSIAIYTEMLDNPIEIDINLDKVLTGDINIDTMLEELKFELDCSLNTVNFYSHYSERVH	N/A
KY883635.1	Vibrio phage JSF6, complete genome	ASV41482.1	48492	49803	ASV41482.1	T5orf172 domain	MRLTKRQQEFIGSTFPTPEGGILTVTGVVGKSSSNNAIFGLECSICSRDLELWPKGSISSTKGSLMRGYTPCGCAKNPNWTEGQNLIRVKRECSKRGYKFHGWWGKYKGIETKLNLENPITTNCWQSTNMNSFFNGSGDPVIGRKKTVQAVLISDKQHIEDFIKAGFTEGYKFWRSERLSKEGYKRYWNYTCSTCSSDEYVEAGLCSGVFESPISGLKVGQKSCRCSETFRWKQEHREYQIKKVCKEEGLIFTGW	['PFam:T5orf172_PF10544.11', 'Function:T5orf172 domain', 'Evalue:0.0038'],[' PFam:DUF4379_PF14311.8', 'Function:Probable Zinc-ribbon domain', 'Evalue:0.039'],[' PFam:T5orf172_PF10544.11', 'Function:T5orf172 domain', 'Evalue:0.0038'],[' PFam:DUF4379_PF1431
KY883635.1	Vibrio phage JSF6, complete genome	ASV41482.1	49889	50273	ASV41483.1	hypothetical protein	MISQKYIDREKLIWKLMCTNDEGDDNSHKVISYFVKKSHGQTIDITGKVYQPKKVEFVKLVNSAWALAQWDDVIHTKKGDIRKKYVDKVLSMSDTYLALGHYLEQVRCEGTKNALLSWQEFYLLKGE	N/A
KY883635.1	Vibrio phage JSF6, complete genome	ASV41482.1	50278	50461	ASV41484.1	Hemin uptake protein hemP	MNKLILTKVDNLLWDGQLYVDNILLRSYDNLTAFEIHQRVSEVVGVNKYQTVRIDLEGEE	N/A
KY883635.1	Vibrio phage JSF6, complete genome	ASV41482.1	50460	50718	ASV41485.1	Raf-like Ras-binding domain	MNPEDFIRMMHGGSGNNNVLKRNPTTTELDEFINRAMQKRDMNPQMLYLDLQNKLEPQRGVSMLSFEEAEIYPMVMNRLVERFSK	N/A
KY883635.1	Vibrio phage JSF6, complete genome	ASV41482.1	50729	51152	ASV41486.1	Protein of unknown function (DUF4022)	MLVFKKNWIYRYNEWCHGNMFTIGNVNDSKSICSYFWKTMWNLVPVNLMYSMIAHTPAVAGLWLKKFEYFDKLTGLPALYTFLVAGYLSLAAFGLILVGLAIIQSKFENRKQNSDKSPNLVIEYIKTKKSKICPMIEWED	['PFam:DUF4022_PF13214.8', 'Function:Protein of unknown function (DUF4022)', 'Evalue:0.025'],[' PFam:DUF4022_PF13214.8', 'Function:Protein of unknown function (DUF4022)', 'Evalue:0.025'],
KY883635.1	Vibrio phage JSF6, complete genome	ASV41482.1	51151	51862	prokka	hypothetical protein	MMNKKAIFISAQQPRSGKDLSAKYLQSFFTDLGYNCEIHAFKDKLIQVACDILNISVDEFLDGYDETSEDYLSRFTKQEQLTRFDIVTLLNSVQNKWWKDVRLYNVNGRFYSKREWIIHVSENIFKPHCGKDYFGQAAANHIDNQDIILYSDSGFAHEAFPVIEKVGKDNCLVVQLIREGYNSGIKDSRKLLEPEDFPEHLRPQFVQVSNPNCPEWQEVLERKLRLKVANKVLEGM	N/A
KY883635.1	Vibrio phage JSF6, complete genome	ASV41482.1	51858	52470	ASV41488.1	hypothetical protein	MKKKIAIDIDLVCTKDLGIDWYEYLVSNHGDYFYDESYERFCKDVENNQVDYNIAKYFDLPWWVYSMAFWKQEDLYDKEVLAESCYDVVKNLWQAGFEIYFLSHTTFEHIHSKYRFLQRNFDFLYESGDLHFVASKSKCCMGGSAAIIIDDRISNLNMFKHVDTLRILYDTPYRQDVVSTEEYVVAKSWVDIEDIICKWMEEE	N/A
KY883635.1	Vibrio phage JSF6, complete genome	ASV41482.1	52470	53181	ASV41489.1	hypothetical protein	MNKKEFTIEDVLYMYDTVEKWNIYCGNLTSDKSLIPMYHGLSKAEFYGKGEFLEGYNSGDLVMQLDGLGDLSYTVFEWDMLQLGKMYTPRKINKIPFYILDGWTKDLFKLVKRLDHSINLEYSEYAAADLISLLTCYSDVADIRGVFDAVTVSNYSKIPLVSEVVDESHTLDNEVKRIEAQGRYVQVDYKLLDSDDGQRVIFTAMEDLQDGVVFSKPKIIKSRAFKEVCDLSQFIY	N/A
KY883635.1	Vibrio phage JSF6, complete genome	prokka_annotated: starts with AA "MIPENEWTKG"	52470	53181	ASV41489.1	hypothetical protein	MNKKEFTIEDVLYMYDTVEKWNIYCGNLTSDKSLIPMYHGLSKAEFYGKGEFLEGYNSGDLVMQLDGLGDLSYTVFEWDMLQLGKMYTPRKINKIPFYILDGWTKDLFKLVKRLDHSINLEYSEYAAADLISLLTCYSDVADIRGVFDAVTVSNYSKIPLVSEVVDESHTLDNEVKRIEAQGRYVQVDYKLLDSDDGQRVIFTAMEDLQDGVVFSKPKIIKSRAFKEVCDLSQFIY	N/A
KY883635.1	Vibrio phage JSF6, complete genome	ASV41553.1	83989	85309	ASV41547.1	Nicotinate phosphoribosyltransferase (NAPRTase) family	MGLQYFIKEVLIKQWNETFFSKTKEGAVGEYRRVIESMLGKPIDTKHMEALHDLGYLPILIKALQEGSVVGYQIPTLTITNTVSGFGWVTNMLETVLSSELWGISTSATTAYAYRKRFEKEQSLKDLGMIPFLGHDFSYRGMFGTQAAAQSGFGHLCSFVGSDTIPAALFAEEYYGAKIDKELVFASVDATEHSVMCSYGTEGEQASLEHLITNVTPSGIISVVSDTWDFWKLVTEYLPNLKDKIMSREGTLVIR	['PFam:NAPRTase_PF04095.18', 'Function:Nicotinate phosphoribosyltransferase (NAPRTase) family', 'Evalue:2.7e-49'],
KY883635.1	Vibrio phage JSF6, complete genome	ASV41553.1	86966	87182	ASV41550.1	hypothetical protein	MRATYIIKSVLDKLDPYVAVCFHELLAGKSLTAMNQRKQRAVDSNNWDKYHNIGLAVELYKQNKFMIEKGV	N/A
KY883635.1	Vibrio phage JSF6, complete genome	ASV41553.1	87184	87370	ASV41551.1	hypothetical protein	MRISLHDSAETHLLELCKSLGGSPSQVVKLLSKAFNNHINKGQPLELQGVIYVKQEHKQED	N/A
KY883635.1	Vibrio phage JSF6, complete genome	ASV41553.1	87338	88022	ASV41552.1	Firmicute plasmid replication protein (RepL)	MSSKNTNKRIDQEFFPSFSKVFKAGSIAFIKDHQEVSIPWDIYSAVIYSFLLNKFEYHNQLSISQDAISSNCNCSVDVVKSRLALMEDAGIVKIKRQPNGSGLMKANLYTNVIDITKSNKYRLINSKFTQHYYDLMKDRKKRLALLDGVVLKRSWTSHQVRNYLANRNYELVTGVYLDGDKLSSKLYMKYYNDKPEHDLSQGFKLNDEIREYEYNTLIDNAIYEEDL	['PFam:RepL_PF05732.13', 'Function:Firmicute plasmid replication protein (RepL)', 'Evalue:0.048'],
KY883635.1	Vibrio phage JSF6, complete genome	ASV41553.1	88018	88804	ASV41553.1	T5orf172 domain	MIYIVKLKNDHDDLIKLGYTSNLQERLDYYKDYFSEVSLLWTFEDPEVKHYRLEKDLNSVYLKSLTVRPVTYFGGYTECYHTSSFNYLIKTLKEKSLESYYRNTQPSLNRVLTATNFTININNPSLLLCTAFKSLTTGEVIKFDGVLLKIYLYMLGRYNFYQTHNADYIETFDRICTAATGMDYRGNGTNRGRIKTLRGLGLIDVETDLNGKILVGGVKVVNTVDDILTEWQPVNEQLDYYDSKEGREERKKQKL	['PFam:T5orf172_PF10544.11', 'Function:T5orf172 domain', 'Evalue:0.00044'],[' PFam:T5orf172_PF10544.11', 'Function:T5orf172 domain', 'Evalue:0.00044'],
KY883635.1	Vibrio phage JSF6, complete genome	ASV41553.1	89063	89429	ASV41555.1	hypothetical protein	MHIMYSKKEPHIEIKSHHVRLFSGHLNYTNSFEPKLFKGSLADKALSWLYDCELLKVKLSEVNTYSKSVYCWLYQKDSGEVFKVWGLDNHEPNTSKLLPNNKVMINGLGVFDYEDFQIFEF	N/A
KY883635.1	Vibrio phage JSF6, complete genome	ASV41553.1	89538	89868	prokka	hypothetical protein	MQTQNINEYEQHLTQIKIRVNDNTLLQKWVNHLDNLSVADRELACVTFVTAGNSVILEFDSLYYAIVYYDSNRNFLKNEPIISLGIDADVEMMTDWDRESLEMKKVVRF	N/A
KY883635.1	Vibrio phage JSF6, complete genome	ASV41553.1	89972	90131	ASV41557.1	hypothetical protein	MQFVPTHTSIDLNQLVMVKGGVVYVQSEDLADVEAIGYSWEYNSEYLIPLQK	N/A
KY883635.1	Vibrio phage JSF6, complete genome	ASV41553.1	90150	90435	ASV41558.1	Glycyl-glycine endopeptidase LytM	MKKLALAIIILLSLGFSLKSEAAQPESYSVEQEHITIKKDSYGLDKALCYFSDKNGKHITNKIVTITAQYDNLYIIETLMNRQEHVRVHTVECK	N/A
KY883635.1	Vibrio phage JSF6, complete genome	ASV41553.1	90545	90737	ASV41559.1	Ribbon-helix-helix domain	MDFQQITQNETFQQYILLEALKLLSKDTGINIECLIEQFPNNAKLREECAKIAVETAKILATK	['PFam:RHH_3_PF12651.9', 'Function:Ribbon-helix-helix domain', 'Evalue:0.026'],
KY883635.1	Vibrio phage JSF6, complete genome	ASV41553.1	90746	90953	ASV41560.1	hypothetical protein	MKTLNKTYKAYNTNTLKSVKVTGYHLVKELLKYGVSLENVAFFAKSKQSIYNTSFKTEFGNLHIDLVK	N/A
KY883635.1	Vibrio phage JSF6, complete genome	ASV41553.1	91115	91307	ASV41561.1	hypothetical protein	MTFYVGKCEEENKSTVFVYEILLNKPKFIGCRLLEDLESAYQKAIEVISNKRWYQKDYELIEI	N/A
KY883635.1	Vibrio phage JSF6, complete genome	ASV41553.1	91477	91654	ASV41563.1	hypothetical protein	MQTTANYFCSFQKVKPYKPTFSFGEEYQQAEERSRKKGKIDRRKARDNKRNWMIAEIG	N/A
KY883635.1	Vibrio phage JSF6, complete genome	ASV41553.1	91749	92040	ASV41564.1	Protein of unknown function (DUF2972)	MLKWLFAPPEKALKDECAQRAVNEMCISRKVQEYAAEEKKLLALHLNIIEDLAQALKSEVKRKEHKVFQCKDFMDRLVLTRDRDGKIVVLDYHEID	['PFam:DUF2972_PF11186.10', 'Function:Protein of unknown function (DUF2972)', 'Evalue:0.035'],
KY883635.1	Vibrio phage JSF6, complete genome	prokka_annotated: starts with AA "MKGEYKVGWK"	102190	102433	ASV41588.1	Rubredoxin-like zinc ribbon domain (DUF35_N)	MKQGVYININGSYERVDSFRHSTERVFTKAHDKIAPEGRIFVVKCKDCGGSTFEDDGRFINEFSCSCCVESYTEVFFYKD	['PFam:DUF35_N_PF12172.10', 'Function:Rubredoxin-like zinc ribbon domain (DUF35_N)', 'Evalue:0.0087'],[' PFam:CoV_NSP2_N_PF19211.2', 'Function:Coronavirus replicase NSP2 N-terminal', 'Evalue:0.019'],[' PFam:DUF5486_PF17588.4', 'Function:Family of unknown
KY883635.1	Vibrio phage JSF6, complete genome	prokka_annotated: starts with AA "MKGEYKVGWK"	102633	102852	ASV41590.1	hypothetical protein	MWIKISSEEYYYIYEGIRLNPSLKCINVGDYPDLFEVEFHLNDKPILSKAEQDNYDESDYYLPTITYYKWEE	N/A
KY883635.1	Vibrio phage JSF6, complete genome	prokka_annotated: starts with AA "MKGEYKVGWK"	102854	103085	prokka	hypothetical protein	MIKGYYVDLEGAVVTVVENDAKLYNSWGEVLLEQKETYTSVLTGGWEEGEGFRVDQEYVLWTSLKELAKIIEGRGG	N/A
KY883635.1	Vibrio phage JSF6, complete genome	prokka_annotated: starts with AA "MKGEYKVGWK"	103322	103631	ASV41592.1	hypothetical protein	MCGTTTRVKRAELLQEFVICLEDYNHLLHKETIAAIVTTDGAIILQLDTESPLTEWYRFKQDDQTLVVRSKKLYSVDDVAKQMQLFCEGEERRREFINNGGE	N/A
KY883635.1	Vibrio phage JSF6, complete genome	prokka_annotated: starts with AA "MKGEYKVGWK"	103633	103984	ASV41593.1	hypothetical protein	MCKKEKCPNFDKCKCGTPKQVLEGVNTVLGIDHEIKGDNNRYENLTWIPMTTSPHHISNQSSTNEFNLDTIAIAVGEWDYAEKVYNFVPESEVREELGIISYISPLGVFDNQEEEK	N/A
KY883635.1	Vibrio phage JSF6, complete genome	prokka_annotated: starts with AA "MKGEYKVGWK"	103986	104559	ASV41594.1	hypothetical protein	MSKKPAIKHELNKYGMENISYNNKLSIYQLSSDNDCKVVISCDKGDIEDIISQVKRHVDGVDHVHGVVEGTDKSYVIEGNEKDYFESRAEAILYMLDPEDEFESLTLTSKYSYTLSNKPDDVVKGSTTSRTAYKSGTLHEVIEDLTYMPYIHKLSGFIDKQKVDLYRLSLRIQEKLEMQKETRDVMEKIL	N/A
KY883635.1	Vibrio phage JSF6, complete genome	prokka_annotated: starts with AA "MKGEYKVGWK"	104555	104726	ASV41595.1	Protein of unknown function (DUF1778)	MSKKVTIKLDNLTKEDYDTLMIAASIVGKTIEEFVIDAALERAEEVIDTLAASFGE	['PFam:DUF1778_PF08681.13', 'Function:Protein of unknown function (DUF1778)', 'Evalue:2.3e-07'],[' PFam:ParD_PF09386.12', 'Function:Antitoxin ParD', 'Evalue:0.002'],
KY883635.1	Vibrio phage JSF6, complete genome	prokka_annotated: starts with AA "MKGEYKVGWK"	104732	105074	ASV41596.1	hypothetical protein	MQVFEFVSDKGYTVEVELFDTPPFRSMESRDDYYGGVDILDVKVYDLSTGEPVYMHGITNEEIIQEWEMHKDTQTMREDYGHLSIIGEEWFREEQGICMSKLNKVKLAKMIGD	N/A
KY883635.1	Vibrio phage JSF6, complete genome	prokka_annotated: starts with AA "MKGEYKVGWK"	105092	105275	ASV41597.1	T6 antigen Ig like domain	MSNKPLEIGQVREIEVCGTKYQVINFDEKFVYIQTINAGAEDDKIYRWDVQMCDRDIVVM	['PFam:T6_Ig_like_PF18002.3', 'Function:T6 antigen Ig like domain', 'Evalue:0.022'],
KY883635.1	Vibrio phage JSF6, complete genome	prokka_annotated: starts with AA "MKGEYKVGWK"	105429	106404	prokka	T5orf172 domain	MKGEYKVGWKRLTSCGATLEIVRENEDNLFIVCSRCHSDFELFPYPIVKPKTHIRKLKSKDPCGCVRSYAWSEAQRVIQIQRVCKNLGYIFHGFVGKFSGNKTYLDLENPETGNRWGSCNIANFLNNGRGDPIIGRQITTKARAISIEDRLQHVEEILKEEGIPQEITINTISKRGRSYTSFDWVCARGHKRVSTFNNFINHNQRCGDCHHIDNNFSGFVGGVYTGRLDDNDFIYILGLENNEESFIKIGRSFNV	['PFam:T5orf172_PF10544.11', 'Function:T5orf172 domain', 'Evalue:3.2e-05'],[' PFam:MUG113_PF13455.8', 'Function:Meiotically up-regulated gene 113', 'Evalue:0.012'],[' PFam:Cytochrome_C7_PF14522.8', 'Function:Cytochrome c7 and related cytochrome c', 'Evalu
KY883635.1	Vibrio phage JSF6, complete genome	prokka_annotated: starts with AA "MKGEYKVGWK"	106387	106606	ASV41599.1	hypothetical protein	MNLKDYTDPNDIAKAIRFGLFTYQSVLNHAQRLKLVGDPKYTIYSEGCKVYTVNKKQAIANFLRGWSNEGGV	N/A
KY883635.1	Vibrio phage JSF6, complete genome	prokka_annotated: starts with AA "MKGEYKVGWK"	106677	107145	ASV41600.1	RNase H	MVEIWTDGSSIKYDGKWFGGSGVILQYKGTIKHLSETLPDYTNNMSEIYAMILGLESLKRRCDVTIFTDSKYSLQCVTDWIPKWKRNGWKTAGGSIVKNKELIVRLYDLCQQHNVKFIKVKAHSGIDLNEKVDRLAYEAATKGKEEYEKIYAKQR	['PFam:RNase_H_PF00075.26', 'Function:RNase H', 'Evalue:2.6e-33'],
KY883635.1	Vibrio phage JSF6, complete genome	prokka_annotated: starts with AA "MKGEYKVGWK"	107116	107317	ASV41601.1	RNase H	MRKFTQNKGEVKNKELIIDLYKTTQKHHVTWVKVAAHSGVYFNELADRLACEASAKSKEEYEKGVL	['PFam:RNase_H_PF00075.26', 'Function:RNase H', 'Evalue:1.6e-10'],
KY883635.1	Vibrio phage JSF6, complete genome	prokka_annotated: starts with AA "MKGEYKVGWK"	107306	109346	ASV41602.1	DnaB-like helicase C terminal domain	MFYKKEVKSYNDYYSSGKAVRNLSVKDILAFPIKGNPDRQLTQEAAEYFQIRQEYSQEDGTTIVATHFPSYNQSGEITGFKRRDWTLDKEDRFHFTTIGTVKTKNMMFGQYQTSQGTNRKTLVQLEAEEDTYCAWQAALDNLRSQVHELGNRSDEKAKSLRGYLAAIESSRIKISTGDISGQIITLPFVGLNVGAPNAAETVAHNEKFVKSYSKYVLALDNDHLTEEERIKYSNNSARGEEATNAIASYLLTDNI	['PFam:DnaB_C_PF03796.17', 'Function:DnaB-like helicase C terminal domain', 'Evalue:2.3e-07'],[' PFam:AAA_25_PF13481.8', 'Function:AAA domain', 'Evalue:8.9e-05'],
KY883635.1	Vibrio phage JSF6, complete genome	prokka_annotated: starts with AA "MKGEYKVGWK"	109361	112073	ASV41603.1	DNA polymerase family A	MKGLYIFDSEGDGLCGKSIPDEDHITKFHTLLFKEYGKDNWNLFLDFNHPDFQEAKKFAESKGVNLKIMDFSEFNDWVVTYPTAIACQNLEGFDMLAFSHILGTKYEKIPVEKINGKEIRVFDTLSMSRGLYPDRPLPRGCPAKVKNPQGGKAKSIGPHSLEAWGVKVANKKVAIEDWKGLPLWKYVDRVWEDVIINELQWNALIKEMQDGKDKGVDWKMALKHNLLADHLMQVQEEQGVVFREDKALELVDKID	['PFam:DNA_pol_A_PF00476.22', 'Function:DNA polymerase family A', 'Evalue:7.7e-14'],[' PFam:NAD2_PF18782.3', 'Function:Novel AID APOBEC clade 2', 'Evalue:0.026'],[' PFam:APOBEC_C_PF05240.16', 'Function:APOBEC-like C-terminal domain', 'Evalue:0.032'],[' PF
KY883635.1	Vibrio phage JSF6, complete genome	ASV41635.1	261	777	prokka	hypothetical protein	MFVLKFTELENHIAELERRVKALEKADLFYGYHQMQQSHYSGFNYPDLAAILSAGSSAVNIPARPIFDIMQPLVKVNTTKFKTALRGYLTNLKGKPTKSIDDIGKAFWEEFRPAFNIVMGNEAYLVANSAGVKRQKLLDGADPNKPLYWTGDFAKHMSYFRNNTLVYSNNG	N/A
KY883635.1	Vibrio phage JSF6, complete genome	ASV41635.1	1181	1688	ASV41404.1	CRISPR-associated protein (Cas_Csy4)	MYNTISITVVDADDVGVNFVVSKVLSTLHNKGIFNGEVGVTFPRMDKNVGEVITLFSKAEIDRKVLTSTLNTLTDFVHIGKQKEADSVKTYRKVDTKSKGKLIRRCIKRKGVSEETAESLYGKYKTDKCKLPYIIVNSKSNGNKFSMFLAECENSEKFNSYGLCIVSC	['PFam:Cas_Csy4_PF09618.12', 'Function:CRISPR-associated protein (Cas_Csy4)', 'Evalue:7.4e-26'],
KY883635.1	Vibrio phage JSF6, complete genome	ASV41635.1	1687	2608	ASV41405.1	CRISPR-associated protein (Cas_Csy3)	MTKLKAPAVLAYSRKINPTNALMFAVNWDDRNNTTPVMVGTKTIAGTQSVRGNPNDADKGNIQTVNFANLPHNKNTLLVKYNVKFVGDVFKAELGGGEYSNTLQTVLENTDFGTLAYRYVYNIAAGRTLWRNRVGAESIETVITVNNQTFTFSNLLVNEFDEDVDVAEIADLVAGVLSGEGFVTLKVEHYVLLGEGSEVFPSQEFVENSKLSKQLFDLNGQAAMHDQKVGNAIRTIDTWYEDATTPIAVEPYGSV	['PFam:Cas_Csy3_PF09615.12', 'Function:CRISPR-associated protein (Cas_Csy3)', 'Evalue:9e-85'],[' PFam:Phage_TAC_5_PF08890.13', 'Function:Phage XkdN-like tail assembly chaperone protein TAC', 'Evalue:0.034'],
KY883635.1	Vibrio phage JSF6, complete genome	ASV41635.1	2600	3347	ASV41406.1	CRISPR-associated protein (Cas_Csy2)	MRKFVIVKNIRVDGINAKSSDITVGMPPATTFCGLGEAMSIKTGIVVKAVSYGSVKFEVRGSRFNTSVTKFAWQDRGNGGKAKDNSPIQPKPLADGVFTLCFEVEWEDSAAVLVDKVTNFINTARIAGGTIASFNKPFVKVAKDAEELASVKNAMMPCYVVVDCGVEVDIFEDAVNRKLQPMVNGYKKLEKIVDNKHMRDKVTPAYLATPTYTMIGYKMVSNVDNFDQALWQYTNDTKVKTIGGIYND	['PFam:Cas_Csy2_PF09614.12', 'Function:CRISPR-associated protein (Cas_Csy2)', 'Evalue:3.1e-21'],
KY883635.1	Vibrio phage JSF6, complete genome	ASV41635.1	130668	131646	ASV41632.1	Cyclic phosphodiesterase-like protein	MWNIQSIPFDPVQRCRTIAEAIGEVVPDLLGSLTVSSNSYKIDLTDITTPATYTLDTEVMDLDTGVTAVVNLTFTSIGTETVDELYTALVDTFSAATPLLYFSTNLDFTLDVGKYFTLAAKEGVGFVQGITVSPNITITEELVAAPIGKPAAYMQYGKQPICQYPLIVVTPILHEEHNSVYGKGSIEVDGVQRPYVEAYIKMRVSVRCESGDYQQVLTNGTPSAGYILNQFKRRIQYDNHRQTFFEKVNASIQKD	N/A
KY883635.1	Vibrio phage JSF6, complete genome	ASV41635.1	131645	132065	ASV41633.1	hypothetical protein	MAQWKLIKEKVAYLKVETKLPATWHNGVLVQPPPTITYQSFPCLWEPFDPDEAELLPSGVKTTEAKWLFTEKLLKTWDDATTNSTKADIIYFADPSKATGKKPQAYEVWRAEEWIENDGFLLLDNTQHDYVVIKEGRLK	N/A
KY883635.1	Vibrio phage JSF6, complete genome	ASV41635.1	132070	132586	prokka	ABC transporter C-terminal domain	MFVLKFTELENHIAELERRIKALEKADLFYGYHQMQQSHYSGFNYPDLAAILSAGSSTANIPARPIFDIMQPLVKVNTTKFKTALRGYLTNLKGKPTKSIDDIGKAFWEEFRPTFNLVMGNEAYLTANSEGVKRQKLLDGADPNKPLYWTGDFAKHMSYFKNNTLVYSNNG	N/A
KY883635.1	Vibrio phage JSF6, complete genome	ASV41635.1	132687	133368	ASV41635.1	T5orf172 domain	MIQEKDKYVVASVTILESNQATNTSTGEVIQITPEMKCVYFYMREKYCMSIKYNNKYTESWESIVATVAPMSGQKLKKLSKALRDIGLVITLSKKDSSKQVVDVCDVEGWVFSNDKQHRKTVIDYLYVINFKKDGCIKVGRSFDVEKRTRQLLRVSNHKQDEIDILAVYTGTHQEVYDTEQRIHEELARGGYYHNDSDWSVETFDPDCENVLFHLLDKSGLSEGAW	['PFam:T5orf172_PF10544.11', 'Function:T5orf172 domain', 'Evalue:3e-07'],[' PFam:MUG113_PF13455.8', 'Function:Meiotically up-regulated gene 113', 'Evalue:7e-05'],[' PFam:T5orf172_PF10544.11', 'Function:T5orf172 domain', 'Evalue:3e-07'],[' PFam:MUG113_PF13
KY883638.1	Vibrio phage JSF13, complete genome	ASV42106.1	4806	6894	ASV42100.1	Anaerobic ribonucleoside-triphosphate reductase	MKVVKRDGIKQDFDIKKIFNAVSKSATRCNITLSEMDLVELEFLILDEVCGDIEVKELHNTVEKCLSRINPEVADSYKQYRNYKQDFVGLWDKIYNKTKDVLYAGDRENSNFESTLVSTKGSLVKGYLAKELYTKFFLSKEEKEATDIGFIYQHDQRDLIFNGINCCLFDMANVLNGGFEMSNLKYNEPSSILSALQVIGDVTLATSSQGFGGFTVPEIDTIAIKYMKKSVDKLRDEAKSFGIKDEEHYVFTKLQ	['PFam:NRDD_PF13597.8', 'Function:Anaerobic ribonucleoside-triphosphate reductase', 'Evalue:4.3e-116'],[' PFam:ATP-cone_PF03477.18', 'Function:ATP cone domain', 'Evalue:8.5e-12'],
KY883638.1	Vibrio phage JSF13, complete genome	ASV42106.1	6893	7364	ASV42101.1	4Fe-4S single cluster domain	MNYMQYIYGDDANGDGMRCTLFVSGCEMMCKGCHNPESWKLNAGKLYTKEFEDNIIQDLQSPWIKGLSLSGGHPLHITNFDTVLSLCKRVKNELPDKDIWLWTGYTLEEVQNDMLRRQILDVIDVLVDGKFVLELKNTNLKWRGSSNQRVWKLNIM	['PFam:Fer4_12_PF13353.8', 'Function:4Fe-4S single cluster domain', 'Evalue:1.7e-48'],[' PFam:Fer4_14_PF13394.8', 'Function:4Fe-4S single cluster domain', 'Evalue:3.2e-28'],[' PFam:Radical_SAM_PF04055.23', 'Function:Radical SAM superfamily', 'Evalue:0.000
KY883638.1	Vibrio phage JSF13, complete genome	ASV42106.1	7428	8037	ASV42102.1	hypothetical protein	MTINIGRVNEGNLQQEIIDAYKSLRSFAGIALPDPLNTTTSVTLPAANVNGTFSIIHLAAATEGGGVRGSSFTANTDGTITCNKDMFAVSVTCYAKAKYGTNSDAVLGVGIGNPTQIPNKPGLQVGENYVSRFQYSSFGRGNNRPVTLLTPYEPVGKSTTELNVDGVKVGDKLFPVMWTTDTEGSVTLTLTDLIFTVQEISI	N/A
KY883638.1	Vibrio phage JSF13, complete genome	ASV42106.1	8039	8318	ASV42103.1	hypothetical protein	MAKVTNFTLTGDWVNINTQLSIPVGTNILIQNQTSGEIFVQEDTTSPLNQRDGVLLVPVSKGDSFATITFKEGDDLTPVWVFGNGPIAVQRA	N/A
KY883638.1	Vibrio phage JSF13, complete genome	ASV42106.1	8544	8946	ASV42104.1	hypothetical protein	MINKDIIEQLNRARQTPIRTVEVTREITWDESVQFAKEGNEHFFEKLSLCQGEGRYAVVQHDGGFPMMIDMRENNGSDKMKVTIVDKHVYDIIMDAIETYRLYTHYYVNAYEFVLVYCLTRHIDLVEYGIIDL	N/A
KY883638.1	Vibrio phage JSF13, complete genome	ASV42106.1	8989	9556	ASV42105.1	hypothetical protein	MSYHFIRGYRELWKYLAKKTNGGIDEFGSAQLVRAWFKTAEGEVVRCGSWQTLFQEMNNRYGTNFIPHKCRDSRNNYFNIALDEGDIPLVEDKPTVEAKSLISLSPKEDEEVLNALQEQEENQAAEEKVVEVVAAKEPDWKWIESLSNTKEDKLALDQYAAEEFDIQLNKRNTLENMIVVFKEALAAK	N/A
KY883638.1	Vibrio phage JSF13, complete genome	ASV42106.1	9688	10927	ASV42106.1	Meiotically up-regulated gene 113	MEFVNEELLTEGQKSKIGLQWETPKGGVLTVIGVVSGKTLDKTMFALTCSICNKDRELFPQPFVRNTAVISNKRVCCNCVPSFRFTVQQYEVLAKRYCEALGVESLGMSGEFKGDRTIWKIKYKGVEDFTSIESLSNGKLSYKLSCLKRAGKIPLCNFESFLDKVSPLFPEGTIFSLSMDKTWANAKGTYYIYKCPVCSEDMYTKAGVCTGRFISYRGSLSKGIKACRCSKGYRWKKDEIELYLNHELSKIGWKF	['PFam:MUG113_PF13455.8', 'Function:Meiotically up-regulated gene 113', 'Evalue:1.5e-05'],[' PFam:T5orf172_PF10544.11', 'Function:T5orf172 domain', 'Evalue:0.00013'],[' PFam:MUG113_PF13455.8', 'Function:Meiotically up-regulated gene 113', 'Evalue:1.5e-05'
KY883638.1	Vibrio phage JSF13, complete genome	ASV42106.1	10968	11988	ASV42107.1	Phage major capsid protein E	MARMGDFGVVDYTSLMALAPRSKNFLELLGVFSESNTRYIDSRYAEFEREEKGVTKMNAMARGGSRKYIGSEKARKEIIEVPFAPLDGVTVASEVEAFRQYGTESQTASVEALVQRKIEHIQRSHGIYIRDCQYTALLKDKILAEDEDGNEITALAKNFSTLWGVSRKTGAINTTTAVNPFSVLATKRQEIIDSMGENNGFTSMVVLCTTRDFNAIVDHPDVRAAYEGRDGGAEYLTRRLGDAVDFQVFTHKGVT	['PFam:Phage_cap_E_PF03864.17', 'Function:Phage major capsid protein E', 'Evalue:6.9e-24'],
KY883638.1	Vibrio phage JSF13, complete genome	ASV42106.1	12013	12397	ASV42108.1	hypothetical protein	MAISYRKKVTLHCADPKLSMESVLVTVTATMTHGSALVAAGTEAAKADVANVVGFIDDQQFGEFKPAVGTTALVNVVKRNAIVNSDALVYSDDQDGLSVPEVAALAAAVEGKNLLIQSAVTDFSRLV	N/A
KY883638.1	Vibrio phage JSF13, complete genome	ASV42106.1	12412	13474	ASV42109.1	CRS1 / YhbY (CRM) domain	MDLDKYSEVTDLNFDKPNPHLAICHKSQGYSANLRPEALLFKSGNPVPTKEIIKSLEGVVSEQELIKMTYRNMKSSLEENLEKFLRENISSNGEYIWVEVVDFNDDMVAFHFQGTLWAVNYTATEDGIVTLGEDLREASHRELYVDSETGEELIKASFWVQEKNPKTEEEKSSDDSGEIEGEGQESDSQDTPVKLEEGNDMTDKVDVQNLSAEELLKSTVFQELMKAQREAWEAEKEAELQKAARDAQTTELVKS	['PFam:CRS1_YhbY_PF01985.23', 'Function:CRS1 / YhbY (CRM) domain', 'Evalue:0.0095'],
KY883638.1	Vibrio phage JSF13, complete genome	ASV42106.1	13482	14319	ASV42110.1	Putative phage serine protease XkdF	MKKEFLAFLKCFGKVNEDKVIEDIQKSADAVKSDVEIKKSHDYKNQISVEIIAEPFTPDAHGMYYSDTTIEKGYQSFDKAWKEGRLSMNLFHQIDDVDKKYVELLKHYIVPFDCEVNGQKVKAGTWCAEVKFHDSTLWKARTTPLEDGTTEIAGLSIRGWGVVNDPRELVKAKVTKDDNGNLVYRGEKFVGYNKPMKDSGDKQGKVLVKDGDKIAVVRFGDPSMSDNQSEEDNDNFYARFGNQKGIDDKFSPLYW	['PFam:Peptidase_S78_2_PF14550.8', 'Function:Putative phage serine protease XkdF', 'Evalue:6.8e-11'],
KY883638.1	Vibrio phage JSF13, complete genome	prokka_annotated: starts with AA "MKHKRTRYYT"	16745	18176	ASV42113.1	Terminase large subunit, T4likevirus-type, N-terminal	MAGGGKSWAILFDVLKYVDCPNYYAVFFRNTLRQVERTLWPEAKEMYDPFIRYQSGENKGKFIGKAQIKEQAKVIIFPSGAKVEFSFLDNEAEIKKNWQGAQLTAAYFEEFGNHSEFAFNYIRTRMRSKSKYRSYIRCTLNPEPNHFCLKYLARFIDQKTGFAIKEYSGRTAYYVTDKGETITSWSEEELLEKYPNKKPRKYTMIPSSLADNPAMLANNEDYADDLMANDPQNAALLLEGNWLWKPAANGVWDRG	['PFam:Terminase_6N_PF03237.17', 'Function:Terminase large subunit T4likevirus-type N-terminal', 'Evalue:6.5e-23'],[' PFam:Terminase_6C_PF17289.4', 'Function:Terminase RNaseH-like domain', 'Evalue:1.5e-05'],[' PFam:Terminase_3_PF04466.15', 'Function:Pha
KY883638.1	Vibrio phage JSF13, complete genome	prokka_annotated: starts with AA "MKHKRTRYYT"	18527	19718	prokka	putative Zinc-ribbon domain	MKHKRTRYYTPEDVELHNCEFKTDNKKFKDLTGQVFGQFEVLKMKERSAPHTWWFCKCGCGNIQAKSTNQLNRGSTSCTECSFIKAGKDREKPLEDEILIVNSKHPNLELISRTKSKKEQWLWYCSECNTPYKHRLDHVTSDRKTCRCNPHKFQRWTKQLREFQIREACVERGLKFLGWLGEYENKNTTRMVIKCKNHKHYDVAINNFMNGHGCPHCAEEKRWDGLRHHASRIEVEGRKIFGNKFDYSKYDYICS	['PFam:DUF4379_PF14311.8', 'Function:Probable Zinc-ribbon domain', 'Evalue:3.4e-05'],[' PFam:CxC5_PF18718.3', 'Function:CxC5 like cysteine cluster associated with KDZ transposases', 'Evalue:0.0009'],[' PFam:T5orf172_PF10544.11', 'Function:T5orf172 domain'
KY883638.1	Vibrio phage JSF13, complete genome	prokka_annotated: starts with AA "MKHKRTRYYT"	20243	20519	ASV42116.1	hypothetical protein	MKCETTLVIVLSLTAMTTLGFYGINLHHERETFIARENLKLEEYRLVTERKRVVNEGNYFRALELKCTEEFVTRDGEHYRRQWGSGARKGR	N/A
KY883638.1	Vibrio phage JSF13, complete genome	ASV42143.1	28306	28648	ASV42132.1	protein of unknown function (DUF4132)	MSKFVIEEVIKNSIDRDTEGNPIDKILFTVVSWQGRNFLYVGKFNEQDWLGDSKIAECVSGDYRKRYGDIKGWLKSILKRTDNRLEKIMEQRQALQDECDELYELKYKLWEVL	['PFam:DUF4132_PF13569.8', 'Function:Domain of unknown function (DUF4132)', 'Evalue:0.048'],
KY883638.1	Vibrio phage JSF13, complete genome	ASV42143.1	28758	28986	ASV42133.1	Kyakuja-Dileera-Zisupton transposase	MNKYILINQESAYHEYAVIVADMIHTDGTCDYTLSVTENPFDATKFVDIAQAYDIIGNLTEHMSMGEWEAVLLEE	['PFam:KDZ_PF18758.3', 'Function:Kyakuja-Dileera-Zisupton transposase', 'Evalue:0.024'],
KY883638.1	Vibrio phage JSF13, complete genome	ASV42143.1	28988	29147	ASV42134.1	hypothetical protein	MALLVNECKVRFYNGDKFVFYRVDKGLWRFAADESDSTWIPSQIEDEIKEWE	N/A
KY883638.1	Vibrio phage JSF13, complete genome	ASV42143.1	29211	29715	ASV42135.1	hypothetical protein	MKIDYLNTISTGYVFGTYGESGWSEKYDGDVFSIDHKKGLVYLGKEEYTFDNKQQSWFYTHFPPVVIDYKTETVTVWATYDQSFSFPLKYLPNSKKKHKHIDDYIKYFTKYLGDQHGDSTVKSLVSSLVSDMFHTKYGLKSSQKSKDLLTTLQESIVFMEDNIKLEN	N/A
KY883638.1	Vibrio phage JSF13, complete genome	ASV42143.1	29748	29838	prokka	hypothetical protein	MTYALKLEMWDDGDCESLDLAHFTLANTS	N/A
KY883638.1	Vibrio phage JSF13, complete genome	ASV42143.1	30047	30215	ASV42137.1	hypothetical protein	MNLTDILKEVGDYNIKLQFLSNSTVAVKDKKKTNDTEVTFATDMVNSDGIQEWWR	N/A
KY883638.1	Vibrio phage JSF13, complete genome	ASV42143.1	30215	30404	ASV42138.1	hypothetical protein	MNENKDYLLLRVSYDKRDFIDDETLQKYYGGDIVTYLKQLLEEDGRYGFIDWFEIEDIVEGK	N/A
KY883638.1	Vibrio phage JSF13, complete genome	ASV42143.1	30400	30619	ASV42139.1	hypothetical protein	MTKRKSKWISSIHTNLYEDDTLPHYKGEYLLDEKVRMEAGMYMSGYESSMPEIMSDEEITDTVDEFIGRMMK	N/A
KY883638.1	Vibrio phage JSF13, complete genome	ASV42143.1	30611	30869	ASV42140.1	hypothetical protein	MATYILRGKDWDKKDKYSFLEYVIYRCEYTGVVLNPPDIGWERLKYAEEFDSYEVAYSTKKLVDPFDQLLDVVELNVAWEDYHRD	N/A
KY883638.1	Vibrio phage JSF13, complete genome	ASV42143.1	30871	31105	ASV42141.1	Cadherin-like domain	MKPLLKIQDGIVEGTFDVVDVNSRYQRIVGTFISDGEGKYTFEPYHLVAGFVAIPMRLSDEEQYQIDWIKYELEGGI	['PFam:Cadherin_5_PF17892.3', 'Function:Cadherin-like domain', 'Evalue:0.048'],
KY883638.1	Vibrio phage JSF13, complete genome	ASV42143.1	31113	31401	ASV42142.1	hypothetical protein	MKETVGILEKIKRELRAFSVEIRYGDAFDNDGEHTFLSIAIYTEMLDNPIEIDINLDKVLTGDINIDTMLEELKFELDCSLNTVNFYSHYSERVH	N/A
KY883638.1	Vibrio phage JSF13, complete genome	ASV42143.1	31760	33071	ASV42143.1	T5orf172 domain	MRLTKRQQEFIGSTFPTPEGGILTVTGVVGKSSSNNAIFGLECSICSRDLELWPKGSISSTKGSLMRGYTPCGCAKNPNWTEGQNLIRVKRECSKRGYKFHGWWGKYKGIETKLNLENPITTNCWQSTNMNSFFNGSGDPVISRKKTVQAVLISDKQHIEDFIKAGFTEGYKFWRSERLSKEGYKRYWNYTCSTCSSDEYVEAGLCSGVFESPISGLKVGQKSCRCSETFRWKQEHREYQIKKVCKEEGLIFTGW	['PFam:T5orf172_PF10544.11', 'Function:T5orf172 domain', 'Evalue:0.0037'],[' PFam:DUF4379_PF14311.8', 'Function:Probable Zinc-ribbon domain', 'Evalue:0.039'],[' PFam:T5orf172_PF10544.11', 'Function:T5orf172 domain', 'Evalue:0.0037'],[' PFam:DUF4379_PF1431
KY883638.1	Vibrio phage JSF13, complete genome	ASV42143.1	33157	33541	ASV42144.1	hypothetical protein	MISQKYIDREKLIWKLMCTNDEGDDNSHKVISYFVKKSHGQTIDITGKVYQPKKVEFVKLVNSAWALAQWDDVIHTKKGDIRKKYVDKVLSMSDTYLALGHYLEQVRCEGTKNALLSWQEFYLLKGE	N/A
KY883638.1	Vibrio phage JSF13, complete genome	ASV42143.1	33546	33729	ASV42145.1	Hemin uptake protein hemP	MNKLILTKVDNLLWDGQLYVDNILLRSYDNLTAFEIHQRVSEVVGVNKYQTVRIDLEGEE	N/A
KY883638.1	Vibrio phage JSF13, complete genome	ASV42143.1	33728	33986	prokka	Raf-like Ras-binding domain	MNPEDFIRMMHGGSGNNNVLKRNPTTTELDEFINRAMQKRDMNPQMLYLDLQNKLEPQRGVSMLSFEEAEIYPMVMNRLVERFSK	N/A
KY883638.1	Vibrio phage JSF13, complete genome	ASV42143.1	33997	34420	ASV42147.1	Protein of unknown function (DUF4022)	MLVFKKNWIYRYNEWCHGNMFTIGNVNDSKSICSYFWKTMWNLVPVNLMYSMIAHTPAVAGLWLKKFEYFDKLTGLPALYTFLVAGYLSLAAFGLILVGLAIIQSKFENRKQNSDKSPNLVIEYIKTKKSKICPMIEWED	['PFam:DUF4022_PF13214.8', 'Function:Protein of unknown function (DUF4022)', 'Evalue:0.025'],[' PFam:DUF4022_PF13214.8', 'Function:Protein of unknown function (DUF4022)', 'Evalue:0.025'],
KY883638.1	Vibrio phage JSF13, complete genome	ASV42143.1	34419	35130	prokka	Plasmodium RESA N-terminal	MMNKKAIFISAQQPRSGKDLSAKYLQSFFTDLAYNCEIHAFKDKLIQVACDILNISVDEFLDGYDETSEDYLSRFTKQEQLTRFDIVTLLNSVQNKWWKDVRLYNVNGRFYSKREWIIHVSENIFKPHCGKDYFGQAAANHIDNQDIILYSDSGFAHEAFPVIEKVGKDNCLVVQLIREGYNSGIKDSRKLLEPEDFPEHLRPQFVQVSNPNCPEWQEVLERKLRLKVANKVLEGM	['PFam:PRESAN_PF09687.12', 'Function:Plasmodium RESA N-terminal', 'Evalue:0.013'],[' PFam:PRESAN_PF09687.12', 'Function:Plasmodium RESA N-terminal', 'Evalue:0.013'],
KY883638.1	Vibrio phage JSF13, complete genome	ASV42143.1	35126	35738	ASV42149.1	hypothetical protein	MKKKIAIDIDLVCTKDLGIDWYEYLVSNHGDYFYDESYERFCKDVENNQVDYNIAKYFDLPWWVYSMAFWKQEDLYDKEVLAESCYDVVKNLWQAGFEIYFLSHTTFEHIHSKYRFLQRNFDFLYESGDLHFVASKSKCCMGGSAAIIIDDRISNLNMFKHVDTLRILYDTPYRQDVVSTEEYVVAKSWVDIEDIICKWMEEE	N/A
KY883638.1	Vibrio phage JSF13, complete genome	ASV42143.1	35738	36449	ASV42150.1	hypothetical protein	MNKKEFTIEDVLYMYDTVEKWNIYCGNLTSDKSLIPMYHGLSKAEFYGKGEFLEGYNSGDLVMQLDGLGDLSYTVFEWDMLQLGKMYTPRKINKIPFYILDGWTKDLFKLVKRLDHSINLEYSEYAAADLISLLTCYSDVADIRGVFDAVTASNYSKIPLVSEVVDESHTLDNEVKRIEAQGRYVQVDYKLLDSDDGQRVIFTAMEDLQDGVVFSKPKIIKSRAFKEVCDLSQFIY	N/A
KY883638.1	Vibrio phage JSF13, complete genome	prokka_annotated: starts with AA "MIPENEWTKG"	34419	35130	prokka	Plasmodium RESA N-terminal	MMNKKAIFISAQQPRSGKDLSAKYLQSFFTDLAYNCEIHAFKDKLIQVACDILNISVDEFLDGYDETSEDYLSRFTKQEQLTRFDIVTLLNSVQNKWWKDVRLYNVNGRFYSKREWIIHVSENIFKPHCGKDYFGQAAANHIDNQDIILYSDSGFAHEAFPVIEKVGKDNCLVVQLIREGYNSGIKDSRKLLEPEDFPEHLRPQFVQVSNPNCPEWQEVLERKLRLKVANKVLEGM	['PFam:PRESAN_PF09687.12', 'Function:Plasmodium RESA N-terminal', 'Evalue:0.013'],[' PFam:PRESAN_PF09687.12', 'Function:Plasmodium RESA N-terminal', 'Evalue:0.013'],
KY883638.1	Vibrio phage JSF13, complete genome	prokka_annotated: starts with AA "MIPENEWTKG"	35738	36449	ASV42150.1	hypothetical protein	MNKKEFTIEDVLYMYDTVEKWNIYCGNLTSDKSLIPMYHGLSKAEFYGKGEFLEGYNSGDLVMQLDGLGDLSYTVFEWDMLQLGKMYTPRKINKIPFYILDGWTKDLFKLVKRLDHSINLEYSEYAAADLISLLTCYSDVADIRGVFDAVTASNYSKIPLVSEVVDESHTLDNEVKRIEAQGRYVQVDYKLLDSDDGQRVIFTAMEDLQDGVVFSKPKIIKSRAFKEVCDLSQFIY	N/A
KY883638.1	Vibrio phage JSF13, complete genome	prokka_annotated: starts with AA "MIPENEWTKG"	37444	38470	prokka	T5orf172 domain	MIPENEWTKGMRQFVGETFKTPKEGVLKVTGVVGRCGYNAIFSLECSVCSLDKELFTDGFTSLKSDLVRGQVPCGCTKSPKWTQSQYELLIKRKCEEKGYVFRGFIGNWKGTDTYLRLHNPQNGNVWESSTISNFLNNGHGCPLEAKVKRWTAQEREEQIKDVFAVEGGEFIGWKEVYKNSDSKFQWLCGENHLCETGVVHFLSLGTRCGTCARIKQREDGVFYGYYPKRSDEQDYLYIIHFRKGNYIKVGRSFD	['PFam:T5orf172_PF10544.11', 'Function:T5orf172 domain', 'Evalue:4.9e-06'],[' PFam:MUG113_PF13455.8', 'Function:Meiotically up-regulated gene 113', 'Evalue:0.003'],[' PFam:T5orf172_PF10544.11', 'Function:T5orf172 domain', 'Evalue:4.9e-06'],[' PFam:MUG113_
KY883638.1	Vibrio phage JSF13, complete genome	prokka_annotated: starts with AA "MIYIVKLKND"	65071	66391	ASV42205.1	Nicotinate phosphoribosyltransferase (NAPRTase) family	MGLQYFIKEVLIKQWNETFFSKTKEEAVGEYRRVIESMLGKPIDTKHMEALHDLGYLPILIKALQEGSVVGYQIPTLTITNTVSGFGWVTNMLETVLSSELWGISTSATTAYAYRKRFEKEQSLKDLGMIPFLGHDFSYRGMFGTQAAAQSGFGHLCSFVGSDTIPAALFAEEYYGAKIDKELVFASVDATEHSVMCSYGTEGEQASLEHLITNVTPSGIISVVSDTWDFWKLVTEYLPNLKDKIMSREGTLVIR	['PFam:NAPRTase_PF04095.18', 'Function:Nicotinate phosphoribosyltransferase (NAPRTase) family', 'Evalue:2.7e-49'],
KY883638.1	Vibrio phage JSF13, complete genome	prokka_annotated: starts with AA "MIYIVKLKND"	68046	68262	ASV42208.1	hypothetical protein	MRATYIIKSVLDKLDPYVAVCFHELLAGKSLTAMNQRKQRAVDSNNWDKYHNIGLAVELYKQNKFMIEKGV	N/A
KY883638.1	Vibrio phage JSF13, complete genome	prokka_annotated: starts with AA "MIYIVKLKND"	68264	68450	ASV42209.1	hypothetical protein	MRISLHDSAETHLLELCKSLGGSPSQVVKLLSKAFNNHINKGQPLELQGVIYVKQEHKQED	N/A
KY883638.1	Vibrio phage JSF13, complete genome	prokka_annotated: starts with AA "MIYIVKLKND"	68418	69102	ASV42210.1	Firmicute plasmid replication protein (RepL)	MSSKNTNKRIDQEFFPSFSKVFKAGSIAFIKDHQEVSIPWDIYSAVIYSFLLNKFEYHNQLSISQDAISSNCNCSVDVVKSRLALMEDAGIVKIKRQPNGSGLMKANLYTNVIDITKSNKYRLINSKFTQHYYDLMKDRKKRLALLDGVVLKRSWTSHQVRNYLANRNYELVTGVYLDGDKLSSKLYMKYYNDKPEHDLSQGFKLNDEIREYEYNTLIDNAIYEEDL	['PFam:RepL_PF05732.13', 'Function:Firmicute plasmid replication protein (RepL)', 'Evalue:0.048'],
KY883638.1	Vibrio phage JSF13, complete genome	prokka_annotated: starts with AA "MIYIVKLKND"	69098	69467	prokka	T5orf172 domain	MIYIVKLKNDHDDLIKLGYTSNLQERLDYYKDYFSEVSLLWTFEDPEVKHYRLEKDLNSVYLKSLTVRPVTYFGGYTECYHTSSFNYLIKNFKREKFRKLLQKYSTIIKQSSNCYKFHNKHK	['PFam:T5orf172_PF10544.11', 'Function:T5orf172 domain', 'Evalue:0.00011'],[' PFam:T5orf172_PF10544.11', 'Function:T5orf172 domain', 'Evalue:0.00011'],
KY883638.1	Vibrio phage JSF13, complete genome	prokka_annotated: starts with AA "MIYIVKLKND"	69474	69885	prokka	hypothetical protein	MLLCTAFKSLTTGEVIKFDGVLLKIYLYMLGRYNFYQTHNADYIETFDRICTAATGMDYRGNGTNRGRIKTLRGLGLIDVETDLNGKILVGGVKVVNTVDDILTEWQPVNEQLDYYDSKEGREERKKQKLLRGKQS	N/A
KY883638.1	Vibrio phage JSF13, complete genome	prokka_annotated: starts with AA "MIYIVKLKND"	70144	70510	ASV42214.1	hypothetical protein	MHIMYSKKEPHIEIKSHHVRLFSGHLNYTNSFEPKLFKGSLADKALSWLYDCELLKVKLSEVNTYSKSVYCWLYQKDSGEVFKVWGLDNHEPNTSKLLPNNKVMINGLGVFDYEDFQIFEF	N/A
KY883638.1	Vibrio phage JSF13, complete genome	prokka_annotated: starts with AA "MIYIVKLKND"	70619	70949	ASV42215.1	hypothetical protein	MQTQNINEYEQHLTQIKIRVNDNTLLQKWVNHLDNLSVADRELACVTFVTAGNSVILEFDSLYYAIVYYDSNRNFLKNEPIISLGIDADVEMMTDWDRESLEMKKVVRF	N/A
KY883638.1	Vibrio phage JSF13, complete genome	prokka_annotated: starts with AA "MIYIVKLKND"	71053	71212	ASV42216.1	hypothetical protein	MQFVPTHTSIDLNQLVMVKGGVVYVQSEDLADVEAIGYSWEYNSEYLIPLQK	N/A
KY883638.1	Vibrio phage JSF13, complete genome	prokka_annotated: starts with AA "MIYIVKLKND"	71231	71516	ASV42217.1	Glycyl-glycine endopeptidase LytM	MKKLALAIIILLSLGFSLKSEAAQPESYSVEQEHITIKKDSYGLDKALCYFSDKNGKHITNKIVTITAQYDNLYIIETLMNRQEHVRVHTVECK	N/A
KY883638.1	Vibrio phage JSF13, complete genome	prokka_annotated: starts with AA "MIYIVKLKND"	71626	71818	ASV42218.1	Ribbon-helix-helix domain	MDFQQITQNETFQQYILLEALKLLSKDTGINIECLIEQFPNNAKLREECAKIAVETAKILATK	['PFam:RHH_3_PF12651.9', 'Function:Ribbon-helix-helix domain', 'Evalue:0.026'],
KY883638.1	Vibrio phage JSF13, complete genome	prokka_annotated: starts with AA "MIYIVKLKND"	71827	72034	ASV42219.1	hypothetical protein	MKTLNKTYKAYNTNTLKSVKVTGYHLVKELLKYGVSLENVAFFAKSKQSIYNTSFKTEFGNLHIDLVK	N/A
KY883638.1	Vibrio phage JSF13, complete genome	prokka_annotated: starts with AA "MIYIVKLKND"	72196	72388	ASV42220.1	hypothetical protein	MTFYVGKCEEENKSTVFVYEILLNKPKFIGCRLLEDLESAYQKAIEVISNKRWYQKDYELIEI	N/A
KY883638.1	Vibrio phage JSF13, complete genome	prokka_annotated: starts with AA "MIYIVKLKND"	72558	72735	ASV42222.1	hypothetical protein	MQTTANYFCSFQKVKPYKPTFSFGEEYQQAEERSRKKGKIDRRKARDNKRNWMIAEIG	N/A
KY883638.1	Vibrio phage JSF13, complete genome	ASV42258.1	83168	83411	ASV42248.1	Rubredoxin-like zinc ribbon domain (DUF35_N)	MKQGVYININGSYERVDSFRHSTERVFTKAHDKIAPEGRIFVVKCKDCGGSTFEDDGRFINEFSCSCCVESYTEVFFYKD	['PFam:DUF35_N_PF12172.10', 'Function:Rubredoxin-like zinc ribbon domain (DUF35_N)', 'Evalue:0.0087'],[' PFam:CoV_NSP2_N_PF19211.2', 'Function:Coronavirus replicase NSP2 N-terminal', 'Evalue:0.019'],[' PFam:DUF5486_PF17588.4', 'Function:Family of unknown
KY883638.1	Vibrio phage JSF13, complete genome	ASV42258.1	83611	83830	ASV42250.1	hypothetical protein	MWIKISSEEYYYIYEGIRLNPSLKCINVGDYPDLFEVEFHLNDKPILSKAEQDNYDESDYYLPTITYYKWEE	N/A
KY883638.1	Vibrio phage JSF13, complete genome	ASV42258.1	83832	84063	prokka	hypothetical protein	MIKGYYVDLEGAVVTVVENDAKLYNSWGEVLLEQKETYTSVLTGGWEEGEGFRVDQEYVLWTSLKELAKIIEGRGG	N/A
KY883638.1	Vibrio phage JSF13, complete genome	ASV42258.1	84300	84609	ASV42252.1	hypothetical protein	MCGTTTRVKRAELLQEFVICLEDYNHLLHKETIAAIVTTDGAIILQLDTESPLTEWYRFKQDDQTLVVRSKKLYSVDDVAKQMQLFCEGEERRREFINNGGE	N/A
KY883638.1	Vibrio phage JSF13, complete genome	ASV42258.1	84611	84962	ASV42253.1	hypothetical protein	MCKKEKCPNFDKCKCGTPKQVLEGVNTVLGIDHEIKGDNNRYENLTWIPMTTSPHHISNQSSTNEFNLDTIAIAVGEWDYAEKVYNFVPESEVREELGIISYISPLGVFDNQEEEK	N/A
KY883638.1	Vibrio phage JSF13, complete genome	ASV42258.1	84964	85537	ASV42254.1	hypothetical protein	MSKKPAIKHELNKYGMENISYNNKLSIYQLSSDNDCKVVISCDKGDIEDIISQVKRHVDGVDHVHGVVEGTDKSYVIEGNEKDYFESRAEAILYMLDPEDEFESLTLTSKYSYTLSNKPDDVVKGSTTSRTAYKSGTLHEVIEDLTYMPYIHKLSGFTDKQKVDLYRLSLRIQEKLEMQKETRDVMEKIL	N/A
KY883638.1	Vibrio phage JSF13, complete genome	ASV42258.1	85533	85704	ASV42255.1	Protein of unknown function (DUF1778)	MSKKVTIKLDNLTKEDYDTLMIAASIVGKTIEEFVIDAALERAEEVIDTLAASFGE	['PFam:DUF1778_PF08681.13', 'Function:Protein of unknown function (DUF1778)', 'Evalue:2.3e-07'],[' PFam:ParD_PF09386.12', 'Function:Antitoxin ParD', 'Evalue:0.002'],
KY883638.1	Vibrio phage JSF13, complete genome	ASV42258.1	85710	86052	ASV42256.1	Chlorophyllase enzyme	MQVFEFVSDKGYTVEVELFDTPPFRSMESRDDYYGGVDILDVKVYDLSTGEPVYMHGITNEEIIQEWEMHKDTQTMMEDYGHLSIIGEEWFREEQGICMSKLNKVKLAKMIGD	N/A
KY883638.1	Vibrio phage JSF13, complete genome	ASV42258.1	86070	86253	ASV42257.1	T6 antigen Ig like domain	MSNKPLEIGQVREIEVCGTKYQVINFDEKFVYIQTINAGAEDDKIYRWDVQMCDRDIVVM	['PFam:T6_Ig_like_PF18002.3', 'Function:T6 antigen Ig like domain', 'Evalue:0.022'],
KY883638.1	Vibrio phage JSF13, complete genome	ASV42258.1	86407	87382	ASV42258.1	T5orf172 domain	MKGEYKVGWKRLTSCGATLEIVRENEDNLFIVCSRCHSDFELFPYPIVKPKTHIRKLKSKDPCGCVRSYAWSEAQRVIQIQRVCKNLGYIFHGFVGKFSGNKTYLDLENPETGNRWGSCNIANFLNNGRGDPIIGRQITTKARAISIEDRLQHVEEILKEEGIPQEITINTISKRGRSYTSFDWVCARGHKRVSTFNNFINHNQRCGDCHHIDNNFSGFVGGVYTGRLDDNDFIYILGLENNEESFIKIGRSFNV	['PFam:T5orf172_PF10544.11', 'Function:T5orf172 domain', 'Evalue:3.2e-05'],[' PFam:MUG113_PF13455.8', 'Function:Meiotically up-regulated gene 113', 'Evalue:0.012'],[' PFam:Cytochrome_C7_PF14522.8', 'Function:Cytochrome c7 and related cytochrome c', 'Evalu
KY883638.1	Vibrio phage JSF13, complete genome	ASV42258.1	87365	87584	ASV42259.1	hypothetical protein	MNLKDYTDPNDIAKAIRFGLFTYQSVLNHAQRLKLVGDPKYTIYSEGCKVYTVNKKQAIANFLRGWSNEGGV	N/A
KY883638.1	Vibrio phage JSF13, complete genome	ASV42258.1	87655	88123	ASV42260.1	RNase H	MVEIWTDGSSIKYDGKWFGGSGVILQYKGTIKHLSETLPDYTNNMSEIYAMILGLESLKRRCDVTIFTDSKYSLQCVTDWIPKWKRNGWKTAGGSIVKNKELIVRLYDLCQQHNVKFIKVKAHSGIDLNEKVDRLAYEAATKGKEEYEKIYAKQR	['PFam:RNase_H_PF00075.26', 'Function:RNase H', 'Evalue:2.6e-33'],
KY883638.1	Vibrio phage JSF13, complete genome	ASV42258.1	88094	88295	ASV42261.1	RNase H	MRKFTQNKGEVKNKELIIDLYKTTQKHHVTWVKVAAHSGVYFNELADRLACEASAKSKEEYEKGVL	['PFam:RNase_H_PF00075.26', 'Function:RNase H', 'Evalue:1.6e-10'],
KY883638.1	Vibrio phage JSF13, complete genome	ASV42258.1	88284	90324	ASV42262.1	DnaB-like helicase C terminal domain	MFYKKEVKSYNDYYSSGKAVRNLSVKDILAFPIKGNPDRQLTQEAAEYFQIRQEYSQEDGTTIVATHFPSYNQSGEITGFKRRDWTLDKEDRFHFTTIGTVKTKNMMFGQYQTSQGTNRKTLVQLEAEEDTYCAWQAALDNLRSQVHELGNRSDEKAKSLRGYLAAIESSRIKISTGDISGQIITLPFVGLNVGAPNAAETVAHNEKFVKSYSKYVLALDNDHLTEEERIKYSNNSARGEEATNAIASYLLTDNI	['PFam:DnaB_C_PF03796.17', 'Function:DnaB-like helicase C terminal domain', 'Evalue:2.3e-07'],[' PFam:AAA_25_PF13481.8', 'Function:AAA domain', 'Evalue:8.9e-05'],
KY883638.1	Vibrio phage JSF13, complete genome	ASV42258.1	90339	93051	ASV42263.1	DNA polymerase family A	MKGLYIFDSEGDGLCGKSIPDEDHITKFHTLLFKEYGKDNWNLFLDFNHPDFQEAKKFAESKGVNLKIMDFSEFNDWVVTYPTAIACQNLEGFDMLAFSHILGTKYEKIPVEKINGKEIRVFDTLSMSRGLYPDRPLPRGCPAKVKNPQGGKAKSIGPHSLEAWGVKVANKKVAIEDWKGLPLWKYVDRVWEDVIINELQWNALIKEMQDGKDKGVDWKMALKHNLLADHLMQVQEEQGVVFREDKALELVDKID	['PFam:DNA_pol_A_PF00476.22', 'Function:DNA polymerase family A', 'Evalue:7.7e-14'],[' PFam:NAD2_PF18782.3', 'Function:Novel AID APOBEC clade 2', 'Evalue:0.026'],[' PFam:HTH_23_PF13384.8', 'Function:Homeodomain-like domain', 'Evalue:0.031'],[' PFam:APOBEC
KY883639.1	Vibrio phage JSF14, complete genome	prokka_annotated: starts with AA "MNRGSTSCTE"	77	1058	prokka	putative Zinc-ribbon domain	MNRGSTSCTECSFIKAGKDREKPLEDEILIVNSKHPNLELISRTKSKKEQWLWYCSECNTPYKHRLDHVTSDRKTCRCNPHKFQRWTKQLREFQIREACVERGLKFLGWLGEYENKNTTRMVIKCKNHKHYDVAINNFMNGHGCPHCAEEKRWDGLRHHASRIEVEGRKIFGNKFDYSKYDYICSRTPSTIYCNDCKGTFESSYDNHINKRKGCPHEVGRTQRQAYIFEVSDNGIPIALKVGIANFWDRRLKEQS	['PFam:DUF4379_PF14311.8', 'Function:Probable Zinc-ribbon domain', 'Evalue:4.8e-06'],[' PFam:CxC5_PF18718.3', 'Function:CxC5 like cysteine cluster associated with KDZ transposases', 'Evalue:0.00031'],[' PFam:T5orf172_PF10544.11', 'Function:T5orf172 domain
KY883639.1	Vibrio phage JSF14, complete genome	prokka_annotated: starts with AA "MNRGSTSCTE"	1054	1156	prokka	hypothetical protein	MSDNVLLRPQAGPQTKFANTWDDMPLCFYGGAK	N/A
KY883639.1	Vibrio phage JSF14, complete genome	prokka_annotated: starts with AA "MNRGSTSCTE"	1409	2840	ASV42317.1	Terminase large subunit, T4likevirus-type, N-terminal	MAGGGKSWAILFDVLKYVDCPNYYAVFFRNTLRQVERTLWPEAKEMYDPFIRYQSGENKGKFIGKAQIKEQAKVIIFPSGAKVEFSFLDNEAEIKKNWQGAQLTAAYFEEFGNHSEFAFNYIRTRMRSKSKYRSYIRCTLNPEPNHFCLKYLARFIDQKTGFAIKEYSGRTAYYVTDKGETITSWSEEELLEKYPNKKPRKYTMIPSSLADNPAMLANNEDYADDLMANDPQNAALLLEGNWLWKPAANGVWDRG	['PFam:Terminase_6N_PF03237.17', 'Function:Terminase large subunit T4likevirus-type N-terminal', 'Evalue:6.5e-23'],[' PFam:Terminase_6C_PF17289.4', 'Function:Terminase RNaseH-like domain', 'Evalue:1.5e-05'],[' PFam:Terminase_3_PF04466.15', 'Function:Pha
KY883639.1	Vibrio phage JSF14, complete genome	prokka_annotated: starts with AA "MNRGSTSCTE"	121507	122056	ASV42527.1	Fusaric acid resistance protein family	MAPLLATAIPTLINLLPDFAKWFGGDKAEKMTTEVLNIATNITGISDKNKALEAIMADPQTALEFQKAVMNDKYRLDEIYLQDVRDAREMQEKALEQEDLFSKRFLYYFATGWSAFAAIYLLCITFVTIPADNISTVQTVTGFIMGTLISSIIQFFFGSTKGSKDKDTIAQELIKKINIKEK	N/A
KY883639.1	Vibrio phage JSF14, complete genome	prokka_annotated: starts with AA "MNRGSTSCTE"	122057	122240	ASV42528.1	Protein of unknown function (DUF3039)	MQCICGRFYTPAVYTDESLDICPACINASNPKSYTSRDDYVHAHINDDSGLYSEDEVNSY	N/A
KY883639.1	Vibrio phage JSF14, complete genome	prokka_annotated: starts with AA "MNRGSTSCTE"	122573	122948	ASV42529.1	hypothetical protein	MANIKVRAKNSQRKRGRGRPAAAVVGDLESVIDRIQASKNISDVEIANNLEQFEKILMEVALGNMKSVNKEQIRLIERFIDRAEALLDDYYESVVGEGASEEIAKKKDTVSSVSSLISLVPKEA	N/A
KY883639.1	Vibrio phage JSF14, complete genome	prokka_annotated: starts with AA "MNRGSTSCTE"	122991	123447	ASV42530.1	hypothetical protein	MILKNALMDIFGFECECIKPPHERRWYYPTTDYTPLLLLVNIKPFDGEEYFIEGYKSYKFKSTEFDLDFSDLESYALESYGTESYSENHEELTLSALKTCTSLIEKFNEDNKGRDIIYAQNLYESDKGLSEGWKLINFTGKWKLCVNYRLI	N/A
KY883639.1	Vibrio phage JSF14, complete genome	prokka_annotated: starts with AA "MNRGSTSCTE"	123443	123887	ASV42531.1	hypothetical protein	MNLEHIKPSTLTDEERITYINWLLVELNNHTDPFSSVMNRIRKMSEDFDTLHRDAYHLLECVDSGEVKLSASERIKLFNKMVNNEGDRRKNKELLERGEALETLLREKLVPIYRTTVQNDISQLGNKHKGIRDKAKDRGILLKEKLL	N/A
KY883639.1	Vibrio phage JSF14, complete genome	prokka_annotated: starts with AA "MNRGSTSCTE"	124035	124311	ASV42532.1	hypothetical protein	MKCETTLVIVLSLTAMTTLGFYGINLHHERETLIARENLKLEEYRLVTERKRVVNEGNYFRALELKCTEEFVTRDGEHYRRQWGSGARKGR	N/A
KY883639.1	Vibrio phage JSF14, complete genome	prokka_annotated: starts with AA "MNRGSTSCTE"	124325	124718	ASV42533.1	hypothetical protein	MEKIIAELEFESLRWNDVDYYGVVFVHPEDKSSLLETIYGNYDCAVNTQKHLVRFKNGGRLKVASLDRDHPHYDYAGAQLTTVIIDTNCFGKYEGGDFVKVSNVSSSEFIMYMMTRTRSKADVYSRTVIL	N/A
KY883639.1	Vibrio phage JSF14, complete genome	ASV42324.1	5266	6103	ASV42320.1	Putative phage serine protease XkdF	MKKEFLAFLKCFGKVNEDKVIEDIQKSADAVKSDVEIKKSHDYKNQISVEIIAEPFTPDAHGMYYSDTTIEKGYQSFDKAWKEGRLSMNLFHQIDDVDKKYVELLKHYIVPFDCEVNGQKVKAGTWCAEVKFHDSTLWKARTTPLEDGTTEIAGLSIRGWGVVNDPRELVKAKVTKDDNGNLVYRGEKFVGYNKPMKDSGDKQGKVLVKDGDKIAVVRFGDPSMSDNQSEEDNDNFYARFGNQKGIDDKFSPLYW	['PFam:Peptidase_S78_2_PF14550.8', 'Function:Putative phage serine protease XkdF', 'Evalue:6.8e-11'],
KY883639.1	Vibrio phage JSF14, complete genome	ASV42324.1	6111	7173	ASV42321.1	CRS1 / YhbY (CRM) domain	MDLDKYSEVTDLNFDKPNPHLAICHKSQGYSANLRPEALLFKSGNPVPTKEIIKSLEGVVSEQELIKMTYRNMKSSLEETLEKFLRENISSNGEYIWVEVVDFNDDMVAFHFQGTLWAVNYTATEDGIVTLGEDLREASHRELYVDSETGEELIKASFWVQEKNPKTEEEKSSDDSGEIEGEGQESDSQDTPVKLEEGNDMTDKVDVQNLSAEELLKSTVFQELMKAQREAWEAEKEAELQKAARDAQTTELVKS	['PFam:CRS1_YhbY_PF01985.23', 'Function:CRS1 / YhbY (CRM) domain', 'Evalue:0.01'],
KY883639.1	Vibrio phage JSF14, complete genome	ASV42324.1	7188	7572	ASV42322.1	hypothetical protein	MAISYRKKVTLHCADPKLSMESVLVTVTATMTHGSALVAAGTEAAKADAANVVGFIDDQQFGEFKPAVGTTALVNVVKRNAIVNSDALVYSDDQDGLSVPEVAALAAAVEGKNLLIQSAVTDFSRLV	N/A
KY883639.1	Vibrio phage JSF14, complete genome	ASV42324.1	7597	8617	ASV42323.1	Phage major capsid protein E	MARMGDFGVVDYTSLMALAPRSKNFLELLGVFSESNTRYIDSRYAEFEREEKGVTKMNAMARGGSRKYIGSEKARKEIIEVPFAPLDGVTVASEVEAFRQYGTESQTASVEALVQRKIEHIQRSHGIYIRDCQYTALLKDKILAEDEDGNEITALAKNFSTLWGVSRKTGAINTTTAVNPFSVLATKRQEIIDSMGENNGFTSMVVLCTTRDFNAIVDHPDVRAAYEGRDGGAEYLTRRLGDAVDFQVFTHKGVT	['PFam:Phage_cap_E_PF03864.17', 'Function:Phage major capsid protein E', 'Evalue:6.9e-24'],
KY883639.1	Vibrio phage JSF14, complete genome	ASV42324.1	8658	9897	ASV42324.1	Meiotically up-regulated gene 113	MEFVNEELLTEGQKSKIGLQWETPKGGVLTVIGVVSGKTLDKTMFALTCSICNKDRELFPQPFVRNTAVISNKRVCCNCVPSFRFTVQQYEVLAKRYCEALGVESLGMSGEFKGDRTIWKIKYKGVEDFTSIESLSNGKLSYKLSCLKRAGKIPLCNFESFLDKVSPLFPEGTIFSLSMDKTWANAKGTYYIYKCPVCSEDMYTKAGVCTGRFISYRGSLSKGIKACRCSKGYRWKKDEIELYLNHELSKIGWKF	['PFam:MUG113_PF13455.8', 'Function:Meiotically up-regulated gene 113', 'Evalue:9.4e-05'],[' PFam:T5orf172_PF10544.11', 'Function:T5orf172 domain', 'Evalue:0.00036'],[' PFam:MUG113_PF13455.8', 'Function:Meiotically up-regulated gene 113', 'Evalue:9.4e-05'
KY883639.1	Vibrio phage JSF14, complete genome	ASV42324.1	10029	10596	ASV42325.1	hypothetical protein	MSYHFIRGYRELWKYLAKKTNGGIDEFGSAQLVRAWFKTAEGEVVRCGSWQTLFQEMNNRYGTNFIPHKCRDSRNNYFNIALDEGDIPLVEDKPTVEAKSLISLSPKEDEEVLNALQEQEENQAAEEKVVEVVAAKEPDWKWIESLSNTKEDKLALDQYAAEEFDIQLNKRNTLENMIVVFKEALAAK	N/A
KY883639.1	Vibrio phage JSF14, complete genome	ASV42324.1	10639	11041	ASV42326.1	hypothetical protein	MINKDIIEQLNRARQTPILTIEVTREITWDESVQFAKEGNEHFFEKLSLCQGEGRYAVVQHDGGFPMMIDMRENNGSDKMKVTIVDKHVYDIIMDAIETYRLYTHYYVNAYEFVLVYCLTRHIDLVEYGIIDL	N/A
KY883639.1	Vibrio phage JSF14, complete genome	ASV42324.1	11267	11546	ASV42327.1	hypothetical protein	MAKVTNFTLTGDWVNINTQLSIPVGTNILIQNQTSGEIFVQEHTTSPLNQRDGVLLVPVSKGDSFATITFKEGDDLTPVWVFGNGPIAVQRA	N/A
KY883639.1	Vibrio phage JSF14, complete genome	ASV42324.1	11548	12157	ASV42328.1	hypothetical protein	MTINIGRVNEGNLQQEIIDAYKSLRSFAGIALPDPLNTTTSVTLPAANVNGTFSIIHLAAATEGGGVRGSSFTANTDGTITCNKDMFAVSVTCYAKAKYGTNSDAVLGVGIGNPTQIPNKPGLQVGENYVSRFQYSSFGRGNNRPVTLLTPYEPVGKSTTELNVDGVKVGDKLFPVMWTTDTEGSVTLTLTDLIFTVQEISI	N/A
KY883639.1	Vibrio phage JSF14, complete genome	ASV42324.1	12221	12692	ASV42329.1	4Fe-4S single cluster domain	MNYMQYIYGDDANGDGMRCTLFVSGCEMMCKGCHNPESWKLNAGKLYTKEFEDNIIQDLQSPWIKGLSLSGGHPLHITNFDTVLNLCKRVKNELPDKDIWLWTGYTLEEVQNDMLRRQILDVIDVLVDGKFVLELKNTNLKWRGSSNQRVWKLNIM	['PFam:Fer4_12_PF13353.8', 'Function:4Fe-4S single cluster domain', 'Evalue:2e-48'],[' PFam:Fer4_14_PF13394.8', 'Function:4Fe-4S single cluster domain', 'Evalue:2.5e-28'],[' PFam:Radical_SAM_PF04055.23', 'Function:Radical SAM superfamily', 'Evalue:0.00011
KY883639.1	Vibrio phage JSF14, complete genome	ASV42324.1	12691	14779	ASV42330.1	Anaerobic ribonucleoside-triphosphate reductase	MKVVKRDGIKQDFDIKKIFNAVSKSATRCNITLSEMDLVELEFLILDEVCGDIEVKELHNTVEKCLSRINPEVADSYKQYRNYKQDFVGLWDKIYNKTKDVLYAGDRENSNFESTLVSTKGSLVKGYLAKELYTKFFLSKEEKEATDIGFIYQHDQRDLIFNGINCCLFDMANVLNGGFEMSNLKYNEPSSILSALQVIGDVTLATSSQGFGGFTVPEIDTIAIKYMKKSVDKLRDEAKSFGIKDEEHYVFTKLQ	['PFam:NRDD_PF13597.8', 'Function:Anaerobic ribonucleoside-triphosphate reductase', 'Evalue:4.3e-116'],[' PFam:ATP-cone_PF03477.18', 'Function:ATP cone domain', 'Evalue:8.5e-12'],
KY883639.1	Vibrio phage JSF14, complete genome	ASV42396.1	53231	55943	ASV42391.1	DNA polymerase family A	MKGLYIFDSEGDGLCGKSIPDEDHITKFHTLLFKEYGKDNWNLFLDFNHPDFQEAKKFAESKGVNLKIMDFSEFNDWVVTYPTAIACQNLEGFDMLAFSHILGTKYEKIPVEKINGKEIRVFDTLSMSRGLYPDRPLPRGCPAKVKNPQGGKAKSIGPHSLEAWGVKVANKKVAIEDWKGLPLWKYVDRVWEDVIINELQWNALIKEMQDGKDKGVDWKMALKHNLLADHLMQVQEEQGVVFREDKALELVDKID	['PFam:DNA_pol_A_PF00476.22', 'Function:DNA polymerase family A', 'Evalue:7.6e-14'],[' PFam:NAD2_PF18782.3', 'Function:Novel AID APOBEC clade 2', 'Evalue:0.026'],[' PFam:APOBEC_C_PF05240.16', 'Function:APOBEC-like C-terminal domain', 'Evalue:0.032'],[' PF
KY883639.1	Vibrio phage JSF14, complete genome	ASV42396.1	55958	57998	ASV42392.1	DnaB-like helicase C terminal domain	MFYKKEVKSYNDYYSSGKAVRNLSVKDILAFPIKGNPDRQLTQEAAEYFQIRQEYSQEDGTTIVATHFPSYNQSGEITGFKRRDWTLDKEDRFHFTTIGTVKTKNMMFGQYQTSQGTNRKTLVQLEAEEDTYCAWQAALDNLRSQVHELGNRSDEKAKSLRGYLAAIESSRIKISTGDISGQIITLPFVGLNVGAPNAAETVAHNEKFVKSYSKYVLALDNDHLTEEERIKYSNNSARGEEATNAIASYLLTDNI	['PFam:DnaB_C_PF03796.17', 'Function:DnaB-like helicase C terminal domain', 'Evalue:2.3e-07'],[' PFam:AAA_25_PF13481.8', 'Function:AAA domain', 'Evalue:8.9e-05'],
KY883639.1	Vibrio phage JSF14, complete genome	ASV42396.1	57987	58188	ASV42393.1	RNase H	MRKFTQNKGEVKNKELIIDLYKTTQKHHVTWVKVAAHSGVYFNELADRLACEASAKSKEEYEKGVL	['PFam:RNase_H_PF00075.26', 'Function:RNase H', 'Evalue:1.6e-10'],
KY883639.1	Vibrio phage JSF14, complete genome	ASV42396.1	58159	58627	ASV42394.1	RNase H	MVEIWTDGSSIKYDGKWFGGSGVILQYKGTIKHLSETLPDYTNNMSEIYAMILGLESLKRRCDVTIFTDSKYSLQCVTDWIPKWKRNGWKTAGGSIVKNKELIVRLYDLCQQHNVKFIKVKAHSGIDLNEKVDRLAYEAATKGKEEYEKIYAKQR	['PFam:RNase_H_PF00075.26', 'Function:RNase H', 'Evalue:2.6e-33'],
KY883639.1	Vibrio phage JSF14, complete genome	ASV42396.1	58698	58917	ASV42395.1	hypothetical protein	MNLKDYTDPNDIAKAIRFGLFTYQSVLNHAQRLKLVGDPKYTIYSEGCKVYTVNKKQAIANFLRGWSNEGGV	N/A
KY883639.1	Vibrio phage JSF14, complete genome	ASV42396.1	58900	59875	ASV42396.1	T5orf172 domain	MKGEYKVGWKRLTSCGATLEIVRENEDNLFIVCSRCHSDFELFPYPIVKPKTHIRKLKSKDPCGCVRSYAWSEAQRVIQIQRVCKNLGYIFHGFVGKFSGNKTYLDLENPETGNRWGSCNIANFLNNGRGDPIIGRQITTKARAISIEDRLQHVEEILKEEGIPQEITINTISKRGRSYTSFDWVCARGHKRVSTFNNFINHNQRCGDCHHIDNNFSGFVGGVYTGRLDDNDFIYILGLENNEESFIKIGRSFNV	['PFam:T5orf172_PF10544.11', 'Function:T5orf172 domain', 'Evalue:3.2e-05'],[' PFam:MUG113_PF13455.8', 'Function:Meiotically up-regulated gene 113', 'Evalue:0.012'],[' PFam:Cytochrome_C7_PF14522.8', 'Function:Cytochrome c7 and related cytochrome c', 'Evalu
KY883639.1	Vibrio phage JSF14, complete genome	ASV42396.1	60029	60212	ASV42397.1	T6 antigen Ig like domain	MSNKPLEIGQVREIEVCGTKYQVINFDEKFVYIQTINAGAEDDKIYRWDVQMCDRDIVVM	['PFam:T6_Ig_like_PF18002.3', 'Function:T6 antigen Ig like domain', 'Evalue:0.022'],
KY883639.1	Vibrio phage JSF14, complete genome	ASV42396.1	60230	60572	ASV42398.1	hypothetical protein	MQVFEFVSDKGYTVEVELFDTPPFRSMESRDDYYGGVDILDVKVYDLSTGEPVYMHGITNEEIIQEWEMHKDTQTMREDYGHLSITGEEWFREEQGICMSKLNKVKLAKMIGD	N/A
KY883639.1	Vibrio phage JSF14, complete genome	ASV42396.1	60578	60749	ASV42399.1	Protein of unknown function (DUF1778)	MSKKVTIKLDNLTKEDYDTLMIAASIVGKTIEEFVIDAALERAEEVIDTLAASFGE	['PFam:DUF1778_PF08681.13', 'Function:Protein of unknown function (DUF1778)', 'Evalue:2.3e-07'],[' PFam:ParD_PF09386.12', 'Function:Antitoxin ParD', 'Evalue:0.002'],
KY883639.1	Vibrio phage JSF14, complete genome	ASV42396.1	60745	61318	ASV42400.1	hypothetical protein	MSKKPAIKHELNKYGMENISYNNKLSIYQLSSDNDCKVVISCDKGDIEDIISQVKRHVDGVDHVHGVVEGTDKSYVIEGNEKDYFESRAEAILYMLDPEDEFESLTLTSKYSYTLSNKPDDVVKGSTTSRTAYKSGTLHEVIEDLTYMPYIHKLSGFIDKQKVDLYRLSLRIQEKLEMQKETRDVMEKIL	N/A
KY883639.1	Vibrio phage JSF14, complete genome	ASV42396.1	61320	61671	ASV42401.1	hypothetical protein	MCKKEKCPNFDKCKCGTPKQVLEGVNTVLGIDHEIKGDNNRYENLTWIPMTTSPHHISNQSSTNEFNLDTIAIAVGEWDYAEKVYNFVPESEVREELGIISYISPLGVFDNQEEEK	N/A
KY883639.1	Vibrio phage JSF14, complete genome	ASV42396.1	61673	61982	ASV42402.1	hypothetical protein	MCGTTTRVKRAELLQEFVICLEDYNHLLHKETIAAIVTTDGAIILQLDTESPLTEWYRFKQDDQTLVVRSKKLYSVDDVAKQMQLFCEGEERRREFINNGGE	N/A
KY883639.1	Vibrio phage JSF14, complete genome	ASV42396.1	62219	62450	prokka	hypothetical protein	MIKGYYVDLEGAVVTVVENDAKLYNSWGEVLLEQKETYTSVLTGGWEEGEGFRVDQEYVLWTSLKELAKIIEGRGG	N/A
KY883639.1	Vibrio phage JSF14, complete genome	ASV42396.1	62452	62671	ASV42404.1	hypothetical protein	MWIKISSEEYYYIYEGIRLNPSLKCINVGDYPDLFEVEFHLNDKPILSKAEQDNYDESDYYLPTITYYKWEE	N/A
KY883639.1	Vibrio phage JSF14, complete genome	ASV42396.1	62871	63114	ASV42406.1	Rubredoxin-like zinc ribbon domain (DUF35_N)	MKQGVYININGSYERVDSFRHSTERVFTKAHDKIAPEGRIFVVKCKDCGGSTFEDDGRFINEFSCSCCVESYTEVFFYKD	['PFam:DUF35_N_PF12172.10', 'Function:Rubredoxin-like zinc ribbon domain (DUF35_N)', 'Evalue:0.0087'],[' PFam:CoV_NSP2_N_PF19211.2', 'Function:Coronavirus replicase NSP2 N-terminal', 'Evalue:0.019'],[' PFam:DUF5486_PF17588.4', 'Function:Family of unknown
KY883639.1	Vibrio phage JSF14, complete genome	prokka_annotated: starts with AA "MIYIVKLKND"	78164	79484	ASV42443.1	Nicotinate phosphoribosyltransferase (NAPRTase) family	MGLQYFIKEVLIKQWNETFFSKTKEEAVGEYRRVIESMLGKPIDTKHMEALHDLGYLPILIKALQEGSVVGYQIPTLTITNTVSGFGWVTNMLETVLSSELWGISTSATTAYAYRKRFEKEQSLKDLGMIPFLGHDFSYRGMFGTQAAAQSGFGHLCSFVGSDTIPAALFAEEYYGAKIDKELVFASVDATEHSVMCSYGTEGEQASLEHLITNVTPSGIISVVSDTWDFWKLVTEYLPNPKDKIMSREGTLVIR	['PFam:NAPRTase_PF04095.18', 'Function:Nicotinate phosphoribosyltransferase (NAPRTase) family', 'Evalue:2.2e-47'],
KY883639.1	Vibrio phage JSF14, complete genome	ASV42505.1	108106	108817	ASV42498.1	hypothetical protein	MNKKEFTIEDVLYMYDTVEKWNIYCGNLTSDKSLIPMYHGLSKAEFYGKGEFLEGYNSGDLVMQLDGLGDLSYTVFEWDMLQLGKMYTPRKINKIPFYILDGWTKDLFKLVKRLDHSINLEYSEYAAADLISLLTCYSDVADIRGVFDAVTASNYSKIPLVSEVVDESHTLDNEVKRIEAQGRYVQVDYKLLDSDDGQRVIFTAMEDLQDGVVFSKPKIIKSRAFKEVCDLSQFIY	N/A
KY883639.1	Vibrio phage JSF14, complete genome	ASV42505.1	108817	109429	ASV42499.1	hypothetical protein	MKKKIAIDIDLVCTKDLGIDWYEYLVSNHGDYFYDESYERFCKDVENNQVDYNIAKYFDLPWWVYSMAFWKQEDLYDKEVLAESCYDVVKNLWQAGFEIYFLSHTTFEHIHSKYRFLQRNFDFLYESGDLHFVASKSKCCMGGSAAIIIDDRISNLNMFKHVDTLRILYDTPYRQDVVSTEEYVVAKSWVDIEDIICKWMEEE	N/A
KY883639.1	Vibrio phage JSF14, complete genome	ASV42505.1	109425	110136	prokka	hypothetical protein	MMNKKAIFISAQQPRSGKDLSAKYLQSFFTDLGYNCEIHAFKDKLIQVACDILNISVDEFLDGYDETSEDYLSRFTKQEQLTRFDIVTLLNSVQNKWWKDVRLYNVNGRFYSKREWIIHVSENIFKPHCGKDYFGQAAANHIDNQDIILYSDSGFAHEAFPVIEKVGKDNCLVVQLIREGYNSGIKDSRKLLEPEDFPEHLRPQFVQVSNPNCPEWQEVLERKLRLKVANKVLEGM	N/A
KY883639.1	Vibrio phage JSF14, complete genome	ASV42505.1	110135	110558	ASV42501.1	Protein of unknown function (DUF4022)	MLVFKKNWIYRYNEWCHGNMFTIGNVNDSKSICSYFWKTMWNLVPVNLMYSMIAHTPAVAGLWLKKFEYFDKLTGLPALYTFLVAGYLSLAAFGLILVGLAIIQSKFENRKQNSDKSPNLVIEYIKTKKSKICPMIEWED	['PFam:DUF4022_PF13214.8', 'Function:Protein of unknown function (DUF4022)', 'Evalue:0.025'],[' PFam:DUF4022_PF13214.8', 'Function:Protein of unknown function (DUF4022)', 'Evalue:0.025'],
KY883639.1	Vibrio phage JSF14, complete genome	ASV42505.1	110569	110827	prokka	Raf-like Ras-binding domain	MNPEDFIRMMHGGSGNNNVLKRNPTTTELDEFINRAMQKRDMNPQMLYLDLQNKLEPQRGVSMLSFEEAEIYPMVMNRLVERFSK	N/A
KY883639.1	Vibrio phage JSF14, complete genome	ASV42505.1	110826	111009	ASV42503.1	Hemin uptake protein hemP	MNKLILTKVDNLLWDGQLYVDNILLRSYDNLTAFEIHQRVSEVVGVNKYQTVRIDLEGEE	N/A
KY883639.1	Vibrio phage JSF14, complete genome	ASV42505.1	111014	111398	ASV42504.1	hypothetical protein	MISQKYIDREKLIWKLMCTNDEGDDNSHKVISYFVKKSHGQTIDITGKVYQPKKVEFVKLVNSAWALAQWDDVIHTKKGDIRKKYVDKVLSMSDTYLALGHYLEQVRCEGTKNALLSWQEFYLLKGE	N/A
KY883639.1	Vibrio phage JSF14, complete genome	ASV42505.1	111483	112794	ASV42505.1	T5orf172 domain	MRLTKRQQEFIGSTFPTPEGGILTVTGVVGKSSSNNAIFGLECSICSRDLELWPKGSISSTKGSLMRGYTPCGCAKNPNWTEGQNLIRVKRECSKRGYKFHGWWGKYKGIETKLNLENPITTNCWQSTNMNSFFNGSGDPVISRKKTVQAVLISDKQHIEDFIKAGFTEGYKFWRSERLSKEGYKRYWNYTCSTCSSDEYVEAGLCSGVFESPISGLKVGQKSCRCSETFRWKQEHREYQIKKVCKEEGLIFTGW	['PFam:T5orf172_PF10544.11', 'Function:T5orf172 domain', 'Evalue:0.0066'],[' PFam:DUF4379_PF14311.8', 'Function:Probable Zinc-ribbon domain', 'Evalue:0.039'],[' PFam:T5orf172_PF10544.11', 'Function:T5orf172 domain', 'Evalue:0.0066'],[' PFam:DUF4379_PF1431
KY883639.1	Vibrio phage JSF14, complete genome	ASV42505.1	113153	113441	ASV42506.1	hypothetical protein	MKETVGILEKIKRELRAFSVEIRYGDAFDNDGEHTFLSIAIYTEMLDNPIEIDINLDKVLTGDINIDTMLEELKFELDCSLNTVNFYSHYSERVH	N/A
KY883639.1	Vibrio phage JSF14, complete genome	ASV42505.1	113449	113683	ASV42507.1	Cadherin-like domain	MKPLLKIQDGIVEGTFDVVDVNSRYQRIVGTFISDGEGKYTFEPYHLVAGFVAIPMRLSDEEQYQIDWIKYELEGGI	['PFam:Cadherin_5_PF17892.3', 'Function:Cadherin-like domain', 'Evalue:0.048'],
KY883639.1	Vibrio phage JSF14, complete genome	ASV42505.1	113685	113943	ASV42508.1	hypothetical protein	MATYILRGKDWDKKDKYSFLEYVIYRCEYTGVVLNPPDIGWERLKYAEEFDSYEVAYSTKKLVDPFDQLLDVVELNVAWEDYHRD	N/A
KY883639.1	Vibrio phage JSF14, complete genome	ASV42505.1	113935	114154	ASV42509.1	hypothetical protein	MTKRKSKWISSIHTNLYEDDTLPHYKGEYLLDEKVRMEAGMYMSGYESSMPEIMSDEEITDTVDEFIGRMMK	N/A
KY883639.1	Vibrio phage JSF14, complete genome	ASV42505.1	114150	114339	ASV42510.1	hypothetical protein	MNENKDYLLLRVSYDKRDFIDDETLQKYYGGDIVTYLKQLLEEDGRYGFIDWFEIEDIVEGK	N/A
KY883639.1	Vibrio phage JSF14, complete genome	ASV42505.1	114339	114507	ASV42511.1	hypothetical protein	MNLTDILKEVGDYNIKLQFLSNSTVAVKDKKKTNDTEVTFATDMVNSDGIQEWWR	N/A
KY883639.1	Vibrio phage JSF14, complete genome	ASV42505.1	114588	114720	ASV42512.1	Protein of unknown function, DUF488	MDEVCLACYCKAGDFCHRHIIVDMLEKVCKANGIDFERGGEIT	N/A
KY883639.1	Vibrio phage JSF14, complete genome	ASV42505.1	114716	114806	prokka	hypothetical protein	MTYALKLEMWDDGDCESLDLAHFTLANTS	N/A
KY883639.1	Vibrio phage JSF14, complete genome	ASV42505.1	114839	115343	ASV42513.1	hypothetical protein	MKIDYLNTISTGYVFGTYGESGWSEKYDGDVFSIDHKKGLVYLGKEEYTFDNKQQSWFYTHFPPVVIDYKTETVTVWATYDQSFSFPLKYLPNSKKKHKHIDDYIKYFTKYLGDQHGDSTVKSLVSSLVSDMFHTKYGLKSSQKSKDLLTTLQESIVFMEDNIKLEN	N/A
KY883639.1	Vibrio phage JSF14, complete genome	ASV42505.1	115407	115566	ASV42514.1	hypothetical protein	MALLVNECKVRFYNGDKFVFYRVDKGLWRFAADESDSTWIPSQIEDEIKEWE	N/A
KY883639.1	Vibrio phage JSF14, complete genome	ASV42505.1	115568	115796	ASV42515.1	Kyakuja-Dileera-Zisupton transposase	MNKYILINQESAYHEYAVIVADMIHTDGTCDYTLSVTENPFDATKFVDIAQAYDIIGNLTEHMSMGEWEAVLLEE	['PFam:KDZ_PF18758.3', 'Function:Kyakuja-Dileera-Zisupton transposase', 'Evalue:0.024'],
KY883639.1	Vibrio phage JSF14, complete genome	ASV42505.1	115906	116248	ASV42516.1	protein of unknown function (DUF4132)	MSKFVIEEVIKNSIDRDTEGNPIDKILFTVVSWQGRNFLYVGKFNEQDWLGDSKIAECVSGDYRKRYGDIKGWLKSILKRTDNRLEKIMEQRQALQDECDELYELKYKLWEVL	['PFam:DUF4132_PF13569.8', 'Function:Domain of unknown function (DUF4132)', 'Evalue:0.048'],
MF498773.1	Aeromonas phage AS-szw, complete genome	ATI17246.1	4024	4642	ATI17237.1	hypothetical protein	MFKKTTKTDKSVAISKRISLIKTHVTNTMELFDFLSGVINKNILVGGKSVQSILGPLYYPCANKAERNQYVFSRFANCTLIREKYGVRITTKNKYIAKDVADLLGQVFKVSTINVGDLITFVVKVGKPSGNASFTKNEPAIQEAKDKLFEISCKLRELDEEQKNLDIRLREVSDLSRRNRTTYHSFQQEAYKIRTEAKNKYDVTI	N/A
MF498773.1	Aeromonas phage AS-szw, complete genome	ATI17246.1	4652	5090	ATI17238.1	hypothetical protein	MSLKTINQSQLERAIENYTKIMSMVKDAVDIRVNLRMNETMVVGWIFKRRVNTCQYFQDNSFAGGFYTEKYIRAEVTKNLLRKIGILHIEKVSLYQSMVVIDGADPFIQADEEMCNFIDLMIVKTPLVVEKIIANYHDLYRTRHE	N/A
MF498773.1	Aeromonas phage AS-szw, complete genome	ATI17246.1	5086	5521	ATI17239.1	hypothetical protein	MKKFTILFWIYTFLVFGYIVEGPEIKYVDIPATLEECYYEPEHTQKGMLVCDFDISGFSNYESDKLIAEYGKYITKEYPRQEVRKKVDMKGHQFLINVETLETKKFLENLGIAVILWCLGILIVVVRFIGNMIYGDCYYETSFS	N/A
MF498773.1	Aeromonas phage AS-szw, complete genome	ATI17246.1	5501	5783	ATI17240.1	hypothetical protein	MKLVSHNKVCPTFGVDFHGVKLTLPMKYLYGFLAMNYDGTVVAYIHPPLFNNGYWSDTYPHRDDIYVAKVETDIHPSKTLVCISDNRVKKYME	N/A
MF498773.1	Aeromonas phage AS-szw, complete genome	ATI17246.1	5787	6054	ATI17241.1	hypothetical protein	MKLIVKEAHKEDGMTVGPYQWIEKTDGTLYAWRFHRVMSIELYDRMVNELLDGKPPVGDSKDLAARKYLKFGIITDPSTLPSENKDTQ	N/A
MF498773.1	Aeromonas phage AS-szw, complete genome	ATI17246.1	6050	6230	ATI17242.1	NETI protein	MMSKDEAMEKAFYELLEMDDEYFELRLKETIAQGGVFQKMAEDGFVPSLVSEKDDPHVF	N/A
MF498773.1	Aeromonas phage AS-szw, complete genome	ATI17246.1	6219	6411	ATI17243.1	3-hydroxybenzoate--CoA/4-hydroxybenzoate--CoA ligase	MSFKVANHYELEEGREYLFKDSRGCFFLGIYYDFDVNGFYTDSHDFIEMGRVCVVWELPNENS	N/A
MF498773.1	Aeromonas phage AS-szw, complete genome	ATI17246.1	6397	6622	ATI17244.1	hypothetical protein	MKIVDTMPQNGAFVMVLEWDDELHSDSFKYIDNVLHVWDIPDMDTSLSEWIEVNLSDYYHRCVFEECNVKYIVK	N/A
MF498773.1	Aeromonas phage AS-szw, complete genome	ATI17246.1	6686	7421	ATI17245.1	hypothetical protein	MFDKIVKFVNELAESGFVNKIGKDEYSLVMNNFYNNPASPLYLEQVKEYPAKLLMFPVGKQYSKITSCKGRLIEGGKENKIWESSYRHMFNQILSKHYGDEIVYGMKIKDVIDTLNEVREHMRGVYGVEIISRIVVNSFFTAVYKNTNIIDGRFDGYVKDMFDSTITSIVEAGGYPIFCELDKFIYVSPNVVKFENSTHDDRLKNIMVIDGYTYVADVDQKKSKRVRPVDVDNPKHLRYFNNLK	N/A
MF498773.1	Aeromonas phage AS-szw, complete genome	ATI17246.1	7488	9051	ATI17246.1	Protein of unknown function (DUF723)	MCGQYPVDDFIGQTFPTPKGGVLTVVGDNGLKGSKKMYKLSCSICSRDLELFPHLFESRKGNLNKKQIPCGCSSRKRYTEKQNIILINRILPTVGLYGHKCEGSTGVIVGGNEIFSIYCPIHSHDKELYPNPFTTTKGHLMSGRIPCGCSNRAKTKTEEQDIVLINRILKKNTALKTHKCLGYADNKLHFKIYCSVCNSDEDLYPEPFTTTKYQLEMGYIPCGCAKNHKYEKFQICILVERHLTENEKYKGHRFG	['PFam:DUF723_PF05265.15', 'Function:Protein of unknown function (DUF723)', 'Evalue:7e-07'],[' PFam:T5orf172_PF10544.11', 'Function:T5orf172 domain', 'Evalue:0.0026'],[' PFam:DUF723_PF05265.15', 'Function:Protein of unknown function (DUF723)', 'Evalue:7e-
MF498773.1	Aeromonas phage AS-szw, complete genome	ATI17246.1	9061	9619	ATI17247.1	hypothetical protein	MKYELGKKYKIVYIHADASDEFGVSTGDVIECHYIDDQNGYLWTRDVYCYGKQVNPYYEHGAWCFAAPSDPEIILEEYEPEPSLSTIFTTSVELGRVDTSKKRSYDYVLSKCMEELGELSLEVQIENGLSYKEPGKDGIRGEAVDLAIAAMDMFALACGDMNKQAIENLFLSTMEKKIVKWKEKA	N/A
MF498773.1	Aeromonas phage AS-szw, complete genome	ATI17246.1	9620	9956	ATI17248.1	hypothetical protein	MAKKEIVETRCGIDFYLSKFNEKCSTRKEIMTCERDWIGCYFPKKYKYVVMDSDGLFYAYSKKPVLKQYSCGLGWGVDSVQGTGHDNVEVWFNDSDFGWKPWYSGYCKIEG	N/A
MF498773.1	Aeromonas phage AS-szw, complete genome	ATI17246.1	9958	10129	prokka	Laminin N-terminal (Domain VI)	MTPVKYCEEHRARYYEYGCPQCNIRNERENRVIREMSIKKTKNGLTWPLSKSEKKV	['PFam:Laminin_N_PF00055.19', 'Function:Laminin N-terminal (Domain VI)', 'Evalue:0.037'],
MF498773.1	Aeromonas phage AS-szw, complete genome	ATI17246.1	10130	10367	ATI17249.1	Immunity protein 27	MNQYFEVVSNDPLFVLLKESDEANKAFKDKSSNENWELLNLAYNAVEEILYNRYPDCFGWRAVLSPFDEDRFLVKIKG	['PFam:Imm27_PF15590.8', 'Function:Immunity protein 27', 'Evalue:0.031'],[' PFam:DUF5623_PF18536.3', 'Function:Domain of unknown function (DUF5623)', 'Evalue:0.049'],
MF498773.1	Aeromonas phage AS-szw, complete genome	ATI17246.1	10437	10644	ATI17250.1	Utp11 protein	MFISSIDENEKLVVQSKYDSGVHLGFTAGVQKDGEYTLTTLDKELTAQQISYLEMMLMMEIKKMLDPR	N/A
MF498773.1	Aeromonas phage AS-szw, complete genome	ATI17246.1	10653	10866	ATI17251.1	hypothetical protein	MKVQFKSEEAMTEFKTLDRNNEELANAYGMSPIPIGFVDEEWWDIFNEEDLHFYTINISDESHFFEILEK	N/A
MF498773.1	Aeromonas phage AS-szw, complete genome	ATI17246.1	10941	11265	ATI17252.1	Phage tail tube protein, TTP	MAEFITETSNKTHHKVVQLRKAIRKVDTAKIAIFRKTDLTDAYREYNYAMYRAVEETGDHKIYIDFKYNQPKEKIIDLVEKICSIEDTKVEWNGSMGSAIVVTFKVE	['PFam:Phage_tail_3_PF08813.13', 'Function:Phage tail tube protein TTP', 'Evalue:0.007'],
MF498773.1	Aeromonas phage AS-szw, complete genome	ATI17246.1	11274	11484	ATI17253.1	hypothetical protein	MKVRFVSEKAMNEYGEKDRHNKLVVERFGMSPFEVDTDPDCAWWDYLDENGDIEFVFPQFEHHYFLTNI	N/A
MF498773.1	Aeromonas phage AS-szw, complete genome	ATI17246.1	11493	11706	ATI17254.1	hypothetical protein	MKVRFKSEEAMNVYATIDRNNKELVDAYGMNPIPVGFVDEEWWDIFNGKGVLCYTINISDESHFFEILEK	N/A
MF498773.1	Aeromonas phage AS-szw, complete genome	ATI17246.1	11823	12039	ATI17255.1	Protein of unknown function (DUF2709)	MDIETTYYAFVDKGYANPQSNLFDPVSKIPNVVYTPHTKLDGTYCKFEDGSGILYVYRGGADYDFIPKVSI	N/A
MF498773.1	Aeromonas phage AS-szw, complete genome	ATI17246.1	12047	12173	ATI17256.1	hypothetical protein	MTNFEFAMKRAKFQITKHKETLICAGIVGVVLFVIIPMLNG	N/A
MF498773.1	Aeromonas phage AS-szw, complete genome	ATI17246.1	12182	12569	ATI17257.1	protein of unknown function (DUF4890)	MLNQRYTVKKDFEDFHKEFPELVLGSSFTVTGTDGTGIISITMDSGTEYHIEQYPWCWCFYTEDMTQEYLTPVENLSDEEKNELMVANLKKKEKEMEEKKALLLANWEKKEKELIEALENHRKNKPGV	['PFam:DUF4890_PF16231.7', 'Function:Domain of unknown function (DUF4890)', 'Evalue:0.027'],
MF498774.1	Aeromonas phage AS-yj, partial genome	ATI17852.1	126411	126798	ATI17842.1	hypothetical protein	MLNQRYTVKKDFEDFHKEFPELVLGSSFTVTGTDGTGIISITMDSGTEYHIEQYPWFWCFYTEDMIEEYLVPVENLTEEEKNELMVANLKKKEKEMEEKKALLLANWEKEEKELIEALENHRKNKPGV	N/A
MF498774.1	Aeromonas phage AS-yj, partial genome	ATI17852.1	126807	126933	ATI17843.1	hypothetical protein	MTNFEFAMKRAKFQITKHKETLICAGIVGVVLFVIIPMLNG	N/A
MF498774.1	Aeromonas phage AS-yj, partial genome	ATI17852.1	127008	127221	ATI17844.1	hypothetical protein	MKVRFKSEEAMNVYATIDRNNKELVDAYGMNPIPIGFVDEEWWDIFNGKGVLCYTINISDESHYFDILEK	N/A
MF498774.1	Aeromonas phage AS-yj, partial genome	ATI17852.1	127230	127440	ATI17845.1	hypothetical protein	MKVRFVSEKAMNEYGEKDRHNKLVVERFGMSPFEVDTDPDCAWWDYLDENGDIEFVFPQFEHHYFLTNI	N/A
MF498774.1	Aeromonas phage AS-yj, partial genome	ATI17852.1	127449	127773	ATI17846.1	hypothetical protein	MAEFITETSNKTHHKVVQLRKAIRKVDTAKIAIFRKTNLTDAYREYNYAMYRTVEETGYHKIHIDFNYNQPKENVTDLVEKIGSIEDTKVEWNGSMGSAIVVTFKVE	N/A
MF498774.1	Aeromonas phage AS-yj, partial genome	ATI17852.1	127848	128061	ATI17847.1	hypothetical protein	MKVQFKSEEAMTEFKTLDRNNEELANAYGMSPIPIGFVDEEWWDIFNEEDLHFYTINISDESHYFDILEK	N/A
MF498774.1	Aeromonas phage AS-yj, partial genome	ATI17852.1	128070	128277	ATI17848.1	Utp11 protein	MFISSIDENEKLVVQSKYDSGVHLGFTAGVQKDGEYALTTLDKELTAQQISYLEMMLMMEIKKMLDPR	N/A
MF498774.1	Aeromonas phage AS-yj, partial genome	ATI17852.1	128347	128584	ATI17849.1	Immunity protein 27	MNQYFEVVSNDPLFVLLKESDEANKAFKDKSSNENWELLNLAYNAVEEILYNRYPDCFGWRAVVSPFDEDRFLVKIKG	['PFam:Imm27_PF15590.8', 'Function:Immunity protein 27', 'Evalue:0.031'],
MF498774.1	Aeromonas phage AS-yj, partial genome	ATI17852.1	128580	128757	prokka	Laminin N-terminal (Domain VI)	MTPVKYCEEHRVRYYEYGCSQCNARNERENRITREMSIKKTKNGLTWPLSKSEREGLK	['PFam:Laminin_N_PF00055.19', 'Function:Laminin N-terminal (Domain VI)', 'Evalue:0.011'],
MF498774.1	Aeromonas phage AS-yj, partial genome	ATI17852.1	128759	129095	ATI17850.1	hypothetical protein	MAKKEIVETRCGIDFYLSKFNEKCSTRKEIMTCERDWIGCYFPKKYKYVVMDSDGLFYAYSKKPVLKQYSCGLGWGLDSVQGTGHDNVEVWFNDSDFGWKPWYSGYCKIEG	N/A
MF498774.1	Aeromonas phage AS-yj, partial genome	ATI17852.1	129096	129654	ATI17851.1	hypothetical protein	MKYELGKKYKIVYIHADASDEFGVSTGDVIECHYIDDQNGYLWTRDVYCYGKQVNPYYDHGAWCFAAPSDPEIILEEYEPEPSLSTIFTTSVELGRVDTSKKRSYDYVLSKCMEELGELSLEVQIENGLSYKEPGEDGIRGEAVDLAIAAMDMFALACGDMNKQAIENLFLSTMEKKIVKWKEKA	N/A
MF498774.1	Aeromonas phage AS-yj, partial genome	ATI17852.1	129664	130753	ATI17852.1	T5orf172 domain	MCGQCPVDDFIGQTFPTPKGGVLTVVGIADRKSGTHKLYKLTCSICHEDKELFPELFESTKGNLVTGRAPCGCSNRTNWKPFQIEVIVGRLCKEMGYEYVGFPEGYKNCYSKFEYICHTHGKQSVSYCKFVNCCRRCPDCGTESMKDKQRNPEAETIVKELCDKEGYEYIGFPEGYKNAHSKFEYICHTHGKQSVSYCKFVNCCQRCPDCAEYGYGKSKHGYLYVTNWTNYDKDTNEFFKIGITNFLDQRIKQQA	['PFam:T5orf172_PF10544.11', 'Function:T5orf172 domain', 'Evalue:0.00064'],[' PFam:MUG113_PF13455.8', 'Function:Meiotically up-regulated gene 113', 'Evalue:0.025'],[' PFam:RgpF_PF05045.14', 'Function:Rhamnan synthesis protein F', 'Evalue:0.03'],[' PFam:T5
MF498774.1	Aeromonas phage AS-yj, partial genome	ATI17852.1	130820	131555	ATI17853.1	hypothetical protein	MFDKIVKFVNELAESGFVNKIGKDEYSLVMNNFYNNPASPLYLEQVKEYPAKLLMFPVGKQYSKITSCKGRLIVGGKENKIWESSYRHMFNQILSKHYGDEIVYGMKIKDVIDTLNEVREHMRGVYGVEIISRIVVNSFFTAVYKNTNIIDGRFDGYVKDMFDSTITSIVEAGGYPIFCELDKFIYVSPNVIKFENSTHDDRLKNIMVVDDFTYVTDVDQKKSKRVRPVDVDNPKHLRYFNNLK	N/A
MF498774.1	Aeromonas phage AS-yj, partial genome	ATI17852.1	131619	131844	ATI17854.1	hypothetical protein	MKIVDTMPQNGAFVMVLEWDDELHSDSFKYIDNVLHVWDIPDMDTSLSEWIEVNLSDYYHRCVFEECNVKYIVK	N/A
MF498774.1	Aeromonas phage AS-yj, partial genome	ATI17852.1	131830	132022	ATI17855.1	3-hydroxybenzoate--CoA/4-hydroxybenzoate--CoA ligase	MSFKVANHYELEEGREYLFKDSRGCFFLGIYYDFDVNGFYTDSHDFIEMGRVCVVWELPNENC	N/A
MF498774.1	Aeromonas phage AS-yj, partial genome	ATI17852.1	132011	132191	ATI17856.1	NETI protein	MMSKDEAMEKAFYELLEMDDEYFELRLKETIAQGGVFQKMAEDGFVPSLVSEKDYPHVF	N/A
MF498774.1	Aeromonas phage AS-yj, partial genome	ATI17852.1	132187	132454	ATI17857.1	hypothetical protein	MKLIVKEAHTEDGMTVGPYQWIEKTDGTLYAWRFHRVVTNELYDRMVNELLDGKPPVGDSKDLAARKYLKFGIITDPSTLPSENKDTQ	N/A
MF498774.1	Aeromonas phage AS-yj, partial genome	ATI17852.1	132458	132740	ATI17858.1	hypothetical protein	MKLVSHNKVCPTFGVDFHGVKLTLPMKYLYGFLAMNYDGTVVAYIHPPLFNNGYWSDTYPHRDDIYVAKVETDIHPSKTLVCISDNRVKKYME	N/A
MF498774.1	Aeromonas phage AS-yj, partial genome	ATI17852.1	132720	133155	ATI17859.1	hypothetical protein	MKKFTILFWIYTFLVFGYIVEGPEIKYVDIPATLEECYYEPEHTQKGMLVCDFDISGFSNYESDKLIAEYGKYITKEYPRQEVRKKVDMKGHQFLINVETLETKKFLENLGIAAILWCLGILIVVVRFIGNMIYGDCYYETSFS	N/A
MF498774.1	Aeromonas phage AS-yj, partial genome	ATI17852.1	133151	133589	ATI17860.1	hypothetical protein	MSLKTINQSQLERALENYTKIMSMVNDAVDIRVNLRMNETMVVGWIFKRRVNTCQYFQDNSFAGGFYTEKYIRAEVTKNLLRKIGILHVEKVSLYQSMVDIDGADPFIQADEEMCNFIDLMIVKTPLVVEKIIANYHDLYRTRHE	N/A
MF498774.1	Aeromonas phage AS-yj, partial genome	ATI17852.1	133599	134217	ATI17861.1	hypothetical protein	MFKKTTKTDKSVAISKRISLIKTHVTNTMELFDFLSGVINKNILVGGKSVQSILGPLYYPSANKAERNQYVFSRFVNCTLIREKYGVRITTKNKYIAKDVADLLGQVFKVSTINVGDLITFVVKVGKPSGNASFTKNEPAIQEAKDKLFEISCKLRELDEEQKNLDIRLREVSDLSRRNRTTYHSFQQEAYRIRTEAKNKYDVTI	N/A
MF774687.1	Salmonella phage SP1a clone contig.00001 genomic sequence	ATI18498.1	36	3717	ATI18457.1	hypothetical protein	MTDKLIRELLIDVKQKGATRTAKSIENVSDALENAAAASELTNEQLGKMPKTLYSIERAADRAAKSLTKMQASRGMLSVTKSINDIGAKLDDLAIQLIEVTDKLEIGFDGVSRSVKAMGNDVAAATEKVQDRLYDTNRVLGGTARGFNDTAGAAGIASRAIGNTSGSARGATRDFAAMAKIGGSLPIMYAALASNIFVLQSAFEQLKLGDQLNRLEKFGVIVGTQTGTPVQTLARSLQEAAGYAISFEEAMRQAS	N/A
MF774687.1	Salmonella phage SP1a clone contig.00001 genomic sequence	ATI18498.1	39090	39243	ATI18494.1	hypothetical protein	MLIEQWNSGYNAGVTSCIAGLDMLIKQEKVRPEEAILLRNIIEGFKRGIV	N/A
MF774687.1	Salmonella phage SP1a clone contig.00001 genomic sequence	ATI18498.1	39253	39457	ATI18495.1	hypothetical protein	MKNVKHLKYRLIYNGRMETEDLAQLAINSNEVTVRALAIEKLRASYENRIMELEERLYGLLESESKK	N/A
MF774687.1	Salmonella phage SP1a clone contig.00001 genomic sequence	ATI18498.1	39466	39748	ATI18496.1	hypothetical protein	MSELLPKVDVSHLGEPSEERKALDWLGGFDYRRVVATWNDKKVKKFRVHYVGKDKWLWIDYEESKGSTKAVKIYRMYGYYYAHCDKNEFTVQN	N/A
MF774687.1	Salmonella phage SP1a clone contig.00001 genomic sequence	ATI18498.1	39847	41674	ATI18497.1	Anaerobic ribonucleoside-triphosphate reductase	MTENELIENCKGLLTLTADKDLQHNNANKPSEMFHTQRDLLAGEINKYLVAQELPKHLLDAHNLGKIHIHDMDYRAQGYTNCCLVDLSGMLKNGTKIGNANIETPKSITTACAITAQIIAQVSGAQYGGTSIDRIDEVLAPYVRKSYDKHLGRGLRWLKDERKAAVYATELTEKECYDAFQALEYETNSLFNSNGQTPFVTLGFGLGQEWEERMIQKAILQNRLKGLGAAESTPIFPKLVFSVKEGLNKNPGDPN	['PFam:NRDD_PF13597.8', 'Function:Anaerobic ribonucleoside-triphosphate reductase', 'Evalue:4.1e-154'],[' PFam:Gly_radical_PF01228.23', 'Function:Glycine radical', 'Evalue:5.1e-11'],[' PFam:OrfB_Zn_ribbon_PF07282.13', 'Function:Putative transposase DNA-bi
MF774687.1	Salmonella phage SP1a clone contig.00001 genomic sequence	ATI18498.1	41660	42566	ATI18498.1	putative Zinc-ribbon domain	MFSIIGVKILWRRGMPKKLTQEEVDKCLAERGFTMVDKPYQNSRYRHTYQCEYGHQWTAKFDAIRNGKTNCPTCSINSRKLDIDKINTVLQDRGIILLDGYKNSADINTRFRCVCGHEWTTTLNSIINRGSGCPSCAINKQKLSVNIINDRLTTRNIRIVGEYSNANTKTAFLCGAGHRWEATPGSVLRGNGCPYCNYRDLESTKIYVMHSPSHGVKIGRSNNPDRRLLHIRSSSHLIDLEIIKVFEIGEYSSAV	['PFam:DUF4379_PF14311.8', 'Function:Probable Zinc-ribbon domain', 'Evalue:2.8e-12'],[' PFam:T5orf172_PF10544.11', 'Function:T5orf172 domain', 'Evalue:9.2e-11'],[' PFam:MUG113_PF13455.8', 'Function:Meiotically up-regulated gene 113', 'Evalue:3.8e-09'],['
MF774687.1	Salmonella phage SP1a clone contig.00001 genomic sequence	ATI18498.1	42823	43576	ATI18499.1	PhoH-like protein	MGKARQKRENRNGSRKRGNKYENNVIQADFSNDYANPVAKSLVGKNREQKSYINMIKNNTVTVGIGEPGTGKTFIPSVLAAQELVDIHSDIEQVILVRPNEPLGKSLGMLPGDLAEKLEPWLEPIADGMKWAIGDHAYKGYVERQKIKFLAIEHARGRTFNNSYVIVDEAQNISVEAMICLLTRVGQDCRLIICGDIAQKDIKGDSGLALLMEVYEKYENAPFSMIELIDNVRSVESKAFYDIFKDMGKV	['PFam:PhoH_PF02562.18', 'Function:PhoH-like protein', 'Evalue:5.2e-62'],[' PFam:AAA_30_PF13604.8', 'Function:AAA domain', 'Evalue:2.2e-09'],[' PFam:AAA_19_PF13245.8', 'Function:AAA domain', 'Evalue:7.1e-09'],[' PFam:AAA_22_PF13401.8', 'Function:AAA domai
MF774687.1	Salmonella phage SP1a clone contig.00001 genomic sequence	ATI18498.1	43544	43799	prokka	hypothetical protein	MIFLKTWGRCNMGNVVHLSRKTKIHRTSLSAANMITRKEGEESPKTTLAWKIVTSNPNKPFNYNELSTSIDILLKEVARAKVIE	N/A
MG592393.1	Vibrio phage 1.007.O._10N.261.55.F9, partial genome	AUR81503.1	17720	18206	AUR81497.1	hypothetical protein	MAVQTSYSVYHAAKYAGAVNSVNPYATESKLNIDTVNIPFGYGVVADGETGMILPSTGDTAADFVGVAMRELNRAYADGETFGAPVGRDGTVVTHGRVAVVAGATVANRDPVFLGIGADVAGKFTNAAGTGATEAVEITGAKFQEAGVDGDAVWISLGLGG	N/A
MG592393.1	Vibrio phage 1.007.O._10N.261.55.F9, partial genome	AUR81503.1	18209	19208	AUR81498.1	Uncharacterized protein conserved in bacteria (DUF2184)	MKRNMITAVVDSAIQEKYSLSASEVQFADGIPTIDDGLAFTISQLSSLESKIYETKYQNIRFQEFVPVDSSDPEWVDNITYISYDAVTMGKFIGANGKDLPESDLNASKSTIPVFYGGIAMRWSLDELRKSQAMRMPIDAIKGQKNMRGYLEHKQQVAYFGDTERNVTGLFNGSNVAETVATGFDPATATGDEWVDMLNKQIETIYINSANVHVPNMQLIPQTFWGYLLKPMNSVTTMTILQYYLENNYAKSLGV	['PFam:DUF2184_PF09950.11', 'Function:Uncharacterized protein conserved in bacteria (DUF2184)', 'Evalue:2.2e-53'],[' PFam:DUF6260_PF19774.1', 'Function:Family of unknown function (DUF6260)', 'Evalue:0.00011'],
MG592393.1	Vibrio phage 1.007.O._10N.261.55.F9, partial genome	AUR81503.1	19284	19599	AUR81499.1	hypothetical protein	MKVENLAAKRFFIQCKDELFDLLPASGVVELPTGADKDYLDALAKQGRIRIHDALDIEDAVIVEPKEDDERELLETEYEILSGKKADGRWSDERLKEEIENLSE	N/A
MG592393.1	Vibrio phage 1.007.O._10N.261.55.F9, partial genome	AUR81503.1	19641	20214	AUR81500.1	hypothetical protein	MAIEHNSTYHVSTDEVIDICKRQGRAFEASGEFASTGNDIFKTVFTTGENPVILYSRKISFSEDGVNAYLYRNPTYTGGTAAEVNNPNDINPQAPTASIVVGATVTDDGVLSRAPVYVFGNDSNQGNGSVLQVIDNPQHLPPNSEFLLVIESRDAAAQEIASLIEWCEPERIPGLSIVDGSFVRYSGKLL	N/A
MG592393.1	Vibrio phage 1.007.O._10N.261.55.F9, partial genome	AUR81503.1	20244	20625	AUR81501.1	hypothetical protein	MNEQLQGAVAQILERAIIGIDSSVDFMQAELPEAIEQLLLWYGVRSALMCLISVAIMVVIPILWRCWVKKCKADDGYHDEFDMYMIPAIISIAPSAFALINVNLEWLQIWIAPKIWLMEYAANLVK	N/A
MG592393.1	Vibrio phage 1.007.O._10N.261.55.F9, partial genome	AUR81503.1	20714	21146	AUR81502.1	Protein of unknown function (DUF4054)	MANYTDITAEVIAAFRDDMAAFTDDTDWPDDIVEQALCEADAETGGRGWGSFKLECRNFKKRGMFYYAAHWLATTYIDQTAADPSNVSPSARLNVASKSVGDESLQYRVTAMEETGTDWLTLTNYGVQYLRLRKRSAMGARAV	['PFam:DUF4054_PF13262.8', 'Function:Protein of unknown function (DUF4054)', 'Evalue:3.7e-15'],
MG592393.1	Vibrio phage 1.007.O._10N.261.55.F9, partial genome	AUR81503.1	21123	22062	AUR81503.1	Meiotically up-regulated gene 113	MLYNIYMRRIPQKEREVQITKRASELGHEFIGFLDEYKNKGSKLIIRCKKHGDWNPAIENYVRNGRCNQCVIESRRLDIKDVEKRVKESLNDDQTAVGVVGKYINLNSRFKVNCNHHGEWESSILHIIHSKSGCPRCGHQVVARKRRSPLDLVLKRIDSILSKDGKYTFVSLDGDYKNSKSRVILSCKDHGEWSVDISTILANRVGCQSCSKAGFKPHDNAYLYILRSDCGRFFKVGISNNLKRRMVELKRATPF	['PFam:MUG113_PF13455.8', 'Function:Meiotically up-regulated gene 113', 'Evalue:1.6e-07'],[' PFam:DUF723_PF05265.15', 'Function:Protein of unknown function (DUF723)', 'Evalue:7.3e-07'],[' PFam:T5orf172_PF10544.11', 'Function:T5orf172 domain', 'Evalue:1e-0
MG592393.1	Vibrio phage 1.007.O._10N.261.55.F9, partial genome	AUR81503.1	22077	22668	AUR81504.1	hypothetical protein	MINIKVDGLQQVQNRIRREIEKIAKDKTVLVGIHEDAGSTDNGELTMAALGATLHFGADIDHPGGTSYGYKTEKDMVDGKVRFLKSGQGHAVIGVTSPHKIKIPPRPWLDVGVRSGSADYLDIIENNSDDLDSALNMIGNIAVGKVKQYMTELQDPPNAPSTVKKKGSSNPLINNGHLRQSVTYSIIDGKPEEGIG	N/A
MG592393.1	Vibrio phage 1.007.O._10N.261.55.F9, partial genome	AUR81503.1	22667	23054	AUR81505.1	hypothetical protein	MARLTSIDMGGHIDDVFQSHVGTRYSSSGGGYVDGKWVDGVESVTTHKVNMQPLNQKDINFLQSGGERIQDTRKIYVNDGMVANIAEADEWTFVDVNGFVVDGRFKCISADNRTARTMVRLYAVRVDQ	N/A
MG592393.1	Vibrio phage 1.007.O._10N.261.55.F9, partial genome	AUR81503.1	23050	23668	AUR81506.1	hypothetical protein	MTREELFDILRPIIVSKTGVPECILADPNAPAPSGEYASIEPFSNIVEIGTGGQTQKEIDAVDGDPDFKDLEITIKSSQEVQVSINFYRGGARDFASKVLQLDKHPSTHETMLINGLGWMRTGSVNNLTALNQGNYEPRAQVDVFLRRMETATDIVQQIYAVDIEGENEYGDEVSKIDKDFGTGTTLYLSASVLGYQKASGSVDL	N/A
MG592393.1	Vibrio phage 1.007.O._10N.261.55.F9, partial genome	AUR81503.1	23733	24885	AUR81507.1	Protein of unknown function (DUF3383)	MALDIGEIIRLTTNISSAGLGTANFGSAMFFCPESEIPAGEVVDTYKTYNLSSLTDAFNTTDETYIALANHWFTSAPSGPSTVKVWFVDSTDADWATTLNKARNKVWWYISLFDKDTYAEVTTSVLEIATWCLANESYFPNCQTGVSCTAIRDENDDTDVASVLDATGNRFAHTIAHLTDPYAGIALMKWFARVNYSGIDTAITGNLKTTQGITSESLEASEYSAMNAKNVTYYTTVDSKGEEEDGNWITNPTHS	['PFam:DUF3383_PF11863.10', 'Function:Protein of unknown function (DUF3383)', 'Evalue:1.9e-28'],
MG592393.1	Vibrio phage 1.007.O._10N.261.55.F9, partial genome	AUR81503.1	24896	25310	AUR81508.1	Group 7 allergen	MQNFSPSNTDFRINGYEITDWGQTAQPLLIEPIDAMGTLIRGQARGSVRLDNDNHGWRITLNLLPGSKNSAYLNGLRIAKNNLSFSHTVISTLEVAAGSEGMITNIGQIGRAGNSAVTDDQFIMEFTAADVSLGGDS	['PFam:Grp7_allergen_PF16984.7', 'Function:Group 7 allergen', 'Evalue:0.01'],
MG592397.1	Vibrio phage 1.012.O._10N.261.48.C12, partial genome	AUR81697.1	23466	23688	AUR81692.1	hypothetical protein	MTPITDTVRRELQIGRTVLEITQYHGLTSRQVHGAIRNLDLTYHIDRIRIENTVVYKINRRRVRPMKAGIKRH	N/A
MG592397.1	Vibrio phage 1.012.O._10N.261.48.C12, partial genome	AUR81697.1	23820	24012	AUR81693.1	Family of unknown function (DUF6052)	MSDFKTRLIQERDELREKYQKLSEFMCSSQFPAMEQVHRDLLQQQHCHMNGYLLTLNQRLDNL	['PFam:DUF6052_PF19522.1', 'Function:Family of unknown function (DUF6052)', 'Evalue:0.0013'],
MG592397.1	Vibrio phage 1.012.O._10N.261.48.C12, partial genome	AUR81697.1	24026	24461	AUR81694.1	hypothetical protein	MDLSKLSNALQTVNLADTADVTISPTFTLKVCQMVNYNQVYNEKLNTFAQKFPNHKFVKDFKAFMNEWYTGKQTTDTISFMAHVILCGWSLTDDDGKNIPFTAPKAIKLLQTPVGRNIFGKLAVAVQQESVFQTEWSEDAIKNS	N/A
MG592397.1	Vibrio phage 1.012.O._10N.261.48.C12, partial genome	AUR81697.1	24478	24754	AUR81695.1	Barstar (barnase inhibitor)	MQNDGDSLDWVAEFAAKRGVAAPDFIDTRPELRRHLEFYWSAFNDLLTDTDQYGSIRWSALDQYARRYSVNFETFRYIIRALERARHDARK	['PFam:Barstar_PF01337.20', 'Function:Barstar (barnase inhibitor)', 'Evalue:0.037'],
MG592397.1	Vibrio phage 1.012.O._10N.261.48.C12, partial genome	AUR81697.1	24755	26843	AUR81696.1	Putative type VII ESX secretion system translocon, EccE	MAVGIDIVVDPSGAVSGGRVATTSLDQIEKAADGATRGTNLLRDELSAISAAAFASSQKQTQYSKTLQGTTASTKQLTAATNSAGGSMNKFNGFVGQAGFQLSDIAIQLGMGANAAMVFGIQGGQLLGFLSPIAGALATVSGILIGQFTGGMYAGAEATRELDDALVRTNEEINELTKTQARFAQATLSESLNEDAKALVLAQEETKILRAEYEAYLKQREEFEKNPPAFGGGFIEEFINLADVGDKFKASEQNV	N/A
MG592397.1	Vibrio phage 1.012.O._10N.261.48.C12, partial genome	AUR81697.1	26839	27937	AUR81697.1	T5orf172 domain	MARRLTTEEFVEKACNVHGDRYCYERSVYVGSQKKVTITCQEHGGFEQTPNSHLLGVGCRKCAGNHRYTTEEFVEKAQGIHREKYSYGKVDYVKTNKKVVITCPEHGDFEQTPGHHLQGHGCVECGFEAVAVLNTLTIEEFLHKARLVHGDRFNYDKVNYVSAHHKVVIACSIHGNFEQMPYVHLSGAGCGKCVGNRQYTQEEFVEKARSIHGEKYDYRCALYVRTRDKVVIRCAKHGDFNQTPNRHLRGDGCPS	['PFam:T5orf172_PF10544.11', 'Function:T5orf172 domain', 'Evalue:1e-07'],[' PFam:MUG113_PF13455.8', 'Function:Meiotically up-regulated gene 113', 'Evalue:1.4e-06'],[' PFam:DUF4379_PF14311.8', 'Function:Probable Zinc-ribbon domain', 'Evalue:1.1e-05'],[' PF
MG592397.1	Vibrio phage 1.012.O._10N.261.48.C12, partial genome	AUR81697.1	28052	28568	AUR81698.1	Toxin in Odyssella and Amoebophilus	MATDPNLPQLIYGGKYLRPERDSYSFANPDGSRRTDITGGPMRIDTDHLGGPFTVTVQYYADSPSMVKWFQLFWLRTTFEGSIPFQCALALESSEVFEDYTVRLKSAPQWNGYTGFNGRVALSYEVEQKLIDYELDDTLYWLYAEYGDDAAVTLNELETLTNPVMDLWIPA	['PFam:Tox-ODYAM1_PF15642.8', 'Function:Toxin in Odyssella and Amoebophilus', 'Evalue:0.039'],
MG592397.1	Vibrio phage 1.012.O._10N.261.48.C12, partial genome	AUR81697.1	28564	29077	AUR81699.1	hypothetical protein	MSNQATEKIIAALIKNDAYKMNLDAVTINHSAWAEPFRFTRNYVPGGSFTFEGAVYRYLPMLLSRAGQDGNLNQSWSITLQDLNDEVQAAEAQIPLDSDEYPTIEIRTFEYDKRDQSVVLLEGPYITNTAGISYDPKGALIEASAERVNINGTGFKMTPDRFGTLRPLMR	N/A
MG592397.1	Vibrio phage 1.012.O._10N.261.48.C12, partial genome	AUR81697.1	29159	29738	AUR81700.1	DNA polymerase III beta subunit, central domain	MIERLSQAIKAAKVFAAKKDIRYYLNGVALHIQGTTITSVVSSDGYCCCIIGNQELQHDSEVAIVSNEDVPVLLRALEGLPVGTSTVNGLKIDHMKLAIGDYSVPLVDGRFPDVRRIIPAQKRNAGSEIGINPDLLAKLKPFKTELCKHLTAGVRASVGSTMKAGEANEAIRFDFTNPRIDTATVIIQPMRL	['PFam:DNA_pol3_beta_2_PF02767.18', 'Function:DNA polymerase III beta subunit central domain', 'Evalue:1.1e-05'],
MG592397.1	Vibrio phage 1.012.O._10N.261.48.C12, partial genome	AUR81697.1	29745	30129	AUR81701.1	hypothetical protein	MNVGEAYHAGYDCAHGVATEYASIGVDLGDTFDCDHFSITFVRRLRKIFHRVDTPRDWDLIVMRKGSNQPHVGVMRYRRVKHNHGVGASGAVVSDNLGYIKRIYPNVTYWRLNDHSNISPDRLGRDD	N/A
MG592397.1	Vibrio phage 1.012.O._10N.261.48.C12, partial genome	AUR81697.1	30082	32827	AUR81702.1	hypothetical protein	MITVTYHPIDSDATTSTANSLAEWFIDQFGEEMDVPKGTRITCGNPSRETDVTEQIALGDPDNHLTRTDGEYNVLIVPAGPETWVPLIISLVISVAAVLLTPSPTVPSAANRRQDSATNSLGNRSNEPKPGERFQDVRGFEPAVYADLLMEPHRRYVDNREIEFVYGTATAGLGLISDPRDGITKWEVVEGSQLDVYGPGTEPGNGSPVQTFGNSQITFPIVASTRSRNVTGQILAPPNQLEVEPLSYLVSNNGK	N/A
MG592401.1	Vibrio phage 1.017.O._10N.286.55.C11, partial genome	AUR81970.1	188	1505	AUR81970.1	Meiotically up-regulated gene 113	MKIGQVNLSYIGTKYKTPKGGILTVIGESGRRRGKNIIWEVECSICSQDKELFPAPFDGNKFQMDKGQRPCACSPYQYTEDQNKIRLSRVGLIVLAVNDKKYYVEDIDNKVCYSGTVAQLMKGYKFDPIIPLSLQVKPERVESENSSNARFKKCKNDFYRLTKEHGFKVIGKYISAHTPVEMTCKLGHTTSPQPSFLKHKGWSCGVCNLLQEKKKKETFDKAISLGYKIIKRGLRSKSGTEQQSSVQCLTCNHEF	['PFam:MUG113_PF13455.8', 'Function:Meiotically up-regulated gene 113', 'Evalue:1e-05'],[' PFam:T5orf172_PF10544.11', 'Function:T5orf172 domain', 'Evalue:0.00014'],[' PFam:MUG113_PF13455.8', 'Function:Meiotically up-regulated gene 113', 'Evalue:1e-05'],['
MG592401.1	Vibrio phage 1.017.O._10N.286.55.C11, partial genome	AUR81970.1	1586	2291	AUR81971.1	hypothetical protein	MEQRLYSAARIGESCGLTRQYINRYCKEHCPDAKIGTKIDINHPVMHAFMQSKGADMSAQLKPAEERTSHLATTPVSQRESKLSISRRGNGTQSEKPRPKVTATQNKTVEQVDISDHGNLTLNELVAYFGSDESYRGWLQAKKTQVEIVEREIKVEEKTGEVVKREAMKKSVFGFLEEMNSRLLVDSAVTIATKIYAHCESGDTIEEATKTVRGEISKPIQNAKAQIVRNIGAE	N/A
MG592401.1	Vibrio phage 1.017.O._10N.286.55.C11, partial genome	AUR81970.1	2290	4249	AUR81972.1	Phage terminase large subunit (GpA)	MNDSEWLIDQFSALKDTHNVLSVSEFTESTRYLPASVSPMPGYYSFDVTPFWREVVDCLSLSSPIRTIAVKKSAQVGATVALVESGLLYCIAHVKNAPAMILTVDDTVAKLRLEQNIGPMLQHSNLDHLIQANDAETNGRKTGKTKDRLSWFGGGYGLFFGSNSPGKLRSFSIQYLFLDEVDGYKKSVGRDGSPVKLAIDRTAGYTQSKKVCMLSTPLEKGNSIIDDNYKLGDQRKYFVPCKKCEMMQTLEWNKT	['PFam:Terminase_GpA_PF05876.14', 'Function:Phage terminase large subunit (GpA)', 'Evalue:7.9e-104'],[' PFam:CxC3_PF18804.3', 'Function:CxC3 like cysteine cluster associated with KDZ transposases', 'Evalue:0.0052'],
MG592401.1	Vibrio phage 1.017.O._10N.286.55.C11, partial genome	AUR81970.1	4315	4573	AUR81973.1	gpW	MSDSFLCGLISGIEANITAAMTASLELSTDAIESYTFNTGQTVQTVTKANLKDLQAYIDSLLARRDTLRQRCGLDSGSFNAGPAW	['PFam:gpW_PF02831.17', 'Function:gpW', 'Evalue:0.049'],
MG592401.1	Vibrio phage 1.017.O._10N.286.55.C11, partial genome	AUR81970.1	47820	50064	AUR82041.1	Family of unknown function (DUF5906)	MQRFPLNDKKAPAVEKGTDWRDYTGEVNTPMYGLAVPSGVFVIDIDTYKGVSTADVEEVLGCELEWDEAHIQTTLKGGHHYAFAVPEDIDLLNGTDVLKLKGFDTRSAGKGYIASGEGYTQHLDVEECFEDPELMLPELPQQVFEALKAQVKTESDSLEVAVANEDRCDMTIEQMGEYLECLDDSAADIHWLEVGMGIFHETQGSDDGYELFDQFSQRCSEKYDEANNRKRWNSWANNTSANPKTFRSVIKLAGG	['PFam:DUF5906_PF19263.1', 'Function:Family of unknown function (DUF5906)', 'Evalue:7.8e-16'],[' PFam:PriCT_2_PF08707.13', 'Function:Primase C terminal 2 (PriCT-2)', 'Evalue:2.6e-11'],[' PFam:Prim-Pol_PF09250.13', 'Function:Bifunctional DNA primase/polyme
MG592401.1	Vibrio phage 1.017.O._10N.286.55.C11, partial genome	AUR81970.1	50556	51270	AUR82042.1	hypothetical protein	MDIDTRELKQLELKLLRANKTGFKIASEQTLNDLAFEARTQARAQIERSFITRNHWTLSARNNPVDRAKRGKPFAEYGSTLGYMAKQEEGFVSQPDRYTGAVAIPTPVASGERKGGAQGKTIRRKPVRKPNRRNMLKSPSKRMKELPRRERNAALIQEAIKTKKRFIELERNGETNIFKVRGNKKRYQLDRIYKTEHRAVITRPKPWLAPATARAYESAPTFYMKRMQYQIDRMMRK	N/A
MG592408.1	Vibrio phage 1.024.O._10N.261.45.F8, partial genome	prokka_annotated: starts with AA "MCPKCRLEIN"	362	1100	prokka	T5orf172 domain	MCPKCRLEINSFNRTLTTSEFTIKARQAHGDAYDYNKTEYKDSSHKVTITCLLHGDFDQVAVTHTSGHGCPKCGDESSATYRTFTTEEFINKSHKIHGNKYGYAKTRYENGRSKVIITCETHGDFIKTASDHLSGQGCGKCVKRNQDNSYIYLMYGDGKCKVGVSAVIPRRLRELKECTPFEFEMLGVWHAGDKTLSLTVERFIHDHFKDKNAKLTNFCGATEWFDMPPFEACDLLTAFLGAPVK	['PFam:T5orf172_PF10544.11', 'Function:T5orf172 domain', 'Evalue:4e-10'],[' PFam:MUG113_PF13455.8', 'Function:Meiotically up-regulated gene 113', 'Evalue:2e-07'],[' PFam:DUF723_PF05265.15', 'Function:Protein of unknown function (DUF723)', 'Evalue:0.038'],
MG592408.1	Vibrio phage 1.024.O._10N.261.45.F8, partial genome	prokka_annotated: starts with AA "MCPKCRLEIN"	1096	2863	AUR82402.1	hypothetical protein	MTSFNVSEYKKDPRVLHTWPAAFTEVFQRRVELLNKVRADHGLKRALHIHYANSPNGCADFILDWGITIDPRNSGENPPMPTTMPFCLFYRQVEFTFFLNDCVENKVRGLVEKCRDMGASWVALAWSVWRWLYKPGSAIVVGSRKAEYVDNLNDPKCLFDKVRQFINNLPPDIFWPEGFEPKKHLTYMKCVNPENGATIVGESGVIGRGGRSVAAILDEASFLENPEATEAALADNTNCIIYISTPNGVGNVFHR	N/A
MG592408.1	Vibrio phage 1.024.O._10N.261.45.F8, partial genome	prokka_annotated: starts with AA "MCPKCRLEIN"	2937	3243	AUR82403.1	protein of unknown function (DUF4762)	MKKFYTFTAGRPVPSWMMGFDCDEVDMHQNKHGRIVFGCSVVAVRETGRRTKLIPAAGGECYVCIRNFKNACIGGVSGASGVHLRCDHPLSGFGEGLVYTV	['PFam:DUF4762_PF15959.7', 'Function:Domain of unknown function (DUF4762)', 'Evalue:0.042'],
MG592408.1	Vibrio phage 1.024.O._10N.261.45.F8, partial genome	prokka_annotated: starts with AA "MCPKCRLEIN"	3255	3474	AUR82404.1	hypothetical protein	MNEYKLECIDVQHAIIASLRIKGMGFKAVRLGKAVLTDAPMTHNVPSAVRDAMARTTEATESDMQVWSDSDE	N/A
MG592408.1	Vibrio phage 1.024.O._10N.261.45.F8, partial genome	prokka_annotated: starts with AA "MCPKCRLEIN"	3466	3643	AUR82405.1	hypothetical protein	MSRYDVATQQEWRHEVTDWETKRADEAAPLIKLSLSVIAVALIGLYVLNHVALEISRW	N/A
MG592408.1	Vibrio phage 1.024.O._10N.261.45.F8, partial genome	prokka_annotated: starts with AA "MCPKCRLEIN"	3636	3891	AUR82406.1	hypothetical protein	MVSLEQSALHARVVENRLRKDFRQFAPLVETELSVEGFIVKAVAGDDKLSFSDRRVVPFDCMECLVGAIDEASQRMRDKMSPHV	N/A
MG592408.1	Vibrio phage 1.024.O._10N.261.45.F8, partial genome	prokka_annotated: starts with AA "MCPKCRLEIN"	3975	4164	AUR82407.1	PHD-finger	MSKETRSTEGMKCPECGHMNEPEESYHYDESTELWCDSCGVKFHSSCYISHTWICKVSNTDD	['PFam:PHD_2_PF13831.8', 'Function:PHD-finger', 'Evalue:0.00069'],[' PFam:C1_1_PF00130.24', 'Function:Phorbol esters/diacylglycerol binding domain (C1 domain)', 'Evalue:0.0011'],[' PFam:zf-RING_9_PF13901.8', 'Function:Putative zinc-RING and/or ribbon', 'E
MG592408.1	Vibrio phage 1.024.O._10N.261.45.F8, partial genome	prokka_annotated: starts with AA "MCPKCRLEIN"	56192	58610	AUR82483.1	hypothetical protein	MATPGGLVDKQELIDAQLDTAHLGRVVNSKDASGAPINTSTNRTGGVNKTLDALEAEYLQAIRAAGGVSIGAWTVGVTTFAKYNEYAVYNGIPYKPRTSATLPYVAQGADPTVTPDAENVQPYQEITEGQVISLIESTFPNEVPKYTDVVYKALEFLSPFEQMIEGLSLNPIMLAVGSVIKTGGTTWKYEDSTGTITPENFRVFNAICILDFVRGEDFASDDYSPAIQRMLDILEQYSQDTQDSGAFQEKVELYF	N/A
MG592408.1	Vibrio phage 1.024.O._10N.261.45.F8, partial genome	AUR82426.1	12240	13017	AUR82422.1	Putative phage serine protease XkdF	MAKSYKPTKGMVAAAKRGLKAREDAGGKGGLDTREAGKQGIGSGVARARDIAAGKSLSLETVKQMGRWYSRHKKNYTPNDPTDKGTISHWLWGFPAALGWVRDILRREGVEYKLVKQLDEQMKVEQHYKISKVEKGLGLVFGWGQVTKERTEKGLEDFYDSDNDCFAEEGLVEAWDGLMSEGRVLKANHQGEQVGDIVFAFPLTEDIAKSLGFDVDTLPRTGTLVGVRPQADIFAKYESGEWDSFSVGGEIIEME	['PFam:Peptidase_S78_2_PF14550.8', 'Function:Putative phage serine protease XkdF', 'Evalue:0.023'],
MG592408.1	Vibrio phage 1.024.O._10N.261.45.F8, partial genome	AUR82426.1	13016	14261	AUR82423.1	hypothetical protein	MRFDNKTTPRKITKWGLGELSSVKSGAQAPAKATILKISANDKREIINAALRDKLGNGRSDMPQDVWVHDYDDQFVCYWMNGKTFVDGYGLVGTDVEFAGEPIEVRRSEFYESDDGTKFFKSSEHVHTGVAERLTVAGFTPDESLVVKSAIDVTGDISKQVETLAAQFGKNTSQDAPDGGNIKPIVKLNGDTDMSDTQTPEQIQKDLNAANARVADLEVLAKMSDAEKTYMGKMSDEDKKKFMAMDAEGRKKAMG	N/A
MG592408.1	Vibrio phage 1.024.O._10N.261.45.F8, partial genome	AUR82426.1	14260	14659	AUR82424.1	Uncharacterized conserved protein (DUF2190)	MAATGSFYTYTKQISLEAHAAQEDGLGVVIGADSNHYMSKSAAPGAGEAIDYVTTKTAAAAGDELDVAVVGLGEVVQLRADAVVAYGAKVAVKTNGRFITGVATNVVQYKAVQAAVQGSVFSAVRIEQETIA	['PFam:DUF2190_PF09956.11', 'Function:Uncharacterized conserved protein (DUF2190)', 'Evalue:0.0056'],
MG592408.1	Vibrio phage 1.024.O._10N.261.45.F8, partial genome	AUR82426.1	14673	15690	AUR82425.1	Phage major capsid protein E	MPINQSYRDVHVDTLLSNFSVALWQDTSVFVGTRFFGVQNVSKASDKFKVFEQGFFNRSVKSRRAEEGVANSIGYKSGEDSYSCNDDALRIFVSDRKRANTDSQEMLDQASTRVVVDSLLLSKEEEFVEKFLTAGKWAKDYQVGTDTLPGSGTKNWSDPTAEIESDVVLLAEDFVKQSGGRKPNKILMTLDVYNIVRLHPSIKELVSGGATTAMPAKVMKQKLAELFEVDEVVVMQSIVNLANDEVLDGNDKPVA	['PFam:Phage_cap_E_PF03864.17', 'Function:Phage major capsid protein E', 'Evalue:7.8e-06'],
MG592408.1	Vibrio phage 1.024.O._10N.261.45.F8, partial genome	AUR82426.1	15744	16644	AUR82426.1	T5orf172 domain	MVARATIGHYKVKAILVHGDCFYDYSKWPTDWVPAATKVETICQEHGPFMQQMTVHARGQGCRKCNPKKISASNLKGAEYYLDKARRAHNNKYDYSLVPEKSGALSFVKIICPEHGEFTQRLERHSSGRGCGKCGIEATYTSKEKRIDRCHHIHDHKYDYSLFPDKITAKTKVRIICPEHGEFVQVMNGHQGGQGCPTCNVGGFNVNAPGYLYMMRSTCGVHMKIGISKNPKKRLQDLRWNTPFELDVIIYKYFK	['PFam:T5orf172_PF10544.11', 'Function:T5orf172 domain', 'Evalue:6.1e-08'],[' PFam:MUG113_PF13455.8', 'Function:Meiotically up-regulated gene 113', 'Evalue:8e-08'],[' PFam:DUF723_PF05265.15', 'Function:Protein of unknown function (DUF723)', 'Evalue:0.0033
MG592408.1	Vibrio phage 1.024.O._10N.261.45.F8, partial genome	AUR82426.1	16747	17143	AUR82427.1	hypothetical protein	MTRIKLVDTSKAHYASRRFTMDGVEYQQNEKVDVSKLDDRTAQRLIKYRYVTSIEPKKAAETVKAAPVVEPVKVVTEPVVDANARTGKLVHVGGGQYEVQGEDGENMLPEKVKGKDMAKMAASQFGITVNE	N/A
MG592408.1	Vibrio phage 1.024.O._10N.261.45.F8, partial genome	AUR82426.1	17992	18472	AUR82428.1	hypothetical protein	MAIPTTVDMVRDLLIGADQSVFDDAYIQRQIDNGMNAIDIAIMIAESSASLYATKQDLKVGPISLSNSQKAKAWMSIKNNLIYRKNLGAGLPPDGSASSGGLVTVGGGVQTGVSVQTMNSVSADPNRAPNQFELGQFDNPTSSPTGETYSVREEQDDRE	N/A
MG592408.1	Vibrio phage 1.024.O._10N.261.45.F8, partial genome	AUR82426.1	18464	18884	AUR82429.1	hypothetical protein	MSNVLDVVEGVQEALAETGEDGQIVKTERVRNPTNPTQMVTVTKTYNARMYFDTPRASYVSQGVTVQRSAQLYVDWLSLVDNDTMLPVNEIVAGEPVFNVITSQDDVAVRANGTRLTLLVNIGTNINGVTVMGQHEVAA	N/A
MG592408.1	Vibrio phage 1.024.O._10N.261.45.F8, partial genome	AUR82426.1	18883	19309	AUR82430.1	hypothetical protein	MGYREDIAAAKLQIENVTNETIIDVTLRIHATLVSNPPAGTPIDFGWASANWFINIGGPTTGNGGQLDADNPAAVGAREGQQASSVARFVTGYDYTSGQTVHIGNNVPYINRLNNGWSDQAPAGFVDDATQEAVTWANARS	N/A
MG592408.1	Vibrio phage 1.024.O._10N.261.45.F8, partial genome	AUR82426.1	19292	19616	AUR82431.1	ASCH domain	MKKINLTDDNFKKLGKLKKSTIRVGIKDFTVGRTEIVNVDTGSTTPCMVRSVKLMTVRDLDHRHALRDGFHSLGELFKELRKHYGTLKPDDWVTVVNFNARTPKSER	['PFam:ASCH_PF04266.16', 'Function:ASCH domain', 'Evalue:1.9e-07'],
MG592408.1	Vibrio phage 1.024.O._10N.261.45.F8, partial genome	AUR82426.1	19615	20008	AUR82432.1	RNase LS, bacterial toxin N-terminal	MTITDEIIKQFVNNPGKELHITDLVASTGHNRHIVSSGLYRIRDGVMLANLVKTGRGAYTFKPDEDVKPYKNLVHQLHDLLQDRKSVTHKEIVDALGIHENYVQELVCRMNRVYGTKAKREVRYAITEGK	N/A
MG592416.1	Vibrio phage 1.032.O._10N.261.54.F5, partial genome	AUR83210.1	15330	16107	AUR83206.1	Putative phage serine protease XkdF	MAKSYKPTKGMVAAAKRGLKARENAGGKGGLDTREAGKQGIGSGVARARDIAAGKSLSLETVKQMGRWYSRHKKNYTPNDPTDKGTISHWLWGFPAALGWVRDILRREGVEYKLVKQLDEQMKVEQHYKISKVESGLGLVFGWGQVTKERTEKGLEDFYDSDNDCFAEEGLVEAWDGLMSEGRVLKANHQGEQVGDIVFAFPLTEDIAKSLGFDVATLPRTGTLVGVRPQADIFAKYESGEWDSFSVGGEIIDME	['PFam:Peptidase_S78_2_PF14550.8', 'Function:Putative phage serine protease XkdF', 'Evalue:0.032'],
MG592416.1	Vibrio phage 1.032.O._10N.261.54.F5, partial genome	AUR83210.1	16106	17345	AUR83207.1	hypothetical protein	MRFDGKTTKRKITKWGLGELSSVKSGAQAPAKATILKISADNMRELLQASLRTKYPKPDVDHWNLWVCDHDATHVVYSGYDDKQYALPYSYSEGLVVLGDVPVPVVRQGYYKAGEDNTFFKTATCALVTSALTCAGFTLDETLVVKSAIDVTGDISKQVETLAVQFGKNTSQDAADDGNIKPIVKLNGDTDMSDTQTPEQIQKNLDAANARVADLEVLAKMSDGEKAYMGKMSDEDKKKFMEMDAEGRKKAMGVA	N/A
MG592416.1	Vibrio phage 1.032.O._10N.261.54.F5, partial genome	AUR83210.1	17344	17743	AUR83208.1	Uncharacterized conserved protein (DUF2190)	MAATGSFYTYTKQVSLEAHAAQEDGLGVVIGADSNHYMSKSAAPGAGEAIDYVTTKTAVAAGDELDVAVVGLGEVVQLRADAAIAYGAKVMVQADGRFITATATNIAQYKAVQAASQGSVFSAVRIEQETIA	['PFam:DUF2190_PF09956.11', 'Function:Uncharacterized conserved protein (DUF2190)', 'Evalue:1e-05'],[' PFam:NAD_binding_7_PF13241.8', 'Function:Putative NAD(P)-binding', 'Evalue:0.01'],[' PFam:DUF2190_PF09956.11', 'Function:Uncharacterized conserved prote
MG592416.1	Vibrio phage 1.032.O._10N.261.54.F5, partial genome	AUR83210.1	17757	18774	AUR83209.1	Phage major capsid protein E	MPINQSYRDVHVDTLLSNFSVALWQDTSVFVGTRFFGVQNVSKASDKFKVFEQGFFNRSVKSRRAEEGVANSIGYKSGEDSYSCNDDALRIFVSDRKRANTDSQEMLDQASTRVVVDSLLLSKEEEFVEKFLTAGKWAKDYQVGTDALPGSGTKNWSDPTAEIESDVVLLAEDFVKQSGGRKPNKILMTLDVYNIVRLHPSIKELVSGGATTAMPAKVMKQKLAELFEVDEVVVMQSIVNLANDEVLDGNDKPVA	['PFam:Phage_cap_E_PF03864.17', 'Function:Phage major capsid protein E', 'Evalue:0.00017'],[' PFam:Phage_cap_E_PF03864.17', 'Function:Phage major capsid protein E', 'Evalue:0.00017'],
MG592416.1	Vibrio phage 1.032.O._10N.261.54.F5, partial genome	AUR83210.1	18828	19728	AUR83210.1	T5orf172 domain	MVARATIGHYKVKAILVHGDCFYDYSNWPEEWVPAATKVETICQEHGPFTQQMTVHARGQGCRKCNPKKISASNLKGAKYYLDKARKAHNNKYDYSLVPEDSGAMSVVKITCPEHGLFSQRLERHSSGRGCGKCGIEGTYTSKEKRIDRCRHIHDHKYDYSLFPDKITAKTKVTIICPEHGEFVQVMNGHQGGQGCPTCNVGGFNVNAPGYLYMMRSTCGTHMKIGISKNPKKRLKDLKWHTPFELDMIIYKYFK	['PFam:T5orf172_PF10544.11', 'Function:T5orf172 domain', 'Evalue:9.3e-09'],[' PFam:MUG113_PF13455.8', 'Function:Meiotically up-regulated gene 113', 'Evalue:1.2e-07'],[' PFam:DUF723_PF05265.15', 'Function:Protein of unknown function (DUF723)', 'Evalue:0.00
MG592416.1	Vibrio phage 1.032.O._10N.261.54.F5, partial genome	AUR83210.1	19831	20227	AUR83211.1	hypothetical protein	MTRIKLVDTSKTHYASRRFTMDGVEYQQNEKVDVSKLDGRTAQRLIKYRYVTSIEPKKAVETVKAAPVVEPVKVVTEPVVDANARTGKLTHVGGGQYEVQGEDGENMLPEKVKGKDMAKMAASQFGITVTE	N/A
MG592416.1	Vibrio phage 1.032.O._10N.261.54.F5, partial genome	AUR83210.1	20647	21085	AUR83212.1	Meiotically up-regulated gene 113	MIYCLYIEKFKFVKFGYTRSTDVNKRIAELQTGCPYEIKPVFTVEGTLRQEQELHSALRKAFARCHIPIPPNEWYPGCNFIVKNTMHLLVTNMGNINHALALLDGFDPNLKHRFSNKKKPDKLSEMWPDSGKNKDFNNYKGFIRK	['PFam:MUG113_PF13455.8', 'Function:Meiotically up-regulated gene 113', 'Evalue:2.3e-06'],[' PFam:T5orf172_PF10544.11', 'Function:T5orf172 domain', 'Evalue:0.00059'],[' PFam:MUG113_PF13455.8', 'Function:Meiotically up-regulated gene 113', 'Evalue:2.3e-06'
MG592416.1	Vibrio phage 1.032.O._10N.261.54.F5, partial genome	AUR83210.1	21527	22007	AUR83213.1	hypothetical protein	MAIPTTVDMVRDLLIGADQTVFDDAYIQRQIDNGMNAIDIAIMIAESSASLYATKQDLKVGPISLSNSQKAKAWMSIKNNLIYRKNLGAGLPPDGSASSGGLVTVGGGVQTGVSVQTMNSVSADPNRAPNQFELGQFDNPTSSPTGETYSVGQEQEDRE	N/A
MG592416.1	Vibrio phage 1.032.O._10N.261.54.F5, partial genome	AUR83210.1	21999	22419	AUR83214.1	hypothetical protein	MSNVLDVVEGVQEALAETGEDGQIVKTERVRNPTNPTQMITVTKTYNARMYFDTPRASYVSQGVTVQRSAQLYVDWLSLVDTDTMLPVNEIVAGEPVFNVVTSQDDVAVRANGTRLTLLVNIGTNINGVTVMGQHEVAA	N/A
MG592416.1	Vibrio phage 1.032.O._10N.261.54.F5, partial genome	AUR83210.1	22418	22841	AUR83215.1	hypothetical protein	MGYKEDIAAAKLQIENVTNETIIDVTLRIHATLVSNPPAGTPIDFGWASANWFINIGGPTTGNGGQLDADNPAAVGAREGQQASSVARFVTGYDYTNGQTVHIGNNVPYINRLNNGWSERAPAGFVDDAIQEAVTWANSR	N/A
MG592416.1	Vibrio phage 1.032.O._10N.261.54.F5, partial genome	AUR83210.1	22833	23217	AUR83216.1	RNase LS, bacterial toxin N-terminal	MTITDAIIKQFVNNPGKELHITDLVASTGHNRHIVSSGLYRIRDGVMLANLVKTGRGAYTFKPDEDVKPYKNLVRQLHDLLQERKSVTHKEIVDALGIHENYVHELVCRMNRVYGTKAKREVRYVII	N/A
MG592416.1	Vibrio phage 1.032.O._10N.261.54.F5, partial genome	AUR83212.1	17344	17743	AUR83208.1	Uncharacterized conserved protein (DUF2190)	MAATGSFYTYTKQVSLEAHAAQEDGLGVVIGADSNHYMSKSAAPGAGEAIDYVTTKTAVAAGDELDVAVVGLGEVVQLRADAAIAYGAKVMVQADGRFITATATNIAQYKAVQAASQGSVFSAVRIEQETIA	['PFam:DUF2190_PF09956.11', 'Function:Uncharacterized conserved protein (DUF2190)', 'Evalue:1e-05'],[' PFam:NAD_binding_7_PF13241.8', 'Function:Putative NAD(P)-binding', 'Evalue:0.01'],[' PFam:DUF2190_PF09956.11', 'Function:Uncharacterized conserved prote
MG592416.1	Vibrio phage 1.032.O._10N.261.54.F5, partial genome	AUR83212.1	17757	18774	AUR83209.1	Phage major capsid protein E	MPINQSYRDVHVDTLLSNFSVALWQDTSVFVGTRFFGVQNVSKASDKFKVFEQGFFNRSVKSRRAEEGVANSIGYKSGEDSYSCNDDALRIFVSDRKRANTDSQEMLDQASTRVVVDSLLLSKEEEFVEKFLTAGKWAKDYQVGTDALPGSGTKNWSDPTAEIESDVVLLAEDFVKQSGGRKPNKILMTLDVYNIVRLHPSIKELVSGGATTAMPAKVMKQKLAELFEVDEVVVMQSIVNLANDEVLDGNDKPVA	['PFam:Phage_cap_E_PF03864.17', 'Function:Phage major capsid protein E', 'Evalue:0.00017'],[' PFam:Phage_cap_E_PF03864.17', 'Function:Phage major capsid protein E', 'Evalue:0.00017'],
MG592416.1	Vibrio phage 1.032.O._10N.261.54.F5, partial genome	AUR83212.1	18828	19728	AUR83210.1	T5orf172 domain	MVARATIGHYKVKAILVHGDCFYDYSNWPEEWVPAATKVETICQEHGPFTQQMTVHARGQGCRKCNPKKISASNLKGAKYYLDKARKAHNNKYDYSLVPEDSGAMSVVKITCPEHGLFSQRLERHSSGRGCGKCGIEGTYTSKEKRIDRCRHIHDHKYDYSLFPDKITAKTKVTIICPEHGEFVQVMNGHQGGQGCPTCNVGGFNVNAPGYLYMMRSTCGTHMKIGISKNPKKRLKDLKWHTPFELDMIIYKYFK	['PFam:T5orf172_PF10544.11', 'Function:T5orf172 domain', 'Evalue:9.3e-09'],[' PFam:MUG113_PF13455.8', 'Function:Meiotically up-regulated gene 113', 'Evalue:1.2e-07'],[' PFam:DUF723_PF05265.15', 'Function:Protein of unknown function (DUF723)', 'Evalue:0.00
MG592416.1	Vibrio phage 1.032.O._10N.261.54.F5, partial genome	AUR83212.1	19831	20227	AUR83211.1	hypothetical protein	MTRIKLVDTSKTHYASRRFTMDGVEYQQNEKVDVSKLDGRTAQRLIKYRYVTSIEPKKAVETVKAAPVVEPVKVVTEPVVDANARTGKLTHVGGGQYEVQGEDGENMLPEKVKGKDMAKMAASQFGITVTE	N/A
MG592416.1	Vibrio phage 1.032.O._10N.261.54.F5, partial genome	AUR83212.1	20647	21085	AUR83212.1	Meiotically up-regulated gene 113	MIYCLYIEKFKFVKFGYTRSTDVNKRIAELQTGCPYEIKPVFTVEGTLRQEQELHSALRKAFARCHIPIPPNEWYPGCNFIVKNTMHLLVTNMGNINHALALLDGFDPNLKHRFSNKKKPDKLSEMWPDSGKNKDFNNYKGFIRK	['PFam:MUG113_PF13455.8', 'Function:Meiotically up-regulated gene 113', 'Evalue:2.3e-06'],[' PFam:T5orf172_PF10544.11', 'Function:T5orf172 domain', 'Evalue:0.00059'],[' PFam:MUG113_PF13455.8', 'Function:Meiotically up-regulated gene 113', 'Evalue:2.3e-06'
MG592416.1	Vibrio phage 1.032.O._10N.261.54.F5, partial genome	AUR83212.1	21527	22007	AUR83213.1	hypothetical protein	MAIPTTVDMVRDLLIGADQTVFDDAYIQRQIDNGMNAIDIAIMIAESSASLYATKQDLKVGPISLSNSQKAKAWMSIKNNLIYRKNLGAGLPPDGSASSGGLVTVGGGVQTGVSVQTMNSVSADPNRAPNQFELGQFDNPTSSPTGETYSVGQEQEDRE	N/A
MG592416.1	Vibrio phage 1.032.O._10N.261.54.F5, partial genome	AUR83212.1	21999	22419	AUR83214.1	hypothetical protein	MSNVLDVVEGVQEALAETGEDGQIVKTERVRNPTNPTQMITVTKTYNARMYFDTPRASYVSQGVTVQRSAQLYVDWLSLVDTDTMLPVNEIVAGEPVFNVVTSQDDVAVRANGTRLTLLVNIGTNINGVTVMGQHEVAA	N/A
MG592416.1	Vibrio phage 1.032.O._10N.261.54.F5, partial genome	AUR83212.1	22418	22841	AUR83215.1	hypothetical protein	MGYKEDIAAAKLQIENVTNETIIDVTLRIHATLVSNPPAGTPIDFGWASANWFINIGGPTTGNGGQLDADNPAAVGAREGQQASSVARFVTGYDYTNGQTVHIGNNVPYINRLNNGWSERAPAGFVDDAIQEAVTWANSR	N/A
MG592416.1	Vibrio phage 1.032.O._10N.261.54.F5, partial genome	AUR83212.1	22833	23217	AUR83216.1	RNase LS, bacterial toxin N-terminal	MTITDAIIKQFVNNPGKELHITDLVASTGHNRHIVSSGLYRIRDGVMLANLVKTGRGAYTFKPDEDVKPYKNLVRQLHDLLQERKSVTHKEIVDALGIHENYVHELVCRMNRVYGTKAKREVRYVII	N/A
MG592416.1	Vibrio phage 1.032.O._10N.261.54.F5, partial genome	AUR83212.1	23235	23448	AUR83217.1	ThiS-like ubiquitin	MKNAEGFFAGTKAFNLIAAQIGVSDDHILREIEYNGFSIKLDTMLNESDVIGVGEPYASIAKKMQEHFNA	['PFam:ThiS-like_PF14453.8', 'Function:ThiS-like ubiquitin', 'Evalue:0.032'],
MG592416.1	Vibrio phage 1.032.O._10N.261.54.F5, partial genome	AUR83212.1	23558	24005	AUR83218.1	Bacteriophage related domain of unknown function	MTPNEARAAIILRILSVGSIPDDQIDFDNGETFNIPSTDVNIWARVSIRFNARNRVSLGGRAVNRKYTRVGIATIQVFTPVTNGEYLNDLTCAEYEAALTDLADDRPLYYGGVPSGGDIRIDTVGRDGAWYGQNVVIPFWIDECLDGA	['PFam:DUF4128_PF13554.8', 'Function:Bacteriophage related domain of unknown function', 'Evalue:0.0049'],
MG592416.1	Vibrio phage 1.032.O._10N.261.54.F5, partial genome	AUR83212.1	24052	25510	AUR83219.1	Phage tail tube protein	MSCENNKAADSNATGLAVTKSDMPATATTPWLYMEPNEISSFASTIEKVARDPITKDRQRRKGSITSVATAPQFPADMTLEMISYFAPGFLFSVWKGLQPDSYTVTDAVATGNTYTVETGGAVLTAGTLVSADGFVNPENNGLKTVASATATTLVVNETLVDETASSTVRLYAVGVRGAAGDLQIDAEQNLISTTLDFTTLGLTPGQYINIGGALTANQFTNASGKARIAGIATNRIVLEARDAAYTADVGTGKE	['PFam:Phage_tube_2_PF18906.2', 'Function:Phage tail tube protein', 'Evalue:1.5e-31'],
MG592417.1	Vibrio phage 1.033.O._10N.222.49.B8, partial genome	prokka_annotated: starts with AA "MCPKCRLEIN"	362	1100	prokka	T5orf172 domain	MCPKCRLEINSFNRTLTTSEFTIKARQAHGDAYDYNKTEYKDSSHKVTITCLLHGDFDQVAVTHTSGHGCPKCGDESSATYRTFTTEEFINKSHKIHGNKYGYAKTRYENGRSKVIITCETHGDFIKTASDHLSGQGCGKCVKRNQDNSYIYLMYGDGKCKVGVSAVIPRRLRELKECTPFEFEMLGVWHAGDKTLSLTVERFIHDHFKDKNAKLTNFCGATEWFDMPPLEACDLLTAFLGAPVK	['PFam:T5orf172_PF10544.11', 'Function:T5orf172 domain', 'Evalue:3.6e-10'],[' PFam:MUG113_PF13455.8', 'Function:Meiotically up-regulated gene 113', 'Evalue:3.5e-07'],[' PFam:DUF723_PF05265.15', 'Function:Protein of unknown function (DUF723)', 'Evalue:0.03
MG592417.1	Vibrio phage 1.033.O._10N.222.49.B8, partial genome	prokka_annotated: starts with AA "MCPKCRLEIN"	1096	2863	AUR83276.1	hypothetical protein	MTSFNVSEYKKDPRVLHTWPAAFTEVFQRRVELLNKVRADHGLKRALHIHYANSPNGCADFILDWGITIDPRNSGENPPMPTTMPFCLFYRQVEFTFFLNDCVENKVRGLVEKCRDMGASWVALAWSVWRWLYKPGSAIVVGSRKAEYVDNLNDPKCLFDKVRQFINNLPPDIFWPEGFEPKKHLTYMKCVNPENGATIVGESGVIGRGGRSVAAILDEASFLENPEATEAALADNTNCIIYISTPNGVGNVFHR	N/A
MG592417.1	Vibrio phage 1.033.O._10N.222.49.B8, partial genome	prokka_annotated: starts with AA "MCPKCRLEIN"	2940	3216	AUR83277.1	Family of unknown function (DUF5720)	MNEQRIELSGSYFNETFEGKHVVYSGGDLHLEQCTFKNGTFGVEGDAASGVKFMKAMFNAGAKCSVMKTFLSDDEYEKVKNVLGWEGVDGN	N/A
MG592417.1	Vibrio phage 1.033.O._10N.222.49.B8, partial genome	prokka_annotated: starts with AA "MCPKCRLEIN"	3249	3468	AUR83278.1	hypothetical protein	MNVYKLECINVQHAIIATLRIKGMGFKAVRLGRAVLTDAPMTHNIPSAVRDAMARTTEATESDMQVWSDNHE	N/A
MG592417.1	Vibrio phage 1.033.O._10N.222.49.B8, partial genome	prokka_annotated: starts with AA "MCPKCRLEIN"	3460	3637	AUR83279.1	hypothetical protein	MSRYDAATQQEWRNEVTDWETKRADEAAPLIKLSLSVIAVALIGLYVLDSIALEISRW	N/A
MG592417.1	Vibrio phage 1.033.O._10N.222.49.B8, partial genome	prokka_annotated: starts with AA "MCPKCRLEIN"	3630	3885	AUR83280.1	hypothetical protein	MVSLEQSALHARVVENRLRKDFRQFAPLVEIELSVEGFIVKAVAGDDNLSFSDRRVVPFDCMECLVGAIDEASQRMRDKMTPHV	N/A
MG592417.1	Vibrio phage 1.033.O._10N.222.49.B8, partial genome	prokka_annotated: starts with AA "MCPKCRLEIN"	3969	4227	AUR83281.1	hypothetical protein	MSKLIRTWGELAKVPESETHRLEIDEYNGWVIAKNPVSDKFFDRKQYLSTHTFYGEQHKRSTALLQSCGFDVEIANWDDMPDTDD	N/A
MG592417.1	Vibrio phage 1.033.O._10N.222.49.B8, partial genome	prokka_annotated: starts with AA "MCPKCRLEIN"	57268	58348	AUR83362.1	Meiotically up-regulated gene 113	MVKRLTTVEFVNRARRVHKDRYDYSKSTYLNARTKITITCREHGEFKQSTHNHLGGHGCPVCSGRKIAESATETFILRSQAVHGDRYDYSKSVYVNAHQKVSIMCHEHGEFHQAPRHHVDGANCPSCVSESQRMSLQSFIDRAEGIHGDRYNYSKSVYTNIDTKVTITCHDHGDFEQVPYSHLQGQGCMLCNGYESRRRTTASFINEAHAVHDGRYVYSKSEYVNNVMKVTITCPDHGDFDQSAGSHLSGSGCPY	['PFam:MUG113_PF13455.8', 'Function:Meiotically up-regulated gene 113', 'Evalue:2.9e-11'],[' PFam:T5orf172_PF10544.11', 'Function:T5orf172 domain', 'Evalue:1.7e-10'],[' PFam:DUF4379_PF14311.8', 'Function:Probable Zinc-ribbon domain', 'Evalue:2.2e-05'],['
MG592417.1	Vibrio phage 1.033.O._10N.222.49.B8, partial genome	prokka_annotated: starts with AA "MCPKCRLEIN"	58518	60936	AUR83363.1	Pectate lyase superfamily protein	MPTPSGLVTKQELIDAQLDTAHLGRVVNSKDASGAPINTSTNRTGGVNKTLDALEAEYLQAIRAAGGVSIGAWTVGVTTFAKYNEYAVYNGIPYKPRTSATLPYVAQGADPTVTPDAENVQPYQEITEGQVISLIESTFPNEVPKYTDVVYKALEFLSPFEQMIEGLSLNPIMLAVGSVIKTGGTTWKYEDSTGTITPENFRVFNAICILDFVRGEDFASDDYSPAIQRMLDILEQYSQDTQDSGAFQEKVELYF	['PFam:Pectate_lyase_3_PF12708.9', 'Function:Pectate lyase superfamily protein', 'Evalue:1.4e-05'],[' PFam:Pectate_lyase_3_PF12708.9', 'Function:Pectate lyase superfamily protein', 'Evalue:1.4e-05'],
MG592417.1	Vibrio phage 1.033.O._10N.222.49.B8, partial genome	AUR83301.1	12435	13212	AUR83297.1	Putative phage serine protease XkdF	MAKSYKPTKGMVAAAKRGLKAREDAGGKGGLDTREAGKQGIGSGVARARDIAAGKSLSLETVKQMGRWYSRHKKNYTPNDPTDKGTISHWLWGFPAALGWVRDILRREGVEYKLVKQLGEQMKVEQHYKISKVEKGLGLVFGWGQVTKERTEKGLEDFYDSDNDCFAEEGLVEAWDGLMSEGRVLKANHQGEQVGDIVFAFPLTEDIAKSLGFDVDTLPRTGTLVGVRPQADIFAKYESGEWDSFSVGGEIIEME	['PFam:Peptidase_S78_2_PF14550.8', 'Function:Putative phage serine protease XkdF', 'Evalue:0.024'],
MG592417.1	Vibrio phage 1.033.O._10N.222.49.B8, partial genome	AUR83301.1	13211	14456	AUR83298.1	hypothetical protein	MRFDNKTTPRKITKWGLGELSSVKSGAQAPAKATILKISANDKREIINAALRDKLGNGRSDMPQDVWVHDYDDQFVCYWMNGKTFVDGYGLVGTDVEFAGEPIEVRRSEFYESDDGTKFFKSSEHVHTGVAERLTVAGFTPDESLVVKSAIDVTGDISKQVETLATQFGKNTSQDAPDGGNIKPIVKLNGDTDMSDTLTPEQIQKNLDAANARVADLEVLAKMSDGEKSYMSKMSDEDKKKFMEMDAEGRKKAMG	N/A
MG592417.1	Vibrio phage 1.033.O._10N.222.49.B8, partial genome	AUR83301.1	14455	14854	AUR83299.1	Uncharacterized conserved protein (DUF2190)	MAATGSFYTYTKQVSLEAHAAQEDGLGVVIGADSNHYMSKSAAPGAGEAIDYVTTKTAKAAGDELDVAVVGLGEVVQLRADAVVAYGAKVAVKTNGRFITGVATNVVQYKAVQAAVQGSVFSAVRIEQETIA	['PFam:DUF2190_PF09956.11', 'Function:Uncharacterized conserved protein (DUF2190)', 'Evalue:0.029'],
MG592417.1	Vibrio phage 1.033.O._10N.222.49.B8, partial genome	AUR83301.1	14868	15885	AUR83300.1	Phage major capsid protein E	MPINQSYRDVHVDTLLSNFSVALWQDTSVFVGTRFFGVQNVSKASDLYKVFPSGHFSRSYKTRRAEEGVANSVGYKTTEAAYSCKDDALRIFVSDRKRANTDQQEQLDQASTTVVTESILIGKEQEFVENFLTAGKWSKDYNVGTDTLPGSGTKNWSDPTAEIESDVVLLAEEFVLQSGGRKPNKILMTLDVYNLVRLHPSIKELVSGGATTAMPAKVMKQKLAELFEVDEVVVMQSIVNLANDEVVDGSGNPVA	['PFam:Phage_cap_E_PF03864.17', 'Function:Phage major capsid protein E', 'Evalue:0.03'],
MG592417.1	Vibrio phage 1.033.O._10N.222.49.B8, partial genome	AUR83301.1	15935	16835	AUR83301.1	T5orf172 domain	MVARATIGHYKVKAILVHGDCFYDYSNWPTDWVPAATKVETICQEHGPFMQQITVHARGQGCRKCNPKKISASNLKGAEYYLEKARKSHNNKYDYSLVPEKSGALSIVTIRCPTHGVFEQRLEKHSSGNGCDKCGIEATYTGKQARLDRCSKVHDGKYDYSLWPDKVTAKTKVRIICPEHGEFTQILNGHQFGQGCPTCSRGGFDITRPGSIYVMRSSCGRYMKIGITKSVKRRKKELIEATPFDFECIEIKNFE	['PFam:T5orf172_PF10544.11', 'Function:T5orf172 domain', 'Evalue:4.2e-07'],[' PFam:MUG113_PF13455.8', 'Function:Meiotically up-regulated gene 113', 'Evalue:3.8e-06'],[' PFam:DUF723_PF05265.15', 'Function:Protein of unknown function (DUF723)', 'Evalue:0.00
MG592417.1	Vibrio phage 1.033.O._10N.222.49.B8, partial genome	AUR83301.1	16938	17334	AUR83302.1	hypothetical protein	MTRIKLVDTSKAHYASRRFTMDGVEYQQNEKVDVSKLDDRTAQRLIKYRYVTSIEPKKAAETVKAAPVVEPVKVVTEPVVDANARTGKLVHVGGGQYEVQDEDGENMLPEKVKGKDMAKMAASQFGITVTE	N/A
MG592417.1	Vibrio phage 1.033.O._10N.222.49.B8, partial genome	AUR83301.1	18519	18999	AUR83303.1	hypothetical protein	MAIPTTVDMVRDLLIGADQSVFDDAYIQRQIDNGMNAIDIAIMIAESSASLYATKQDLKVGPISLSNSQKAKAWMSIKNNLIYRKNLGAGLPPDGSASSGGLVTVGGGVQTGVSVQTMRSVSSDPNRAPNQFELGQFDNPTSSPTGETYSVREEQDDRE	N/A
MG592417.1	Vibrio phage 1.033.O._10N.222.49.B8, partial genome	AUR83301.1	18991	19411	AUR83304.1	hypothetical protein	MSNVLDVVEGVQEALAETGEDGQIVKTERVRNPTNPTQMITVTKTYNARMYFDTPRAAYVSQGVTVQRIAQLYVDWLSLVDTDTMLPVNEIVAGEPVFNVVTSQDDVAVRANGTRLTLLVNIGTNINGVTVMGQHEVAA	N/A
MG592417.1	Vibrio phage 1.033.O._10N.222.49.B8, partial genome	AUR83301.1	19410	19836	AUR83305.1	hypothetical protein	MGYKEDIAAAKLQIENVTNETIIDVTLRIHATLVSNPPAGTPIDFGWASANWWISIGGPTTGNGGQLDADNPAAVGAREGQQASSVARFVAGYDYTNGQTVHIGNNVPYINRLNNGWSAQAPAGFVDDSVQEAVTWANSRG	N/A
MG592417.1	Vibrio phage 1.033.O._10N.222.49.B8, partial genome	AUR83301.1	19819	20209	AUR83306.1	Homeodomain-like domain	MTITDAIIKQFVNNPGKELHITDLVASTGYNRHIVSSGLCRIRDGVMLANLVKTGRGAYTFKPDEDVKPYKNLVHQLHDLLQDRKSVTHKEIVDALGIHENYVQELVCRMNRVYGTKAKREVRYAIPDC	N/A
MG592417.1	Vibrio phage 1.033.O._10N.222.49.B8, partial genome	AUR83362.1	362	1100	prokka	T5orf172 domain	MCPKCRLEINSFNRTLTTSEFTIKARQAHGDAYDYNKTEYKDSSHKVTITCLLHGDFDQVAVTHTSGHGCPKCGDESSATYRTFTTEEFINKSHKIHGNKYGYAKTRYENGRSKVIITCETHGDFIKTASDHLSGQGCGKCVKRNQDNSYIYLMYGDGKCKVGVSAVIPRRLRELKECTPFEFEMLGVWHAGDKTLSLTVERFIHDHFKDKNAKLTNFCGATEWFDMPPLEACDLLTAFLGAPVK	['PFam:T5orf172_PF10544.11', 'Function:T5orf172 domain', 'Evalue:3.6e-10'],[' PFam:MUG113_PF13455.8', 'Function:Meiotically up-regulated gene 113', 'Evalue:3.5e-07'],[' PFam:DUF723_PF05265.15', 'Function:Protein of unknown function (DUF723)', 'Evalue:0.03
MG592417.1	Vibrio phage 1.033.O._10N.222.49.B8, partial genome	AUR83362.1	54124	54583	AUR83357.1	STAT1 TAZ2 binding domain	MIGEFIKEKIVIIPNGHLASWYDICADYLEYCDEYDMTPESFGELERILKRKHLMRRKEDRVEGVATLLRRTIIRNGSPSELQFMQDYLMIEEGAVTPTSEVYYAYDPDGNGALTQSVLTRQITTAFKGRVDKKVRTIDGARCNCFINLKVM	N/A
MG592417.1	Vibrio phage 1.033.O._10N.222.49.B8, partial genome	AUR83362.1	54582	55053	AUR83358.1	RFX DNA-binding domain	MFKVLVVETDKGAYFTTKPCVIASPKRISLVNTNLAHVNQLENPAPVHEIRGYGPILPDTYDHWASFDALVRMLSLSETSIEHRFMKDKTYQSSGAKISLEEVWQRYCEYARQNNASPMAKKSFGKYLTNVAGHPRKQTTYQGNNVTCVINLQLID	['PFam:RFX_DNA_binding_PF02257.17', 'Function:RFX DNA-binding domain', 'Evalue:0.0083'],[' PFam:Pox_D5_PF03288.18', 'Function:Poxvirus D5 protein-like', 'Evalue:0.0085'],
MG592417.1	Vibrio phage 1.033.O._10N.222.49.B8, partial genome	AUR83362.1	55562	56201	AUR83359.1	hypothetical protein	MKQLTEAEYKLVKYLFEQGRSAWTTATCLDMAMPDKRNIPPHQKSVFVSAFRKRPEVEAAYDELVAEAKASNAQAAATMVETIRDKATDPSDRFKRFAWEYVERQNAKTGEILGYDFRPVVDDPTSIPDDLKPYVEQVKFEMSIGKFVIIPREIVGEKTRAKYADMLAKMTGSYSPERLELSGADGKPIETINTDMDAVTAAEIYKRSIKGS	N/A
MG592417.1	Vibrio phage 1.033.O._10N.222.49.B8, partial genome	AUR83362.1	56352	56970	AUR83360.1	Prokaryotic RING finger family 1	MKTLDDIKELLGLKPSHDYHNMFDRVQLLIKERGEAQGTINGLKQLLELPESAGLTELFNAVEVLELNKPQLTEIRYVLHGDIQPCSVLYSDDTTTLLRLDEGDMMLETDTIEWSDSVTYRCQELLRSAVGETGKQGYRMVNAMAQLVRDERILLNDNGDDDLGDAKGGPIQDDKQPCNLCGFVFDKDAMTCPMCNTIRTPKQER	N/A
MG592417.1	Vibrio phage 1.033.O._10N.222.49.B8, partial genome	AUR83362.1	56972	57266	AUR83361.1	hypothetical protein	MKLITLASLTLTLLTPVTHAAESKAEQLQVLEDARNVALTASRKQDALLAGLICERRPEERNCEGQILVLLEQYKRNVVKMHGLEESYHSTRAKLTQ	N/A
MG592417.1	Vibrio phage 1.033.O._10N.222.49.B8, partial genome	AUR83362.1	57268	58348	AUR83362.1	Meiotically up-regulated gene 113	MVKRLTTVEFVNRARRVHKDRYDYSKSTYLNARTKITITCREHGEFKQSTHNHLGGHGCPVCSGRKIAESATETFILRSQAVHGDRYDYSKSVYVNAHQKVSIMCHEHGEFHQAPRHHVDGANCPSCVSESQRMSLQSFIDRAEGIHGDRYNYSKSVYTNIDTKVTITCHDHGDFEQVPYSHLQGQGCMLCNGYESRRRTTASFINEAHAVHDGRYVYSKSEYVNNVMKVTITCPDHGDFDQSAGSHLSGSGCPY	['PFam:MUG113_PF13455.8', 'Function:Meiotically up-regulated gene 113', 'Evalue:2.9e-11'],[' PFam:T5orf172_PF10544.11', 'Function:T5orf172 domain', 'Evalue:1.7e-10'],[' PFam:DUF4379_PF14311.8', 'Function:Probable Zinc-ribbon domain', 'Evalue:2.2e-05'],['
MG592417.1	Vibrio phage 1.033.O._10N.222.49.B8, partial genome	AUR83362.1	58518	60936	AUR83363.1	Pectate lyase superfamily protein	MPTPSGLVTKQELIDAQLDTAHLGRVVNSKDASGAPINTSTNRTGGVNKTLDALEAEYLQAIRAAGGVSIGAWTVGVTTFAKYNEYAVYNGIPYKPRTSATLPYVAQGADPTVTPDAENVQPYQEITEGQVISLIESTFPNEVPKYTDVVYKALEFLSPFEQMIEGLSLNPIMLAVGSVIKTGGTTWKYEDSTGTITPENFRVFNAICILDFVRGEDFASDDYSPAIQRMLDILEQYSQDTQDSGAFQEKVELYF	['PFam:Pectate_lyase_3_PF12708.9', 'Function:Pectate lyase superfamily protein', 'Evalue:1.4e-05'],[' PFam:Pectate_lyase_3_PF12708.9', 'Function:Pectate lyase superfamily protein', 'Evalue:1.4e-05'],
MG592441.1	Vibrio phage 1.063.O._10N.261.45.C7, partial genome	AUR84687.1	7013	8546	AUR84683.1	Protein of unknown function (DUF935)	MAKSPQKLREDLKNKPKTSESRQRKTKLSTAGIESIRRTVEFMKPYELSKAERNRTYLAMLQDPDVFTPYFANMVMIEKAFTNYDIEYNKESEKSKEIKDFMHYCIEVMFKQTPRSFAGKAATFKMNKLALFEKNWAKGVDEQYKDFWCLSDLSFIDQLTLSTAVPFPTEEHGDKIRCARQMLSAFVDSPEDVIQKTKISANGYVEIPRNKLTFISDGGSESNPYGTSTFDSIYSEWRYKTLIKDMTLTGVTKDF	['PFam:DUF935_PF06074.14', 'Function:Protein of unknown function (DUF935)', 'Evalue:0.041'],
MG592441.1	Vibrio phage 1.063.O._10N.261.45.C7, partial genome	AUR84687.1	8658	10128	AUR84684.1	Peptidase family S49	MAHKLPRLSKDILEKPQLLHPTKFKEIAEVLENRDSFFQTYSKDTIFDAEDDETSLDSSEYGSSSLGVLRVEGPTTYKPTGWEAFCGGCSYTSLIDQMKGFAEAGKKKVLMKVNSPGGQAYRMIFTAKELRKIADENNIELVAYVDGMSASAGMGLACAAHTIVANPESELGSVGVCVSLMDTSEAMKGEGVKRIFITAGDDKVPYNADGGFKESFLDDIQTSVNKLYDKFTTHVAEMRGIDVQAVRNTQARMLD	['PFam:Peptidase_S49_PF01343.20', 'Function:Peptidase family S49', 'Evalue:1.2e-22'],[' PFam:CLP_protease_PF00574.25', 'Function:Clp protease', 'Evalue:3e-06'],[' PFam:ING_PF12998.9', 'Function:Inhibitor of growth proteins N-terminal histone-binding', 'Ev
MG592441.1	Vibrio phage 1.063.O._10N.261.45.C7, partial genome	AUR84687.1	10140	10530	AUR84685.1	MgsA AAA+ ATPase C terminal	MATLDTFQSDVLLGQVGSSDLGYTVEEVTVTIQAGMKMGAALELVGGKYIWVVAANVANTAAILVDPDAEGYVEELTAGDHTLVVAKRGTTIALNKVTLANSTDAATIRSAAAAFEAAGSNKVTDKVFG	['PFam:MgsA_C_PF12002.10', 'Function:MgsA AAA+ ATPase C terminal', 'Evalue:0.044'],
MG592441.1	Vibrio phage 1.063.O._10N.261.45.C7, partial genome	AUR84687.1	10548	11568	AUR84686.1	Phage major capsid protein E	MANARQNDFTLLDFTTEINLYPKVWSLVGSLNLFDQHPITTTVAQVEFVQEKLADIASRKRGGDRNFVESEDARTENLNVPFFPLDRNLKPSDVQGFREYGTGNTSKTVMSEIDRVMRRVRSSQTALKEKGMAKAIQCAGLEGAGIGTDYDYAVKFGQTRPLAPVDFTDLTVDPFDTLEAGVRVPIIKNAQDGTDSFAGYEIVGICGREYFNAAISHPLVEEAYKYYESRQEPLRRRLGMGSENSSVRVFEHKGI	['PFam:Phage_cap_E_PF03864.17', 'Function:Phage major capsid protein E', 'Evalue:3.4e-38'],
MG592441.1	Vibrio phage 1.063.O._10N.261.45.C7, partial genome	AUR84687.1	11673	12621	AUR84687.1	T5orf172 domain	MAKRLTEAIIKERVNLIEHDKNVKLLGLEDFKGCRTKLILKCNVCSFTYSTVRYMDFERSKGCTKCTNKRKSLELKDNLSSFVEKSRIRHGNLFNYDDVEYVDSKTPVSIFCINCNEHFNQAPSNHLNGQGCRCCANIKLRLMRLTPFSDFLQRAEKVHKGLYSYSGESFKGIRELVEITCQVHGKFSQLSYSHLRGSGCPLCATSGFDRNKPANLYVVVWSNGMDNFIKVGITNNKVEDRVKMQSIYTKYTPEK	['PFam:T5orf172_PF10544.11', 'Function:T5orf172 domain', 'Evalue:2.1e-05'],[' PFam:DUF723_PF05265.15', 'Function:Protein of unknown function (DUF723)', 'Evalue:0.00036'],[' PFam:T5orf172_PF10544.11', 'Function:T5orf172 domain', 'Evalue:2.1e-05'],[' PFam:D
MG592441.1	Vibrio phage 1.063.O._10N.261.45.C7, partial genome	AUR84687.1	12639	13254	AUR84688.1	P22 tail accessory factor	MKKYYKKFTSKLEMITELASLTDRFDTEAMVAMIPKSGPRRLYLITPSGQQVACDNFKKFISVFSSISGLKFMSPICFGRGEVYNIFTTVDYFGTEGIKAEVVKPISEKVEVPVKVDKEEVVTDVEPDPVQEDVQDTEPTVSEDATTEGSVDVDWEWVEGLKNTKYDKIELDKYAETKFDIKLKRTNTMPNMILDFKAQLEDKA	['PFam:P22_Tail-4_PF11650.10', 'Function:P22 tail accessory factor', 'Evalue:0.014'],[' PFam:MobB_PF03205.16', 'Function:Molybdopterin guanine dinucleotide synthesis protein B', 'Evalue:0.025'],[' PFam:Cloacin_immun_PF03513.16', 'Function:Cloacin immunity
MG592441.1	Vibrio phage 1.063.O._10N.261.45.C7, partial genome	AUR84687.1	13258	13591	AUR84689.1	Protein of unknown function (DUF2619)	MRYISTTLTNSLTASTKTEMFCVRLEKSKQEFEYYFVEHPTNLIPNIRKLKDCKSATQLTSTEWQVLSNAFEKYLEVNKELAFVHPPTFVVAYCLGSGVADLESKGILYS	N/A
MG592441.1	Vibrio phage 1.063.O._10N.261.45.C7, partial genome	AUR84687.1	13661	14216	AUR84690.1	protein of unknown function (DUF4951)	MALDPQQIADRVRFLLGDPSEEIISEELLLQIVNDCITVIGNEDENYCKVVQCALFEALRYLIRKYQVGDGAASGVKKRKEKIGQREVEVEYQNIVDVQSASGWQQMYDDYKRNPEWICKELAGTAGKYLVTIGGTSQEEYDRVNGDTDSRNGWEVETKTKYSFRNSRKQSLRLQRSKYGRRIR	N/A
MG592441.1	Vibrio phage 1.063.O._10N.261.45.C7, partial genome	AUR84687.1	14327	14618	AUR84691.1	hypothetical protein	MSATIPDVYVDDTAWVDIYTITGITVGDPLNIVNKSVTWCRLYEGNIAPALGVTDGDLISNYDKGYATAEVKAGSLKIWALSTQAGRSLKLAVKAI	N/A
MG592441.1	Vibrio phage 1.063.O._10N.261.45.C7, partial genome	AUR84687.1	14628	16068	AUR84692.1	protein of unknown function (DUF3244)	MTIIVGPPSGGDSGSGFDTSEAFIFKQDFTAVDRATAESDRDTYYTNNPLELGEMDTNLNWFITLSFIDLGVSRVLAQVRRSGTWATLGSSSEIDFTNMTDGEVAIYNQATGKLVGRDVFIDESGSLTVGTNSLSLGQVHTMSSGYENVMFRNDVSETPYHPVWQDASISGDETPTARVYSAPLLTREVVPENGDDKSGSISNPDYVGVPSTNDRLFSIYLESVTTITNVTATLVDIATGNNVYRIELGTLTANI	N/A
MG592441.1	Vibrio phage 1.063.O._10N.261.45.C7, partial genome	AUR84745.1	45784	46093	AUR84734.1	hypothetical protein	MGYYTDYEIEVLNGDRDEVVRTAIKELSGYGMWQGDELHGVKWYSSRNDCLTVSKQFPDKLIQCTGVGEETGDVWVEYYLNGKSQYEKAKITFPDFDKNKLK	N/A
MG592441.1	Vibrio phage 1.063.O._10N.261.45.C7, partial genome	AUR84745.1	46102	46321	AUR84735.1	Plasmid replication protein	MSFIDKVKQGINYLTHMFDDVSDKAIQTSKEVVSFHNQMDKLENVINRPKVIRSRVKKGCGKGQVRINIVAK	['PFam:Rep_2_PF01719.19', 'Function:Plasmid replication protein', 'Evalue:0.0046'],[' PFam:TRPM_tetra_PF16519.7', 'Function:Tetramerisation domain of TRPM', 'Evalue:0.038'],
MG592441.1	Vibrio phage 1.063.O._10N.261.45.C7, partial genome	AUR84745.1	46331	46526	AUR84736.1	YhfH-like protein	MLRIDKNKKMKCPHCFAVMDERADDYVLGESHITELWTTEECFECGKEFEARLEDENTVVVGKL	['PFam:YhfH_PF14149.8', 'Function:YhfH-like protein', 'Evalue:0.00096'],[' PFam:Zn-ribbon_8_PF09723.12', 'Function:Zinc ribbon domain', 'Evalue:0.016'],[' PFam:Fer4_21_PF14697.8', 'Function:4Fe-4S dicluster domain', 'Evalue:0.022'],[' PFam:zinc_ribbon_4_P
MG592441.1	Vibrio phage 1.063.O._10N.261.45.C7, partial genome	AUR84745.1	46618	46837	AUR84737.1	hypothetical protein	MKVKLLETLGSDAGIYGGMKDFLYGEVVEASWCNDKQNSIYVSGEEFIRGGGCPKAFNPTLSYMWGCFELVS	N/A
MG592441.1	Vibrio phage 1.063.O._10N.261.45.C7, partial genome	AUR84745.1	46842	47076	AUR84738.1	hypothetical protein	MATKTYNNEVELTFDNGVESGYLNFETNGVKGEMVNFDFSVGKTGSGYIDAEHCVVIDKQNLITFLEKSLEMLKKEV	N/A
MG592441.1	Vibrio phage 1.063.O._10N.261.45.C7, partial genome	AUR84745.1	47078	47537	AUR84739.1	hypothetical protein	MSVDSKLFVTCGKDKTIEVGQAVKKALDVWVREELDATVKRTGSHNRGYLIANPINGLHFTNGVKSVDTHEFRHYTFHFGCGDQNARMLGMFIDCAYDYADTYKGDKITFSVGCWGMYDEIMKVVAKAVAPFGDVYYDFNDCDEEDFIKLEV	N/A
MG592441.1	Vibrio phage 1.063.O._10N.261.45.C7, partial genome	AUR84745.1	47606	47873	prokka	hypothetical protein	MKTQLIKSSSTLGQKVRKYVNWRYSGNRTCCCILVEGCCIKVITRCHKKDHYPTKLRNTYRRYTVHTEHVNQYQMNDLWSFKKDKINY	N/A
MG592441.1	Vibrio phage 1.063.O._10N.261.45.C7, partial genome	AUR84745.1	47875	48109	AUR84741.1	hypothetical protein	MKVDIFSKQQLLDGYIKFSDDRISQVWLASVHYHKMDLVYEDCLYSCEYFHYDSDGRIQEAWELPKGKKELSLWDLQ	N/A
MG592441.1	Vibrio phage 1.063.O._10N.261.45.C7, partial genome	AUR84745.1	48302	48545	AUR84742.1	hypothetical protein	MLSALSVDSIFIVNSEVLAVNSFFSLLGFLLGRVDTESPDFEYRIANIGRGAMGNLNSCTKTPFRNLFMACVTFILSVLI	N/A
MG592441.1	Vibrio phage 1.063.O._10N.261.45.C7, partial genome	AUR84745.1	48617	48872	AUR84743.1	hypothetical protein	MTESDKFFDKQEVKDVLTSRAKTKHNSVCISGEDVDGVYYQYSSEYLRYNLKSKWVEVTIHLTDDEREQWFIDNPPPENKFKDI	N/A
MG592441.1	Vibrio phage 1.063.O._10N.261.45.C7, partial genome	AUR84745.1	48884	49118	AUR84744.1	Protein of unknown function (DUF3143)	MNNTTDLLLQTLIDTSVQLDNVFSFDSGERNDCTYSFVNQEEWEFLYEDEEAEIIFDSDQFSVMYSPNFNSNVVLKK	N/A
MG592441.1	Vibrio phage 1.063.O._10N.261.45.C7, partial genome	AUR84745.1	49110	50196	AUR84745.1	T5orf172 domain	MRGEAYFKLKDVFQGHKLFNTYKVRGNQEAFCFWDGTTRYIQNGRLGHPKLTFVCQACISDHNPDVQKLSLDFKFHSSFYRLRDGMYPCGCAKQRGKTLLQNFGIDDFVGFSKEFKYNTLTVKECLGGKGNKRKYIVECDICSSDGELYPYGSLTTTKSNLTSRSTPNCGCNTNKQHLKEWQHEIKVIRVCKGKGLIFGGWVGEFTGTNTTKVRLFCEYHGLSENTRVDKLYTGEGGCEPCSQELGNYGWYKGKE	['PFam:T5orf172_PF10544.11', 'Function:T5orf172 domain', 'Evalue:0.0031'],[' PFam:MUG113_PF13455.8', 'Function:Meiotically up-regulated gene 113', 'Evalue:0.0085'],[' PFam:T5orf172_PF10544.11', 'Function:T5orf172 domain', 'Evalue:0.0031'],[' PFam:MUG113_P
MG592441.1	Vibrio phage 1.063.O._10N.261.45.C7, partial genome	AUR84745.1	50185	50350	AUR84746.1	hypothetical protein	MYRTYSEILSALIEGRTTTKNATRYIYNYRKKKKYDLAVMWFRAKIEYEEDYER	N/A
MG592441.1	Vibrio phage 1.063.O._10N.261.45.C7, partial genome	AUR84745.1	50421	52752	AUR84747.1	DNA polymerase family A	MKQIKNWKLATVFDLEGDGLEATLFHVFSFHMVDGRKGHIDGSNHDRFRAFLNYHMDNEIPIVAHNGILFDTPTCERLLDIDLSRLMLIDTMALSWYLNTKRKAHGLGTFLNDYGIPKPVVGECEWVIPIRGISLSMRKEGKGADEVKIMTYKYLDESLVPVEDLPEDYKKKGLDPETLDFTEVGLLESEEDHQQRIKEHKELMILRCNEDVKINLLLWQDFMKRLHEMYTITKACIDSGQVNPKRMSDDEETYL	['PFam:DNA_pol_A_PF00476.22', 'Function:DNA polymerase family A', 'Evalue:9.3e-15'],[' PFam:Ish1_PF10281.11', 'Function:Putative nuclear envelope organisation protein', 'Evalue:0.014'],[' PFam:RNase_H_2_PF13482.8', 'Function:RNase_H superfamily', 'Evalue:
MG592441.1	Vibrio phage 1.063.O._10N.261.45.C7, partial genome	AUR84745.1	52755	54783	AUR84748.1	DnaB-like helicase C terminal domain	MDYEEVESFWIRNDYCIADELIEKGSARKGFRQCGSSDAMGLYENEPQEGEVYYTGYCRSCNQSFNKVEIHGSSLAGDLGVSACGEVTERRKFERKPPAVAVTKEEVAEVIGYGYEGKGLRGLKDKYLKFFGHAVKLDSAGNPRVVFYPETQNGKLRGYKSRTLPKQFGYENKGQTGIKSDLAGQVKFKDMHGRDILIVGGESDLVASMQMFDEYQQKRFGSGSEDYLPMPIVSPTTGESSALKQIRNQYDFINR	['PFam:DnaB_C_PF03796.17', 'Function:DnaB-like helicase C terminal domain', 'Evalue:6.5e-07'],[' PFam:Toprim_2_PF13155.8', 'Function:Toprim-like', 'Evalue:4.6e-05'],[' PFam:ATPase_PF06745.15', 'Function:KaiC', 'Evalue:5.5e-05'],[' PFam:AAA_25_PF13481.8',
MG592441.1	Vibrio phage 1.063.O._10N.261.45.C7, partial genome	AUR84838.1	95691	96546	AUR84831.1	D12 class N6 adenine-specific DNA methyltransferase	MKGVISPAIYLAGNKKKLINDLHPHLKGFKELWEPFAGSAAVSLNMMNRGLFERSFCNDIHPQMVELHECIRSSPKFIEECFVANGMYPKTKDAYLKMRDDYNLTKDNPVLLFNLMMRSNNNMIRFSGANNDKFNVPFGERHRFDLERIVQHKLLSKDIEWSSIGFSAFLSKMVKGLENPKDVVVYFDCPYSISDAVYNKSGTGWNQQDDIICLDWVLKLRELGVKVVYSNVFFNKGKTFDLLIKWCEEHSDKFE	['PFam:MethyltransfD12_PF02086.17', 'Function:D12 class N6 adenine-specific DNA methyltransferase', 'Evalue:1.5e-21'],
MG592441.1	Vibrio phage 1.063.O._10N.261.45.C7, partial genome	AUR84838.1	96542	96740	AUR84832.1	hypothetical protein	MGTLQYLGEAWEFCRFDWGLDDCITIDSSHGKLILVYQYRNLTTGNIVSKSVSAASRKGYRGDTV	N/A
MG592441.1	Vibrio phage 1.063.O._10N.261.45.C7, partial genome	AUR84838.1	96758	97244	AUR84833.1	hypothetical protein	MQHEPRLKTLCTVTQEMVTAVAEQFPEKYIDDRGETKLYSVLHDLGFYIDHADYLKGVRTSEDVIVRDNSMPSRVYHTRIYNGTVRNEVERMNGKKKIIDKFWHYIYDKYEVLQPKDLQKYVSLDKMESILDIGTIDYYNQGMAKMNQRADNSKVKRNIVR	N/A
MG592441.1	Vibrio phage 1.063.O._10N.261.45.C7, partial genome	AUR84838.1	97245	97776	AUR84834.1	Dihydrofolate reductase	MIKMIMALGLNNELGSTTTPDGLPWERNLEDMKYFRDQTLGSTVIYGKTTYKSFIRLGMEDGLPQRVNWVLSNDVNPLSKVGYLTVGTNTKFVNLQWLTSWMRLLTSTEDLWIIGGKSIYDQLHPYAEEVHITRINQDFLDADVYLDTSWLCDFEKVKEVPLNDYSHVEIYKRKEK	['PFam:DHFR_1_PF00186.21', 'Function:Dihydrofolate reductase', 'Evalue:2.9e-24'],
MG592441.1	Vibrio phage 1.063.O._10N.261.45.C7, partial genome	AUR84838.1	97785	98637	AUR84835.1	Thymidylate synthase	MGNGYEEMYLDTFRKILREGKWVSNERTGTRCLTIPRHVYEIELKPEACPLLSVRPSYPVSAIAEMVGYMRQYEWSQQFADIGTKSWEVNSSSTKDWIANPSRKGEGHIGKCYGAAVPEDSIHKVWETIQSGKDDRRCVLNWWQPDKFSESVLAPCLDRHNFTLTDDEVFLTSTQRSCDAACGWNYNSLSIYFLGMVAAHLSGKEGGTALHVINNLHIYEGHIEGIEEMLSRKPVEFDSEFCINDEVTSWEDWIK	['PFam:Thymidylat_synt_PF00303.21', 'Function:Thymidylate synthase', 'Evalue:7.7e-42'],
MG592441.1	Vibrio phage 1.063.O._10N.261.45.C7, partial genome	AUR84838.1	98639	98840	AUR84836.1	YwiC-like protein	MFSFAVIFFTTFTVLASFAVSVVKFNKGDSKKFWNGVAGKVAAGFIVTISVVIATVSSVIINMFGG	['PFam:YwiC_PF14256.8', 'Function:YwiC-like protein', 'Evalue:0.047'],
MG592441.1	Vibrio phage 1.063.O._10N.261.45.C7, partial genome	AUR84838.1	98832	99015	AUR84837.1	hypothetical protein	MKNDLQILLENAFTKLTEHGKLPVTHGEFINKISYEERLMILNEVLEAANVFTKEEETDV	N/A
MG592441.1	Vibrio phage 1.063.O._10N.261.45.C7, partial genome	AUR84838.1	99089	100292	AUR84838.1	Meiotically up-regulated gene 113	MFTSSKGGTLIISGEPIKVGTQLKYPIVCSICHSDFDLFPKEVYSNLGNLRKGHDPCGCAAITRWTEDQNKVRVERECKIRKYNFLGFSGEYSGSSTKLKLECVDYGHVWESTTLHKFINGKRGCPKCKAVKVSTANSKPQEHFTEIFDTSGKFLEGTRFTKNTYKTNNLGYCNYWDVCCPVCSYDEYVLKGLCTGVFTTTYSSLKAGSKPCRCSFKYSWTKDQREYQILNICLKEGLTFIRWESDKDRPLSEDY	['PFam:MUG113_PF13455.8', 'Function:Meiotically up-regulated gene 113', 'Evalue:0.00012'],[' PFam:T5orf172_PF10544.11', 'Function:T5orf172 domain', 'Evalue:0.00019'],[' PFam:DUF4379_PF14311.8', 'Function:Probable Zinc-ribbon domain', 'Evalue:0.024'],[' PF
MG592441.1	Vibrio phage 1.063.O._10N.261.45.C7, partial genome	AUR84838.1	100292	101924	AUR84839.1	hypothetical protein	MALQDNTIQHIIDLKSEDENNRDNPKFKGVLLSNRDISEVVFGVRSSESTVRRVWKKYKQQGHYQGVVGDNPIAGGTVETPDVKRKVLSGKKFVITSAQNNTYVHTDFLKSLEVYCEEEGAELLISCFYYNKNGFQNGKREGAWFDDRIKPYLVNESVQLAKGLVFCGEMNILPTAVNPISGLHNYTGENSCILPHAKLQMESVPTPKHEPSRMIYTTGCTTLLNYVPMKSGLKAAYHHTYAALVVEVDSEGDWF	N/A
MG592441.1	Vibrio phage 1.063.O._10N.261.45.C7, partial genome	AUR84838.1	101935	102280	AUR84840.1	hypothetical protein	MSKFRLNPNQIVNCSKCKHCGEEVIEYKDYHSGSYDYDNYYYCTCPTSEHVAHYRKTVYDAQKHLEEQQELLDGFMSVEPKHVVDARVEAQVNEVLKKSGYTVEELRGIFKLDK	N/A
MG592441.1	Vibrio phage 1.063.O._10N.261.45.C7, partial genome	AUR84838.1	102272	102464	AUR84841.1	Aromatic-ring-opening dioxygenase LigAB, LigA subunit	MKVKFYCDSGANIHSAREDEIDLIEDWGMTEEECSELSEEDLSKLAMEWAWERLEVGCEVLGE	N/A
MG592441.1	Vibrio phage 1.063.O._10N.261.45.C7, partial genome	AUR84838.1	102473	102986	AUR84842.1	Cell Wall Hydrolase	MRKRDYFRLCFILTGLCYILWIDEVRSQELPTVPPYSDMQGKPLSTIECLAVNSYHESRGESDAANLAVMSTVYARSLLGGRYGDDMCEVIFKPNAYSWTSDGKSDKIYNVDQYMRLYSLAEKFLVSKDLYLEVFERSDHYHVVGHKTGWNYRKLDYIGRIDNHVFYRHK	['PFam:Hydrolase_2_PF07486.14', 'Function:Cell Wall Hydrolase', 'Evalue:2.5e-10'],
MG592441.1	Vibrio phage 1.063.O._10N.261.45.C7, partial genome	AUR84838.1	102998	103340	AUR84843.1	Antitoxin VbhA	MQDYNTYMRRLYYIINPDDSISFNQWVKVIEKLIFTMQTENLPDKDISRTVTAILQCIARGTVSGEDYRMQMLEGYSYLGNSDMHRKLAKAKEGGHLVPTSNLYNLLVFKLNL	N/A
MG592441.1	Vibrio phage 1.063.O._10N.261.45.C7, partial genome	AUR84838.1	103387	103972	AUR84844.1	HNH endonuclease	MPKPSSGDIKKRQEKLDKILKGLNEDGSMSESKLCTQLRSSVRQVWMRHPVKISYIMKMSYPDMNPSTRTKWLIDCEQCKGTFKTSDIQCDHIKGEHSLKTLEDVVPFATSILGVSHDDLQILCVPCHEAITYAERYGMSLEDAFKEKEVISKLKQSVAKQKAELKKGGFKPAETSNEEKRRNCYRKLLNPLDK	N/A
MG592441.1	Vibrio phage 1.063.O._10N.261.45.C7, partial genome	AUR84888.1	119102	120530	AUR84881.1	PIF1-like helicase	MAIDYEKLKRIKEGLPYTLTDEQDDFIHKFILGEGHWSLIGDGGTGKSLTMWVLKLYYEEEILFVASTGTASQEMPNDIGSGTGHSLFNIPRDIEIETDRRKRPSDILTKTSLIKIIVVEEGYCYNSQDLSFMLRQVAKVNKRSKNREQRDIRLLLVGDNLQRLPIVSDKNYMEHLFNTYGHYLMFRSTVWEEANFKTYVFQEVKRQGGTEPKDIWFRKALYVLRYGLEDHYDHIIKGFNKKVVGNNHSKDAVYL	['PFam:PIF1_PF05970.16', 'Function:PIF1-like helicase', 'Evalue:3.7e-13'],[' PFam:AAA_30_PF13604.8', 'Function:AAA domain', 'Evalue:5.1e-08'],
MG592441.1	Vibrio phage 1.063.O._10N.261.45.C7, partial genome	AUR84888.1	120560	121097	AUR84882.1	DNA recombination-mediator protein A	MKYYTLIGSRETPEEILELMTEASRKLAWSGWTGRSGGAGGADKCLEYGCEDLPDMMEVFLPWDGFNGCYSKNIGYINTPNLPAYSVAQELAEELHPNWKACSRGARGLHTRNCMQILGKGMKTPSKFVLCYGIPTDDKGNVKGGTGQACRLAISVGVEILNLYHEDVQQRVKGWLEI	['PFam:DNA_processg_A_PF02481.17', 'Function:DNA recombination-mediator protein A', 'Evalue:0.0038'],
MG592441.1	Vibrio phage 1.063.O._10N.261.45.C7, partial genome	AUR84888.1	121098	121269	AUR84883.1	Protein of unknown function (DUF1248)	MKQVYILWLSEGFEGSEILTVYDNLTSAEEHCDRLNSMTTFLDECSYRVETKTVES	N/A
MG592441.1	Vibrio phage 1.063.O._10N.261.45.C7, partial genome	AUR84888.1	121282	121453	prokka	o-succinylbenzoate synthase	MTLKRKKVLTEPEAIAILKSMVEQGEHNVCGKMLDKCIEQHHNLYLRYCEMRDRRK	N/A
MG592441.1	Vibrio phage 1.063.O._10N.261.45.C7, partial genome	AUR84888.1	121452	121653	AUR84884.1	Protein of unknown function (DUF3884)	MFTYELKMKRKVYILDENTLLKWYGTLQIMTDGGWVRLTDKAVKEVKENFNLVSDDKGTFTLEKVE	N/A
MG592441.1	Vibrio phage 1.063.O._10N.261.45.C7, partial genome	AUR84888.1	121654	121816	AUR84885.1	hypothetical protein	MTYICDYTYCEQVATHIDLMHNYICEDCMKEEIEEYGHEPEEYEGVINETSCD	N/A
MG592441.1	Vibrio phage 1.063.O._10N.261.45.C7, partial genome	AUR84888.1	121796	121994	AUR84886.1	Presqualene diphosphate synthase	MKLVAIDNYCQDDVADILIADNVPCKYAGVLADYWNELYSGDNADRFCVVKDDEYRLHRGMEDLI	N/A
MG592441.1	Vibrio phage 1.063.O._10N.261.45.C7, partial genome	AUR84888.1	122006	122213	AUR84887.1	hypothetical protein	MGIFSLIFMVLTFGLMLVCATNVTSTNTDKYLMDRLVVSLLWFGLFFRLLREVHLKFKLIVDNLNHNW	N/A
MG592441.1	Vibrio phage 1.063.O._10N.261.45.C7, partial genome	AUR84888.1	122646	123186	AUR84888.1	T5orf172 domain	MRKINRDVTNLEKLFEKYHGNFEITEEVLSHFNKLYTGEEQDSCTKKSEILYNRKIKILNIIKHKRLNGVSAGSIKEGFIYVASNPAYPSRYKIGRTLEPYDRITAFNVLCPDKAWKLEAWFASFDMRKAEESILNLLRSPNCKGEWTGRKLNTIRAVLKHHHYLDNWENLPDSIKFKG	['PFam:T5orf172_PF10544.11', 'Function:T5orf172 domain', 'Evalue:6.1e-06'],[' PFam:MUG113_PF13455.8', 'Function:Meiotically up-regulated gene 113', 'Evalue:0.00019'],[' PFam:T5orf172_PF10544.11', 'Function:T5orf172 domain', 'Evalue:6.1e-06'],[' PFam:MUG11
MG592441.1	Vibrio phage 1.063.O._10N.261.45.C7, partial genome	AUR84888.1	124341	124596	AUR84889.1	hypothetical protein	MLTVKVYRNSNEDGLSLDKTRTISALEVETGYHAPEGKFSNHYVLVTDYKGTVHSFDLNEGTRIYVENLAGKTVQVYQYSESLK	N/A
MG592441.1	Vibrio phage 1.063.O._10N.261.45.C7, partial genome	AUR84888.1	124843	125155	AUR84890.1	protein of unknown function (DUF4083)	MAWWNDLLELIYKLWVLIFVPIIAGFVRFIQKYLSLVQRVEGTERNLEKLEAKLDSKVEEDRADRDLDREERKKTAETITKIYDTLMQVKEDTAVNKAKIEHK	['PFam:DUF4083_PF13314.8', 'Function:Domain of unknown function (DUF4083)', 'Evalue:0.012'],[' PFam:DUF2951_PF11166.10', 'Function:Protein of unknown function (DUF2951)', 'Evalue:0.013'],[' PFam:V_ATPase_I_PF01496.21', 'Function:V-type ATPase 116kDa subun
MG592441.1	Vibrio phage 1.063.O._10N.261.45.C7, partial genome	AUR84888.1	125179	125638	AUR84891.1	Inner membrane component domain	MFPFLLPMLLFLYGEFSSCMDTRFVSRSLFYTYMFSLFVPMYTPTHQLGVLLAALTLIAGLLFVIFEVSSLFAKTCFGMTLITVLTSYTALYTQEYTFALSIPYFADHSNLIFRETILAGLISMTPYKVWTPYEYRFAITVGSLWVAEYILL	['PFam:YccF_PF03733.15', 'Function:Inner membrane component domain', 'Evalue:0.011'],
MG592441.1	Vibrio phage 1.063.O._10N.261.45.C7, partial genome	AUR84888.1	125718	126159	AUR84892.1	Holin of 3TMs, for gene-transfer release	MSWFTDIFSSGTSKLVDSVGSAIDSLVTSDEERLKLKNELNQQVSDFKKTQLSHVENLEKEISTRHKTDMQSDSWLSKNVRPVILMFLTAATVLLSYLTIFADLTELQVTALEGWLPLLQTLLISSYTFYFGGRSYEKAVKIKKGL	['PFam:GTA_holin_3TM_PF11351.10', 'Function:Holin of 3TMs for gene-transfer release', 'Evalue:5.1e-06'],[' PFam:LMBR1_PF04791.18', 'Function:LMBR1-like membrane protein', 'Evalue:0.0062'],[' PFam:DUF5312_PF17239.4', 'Function:Family of unknown function (
MG592441.1	Vibrio phage 1.063.O._10N.261.45.C7, partial genome	AUR84888.1	126163	126367	AUR84893.1	PHD-finger	MQCFGCGRWFQPTSYKLKGKYTHADDICPKCTAGSCSQNYVNSKEWTCNATTSSFTLGIFEESSSDG	N/A
MG592441.1	Vibrio phage 1.063.O._10N.261.45.C7, partial genome	AUR84888.1	126359	127325	prokka	hypothetical protein	MAKRIPHNFRSLMGVSKSCISTKGTLTVVGEEVKFVYVECSICNSDKELYPKPFKQDRGSFNKVDCSLPCFCLKRVSKLSIGQKKITHKRMRPDDKFIAVSGCKKFLYHECGSHGKVVKVRFSSLWRGEGNGCLECKYALIGSRNIKTLNEVLSNLKIPDNVKVSRVGRENGVMKFLWECNKCKESLFYKHGLSNIFKISHGDLIGGKLPCWCSDCPKSGEAERKVLARYGLYNSKAEYIDLQDKGNMKDSQVTF	N/A
MG592459.1	Vibrio phage 1.084.O._10N.261.49.F5, partial genome	AUR86279.1	35585	36698	AUR86274.1	Sodium/calcium exchanger protein	MELMTGLVMMASASLFIMYACNSLEQTLDYLGRNMKAGAKGALLMAVASSLPEIMVAFAFLFSGKPELVLAGVFVTAGSAIFNILLIPAVSILYAGDGQGNKVDSFQLDRKVLSRDTFWLLTVEAIFIYFLGLNVFTIGMAATLIILYALYVSHVIHDSNKAGEQPEGFEFEELDHTETPKFIAWIGYVLDFNKHLFKNKAYTTKTASIVCALSCTIIAVACHYLAVSTEIVSAALGIPVLIGAAVFAAAATSLP	['PFam:Na_Ca_ex_PF01699.26', 'Function:Sodium/calcium exchanger protein', 'Evalue:2.4e-27'],[' PFam:DUF3746_PF12562.10', 'Function:Protein of unknown function (DUF3746)', 'Evalue:0.0047'],
MG592459.1	Vibrio phage 1.084.O._10N.261.49.F5, partial genome	AUR86279.1	36787	37243	AUR86275.1	Formate dehydrogenase 2 subunit alpha (cytochrome c-553)	MFDRMKNLVTSVGNNAFNAAEEKLRPELKGVNALAEALALLVMADRVAEEDELEAVSEYLIDMDVVIQKNLVREISSFFLDTVNRLDAGYKAGVVEGNAVAGEILHSISKVREDAEWSRVVADTVNLVTSGQGVDPKELKTRERILKALGK	N/A
MG592459.1	Vibrio phage 1.084.O._10N.261.49.F5, partial genome	AUR86279.1	37262	37880	AUR86276.1	TerD domain	MTINLSKNQTINLSKTVTQGLTNLKFGVNWGMINKKSGGLFGLFGTSSAEAVDLDASVTAFSGNSPQHTISFQNLRNSYIVHSGDDRVGDESADDSDNETITIDFTKVPSNVDKIFLYVNSFSGQKFDEIPYAGVRVYEGQVDQPTNVLAKFEIANDSTFKGSKTMILGFVEKVNNDWEFKTIGDSVPNVQRINETVQVISQRYL	['PFam:TerD_PF02342.20', 'Function:TerD domain', 'Evalue:9.9e-25'],
MG592459.1	Vibrio phage 1.084.O._10N.261.49.F5, partial genome	AUR86279.1	37903	38431	AUR86277.1	TerD domain	MALNLSKQKTINLTKSAPSMKEFKIGLSWDADTDLDASMIVLGEDGSRKDIVFYGNLEGKGIKHSGDARDGEAAGDDESITVNLSEVEGSRLIVAITSYSEGSPVTFGAAQNPVAKLYGNGNVLVEAKLDESAAFGTSVEFVEFYKEGSEWQYKNVSETVGMSANGLEDIVAKFQ	['PFam:TerD_PF02342.20', 'Function:TerD domain', 'Evalue:8e-30'],
MG592459.1	Vibrio phage 1.084.O._10N.261.49.F5, partial genome	AUR86279.1	38512	39112	prokka	TerD domain	MALNLASETTGSAINTLNLSKIEKGQRINLSKEQPSLKKILMKLCWESDEDVDATVVMLNSQSKAVRPDWSGMVGYGNLQAQGISHSGDLRSGGTEEVIIELDKVESAVESLMFVATTHEEQAPATTFGTVRNAKVYLINADTNQALYEFDLEEDHSTSTAVEMARLYKKAGEWRFTSLEEDVGRHHMGLQNIVDKYFQ	['PFam:TerD_PF02342.20', 'Function:TerD domain', 'Evalue:3.1e-37'],
MG592459.1	Vibrio phage 1.084.O._10N.261.49.F5, partial genome	AUR86279.1	39256	39475	AUR86279.1	T5orf172 domain	MSYVYIVNFEGTGDLVKIGITTNPTRRFKQLSKEYGKVTDKTLIIYTPNNYKQLEKFLHASLSDHKTDVLGG	['PFam:T5orf172_PF10544.11', 'Function:T5orf172 domain', 'Evalue:1.1e-10'],[' PFam:MUG113_PF13455.8', 'Function:Meiotically up-regulated gene 113', 'Evalue:1.3e-07'],[' PFam:GIY-YIG_PF01541.26', 'Function:GIY-YIG catalytic domain', 'Evalue:0.012'],[' PFam
MG592459.1	Vibrio phage 1.084.O._10N.261.49.F5, partial genome	AUR86279.1	39476	39824	AUR86280.1	YmgD protein	MTMSKKKFVFGFAATVITIPLMIVQAPRLTEEVVDVQVNRTFVKDNQYLLYTDKDTYEFDDSFAYFRFFPDEDWGKLKEKACYKLTTIGYRIKLPMMGVNIYENVVGAEEIECKG	N/A
MG592459.1	Vibrio phage 1.084.O._10N.261.49.F5, partial genome	AUR86279.1	39929	40754	AUR86281.1	Ribonuclease Y	MKKFTIVCFAGMIMSGCTDGLTPKQETCLKYQKDNPNRWEICVEADRLRSHERDMARIEADMYNDVGHSSSGYTHQPLQPIPTQMPMYYDQGFDTSDMALAAVGGALLGGYVMDKVNGKYMFKDRSGKYISHSEYSKRVQQSDNQKIKNSLAKAETSRKMKIQENEKLRAQLKKKNAEITSKNKALEKKNKQLDLSKKNNVESLKKLQESNNKVKQSQDKASYQQNKDKLKSDLKKKQQQRKLSKPKKSSFKSFS	N/A
MG592459.1	Vibrio phage 1.084.O._10N.261.49.F5, partial genome	AUR86279.1	40766	41501	AUR86282.1	hypothetical protein	MENRQLTVEQFKYMEDKVLEWNTVFGNNLDDGSLISTYVKLCIEEGNEYVNAPQKAVELFKVKYGRMPSKSEEDQTELLTIGHCECIDALGDSVFTGFMLNRLKTEDTYDDWFEEFVTSPLIITSFDELVHLLKKGELYTYTTYLTYQLLEDSERYNIFGAFQRICESNFSKAATKDVDIEKEIAYIESQGRYVDVFAEESGDYIIFKARKDLVEGNTFEKGKIVKPSTFVSVEDLGGLEEFIY	N/A
MG592459.1	Vibrio phage 1.084.O._10N.261.49.F5, partial genome	AUR86279.1	41502	41868	AUR86283.1	Protein of unknwon function (DUF3310)	MSALSKQVAGTHYKNQKIQPIELTYMLGQTPAFCKVCKYATRIKDDPIQQLNKALHCIELDSDLAHYHDFYIRVPESFAVEKIREFTEDKLLQKVLECMHLHHYTAATRYMKQMIKREKEF	['PFam:DUF3310_PF11753.10', 'Function:Protein of unknwon function (DUF3310)', 'Evalue:0.00042'],
MG592459.1	Vibrio phage 1.084.O._10N.261.49.F5, partial genome	AUR86279.1	41864	42002	AUR86284.1	hypothetical protein	MNVEQILRQIRGEPENAVTMTSFAENEIYPMVLNRIQERVSGENK	N/A
MG592459.1	Vibrio phage 1.084.O._10N.261.49.F5, partial genome	AUR86279.1	42001	42460	AUR86285.1	O-Antigen ligase	MINVKRNNVFWWIHRGAKKVDGLGWCVNIYDDMSLCKWFWGCLWNYLTCGVVFTLLYILFVVAGTETVSGFIGIEEFTLYWWSWVFAWMIIPTLLAGILGVLMGLIILIETYQNKIYIKNINNPVKKKPNLVIEWLKAKKEKVCPLVKFEEE	['PFam:Wzy_C_PF04932.17', 'Function:O-Antigen ligase', 'Evalue:0.032'],
MG592459.1	Vibrio phage 1.084.O._10N.261.49.F5, partial genome	AUR86279.1	42460	42646	AUR86286.1	hypothetical protein	MHKLILKQLTELKWKGILVTERPFDYPISKRVIGEKEGTRLEIEMFAHETFGCNNFVTEEI	N/A
MG592459.1	Vibrio phage 1.084.O._10N.261.49.F5, partial genome	AUR86279.1	42645	43089	AUR86287.1	hypothetical protein	MSESKRPEDYENPYEYRRDNLWKVYPKEEGDDRYANIISYFVKKDRSQQYDINGIVSEKPFEILYDVDKAITQLQDVLFTKKRTGRVRGTYRKDFLDNCERQSYEWFALMHYLRQAKIDGANKVLLTKQEFAMIAPTKPTKQKRKKG	N/A
MG592459.1	Vibrio phage 1.084.O._10N.261.49.F5, partial genome	AUR86326.1	57433	57628	AUR86322.1	hypothetical protein	MRTLTHKEKTHLLENTWNDKVVKCFAWFPTPIDGAWVWLESYQKHYYVIDGQKECTLSVLSERG	N/A
MG592459.1	Vibrio phage 1.084.O._10N.261.49.F5, partial genome	AUR86326.1	57635	57998	prokka	hypothetical protein	MIEMSSTPKTGYLQIYNLDVYYKPYESEFGTIHYDDWDLIKFVVEREEDVFTDVATPCLNVLENSLGLSTQVPIFSRYYTNKDYIDILSHYLKHVSFQKTYEFDEIKGLNNLVRKLAKGG	N/A
MG592459.1	Vibrio phage 1.084.O._10N.261.49.F5, partial genome	AUR86326.1	57999	59340	AUR86324.1	Poly A polymerase head domain	MQFYLVGGACRDILMGLEPKDYDFVVVGASPQDMIDKGYKQVGKDFPVFLEPTHGWEVALARTERKTGIGYGGFETEWNGVTLEEDLARRDLTINSIAIEVDWDETVKFYFGKPVTKGILIDPFYGEAGIVLKVLAPTTDAFEEDPLRVIRSSRFLARYEDFTASDELMRVSNKLSLQGNLDELTPERVWLEFEKVLGEKNPSRFFDFLSDIGWKGLPTCMYKMKAIREGNDHHPEPSIWDHTMQVVNHAAQTWG	['PFam:PolyA_pol_PF01743.22', 'Function:Poly A polymerase head domain', 'Evalue:3.8e-14'],[' PFam:PolyA_pol_RNAbd_PF12627.9', 'Function:Probable RNA and SrmB- binding site of polymerase A', 'Evalue:0.0005'],[' PFam:AIMP2_LysRS_bd_PF16780.7', 'Function:AIM
MG592459.1	Vibrio phage 1.084.O._10N.261.49.F5, partial genome	AUR86326.1	59315	60314	AUR86325.1	RNA repair pathway DNA polymerase beta family	MEKCNVPVMTQEQKGWMYSKTSQFNCILIAFHGSHLYGLDRETSDIDVKAIYLPSKTDLILGNAVETKNFKNDELDIEIEIKSLSSFLKSAKSCDTNCVDLLHCPDEMVIYEDLLWKKIQSKREGLYAKNMKGIIGYIKTHTHKYSNKLDRLQEMNWLRDKIVDMYQGDDLIFAKIETLSNTLCNSIKSKKYLKQVTLVQDHEQQYLEVCGKKYIYTWSVSQLLAALDKEISRYGKRSNEGLQKGLDTKSLSHAI	['PFam:RlaP_PF10127.11', 'Function:RNA repair pathway DNA polymerase beta family', 'Evalue:1.7e-07'],[' PFam:Polbeta_PF18765.3', 'Function:Polymerase beta Nucleotidyltransferase', 'Evalue:0.0095'],[' PFam:NTP_transf_2_PF01909.25', 'Function:Nucleotidyltr
MG592459.1	Vibrio phage 1.084.O._10N.261.49.F5, partial genome	AUR86326.1	60306	60510	prokka	hypothetical protein	MDSNKLQKRIIEDKEIISKFIKEDIPVPPLPPVPPSNRTVSCYFGIETPESIKLRQDIEFYNKTLGY	N/A
MG592459.1	Vibrio phage 1.084.O._10N.261.49.F5, partial genome	AUR86326.1	60698	61925	AUR86326.1	T5orf172 domain	MAVSEHYNLNYLISNQKLITQRDVGKLGRCLNKLYSLFPLDKSAFPTITQPWAFKCVCGIYVVQSYSAVLKGRNKSCGCHRRSKGLWDSYLRVYRKSLNSNYTIIESGAHIRSRDWKIMCEICKTVTFKGSALDHLQGNNQFCKCSNLYRYPYSYIKEECLDFVKGTNWDIQRFPSDFTTKSKLRVNLKCKICNYENDMLYTNLIKGRGCYSCANKRTSDRLSKDTSWFIEESSKVHGYKYDYSLSEYKSAKEKV	['PFam:T5orf172_PF10544.11', 'Function:T5orf172 domain', 'Evalue:2.2e-07'],[' PFam:MUG113_PF13455.8', 'Function:Meiotically up-regulated gene 113', 'Evalue:5.5e-06'],[' PFam:T5orf172_PF10544.11', 'Function:T5orf172 domain', 'Evalue:2.2e-07'],[' PFam:MUG11
MG592459.1	Vibrio phage 1.084.O._10N.261.49.F5, partial genome	AUR86326.1	61917	63552	AUR86327.1	Terminase large subunit, T4likevirus-type, N-terminal	MSKYWDKFPKIKTLNLNLKPLYGAGELKITPQLGPQQAFFSCMGGLSGEERRDQDFPLIFYGGAAGGGKSWSLLADALKYIDCPDFYAVFFRKTVKQLRRTLWKEAKKMFLPLLMKDGKFIGKANIKEQDMIIRFPTGATLEFSYLDRDSDAEMNWQGAELTAAYFDEFTHFSEYVFNYVRTRMRSDSKYESFIRAGMNPHPNHFVHKYLDIFIDQETGFAIKEYSGRPAYYIVDKGAVVTSFDLDELRSRYPDK	['PFam:Terminase_6N_PF03237.17', 'Function:Terminase large subunit T4likevirus-type N-terminal', 'Evalue:3.8e-21'],[' PFam:Terminase_3_PF04466.15', 'Function:Phage terminase large subunit', 'Evalue:0.0072'],
MG592459.1	Vibrio phage 1.084.O._10N.261.49.F5, partial genome	AUR86326.1	63693	65217	AUR86328.1	hypothetical protein	MAEAKPSPKKSNSTPKPPSNSTKEQRVSKRKISTAGLQYLKREVERLKPNELSSGNRLFTYELMLLDPDVSTPFGKTREMVEEAFSSYEVEYKKSSEASKKARDFLIYNIEGHFNRTTSLRGVASHAYSYAKTRLSVFEKEFTKIKTGDWKDFWGLEALAPIDLRTLDLLNPFKIDGEGRRLEYARQTPNAFVNNLFNTAIKIPDAMDGTIHINARKLALFTDSSDMVNPFGTSIFDTVYSEWRFKTLVKEILLT	N/A
MG592461.1	Vibrio phage 1.086.O._10N.222.51.F8, partial genome	AUR86516.1	146	863	AUR86514.1	helix-turn-helix protein	MKQKLLGASRIAELVGISRQAVTKLFNKNWPDAKVGKSWNVYDPGVFEYLKSKDVDVVNSDLKSSKKRIDPQAKNPVNQRQDKHAKAGRGKSLQTDSSGLHANGGVYGEPPREMPDISDLPEMSLREIAFYHGTDEEFRGWADAFLKVQNGIEKQLKNEKSRSEVISREYVRKYVFSYLEELNSRILVDSPAGVVEKIYAMAQSGIPKVEAIPEYVSELSKMMKDTKHNVKKNIESAK	N/A
MG592461.1	Vibrio phage 1.086.O._10N.222.51.F8, partial genome	AUR86516.1	859	2869	AUR86515.1	Phage terminase large subunit (GpA)	MIKDDDLDYLSGLFDDIKDEHITVTVSEWAEKNRYLPKSVAKVSGFYSFTVTPYLREIADCMSLNSPVQIMAFMKGVQIGASVGILENTIGYGIEHVKTAPFMSLIKDGDTAELRVEENIIPMLQHSKLQHLIQSNDESNGSRKTGQTKKKISWFGGGYLLSFGSNNAAKLRSFSIQYLLIDEPDAFAENVGSDGDPVGLAIDRTASFGDARKIALTSTPLIKGRSQIEKHYELGDKRKYLVPCKHCGHHQELVW	['PFam:Terminase_GpA_PF05876.14', 'Function:Phage terminase large subunit (GpA)', 'Evalue:2.6e-103'],
[truncated: 4,405 more rows]
