# Supplementary material for: Nuclease genes occupy boundaries of genetic exchange between bacteriophages
Source: NAR Genom Bioinform. 2023 Aug 24;5(3):lqad076. doi: 10.1093/nargab/lqad076 (PMC10448857; doi:10.1093/nargab/lqad076)
Supplement: lqad076_Supplemental_Files [file lqad076_supplemental_files.zip › Tables_S5.csv]

Table S5) Gene neighborhood analysis of IPA-HNH-containing neighborhoods
NCBI Genome Identifier	NCBI Genome Description	Central HEG Protein ID	Gene Start Position	Gene Stop Position	Protein ID	hmmsearch Prediction	AA Sequence	hmmscan_Domain_Hits
MK719750.1	Rheinheimera phage vB_RspM_Barba31A, complete genome	QCQ64599.1	1029	3882	QCQ64592.1	Ribonucleotide reductase, barrel domain	MVAKDYSPVQEYLGIIIDYSRDKFIPEQGLALLTGKGFYKKSHETSPQEGFARAATCFSFGDYDFAQRIYDYASKGWFTFASPVLSNAVNVEWPSFDKENFEYASEWLQENVEPDGMPISCFLSYIPDTKEGLVEARSEAAWLSMMGGGVGVYASNRSPDEKSTGVMAHLRGYDADTLSYKQTATRRGSMAAYLDIDHPEIAAFMQMRNPVGGDSNKKCFNLNNAVNITDKFMMSVINGEDYELIDPKHGATGRF	['PFam:Ribonuc_red_lgC_PF02867.17', 'Function:Ribonucleotide reductase barrel domain', 'Evalue:7.4e-94'],[' PFam:LAGLIDADG_3_PF14528.8', 'Function:LAGLIDADG-like domain', 'Evalue:1.2e-12'],[' PFam:Intein_splicing_PF14890.8', 'Function:Intein splicing dom
MK719750.1	Rheinheimera phage vB_RspM_Barba31A, complete genome	QCQ64599.1	3882	4257	QCQ64593.1	hypothetical protein	MTKHKQFNDDDFLPYDYSVHIGDIADSLFAKVFNKSGKALTDSQTKALLYLYGMDVARKNDIEELDSSTAMRSPITGDVVKGGWLYVGFERTDNVWRKSGIKNLQKFLYTQEGVEELIKQMEGQ	N/A
MK719750.1	Rheinheimera phage vB_RspM_Barba31A, complete genome	QCQ64599.1	4243	4912	QCQ64594.1	Thymidylate synthase complementing protein	MKAELISVMGDDLMVANTARVSFQKESKEFTWRKDKPKGSDEGIIEYLARENHWTPFGHPQIQLRMKAPVPIRTQCFKHKQGFVENEESRRYIESEPELFIPDSFRLAPSGNKKQGSDGKHPANHVWLNMYEIICNQAISVYNDMIKAKVAPEQARLVLPQGVYVNWIWTGSLAAFARFYNLRIDSHAQKEIQDLALQVGGIIAPLFPVSWKALTGNNNDKT	['PFam:Thy1_PF02511.17', 'Function:Thymidylate synthase complementing protein', 'Evalue:1.3e-39'],
MK719750.1	Rheinheimera phage vB_RspM_Barba31A, complete genome	QCQ64599.1	5049	5256	QCQ64595.1	hypothetical protein	MNYDPNKVKLSVGGSDLVGFQSDEHPTIEERISMEMSFTLKGGITITGQFYPDECCVENLKSILKEKE	N/A
MK719750.1	Rheinheimera phage vB_RspM_Barba31A, complete genome	QCQ64599.1	5259	5505	prokka	Glutaredoxin	MKVELYSASFCSNCDTLKKIFNEINIDYDIIDIDAQPELTQQNRIRSLPTTIITTENIRLVEVGCKNKVFWLDLFKELIKE	['PFam:Glutaredoxin_PF00462.26', 'Function:Glutaredoxin', 'Evalue:3.7e-07'],[' PFam:Thioredoxin_PF00085.22', 'Function:Thioredoxin', 'Evalue:0.00018'],[' PFam:Thioredoxin_3_PF13192.8', 'Function:Thioredoxin domain', 'Evalue:0.00033'],[' PFam:KaiB_PF07689.
MK719750.1	Rheinheimera phage vB_RspM_Barba31A, complete genome	QCQ64599.1	5504	6077	QCQ64597.1	MazG-like family	MDTIKRIENWFDVATPNPTAKNFYLQTAYNLEEWSEVIEAIGGKESELFKTLLVAKSELIRDANNTSDEETNEAFNECVNKTLLADGIADSIVTLVGMAKMAGIDIFGALKEVAQSNESKYYYAGVGDLSDHEWEDLNAICKEIEAQGRYKGVGWQRHGEWIVFKDGNGKIMKNPRTYREPELSGFIGGK	['PFam:MazG-like_PF12643.9', 'Function:MazG-like family', 'Evalue:0.0037'],[' PFam:PRA-PH_PF01503.19', 'Function:Phosphoribosyl-ATP pyrophosphohydrolase', 'Evalue:0.01'],
MK719750.1	Rheinheimera phage vB_RspM_Barba31A, complete genome	QCQ64599.1	6091	6235	QCQ64598.1	SlyX	MTELYTQAKLTYIEELEDEIAKLNDLCRDLNMIITEKDDVIKMLQGR	['PFam:SlyX_PF04102.14', 'Function:SlyX', 'Evalue:0.0034'],[' PFam:HAUS2_PF15003.8', 'Function:HAUS augmin-like complex subunit 2', 'Evalue:0.0053'],[' PFam:ATG16_PF08614.13', 'Function:Autophagy protein 16 (ATG16)', 'Evalue:0.0073'],[' PFam:NYD-SP28_PF14
MK719750.1	Rheinheimera phage vB_RspM_Barba31A, complete genome	QCQ64599.1	6314	6944	QCQ64599.1	hypothetical protein	MARKGLVYGVGRNDAEYDVYRTEVVNGKQKVVWRCPYYQKWIGILERCLCPKKQARNPTYKGCTVTEDWRYLSNFIKWVDSQHNKDWQNCEPDKDFLSVGNKHYSPDTVVFVPRKVNNFIIDSINKRGDYMIGVSCEPRSKKNPYLAQCSNPFGGSRRVGLFPTELEAHLAWQTKKHTYACLLADLQTDERVASRLREMYAPDKDWTKV	N/A
MK719750.1	Rheinheimera phage vB_RspM_Barba31A, complete genome	QCQ64599.1	6933	7950	QCQ64600.1	Homeodomain-like domain	MSDFTETQLEMIRLKQEGFSSRHIAKVLSVGKSTVNDTYNRYLNAAEAPVSDLDKVLGAKVLPTDGVSYYTIQTAKSVGENVTHLMIPDTQCKPDIDLGYMDWLGQYIVDKQPEVIVHIGDHADMESLSSYDKGQRSAEGKRVHKDIESAIEGMNRLLKPLHDLQRKQMVEHGKVLYKPKMVITLGNHEQRIERHVNANPELYGFLSYDSLKYKEMGWEVYDYLQPVVINGVAYVHFMANPMTGKPYGGTALNIL	['PFam:HTH_23_PF13384.8', 'Function:Homeodomain-like domain', 'Evalue:0.00031'],[' PFam:Metallophos_PF00149.30', 'Function:Calcineurin-like phosphoesterase', 'Evalue:0.0024'],[' PFam:CENP-B_N_PF04218.15', 'Function:CENP-B N-terminal DNA-binding domain', '
MK719750.1	Rheinheimera phage vB_RspM_Barba31A, complete genome	QCQ64599.1	7946	8273	QCQ64601.1	hypothetical protein	MMSPVYHLNITSYQQLLETGQGELIYGKSFPPNSSVFLSEQARYFAVMQAYYLIKNFSDSSGASAKDLVEFIKEYGETISDIERDIMSGLLTDSDFDDIVRELDGDEE	N/A
MK719750.1	Rheinheimera phage vB_RspM_Barba31A, complete genome	QCQ64599.1	8269	8584	QCQ64602.1	Putative beta-xylosidase	MKLYDIKEQSITINNEFVTGWAPDTKLEFHSRYGGEVQFVLNLLCNSPIFEKVKMIAGSRYIVSTNLACAAAKFENIRLELQPFSIQFTEDCPTVKLIFRARPV	N/A
MK719750.1	Rheinheimera phage vB_RspM_Barba31A, complete genome	QCQ64599.1	8570	8861	QCQ64603.1	hypothetical protein	MIIYNPKDKTISCGCISEPFYSGSQLDNIGHVLARLRFGEMTLQQAHGELVSEFAQITHELLLCKSNQSPSDPTPKGVESSLSNILNNKEKINEVI	N/A
MK719750.1	Rheinheimera phage vB_RspM_Barba31A, complete genome	QCQ64599.1	8857	9463	QCQ64604.1	HNH endonuclease	MTVPSKADIDKKEAELEKHLKHLDSDGRIKEKKLLDMIRSSLRKTWMSSPQKLAFLEQTRIPDMNPATRTKWLWKCAICGELFKLDDINVDHISGGHSFTKLSDFENYCENMLNVPITGLQILCVEDHKVKTYLEDNNLSWDEAVLIKKAIKLENNVGGKGKGVAARQKKYLLSKGFKVKDIGNETDRRQCFIRLIQEENK	N/A
MK719750.1	Rheinheimera phage vB_RspM_Barba31A, complete genome	QCQ64599.1	9446	9668	QCQ64605.1	Protein of unknown function (DUF2812)	MGKDEECFDVGYYFEPVEGKTPVIKFPLRYASYPEDSDEYKVYSEMKKCADELGVEMVDKTDEWVIHIYDSTI	N/A
MK719750.1	Rheinheimera phage vB_RspM_Barba31A, complete genome	QCQ64599.1	9654	9852	QCQ64606.1	Protein of unknown function (DUF4090)	MNKYSREEHLETVLKQITSHYFYIGDDDSEIPRLIDLDGENMYEYNKELYMQLMELIPEVINGKR	N/A
MK719750.1	Rheinheimera phage vB_RspM_Barba31A, complete genome	QCQ64599.1	9844	10879	QCQ64607.1	5'-3' exonuclease, N-terminal resolvase-like domain	MSDEIVLVVDGDELAFVHAIAAEQKLLMYKNTTNEFEHGFKNKTEFAKFTASLEVPDGFFTTEVRKVAEPKQNAFSTVKKKLLWLQNKFKTENIEIYISGDNNFRDTLPLPKNNDPTKSGQYKGQRDPDSRPILLDDVKEYLIKYWKADVVHGYEADDRLAMRVYDGYKSGQKIIGCTQDKDRLGNMGWWYDHINDEKGDGEPQFIDGLGEVFVNTSSKTDKPDGHGRKWLYYQWIAGDPVDNYDPRDTANQLGI	['PFam:5_3_exonuc_N_PF02739.18', 'Function:5-3 exonuclease N-terminal resolvase-like domain', 'Evalue:0.0041'],[' PFam:5_3_exonuc_N_PF02739.18', 'Function:5-3 exonuclease N-terminal resolvase-like domain', 'Evalue:0.0041'],
MK719750.1	Rheinheimera phage vB_RspM_Barba31A, complete genome	QCQ64615.1	9844	10879	QCQ64607.1	5'-3' exonuclease, N-terminal resolvase-like domain	MSDEIVLVVDGDELAFVHAIAAEQKLLMYKNTTNEFEHGFKNKTEFAKFTASLEVPDGFFTTEVRKVAEPKQNAFSTVKKKLLWLQNKFKTENIEIYISGDNNFRDTLPLPKNNDPTKSGQYKGQRDPDSRPILLDDVKEYLIKYWKADVVHGYEADDRLAMRVYDGYKSGQKIIGCTQDKDRLGNMGWWYDHINDEKGDGEPQFIDGLGEVFVNTSSKTDKPDGHGRKWLYYQWIAGDPVDNYDPRDTANQLGI	['PFam:5_3_exonuc_N_PF02739.18', 'Function:5-3 exonuclease N-terminal resolvase-like domain', 'Evalue:0.0041'],[' PFam:5_3_exonuc_N_PF02739.18', 'Function:5-3 exonuclease N-terminal resolvase-like domain', 'Evalue:0.0041'],
MK719750.1	Rheinheimera phage vB_RspM_Barba31A, complete genome	QCQ64615.1	10875	11094	QCQ64608.1	hypothetical protein	MFGWDKYFTIFMLSFIFIFFSVIAYNDVRHSNYIEAFKKECTSNGGFVYINKGGKGWSKPECRPEPNIEVNV	N/A
MK719750.1	Rheinheimera phage vB_RspM_Barba31A, complete genome	QCQ64615.1	11140	11419	QCQ64609.1	hypothetical protein	MSLPQDLNKRLAVKDALERALRLKELIDITESDIADIASTLQDTDIIKAKAFNELLNAAYDGQQLLLKAQTKVSNVENALAEVSILGKIKAS	N/A
MK719750.1	Rheinheimera phage vB_RspM_Barba31A, complete genome	QCQ64615.1	11418	11628	QCQ64610.1	DnaA N-terminal domain	MSPEEKQLRMVMLDWPQEKVAKYNQLRDELYNKWIADITSFETEDDREVYMCAFAIANIKLGNYAQENF	['PFam:DnaA_N_PF11638.10', 'Function:DnaA N-terminal domain', 'Evalue:0.032'],
MK719750.1	Rheinheimera phage vB_RspM_Barba31A, complete genome	QCQ64615.1	11682	11934	QCQ64611.1	hypothetical protein	MEPESLAIKITGNGYGNGYGNGNGYGDGNGYGNGYGYGNGYGNGYGYGYGYGDGDGYGDGYGYGDGDGDGNGDGNGNGDGNGY	N/A
MK719750.1	Rheinheimera phage vB_RspM_Barba31A, complete genome	QCQ64615.1	11937	12252	QCQ64612.1	hypothetical protein	MSQPKTIQVDNVQYVRAYSVSVAATKKQIVVLQRGWIVVGDVERTPEEIKISNCYVIRNWGTTKGLGELAEKGPTVKTVLDKCPDVMVHPLTVVMYMNVNGSKW	N/A
MK719750.1	Rheinheimera phage vB_RspM_Barba31A, complete genome	QCQ64615.1	12262	12457	QCQ64613.1	Transmembrane Fragile-X-F protein	MSNTTAQSSGCIGFCGLLTVLFVGLKLTDHVDWSWWWVLSPLWLPITVILSVGLVLVTIVALLK	['PFam:Tmemb_185A_PF10269.11', 'Function:Transmembrane Fragile-X-F protein', 'Evalue:0.00011'],
MK719750.1	Rheinheimera phage vB_RspM_Barba31A, complete genome	QCQ64615.1	12523	13258	QCQ64614.1	hypothetical protein	MSKFNTNVVYRVTKEAKGKDLELAYLYFLNVPVTYAKVLEPAKKYQSEDTAYQLNVFLNADTMEKLEKIGINKEFSEVGVTKIKKGANRGKVKYPVDLEANAPYGGMFAAQLGRDTVKRDKDGAITKEYTPLKVVDAKGRPFTQEVGNGSVCDIKAFAYRNADNMLVVMLDTVVVKEHVAYNREDGEMFDDVLGISVQSDAKTAVENPVDDFPTDDEPTPTPSKKTAQKVVQEAVEDDEDSSPF	N/A
MK719750.1	Rheinheimera phage vB_RspM_Barba31A, complete genome	QCQ64615.1	13291	13507	prokka	hypothetical protein	MNYLNQSQNLEQFNLLQQKRFHDNLVGDLTNWRPLGGSYESKSSVILRGYYKQVLMIDKMLVRTSKQVVAQ	N/A
MK719750.1	Rheinheimera phage vB_RspM_Barba31A, complete genome	QCQ64615.1	13519	14173	QCQ64615.1	Fijivirus P9-2 protein	MVIWKLGGNLENLIYGWAINDASGFVTKSRTIDGKKKNVWICPYYSDWMNMLTRCFCVNYQNIYPTYKGCSVSEEWRYFSDFIRWVDSQPNKDWQKCQLDKDFLFEGNREYAPTKCVYIPKSLNSFINSKPKSRGQSLLGTTLDKSRDKEIYQAICKNPFTGKRDYLGRFPNQLDAHLCWKAEKYEHALKLADEQPDERVAKRLREMYNLETDWTNK	N/A
MK719750.1	Rheinheimera phage vB_RspM_Barba31A, complete genome	QCQ64615.1	14218	16423	prokka	putative 3'-5' exonuclease related to the exonuclease domain of PolB	MHNYWVYDLESYPNIWTCCIADMQERVIKVFEISDRKDQREQLFEYLRDVRRKNGYMVGFNNVGYDYPLLHHLLTNKKSTALDLYNMTCKIIKSGNTDNKWQYVVREKDMFLKQIDLYKIHHYDNRAKATSLKMIEFNNRSDNIEDLPFPVGKKLSDVEKDILIRYNKHDVLETIKFFQVSMEQVDFRHKMVTDYGMNALNYNDTKIGAEYFVMELEKAGIKCYESGKVRQTKRNYIDLVDCIFPYVKFERPEFN	['PFam:DNA_pol_B_exo2_PF10108.11', 'Function:Predicted 3-5 exonuclease related to the exonuclease domain of PolB', 'Evalue:0.00046'],
MK719750.1	Rheinheimera phage vB_RspM_Barba31A, complete genome	QCQ64615.1	16434	18306	QCQ64617.1	Toprim-like	MSKESGQRINQKFSCIANEFDDKDSCNSSDALSIWQKEDAQGNIYYDGYCWSCNQSFSEHQVHSSSHAKELGIEEGEVRSEIKLILAPKVEPLTSEQIGQLKDTVGFPDRPYRSVTPEVMKFFGHMVKRNNKNVPVEVYYPETEDDKVTGFKIRILPKSWNKVGCTGRGSQLSGQFRYKSAGKRILIVGGENDKAAAYQALQKYTHVVSPTTGEGSSAKQCAAQYEWLDQYEEIYLGLDNDEKGKQATEAVCKVL	['PFam:Toprim_2_PF13155.8', 'Function:Toprim-like', 'Evalue:3.5e-05'],[' PFam:Toprim_4_PF13662.8', 'Function:Toprim domain', 'Evalue:4e-05'],[' PFam:DnaB_C_PF03796.17', 'Function:DnaB-like helicase C terminal domain', 'Evalue:0.00017'],[' PFam:Toprim_PF01
MK719750.1	Rheinheimera phage vB_RspM_Barba31A, complete genome	QCQ64688.1	47255	47468	prokka	helix-turn-helix protein	MLQKEMITQHLAKQLRHHLLDQGISVNEFAKQQGKTRQTISLYLNGKVSIDSLVDMLDELGCGVTVLVRR	['PFam:HTH_3_PF01381.24', 'Function:Helix-turn-helix', 'Evalue:6.6e-06'],[' PFam:HTH_26_PF13443.8', 'Function:Cro/C1-type HTH DNA-binding domain', 'Evalue:0.00012'],[' PFam:HTH_37_PF13744.8', 'Function:Helix-turn-helix domain', 'Evalue:0.0014'],[' PFam:HT
MK719750.1	Rheinheimera phage vB_RspM_Barba31A, complete genome	QCQ64688.1	47906	48425	QCQ64681.1	Helix-turn-helix domain	MIKNTFTKIGDHLLMCGAVVSPDGEVIKVTAADKLILAFMHHRWNYFVVEEKQEYWDSMEYIALRTGNNVKTVERCVSKFTKAGILLAEKRFDKKKKHNKWFWLGFSEVKYMVTKKDGGMEFVKEGMEAYKPKPHYKEDNTAAKPALEDFDMLVPYSDYDHDVTMSMWEAGL	N/A
MK719750.1	Rheinheimera phage vB_RspM_Barba31A, complete genome	QCQ64688.1	48525	48996	QCQ64682.1	hypothetical protein	MKELEFFEKYFSFRLKMEKENNVMLQVTPSCGMWMDKSSMKDVQRFGAEIMKNTLEKAFPNLIIGVYHPEQLDVWVNNGSQMSLGKCHISDLKELNEKASEIINGRLFWCSGCNQFLGKVLHSASVFSGHYCSDCVTNNPKIKALVNESKRPNFYD	N/A
MK719750.1	Rheinheimera phage vB_RspM_Barba31A, complete genome	QCQ64688.1	49008	49263	QCQ64683.1	hypothetical protein	MIITTTDNQRIKVDSFSQYQLVERKKVNRGCFRWLAVLLLFWPALILWFFVGDNAMYVRIDGTMYLINEFQYNRLVDFLDGGEI	N/A
MK719750.1	Rheinheimera phage vB_RspM_Barba31A, complete genome	QCQ64688.1	49259	49502	QCQ64684.1	hypothetical protein	MKTVSELKVSLKSGEYHGVNIMEALCTIENQQRQIAELTHTLNELYEITDEVWCNEGLELVRHLKLRNVLKKVDKILEGN	N/A
MK719750.1	Rheinheimera phage vB_RspM_Barba31A, complete genome	QCQ64688.1	49661	49874	QCQ64685.1	hypothetical protein	MKDCLGNDVKVGDKILVAESIQDYAEMKVKYVLEIQTKNNYLGQGFHLARVSENPYDTHYSDAIYLLERV	N/A
MK719750.1	Rheinheimera phage vB_RspM_Barba31A, complete genome	QCQ64688.1	49875	50091	QCQ64686.1	hypothetical protein	MDYFKVEDVQEGKFLNLAIGETGDISFSWSPNHELARPILDIFSRRNLLEKYGLCKPDYIWHKCDQFGRFL	N/A
MK719750.1	Rheinheimera phage vB_RspM_Barba31A, complete genome	QCQ64688.1	50090	50294	QCQ64687.1	hypothetical protein	MLNLFRKEHKRSEWFEGLLRAELVQQNFSYESNYSYFVFEIQNRRADELILGYKNYLDYYQDVLSKV	N/A
MK719750.1	Rheinheimera phage vB_RspM_Barba31A, complete genome	QCQ64688.1	50382	51042	QCQ64688.1	hypothetical protein	MKNVRREDWESLQPTVFGWGINDVEYNVHKTKMVSNKQEIVWRCPYYRKWVKIIERCLCPKFQEKYPTYRGCTVAEDWRYFSNFIKWVDSQPNKDWINCEPDKDILFEGNKHYSPETVVFVSRGVNVFIVDSAKDRGDHMIGVSYVPDNSKINPYQARCSNPFGKGRHIGSYPTELEAHKAWQAKKHEYACMLADLQEDERVSKLLYERYTPYKDWTNR	N/A
MK719750.1	Rheinheimera phage vB_RspM_Barba31A, complete genome	QCQ64688.1	51120	51321	QCQ64689.1	Double zinc ribbon	MKSRCKACNEPFSPTLHTDLGGRFIRFEDMCSECISLCHQEENYQDIFEHLWVKPIDNFSSYEETE	['PFam:DZR_PF12773.9', 'Function:Double zinc ribbon', 'Evalue:0.021'],
MK719750.1	Rheinheimera phage vB_RspM_Barba31A, complete genome	QCQ64688.1	51399	51828	QCQ64690.1	Family of unknown function (DUF5681)	MSEEIKSVDTDDIEEDKPVVVRNEKGQFIKGVSGNPNGRGKGNQSKLNKTKLITQYNKYGTKSFEDIVRLGKKAEKAGQLTTALKAAMFIAEKHLQMVLQQDKTALELQKLRMKESKDDGDSDEEDKDLTQAIFEWQRAEND	['PFam:DUF5681_PF18932.2', 'Function:Family of unknown function (DUF5681)', 'Evalue:0.00028'],
MK719750.1	Rheinheimera phage vB_RspM_Barba31A, complete genome	QCQ64688.1	52000	52255	QCQ64691.1	hypothetical protein	MSKEIKVYQSRNLSDYSKKLVELVKAGNEVLLDQCISMLGKIYTIKYYEPEAVVEETVEEAAVSSEGVTTKAVKKPRGGSASTK	N/A
MK719750.1	Rheinheimera phage vB_RspM_Barba31A, complete genome	QCQ64688.1	52312	52486	prokka	hypothetical protein	MQLKLLQSRNLTFRLGHHVVGFRLKLIRIKNISQHFGLPLLQGEIQPITRDGSGFLY	N/A
MK719750.1	Rheinheimera phage vB_RspM_Barba31A, complete genome	QCQ64688.1	52765	52975	prokka	hypothetical protein	MEVDVKIYMINSLQKRIPSSALSRRSNKYGKTKQQESLKRTTKNGSVTTTSTDEIFKSHRIYSILWRWS	N/A
MK719750.1	Rheinheimera phage vB_RspM_Barba31A, complete genome	QCQ64688.1	53278	54565	QCQ64693.1	Terminase large subunit, T4likevirus-type, N-terminal	MFVRTTNVEIDNGLWPEAKRMYLPYLVDSQGRFLGKAHISEKNKTITFPSGGRTKFTYCATDKDVDAWYGSEITRIYLDECQHRTEYQFDLFKSRNRSMAKVPKGMRCTLNPSPDSFIYKYVEPFLDDDKYPIPELSGKTRYFTILNGILISSWDADDIRNDTGKEPETYTYIPAVLGDNEKLMEIDPAYKNKLDALPEAKRKQLLLGCWASTDEDGLYFKREYLKRANSIPLHSVYCRAWDLASSAGDTPNTVG	['PFam:Terminase_6N_PF03237.17', 'Function:Terminase large subunit T4likevirus-type N-terminal', 'Evalue:2.7e-16'],[' PFam:Terminase_6C_PF17289.4', 'Function:Terminase RNaseH-like domain', 'Evalue:5.3e-06'],
MK719750.1	Rheinheimera phage vB_RspM_Barba31A, complete genome	QCQ64706.1	59860	60229	QCQ64700.1	hypothetical protein	MIKRRNGAIPRKTLDARHKQDVLDEFERPLTPVTIPFKIYKCTVQPYVGDTFQLAPDGFQGKDVFTLFTETLLTRGKEGSLIKPDEVNINGVWFRVVKVKPWQVGLIPHYECIVVELDEGLV	N/A
MK719750.1	Rheinheimera phage vB_RspM_Barba31A, complete genome	QCQ64706.1	60225	60786	QCQ64701.1	hypothetical protein	MSYIDTLKDFETRLGRFCKDVTDLKVTFRNASNQKITEQHIQLHVDRVNENGWEHLNPELTPSGNFITSKEYEVFVECSCHRGDYTQAVLGEVRHQLSTNSGLYYKYFGDTKFSYLRSATIQKRFFTVDGIQYEERSVMQLVFNMMVKSSDIEDIGSIETVEIINLKTKVSENTVAVDDTLTITSP	N/A
MK719750.1	Rheinheimera phage vB_RspM_Barba31A, complete genome	QCQ64706.1	60813	61890	QCQ64702.1	Protein of unknown function (DUF3383)	MSVDITERVDVVVSLGTQPISTASFDSAMFLADTESAGWPVAFTEDYRVFTSLKSVADAGFAETTSTYKFAALVFGGNFAVKSLYVVRYTTDVGAPVTPTAAFNTQLTVDDTPYYVACDVHTEAVITPLVAAAEAAYRMVVVSSQEAGILVPATTTDLGSVLQSAAYDHVFTLYHPSADTTFAEGGVIGAMAAIPAGVSTLEDKTMTGVTSYSIDGTATTSVKDKNVGYYSPIAGVKSLFNSRVASGQFFDTIVF	['PFam:DUF3383_PF11863.10', 'Function:Protein of unknown function (DUF3383)', 'Evalue:2.8e-27'],
MK719750.1	Rheinheimera phage vB_RspM_Barba31A, complete genome	QCQ64706.1	61901	62363	QCQ64703.1	Protein of unknown function (DUF3277)	MTIKAYDPKKVSLSIGGVNPTGYAPDTKIVFSRANPVSTTTVGVDGDISVNEDNRKNGTMTISLLHNSSFNDVITSWLLTKPTGYPFLPFEFNDPSGSATTSRCWVETQPDYSVGQETGTLDWVFGVEDTTLKPNQTVARLDKLKQFTGAVLV	['PFam:DUF3277_PF11681.10', 'Function:Protein of unknown function (DUF3277)', 'Evalue:5.4e-06'],
MK719750.1	Rheinheimera phage vB_RspM_Barba31A, complete genome	QCQ64706.1	62433	62904	QCQ64704.1	hypothetical protein	MTLTGESMTTQLSKSTQQKFVIGEGKTSRTFLSDGWSPLLAAKNLPKIGKTFATPISFLFSATEENFGTLIPQALYLLFEEMEQGDIEALFNLILSKVWAENGTRLVDLDNDFANLDELLSLVALVLKQHYGCLTSGKSFASLLETLVPVSRMTQA	N/A
MK719750.1	Rheinheimera phage vB_RspM_Barba31A, complete genome	QCQ64706.1	63142	63781	QCQ64706.1	Cell-wall agglutinin N-terminal ligand-sugar binding	MTKNIRREDWESLKPTIHGWGVVDVNYNTGVTVTIQGKSKLVWTCPYYADWRSMIRRCFGNDPSGSCSSYVGCEIFKEWQYLSNFIKWVDSQPNRDWKNSQLDKDLLGNGKLYSPETCVYISCKINTFMLDSKRSRGSLLIGVCFHSGASKENPYASKCSNPFTNKTEYISLFPTELEAHLAWKAKKHEHALKLADLQDDPRVAEALRTRYL	['PFam:Candida_ALS_N_PF11766.10', 'Function:Cell-wall agglutinin N-terminal ligand-sugar binding', 'Evalue:0.017'],[' PFam:Candida_ALS_N_PF11766.10', 'Function:Cell-wall agglutinin N-terminal ligand-sugar binding', 'Evalue:0.017'],
MK719750.1	Rheinheimera phage vB_RspM_Barba31A, complete genome	QCQ64706.1	63869	65567	QCQ64707.1	Tape measure protein	MKDIAGNVTNKISFEIDRRSWQNLDKFQKRIADVKKQLSGLSGNIKVNAVVSKFDRVQKAVGAKSVANKQQEYNAHVALFQRHQNKMAEVAAMNQRRVDNARNMMSSRLSTAGASDKVKTTAFNRFDTFSQQMLAGKMTATEFSRAVNQSTSSLLRQSSASKNAQMSMRGLRSELIQATAAYSAFAVGANVFSTGKELQSLEAGMLIFAKDGAGVKREMDWLVSKSQELGTNFMVAAQEYTKFSIVAKNKMSNSE	['PFam:TMP_3_PF20155.1', 'Function:Tape measure protein', 'Evalue:5.4e-17'],
MK719750.1	Rheinheimera phage vB_RspM_Barba31A, complete genome	QCQ64706.1	65579	66185	QCQ64708.1	hypothetical protein	MSQQDVVLILANKMQADKLGLGGTFLLPDCTLSIDHKFENDVTEHPIDRGSSVSDHVVNKNVTFSVSGVYNTYSLQKYVQDGVSTQNRVADAYKKLLDLRNSKQQFTLVSRYDIYQNCVVKSLSIPVAPTDGNTLIFSMEITQVRVSQPFRQVTLVQLEDVSEQFVDAAQLKKEAGTKQRTKTSTTPIVNQADKVINGGSG	N/A
MK719750.1	Rheinheimera phage vB_RspM_Barba31A, complete genome	QCQ64706.1	66184	66535	QCQ64709.1	hypothetical protein	MAVYNIDVAGIDTAYETISVVLEAQSYEMTFQYNPRDESWYLYFGLPNLAPIFKTKITNGTDILRKYRAYEDVPKGSLFITDLQKVNGRMDRDGFSSGRFSLTYVDESSRLLIQEL	N/A
MK719750.1	Rheinheimera phage vB_RspM_Barba31A, complete genome	QCQ64706.1	66534	67740	QCQ64710.1	hypothetical protein	MSDKFIRNYILTIGKALSFFQDEVRQEAVANVSESKIRGFSLKDRINYENTFTNKIFLADKFDVNSFDGVEITDLHITFHIEDGEGKNPSHISIYNLSDEAVKLLEQSGKNKATVQLRCGYITDKELPIVFLGEVDNIIESYEGPTRITKLLVRAGSTNIQNAYSVRAYKRGTTVEQIIKDLISDMKLPYGTVYLPRVGENSLAINKNFYAYGKTEDILKAICDNYNLIYSVARTAIVNVVPRKQEDDTSNTQYN	N/A
MK719708.1	Rheinheimera phage vB_RspM_Barba4S, complete genome	QCQ58826.1	8937	9987	QCQ58818.1	5'-3' exonuclease, N-terminal resolvase-like domain	MSDEIVLVVDGDELAFVHAIAAEQKLLMYKNTTNEFEHGFKNKTEFAKFTASLEVPDGFFTTEVRKVAEPKQNAFSTVKKKLLWLQNKFKTENIEIYISGDNNFRDTLPLPKNNDPTKSGQYKGQRDPDSRPILLDDVKEYLIKYWKAEVVHGYEADDRLAMRVYDGYKSGQKVIGCTQDKDRLGNMGWWYDHINDEKGNGEPQFIDGLGEVFINTSTKTDKPDGYGRKWLYYQWIAGDPVDNYDPRDIANQLGI	['PFam:5_3_exonuc_N_PF02739.18', 'Function:5-3 exonuclease N-terminal resolvase-like domain', 'Evalue:0.0022'],
MK719708.1	Rheinheimera phage vB_RspM_Barba4S, complete genome	QCQ58826.1	9983	10202	QCQ58819.1	hypothetical protein	MFGWDKYFTIFMLSFIFIFFSVIAYNDVRHSNYIEAFKKECTSNGGFVYINKGGKGWSKPECRPEPNIEVNV	N/A
MK719708.1	Rheinheimera phage vB_RspM_Barba4S, complete genome	QCQ58826.1	10248	10527	QCQ58820.1	hypothetical protein	MSLPQDLNKRLAVKDALERALRLKELIDITESDIADIASTLQDTDIIKAKAFNELLNAAYDGQQLLLKAQTKVSNVENALAEVSILGKIKAS	N/A
MK719708.1	Rheinheimera phage vB_RspM_Barba4S, complete genome	QCQ58826.1	10526	10736	QCQ58821.1	DnaA N-terminal domain	MSPEEKQLRMVMLDWPQEKVAKYNQLRDELYNKWIADITSFETEDDREVYMCAFAIANIKLGNYAQENF	['PFam:DnaA_N_PF11638.10', 'Function:DnaA N-terminal domain', 'Evalue:0.032'],
MK719708.1	Rheinheimera phage vB_RspM_Barba4S, complete genome	QCQ58826.1	11003	11318	QCQ58823.1	Pyridoxal-dependent decarboxylase conserved domain	MSQPKTIQVDNVQYVRADSVSVAATKKQIVVLQRGWIVVGDVERTPEEIKISNCYVIRNWGTTKGLGELAEKGPTVKTVLDKCPDVMVHPLTVVMYMNVNGSKW	N/A
MK719708.1	Rheinheimera phage vB_RspM_Barba4S, complete genome	QCQ58826.1	11328	11523	QCQ58824.1	Transmembrane Fragile-X-F protein	MSNTTAQSSGCIGFCGLLTVLFVGLKLTDHVDWSWWWVLSPLWLPITVILSVGLVLVTIVALLK	['PFam:Tmemb_185A_PF10269.11', 'Function:Transmembrane Fragile-X-F protein', 'Evalue:0.00011'],
MK719708.1	Rheinheimera phage vB_RspM_Barba4S, complete genome	QCQ58826.1	11589	12324	QCQ58825.1	hypothetical protein	MSKFNTNVVYRVTKEAKGKDLELGHLYFLNVPVTYAKVLEPAKKYQSEDTAYQLNVFLNADTMEKLEKIGINKEFSEVGVTKIKKGANRGKVKYPVDLEANAPYGGMFAAQLGRDTVKRDKDGAITKEYTPLKVVDAKGRPFTQEVGNGSVCDIKAFAYRNADNMLVVMLDTVVVKEHVAYNREDGEMFDDVLGISVQSDAKTAVENPVDDFPTDDEPTPTPSKKTAQKVVQEAVEDDEDSSPF	N/A
MK719708.1	Rheinheimera phage vB_RspM_Barba4S, complete genome	QCQ58826.1	12357	12573	prokka	hypothetical protein	MNYLNQSQNLEQFNLLQQKRFHDNLVGDLTNWRPLGGSYESKSSVILRGYYKQVLMIDKMLVRTSKQVVAQ	N/A
MK719708.1	Rheinheimera phage vB_RspM_Barba4S, complete genome	QCQ58826.1	12585	13239	QCQ58826.1	Fijivirus P9-2 protein	MVIWKLGGNLENLIYGWVINDASGFVTKSRTIDGKKKNVWICPYYSDWMNMLTRCFCVNYQNIYPTYKGCSVSEEWRYFSDFIRWVDSQPNKDWQKCQLDKDFLFEGNREYAPTKCVYIPKSLNSFINSKPKSRGQSLLGTTLDKSRDKEIYQAICKNPFTGKRDYLGRFPNQLDAHLCWKAKKYEHALKLADEQPDERVAKRLREMYNLETDWTNK	N/A
MK719708.1	Rheinheimera phage vB_RspM_Barba4S, complete genome	QCQ58826.1	13284	15489	prokka	putative 3'-5' exonuclease related to the exonuclease domain of PolB	MHNYWVYDLESYPNIWTCCIADMQERVIKVFEISDRKDQREQLFEYLRDVRRKNGYMVGFNNVGYDYPLLHHLLTNKKSTALDLYNMTCKIIKSGNTDNKWQYVVREKDMFLKQIDLYKIHHYDNRAKATSLKMIEFNNRSDNIEDLPFPVGKKLSDVEKDILIRYNKHDVLETIKFFQVSMEQVDFRHKMVTDYGMNALNYNDTKIGAEYFVMELEKAGIKCYESGKVRQTKRNYIDLVDCIFPYVKFERPEFN	['PFam:DNA_pol_B_exo2_PF10108.11', 'Function:Predicted 3-5 exonuclease related to the exonuclease domain of PolB', 'Evalue:0.00046'],
MK719708.1	Rheinheimera phage vB_RspM_Barba4S, complete genome	QCQ58826.1	15500	17372	prokka	Toprim-like	MSKESGQRINQKFSCIANEFDDKDSCNSSDALSIWQKEDAQGNIYYDGYCWSCNQSFSEHQVHNSSHAKELGIEEGEVRSEIKLILAPKVEPLTSEQIGQLKDTVGFPDRPYRSITPEVMKFFGHMVKRNNKNVPVEVYYPETEDDKVTGFKIRILPKSWNKVGRTGRGSQLSGQFRYKSAGKRILIVGGENDKAAAYQALQKYTHVVSPTTGEGSSAKQCAAQYEWLDQYEEIYLGLDNDEKGKQATEAVCKVL	['PFam:Toprim_2_PF13155.8', 'Function:Toprim-like', 'Evalue:3.5e-05'],[' PFam:Toprim_4_PF13662.8', 'Function:Toprim domain', 'Evalue:4e-05'],[' PFam:DnaB_C_PF03796.17', 'Function:DnaB-like helicase C terminal domain', 'Evalue:0.00017'],[' PFam:Toprim_PF01
MK719708.1	Rheinheimera phage vB_RspM_Barba4S, complete genome	QCQ58896.1	42885	43137	prokka	helix-turn-helix protein	MLYLSGFKQNGVNMLQKEMITQHLAKQLRHHLLDQGISVNEFAKQQGKTRQTISLYLNGKVSIDSLVDMLDELGCGVTVLVRR	['PFam:HTH_3_PF01381.24', 'Function:Helix-turn-helix', 'Evalue:9.8e-06'],[' PFam:HTH_26_PF13443.8', 'Function:Cro/C1-type HTH DNA-binding domain', 'Evalue:0.0002'],[' PFam:HTH_37_PF13744.8', 'Function:Helix-turn-helix domain', 'Evalue:0.0019'],[' PFam:HTH
MK719708.1	Rheinheimera phage vB_RspM_Barba4S, complete genome	QCQ58896.1	43575	44094	QCQ58889.1	hypothetical protein	MIKNTFTKIGDHLLMCGAVVSPDGEVIKVTAADKLILTFMHHRWNYFVVEEKQEYWDSMEYIALRTGNNVKTVERCVSKFTKAGILLAEKRFDKKKKHNKWFWLGFSEVKYMVTKKDGGMEFVKEGMEAYKPKPHYKEDNTAAKPALEDFDMLVPYSDYDHDVTMSMWEEGL	N/A
MK719708.1	Rheinheimera phage vB_RspM_Barba4S, complete genome	QCQ58896.1	44194	44665	QCQ58890.1	hypothetical protein	MKELEFFEKYFSFRLKMEKENNVMLQVTPSCGMWMDKSSMKDVQRFGAEIMKNTLEKAFPNLIIGVYHPEQLDVWVNNGSQMSLGKCHISDLKELNEKASEIINGRLFWCSGCNQFLGKVLHSASVFSGHYCSDCVTNNPKIKALVNESKRPNFYD	N/A
MK719708.1	Rheinheimera phage vB_RspM_Barba4S, complete genome	QCQ58896.1	44677	44932	QCQ58891.1	hypothetical protein	MIITTTDNQRIKVDSFSQYQLVERKKVNRGCFRWLAVLLLFWPALILWFFVGDNAMYVRIDGTMYLINEFQYNRLVDFLDGGEI	N/A
MK719708.1	Rheinheimera phage vB_RspM_Barba4S, complete genome	QCQ58896.1	44928	45171	QCQ58892.1	hypothetical protein	MKTVSELKVSLKSGEYHGVNIMEALCTIENQQRQIAELTHTLNELYEITDEVWRNEGLELVRHLKLRNVLKKVDKILEGN	N/A
MK719708.1	Rheinheimera phage vB_RspM_Barba4S, complete genome	QCQ58896.1	45330	45849	QCQ58893.1	hypothetical protein	MSKNHYHITVKCTADELAHLAKLTKSKPTNIDLHKEGNSQIDRMLTKYHRDLHTLECKARCDISKIESFGFKVSRLKIEEVVDSFTNDDVGKYKYLEGHLKVKSDKDLPEVSGFILSGNNDKTNTRFYNFRIRNLDDYNRVFCNINKLQGVVEKEFERVIVDTNELHDRWWG	N/A
MK719708.1	Rheinheimera phage vB_RspM_Barba4S, complete genome	QCQ58896.1	45820	46057	prokka	hypothetical protein	MNSMTDGGGEVMFNLFRKEHKRSEWFEGLLRAELAQQNFSYESNYSYFVFEIQNRRADELILGYKNYLDYYQDVLSKV	N/A
MK719708.1	Rheinheimera phage vB_RspM_Barba4S, complete genome	QCQ58896.1	46152	46347	QCQ58895.1	hypothetical protein	MSHCIACNKIFTPAIITDDYGEFLGFEDMCSICIGIAYDEYTYEDIFDHIWVKPVGNYTSYSED	N/A
MK719708.1	Rheinheimera phage vB_RspM_Barba4S, complete genome	QCQ58896.1	46366	46981	QCQ58896.1	Stc1 domain	MMETERLVCGWGVNDYTHTSNNLVNSSGNRVKTRCPYYMKWASMIARVKPDYIKYCKPSYVECTICEEWKHLSNFVKWVDEQPNKNWMNYHLDKDLLVLGNKHYSPDTCCFLEPRINTFLERYNPKVRLYLIGARPKKIKGTVFYVYSIKNLFLNKTENLGIFNTEIEAHHAWLNRKHQLACMLADTQDDKRVINALKTRYLLK	N/A
MK719708.1	Rheinheimera phage vB_RspM_Barba4S, complete genome	QCQ58896.1	47072	47501	QCQ58897.1	Family of unknown function (DUF5681)	MSDDILITEDGDIEEDKPVVVRNEKGQFIKGVSGNPNGRGEGNQSKLNKTKLITQYNKYGTKSFEDIVRLGKKAEKAGQLTTALKAAMFIAEKHLQMVLQQDKTALELQKLRMKESKDDGDSDEEDNDLTQAIFQWQRAEND	['PFam:DUF5681_PF18932.2', 'Function:Family of unknown function (DUF5681)', 'Evalue:0.0011'],
MK719708.1	Rheinheimera phage vB_RspM_Barba4S, complete genome	QCQ58896.1	47525	47621	prokka	hypothetical protein	MKGGTLNGAGDNANRECTDVLNLILSGVRVS	N/A
MK719708.1	Rheinheimera phage vB_RspM_Barba4S, complete genome	QCQ58896.1	47673	47928	QCQ58898.1	hypothetical protein	MSKEIKVYQSRNLSDYSKKLVELVKAGNEVLLDQCISMLGKIYTIKYYEPEAVVEETVEEAAVSSEGVTTKAVKKPRGGSASTK	N/A
MK719708.1	Rheinheimera phage vB_RspM_Barba4S, complete genome	QCQ58896.1	48928	50293	QCQ58901.1	Terminase large subunit, T4likevirus-type, N-terminal	MLPLKYIDDPRTTAIMFRRTTPQIKGQGGLFDTAFNMYNQLPDIIKPKFRHQALESVFPTGAKVKWSHMENEKDKLNHQGLQYTFIGFDEGTQFEWSQIEYLISRMRSESKHPSRMVISCNPDPDHYIRTMIDWWLDEEGYPIPERDGMVKYFITLNGQYIWGDSKEELIEKYKTPEYTPKPISFSFISALIYDNPLMIKNNPSYLAFLEGLNEIDKARLLHGNWKVKPKGSTLFNWDWIKTADHLPYGVKSVRS	['PFam:Terminase_6N_PF03237.17', 'Function:Terminase large subunit T4likevirus-type N-terminal', 'Evalue:7.1e-30'],[' PFam:Terminase_3_PF04466.15', 'Function:Phage terminase large subunit', 'Evalue:0.00019'],[' PFam:Terminase_6C_PF17289.4', 'Function:Te
MK719708.1	Rheinheimera phage vB_RspM_Barba4S, complete genome	prokka_annotated: starts with AA "MCYLYFLTYR"	55588	55957	QCQ58908.1	hypothetical protein	MIKRRNGAIPRKTLDARHKQDVLDEFERPLTPVTIPFKIYKCTVQPYVGDTFQLAPDGFQGKDVFTLFTETLLTRGKEGSLIKPDEVNINGVWFRVVKVKPWQVGLIPHYECIVVELDEGLV	N/A
MK719708.1	Rheinheimera phage vB_RspM_Barba4S, complete genome	prokka_annotated: starts with AA "MCYLYFLTYR"	55953	56514	QCQ58909.1	hypothetical protein	MSYIDTLKDFETRLGRFCKDVTDLKVTFRNASNQKITEQHIQLHVDRVNENGWEHLNPELTPSGNFITSKEYEVFVECSCHRGDYTQAVLGEVRHQLSTNSGLYYKYFGDTKFSYLRSATIQKRFFTVDGIQYEERSVMQLVFNMMVKSSDIEDIGSIETVEIINLKTKVSENTVAVDDTLTITSP	N/A
MK719708.1	Rheinheimera phage vB_RspM_Barba4S, complete genome	prokka_annotated: starts with AA "MCYLYFLTYR"	56541	57618	QCQ58910.1	Protein of unknown function (DUF3383)	MSVDITERVDVVVSLGTQPISTASFDSAMFLADTESAGWPVAFTEDYRVFTSLKSVADAGFAETTSTYKFAALVFGGNFAVKSLYVVRYTTDVGAPVTPTAAFNTQLTVDDTPYYVACDVHTEAVITPLVAAAEAAYRMVVVSSQEAGILVPATTTDLGSVLQSAAYDHVFTLYHPSADTTFAEGGVIGAMAAIPAGVSTLEDKTMTGVTSYSIDGTATTSVKDKNVGYYSPIAGVKSLFNSRVASGQFFDTIVF	['PFam:DUF3383_PF11863.10', 'Function:Protein of unknown function (DUF3383)', 'Evalue:1.7e-27'],
MK719708.1	Rheinheimera phage vB_RspM_Barba4S, complete genome	prokka_annotated: starts with AA "MCYLYFLTYR"	57629	58091	QCQ58911.1	Protein of unknown function (DUF3277)	MTIKAYDPKKVSLSIGGVNPTGYAPDTKIVFSRANPVSTTTVGVDGDISVNEDNRKNGTMTISLLHNSSFNDVITSWLLTKPTGYPFLPFEFNDPSGSATTSRCWVETQPDYSVGQETGTLDWVFGVEDTTLKPNQTVARLDKLKQFTGAVLV	['PFam:DUF3277_PF11681.10', 'Function:Protein of unknown function (DUF3277)', 'Evalue:5.4e-06'],
MK719708.1	Rheinheimera phage vB_RspM_Barba4S, complete genome	prokka_annotated: starts with AA "MCYLYFLTYR"	58182	58632	prokka	hypothetical protein	MTTQLSKSTQQKFVIGEGKTSRTFLSDGWSPLLAAKNLPKIGKTFATPISFLFSATEENFGTLIPQALYLLFEEMEQGDIEALFNLILSKVWAENGTRLVDLDNDFANLDELLSLVALVLKQHYGCLTSGKSFASLLETLVPVSRMTQA	N/A
MK719708.1	Rheinheimera phage vB_RspM_Barba4S, complete genome	prokka_annotated: starts with AA "MCYLYFLTYR"	58870	59548	prokka	Cell-wall agglutinin N-terminal ligand-sugar binding	MCYLYFLTYRRSNVTKNIRREDWESLKPTIHGWGVVDVNYNTGVTVTIQGKSKLVWTCPYYADWRSMIRRCFGNDPSGSCSSYVGCEIFKEWQYLSNFIKWVDSQPNRDWKNSQLDKDLLGNGKLYSPETCVYISCKINTFMLDSKRSRGSLLIGVCFHSGASKENPYASKCSNPFTNKTEYISLFPTELEAHLAWKAKKHEHALKLADLQDDPRVAEALRTRYL	['PFam:Candida_ALS_N_PF11766.10', 'Function:Cell-wall agglutinin N-terminal ligand-sugar binding', 'Evalue:0.019'],[' PFam:Candida_ALS_N_PF11766.10', 'Function:Cell-wall agglutinin N-terminal ligand-sugar binding', 'Evalue:0.019'],
MK719708.1	Rheinheimera phage vB_RspM_Barba4S, complete genome	prokka_annotated: starts with AA "MCYLYFLTYR"	59597	61295	QCQ58915.1	Tape measure protein	MKDIAGNVTNKISFEIDRRSWQNLDKFQKRIADVKKQLSGLSGNIKVNAVVSKFDRVQKAVGAKSVANKQQEYNAHVALFQRHQNKMAEVAAMNQRRVDNARNMMSSRLSTAGASDKVKTTAFNRFDTFSQQMLAGKMTATEFSRAVNQSTSSLLRQSSASKNAQMSMRGLRSELIQATAAYSAFAVGANVFSTGKELQSLEAGMLIFAKDGAGVKREMDWLVSKSQELGTNFMVAAQEYTKFSIVAKNKMSNSE	['PFam:TMP_3_PF20155.1', 'Function:Tape measure protein', 'Evalue:5.4e-17'],
MK719708.1	Rheinheimera phage vB_RspM_Barba4S, complete genome	prokka_annotated: starts with AA "MCYLYFLTYR"	61307	61913	QCQ58916.1	hypothetical protein	MSQQDVVLILANKMQADKLGLGGTFLLPDCTLSIDHKFENDVTEHPIDRGSSVSDHVVNKNVTFSVSGVYNTYSLQKYVQDGVSTQNRVADAYKKLLDLRNSKQQFTLVSRYDIYQNCVVKSLSIPVAPTDGNTLIFSMEITQVRVSQPFRQVTLVQLEDVSEQFVDAAQLKKEAGTKQRTKTSTTPIVNQADKVINGGSG	N/A
MK719708.1	Rheinheimera phage vB_RspM_Barba4S, complete genome	prokka_annotated: starts with AA "MCYLYFLTYR"	61912	62263	QCQ58917.1	hypothetical protein	MAVYNIDVAGIDTAYETISVVLEAQSYEMTFQYNPRDESWYLYFGLPNLAPIFKTKITNGTDILRKYRAYEDVPKGSLFITDLQKVNGRMDRDGFSSGRFSLTYVDESSRLLIQEL	N/A
MK719708.1	Rheinheimera phage vB_RspM_Barba4S, complete genome	prokka_annotated: starts with AA "MCYLYFLTYR"	62262	63468	QCQ58918.1	hypothetical protein	MSDKFIRNYILTIGKALSFFQDEVRQEAVANVSESKIRGFSLKDRINYENTFTNKIFLADKFDVNSFDGVEITDLHITFHIEDGEGKNPSHISIYNLSDEAVKLLEQSGKNKTTVQLRCGYITDKELPIVFLGEVDNIIESYEGPTRITKLLVRAGSTNIQNAYSVRAYKRGTTVEQIIKDLISDMKLPYGTVYLPRVGENSLAINKNFYAYGKTEDILKAICDNYNLIYSVARTAIVNVVPRKQEDDTSNTQYN	N/A
LR798199.1	uncultured Caudovirales phage genome assembly	CAB5155489.1	2134	3658	CAB5155413.1	Protein of unknown function (DUF3383)	MTIPASDIVQVNPGVVGTGGNALNLNGVLVSKSTAIPTSSFLQFGDASTVSAYFGAASLEYQLAAIYFNSFDQKTQVPAAYLVAPYVDVNRAAWLRSGSLSAMTLAQLQSLSGVLTLSINGVAVTSATINLSAATSFTNAASLIQAGFSVTIPTVTWDSITSKFYFTSSTTGAASTITFATGTLSAGLLLTQATGATLSQGDVADTPATAMDGLVGLTQNWCTFTTTFEPSASDKVNFAAWVNAQGKRYQYVAYD	['PFam:DUF3383_PF11863.10', 'Function:Protein of unknown function (DUF3383)', 'Evalue:7.9e-101'],
LR798199.1	uncultured Caudovirales phage genome assembly	CAB5155489.1	3708	4146	CAB5155432.1	Protein of unknown function (DUF2459)	MADTTITAANSVFTITAASAGIVGVQLFGYSTDRGFFTDANQLAEIQMGVDGYMTAGYTPTPQVMHVTLMADSPSKAVFKAVEQTMRSTREVIYLSAEIALPSTAEKYTMVRGILTQTKTMPDAAKVLQPVEYTITWQSITASVL	N/A
LR798199.1	uncultured Caudovirales phage genome assembly	CAB5155489.1	4239	4629	CAB5155448.1	NETI protein	MARKQVVYTSTHGRDNGKTFEITEMSALQASKWARMALSRIAKEGYLPDGIKFSDGVAGLAEAGYASMCFCESCWDLLDDLMACAKIKTPSGVTREVIIDVDVEEQETITDLHLEAYKLIVDFSKAADN	['PFam:NETI_PF14044.8', 'Function:NETI protein', 'Evalue:0.045'],
LR798199.1	uncultured Caudovirales phage genome assembly	CAB5155489.1	4676	4835	CAB5155464.1	Family of unknown function (DUF5575)	MNIDPVIAHVISRRLATLKEVDEYYGTEDIFDMLEILAVDDNNQAIANEQQR	N/A
LR798199.1	uncultured Caudovirales phage genome assembly	CAB5155489.1	4839	6396	CAB5155471.1	Transglycosylase SLT domain	MADVVDKLVFSLGLDASDIKKNAELAKRGLRDTGAEAEKAGNSFTEMGQDGSGAFLSINKSAGIFFATLAGATALRAFVKNTADATASIGRFSANMGMSVTDVSAWAIAGEKVGGTADSMRNAFALLSKARFDLQTKGSSDLTPFLSKLGIGTIDKDPAKMLLSISAAMQKLKADDQYKFNFMKSFGFDEGVVNATLMGPAGLNKLVAESRKSAITPDEVKAAEELQKNIKDIDKSFTKLANQALPGINSLLKSF	['PFam:SLT_PF01464.22', 'Function:Transglycosylase SLT domain', 'Evalue:3.4e-18'],[' PFam:SLT_2_PF13406.8', 'Function:Transglycosylase SLT domain', 'Evalue:4.3e-05'],
LR798199.1	uncultured Caudovirales phage genome assembly	CAB5155489.1	6457	7036	CAB5155489.1	hypothetical protein	MKLMYGVGINDANYSVTRHEKKKIAWICPFYSTWRHMLERCYYEKYKSSKPSYDGCHVCQEWLTFSNFKKWMECQHWEGRYLDKDILVEGNKLYSAETCVFVDRRTNTFLIDRGAARGEWPIGVSKKKSSGKFQANCRNTFSGKGEYLGYFDSPVDAHCAWRKRKHELACKLAEIQDDPRVSAALIRRFKGQ	N/A
LR798199.1	uncultured Caudovirales phage genome assembly	CAB5155489.1	7035	7698	CAB5155508.1	S-adenosylmethionine decarboxylase proenzyme	MPTIPFPRVPMVAGVPIIPRNSLSTVSNPVVSLLTGAIWQAVQTDGQWGIFDSYGKSLVDTGLSGASGIVLSSIGMQPVLSTVGVQYGKETRVSDFPVEQGSFASYNKVETPAEPTVTMSFDGSEDKRANFLNVLDAACKSTALYSVVTPEVKYIGYTITRYSYQRYASHGATLLIVDIALREIRQVSAKFTSTENAKSDNAKPAASNGIVQPVSASGSF	N/A
LR798199.1	uncultured Caudovirales phage genome assembly	CAB5155489.1	7697	8006	CAB5155526.1	hypothetical protein	MLQIPLQSIPSQSVSVVLAGQNVRISLYQKDSNLFVNVSCNDVTINSSVLALNRNPIIRQPYNGFSGQLMFRDTQGTSDPNYDGFSGRYQLMYLTDAEYAQL	N/A
LR798199.1	uncultured Caudovirales phage genome assembly	CAB5155489.1	7992	8862	CAB5155537.1	protein of unknown function (DUF3403)	MPSFENKKSLRVVVTLADGKTFANGKNVVTIEGFRSVLEVTLAGDMQLGSASIRVFGLSKSVMDSCTSLMWEDNRSIIQNTITVTAIDGTQESLCFSGNIVQAWGDYQAIPDVCLYVQATSLRLASTQAVPPVSYRGAMDVASAFQSIASSAGKAFENNGVQSQLYDVYLPSTATEQMRELAKMANIEWGSDGDIIWIAPKGAGRNGLIPLISKETGMIGYPTFDGVGVSARILYNPSVRQGGKIQIDSDVSRAN	N/A
LR798199.1	uncultured Caudovirales phage genome assembly	CAB5155489.1	8845	9622	CAB5155554.1	Phage protein Gp138 N-terminal domain	MASDSSNGSQITPSTAFGDYNNLNFVIQQLLAKVQTSLPVRVVACSNSGGVSPVGFVDVVPMVDQTAADGTSVPHATIFNLPYSRVQGGSNAIIIDPQVGDIGVAVFASRDISRVKNTRQSGLPGSYRKYSFSDGMYLFGIINAAPTQYIQFVSGGIVIHSPSAVTIEAPVATVTASTSATITTANMTVNGPLTVNGSTTINGLTTVNGGMAQTGPSNTATFAGSMTVAGDVTASGKSLATHKHGGVTVGSGQTG	['PFam:Gp138_N_PF18352.3', 'Function:Phage protein Gp138 N-terminal domain', 'Evalue:2.6e-06'],[' PFam:Apex_PF18946.2', 'Function:GpV Apex motif', 'Evalue:0.00047'],
LR798199.1	uncultured Caudovirales phage genome assembly	CAB5155489.1	9624	9987	CAB5155571.1	hypothetical protein	MTIYKTLLLDQVAWDLVLDANGNIALAGQPYSLAQDVASAVRLFLGELYYDTSKGIPYFEDVLGKLPPQQLLVGYIEKAAKTVPGVSQARCIIDSLKNDGSVTGQIQIIDENGDSSVLNF	N/A
LR798199.1	uncultured Caudovirales phage genome assembly	CAB5155489.1	9952	11191	CAB5155589.1	Baseplate J-like protein	MKMVIPVSLTSNVPPIQFTDAGIVLPVESAILAGVQADINSAFGGGTNPSLETPQGQLASSETAIIADKNNQFAYFTNQIDPDYASGAWQDAIGRIYFLTRNPATSTSVSCTLTGISGTVIPAGALAKDVSGNTYANAGDVTIGSGGTVTATFNNVATGPISCASNSLTKIYQSISGWDAITNATAGSLGADVESRADFEFRRRNSVALNAKGTTSAIYANVFDVSGVTDCYVIDNPTSATVNTGVTSYPVAGHS	['PFam:Baseplate_J_PF04865.16', 'Function:Baseplate J-like protein', 'Evalue:2.5e-17'],
LR798199.1	uncultured Caudovirales phage genome assembly	CAB5155920.1	19546	20041	CAB5155819.1	Siphovirus Gp157	MNLYEISQELFEQLSAPGIDLETGEIDDAAYGARIDALALSFSDKALSVAKYIKSLEAERDAIKAAMVPMQDRVKRLDKRAEYLSEYLLSMCSQQDRWPSDAQVKLGARKSTSVRIDDETKIPAEYISQKVVESVDKRLIGQDLKAGKCVAGASLEEKQNLQIK	['PFam:Sipho_Gp157_PF05565.13', 'Function:Siphovirus Gp157', 'Evalue:3.6e-33'],
LR798199.1	uncultured Caudovirales phage genome assembly	CAB5155920.1	20037	20262	CAB5155835.1	Ribosome modulation factor	MDFAEIKRNLRKLTEESGRNAALLGTDRGLNPHHHQPDRDDWFDGYDSIGQPKERNYNILDYYEYDYLDLGVNS	['PFam:RMF_PF04957.14', 'Function:Ribosome modulation factor', 'Evalue:0.034'],
LR798199.1	uncultured Caudovirales phage genome assembly	CAB5155920.1	20405	20555	CAB5155850.1	hypothetical protein	MKKPQKQLTIQFSEDLERAIREFAAMNGDISVTSAIRLLVARGLQVEKK	N/A
LR798199.1	uncultured Caudovirales phage genome assembly	CAB5155920.1	20606	20789	CAB5155870.1	DnaB-helicase binding domain of primase	MIPQSHINATCEIICREAIANMADGNLRFSYAGFLLDKQVQLAPSEREAYIRVISEMLGD	N/A
LR798199.1	uncultured Caudovirales phage genome assembly	CAB5155920.1	20791	21541	CAB5155887.1	Family of unknown function (DUF5383)	MIHSYDIDDAIAHGVTSAVLLYNIKHWVAKNRANQRHFHDGRHWTYNSVAAFCELFPEFTQDQIRRSLEKLVSAGVLLCGNYSDKKYDRTRWYSLAAIGNGAEYIGQETQIHMANLPNVYKETDINTDKETVKKPDADESAKISTRKKKITLSEWIESERSDGRKLLSSDDPIFDDGIPRPYIALAWKVFSESQIASEKRQIDWRQTFRNYVRGDYLKLWAITRDGVHFLTTAGKQHAIRFDMGELVNG	['PFam:DUF5383_PF17355.4', 'Function:Family of unknown function (DUF5383)', 'Evalue:0.0067'],
LR798199.1	uncultured Caudovirales phage genome assembly	CAB5155920.1	21533	22886	CAB5155903.1	DnaB-like helicase C terminal domain	MDNSIRAYEANLLGALMSPGFDATDACESLKPQWFSVERHRHIYSAWLDLRQKGFCTDIVSVHDALTVKLGNQQSLLGDLAEMSQYALHGESSVRNNIRAIRNNGKKLELKSKLIEALHNVDASDSYDMAIAGAASALDESIASGSERGIVTASEIAQMGLAFVQDRIDGKFEGLKTGIDELDELMFGGLRGGELVTLFGPPKGGKTTAATTFLENIALSNARPVILVFSREMGEVQLAVRHFASLGGASARNLL	['PFam:DnaB_C_PF03796.17', 'Function:DnaB-like helicase C terminal domain', 'Evalue:4.8e-48'],[' PFam:ATPase_PF06745.15', 'Function:KaiC', 'Evalue:3.3e-10'],[' PFam:AAA_25_PF13481.8', 'Function:AAA domain', 'Evalue:1.9e-09'],[' PFam:DnaB_PF00772.23', 'Fun
LR798199.1	uncultured Caudovirales phage genome assembly	CAB5155920.1	22958	23543	CAB5155920.1	hypothetical protein	MKLVFGVGINDADYVVKKMEFIGGKRKLVWFCPFYMAWKSMMARCYSPKLHEKYPTYVGCIVCAEWLTFSNFRRWMEVQTWEGRQLDKDILISGNKVYGPEHCVFVDPKTNSFLTDRGAARGEWPIGVTLDRRIGNLEARCSNPFTGKREHLGLFTDPASAHEAWRKRKHELAAMLAEKQADERVAAALRTRFL	N/A
LR798199.1	uncultured Caudovirales phage genome assembly	CAB5155920.1	23559	23868	CAB5155935.1	hypothetical protein	MSGKFPEPPMSAVEAYDLTMSKFYTDHDKLCIETINYVNNRIKELSLEGEIGIVVGLYDDHAAEEVAKHYSNFGYTTEVTVSHDDDRLFEIDISWDLGGVQH	N/A
LR798199.1	uncultured Caudovirales phage genome assembly	CAB5155920.1	23878	24088	CAB5155952.1	Helix-turn-helix domain	MTQNDKVLQHISREGSISQLEAWNCLKISRLAARVNDLRGMGHPIVSTMVDTVNMAGSRVKVARYFLIK	['PFam:HTH_39_PF14090.8', 'Function:Helix-turn-helix domain', 'Evalue:1.6e-18'],
LR798199.1	uncultured Caudovirales phage genome assembly	CAB5155920.1	24305	24503	CAB5155968.1	hypothetical protein	MKVTLTDLQAQKLKELQSAGRLYWTVESIQGIRIMNQLVKKGVAAKVYDSEFIFFDYVPVKLSGE	N/A
LR798199.1	uncultured Caudovirales phage genome assembly	CAB5155920.1	24504	24711	CAB5155983.1	Protein of unknown function (DUF551)	MAWKKIDSAPKDDTPVDLYCEILGGRLCNYERVDIGKGNIFYTALASGYTFVREATHWMPIPQPPEEE	['PFam:DUF551_PF04448.14', 'Function:Protein of unknown function (DUF551)', 'Evalue:0.00013'],
LR798199.1	uncultured Caudovirales phage genome assembly	CAB5155920.1	24712	24976	CAB5156000.1	Putative zinc ribbon domain	MTKLKALWLYIVDTVNEIRDFIFLVDNTVACASCGVRFHKRNYTTKVPKGIYKYCIPCLRDFGQEWHETQINIQKNLIDTLRREIRD	['PFam:Zn_ribbon_2_PF12674.9', 'Function:Putative zinc ribbon domain', 'Evalue:0.036'],
LR798199.1	uncultured Caudovirales phage genome assembly	CAB5155920.1	24968	25226	CAB5156017.1	hypothetical protein	MTKSFLRCFIDSFRVVFECKKPALESSVPVPCVCGYMTPTVVRDRMKYEGRTIFFVTCLCCNRSGADQISTLGAIRAWNDQMKGE	N/A
LR798199.1	uncultured Caudovirales phage genome assembly	CAB5155920.1	25540	25807	CAB5156034.1	hypothetical protein	MPNIKLFASVDVDLDDFAFSVSNLGNETVKGFIMSIDEAMCDESFTVDVIKDLLVTYLPASRLLEVRDYIDKITVGGLAHWSNGHEKK	N/A
LR798199.1	uncultured Caudovirales phage genome assembly	CAB5155920.1	25793	26027	CAB5156051.1	hypothetical protein	MKKNSLAFNMGTGAAKSGRKATDNPYKPATALGSDGVQQYADWLDGYLMHKGYDFTQEPWKPVEIEQYHGSVGITQI	N/A
LR798199.1	uncultured Caudovirales phage genome assembly	CAB5155920.1	26036	26252	CAB5156068.1	hypothetical protein	MDVYIVMLRNKSGNGAVITDLCEDLTSATLMAEFRVSKQAGHDYQVLGMNIISANKVLSIVNGRSTGARTD	N/A
LR798199.1	uncultured Caudovirales phage genome assembly	CAB5155920.1	26257	26482	CAB5156085.1	Flagellar and Swarming motility proteins	MSIQENEMEFLKLTSLYDEELLINIAHIVSVNKHNDGAFVIVSRGESHTVRESAEYIAQHVYVCNKSYVNEVKG	['PFam:FlbD_PF06289.13', 'Function:Flagellar and Swarming motility proteins', 'Evalue:1.1e-05'],
LR798199.1	uncultured Caudovirales phage genome assembly	CAB5155920.1	26486	26678	CAB5156103.1	hypothetical protein	MLVHDARGYSLGFNKANSWSVDVEVQNCVDLDCNNFSVMCFRMSQTELRSMHAKITEFLEGME	N/A
LR798199.1	uncultured Caudovirales phage genome assembly	CAB5155920.1	26674	26860	CAB5156121.1	Yos1-like	MNFIKVQTLDRWVLINVESVVAVYGNDDGTSTIVTGNDMTWNVIESVQNIMRTINFLTKGD	['PFam:Yos1_PF08571.12', 'Function:Yos1-like', 'Evalue:0.042'],
KU130127.1	Pseudomonas phage vB_PsyM_KIL2, complete genome	AMR57412.1	105	495	AMR57412.1	hypothetical protein	MKYGYNSGGGWHDFQAFAQWYSENSIDDWPMDKDCDGGSVYSPDTVVFVPEQVNQLLKCYTIPMCGVKKATNTWYVQTKDVDNRQHVMGKFTSPEAANDYYQGYIRLKMVALVDKYAIPAATAARLLSL	N/A
KU130127.1	Pseudomonas phage vB_PsyM_KIL2, complete genome	AMR57412.1	728	929	AMR57413.1	hypothetical protein	MYVVIELGEECVAGDVGDFILLPIPDHVRHTSNNEPTFLQWINTLNKMKLTFHGLDNQGSAVFRIS	N/A
KU130127.1	Pseudomonas phage vB_PsyM_KIL2, complete genome	AMR57412.1	990	1299	AMR57414.1	Protein of unknown function (DUF1997)	MSRELRLFGTWAHLYNDVEIFLRRTNTGHFRERVFEWHDQSDRIKWVVAPCYDTEWRMQIAGMQFSHVTIHTSFAIEVRSEEEYNNVQDNIRYAQSRLRCYS	N/A
KU130127.1	Pseudomonas phage vB_PsyM_KIL2, complete genome	AMR57412.1	1291	1489	AMR57415.1	hypothetical protein	MIGIPKIVPYSPPWKAESTHSIEFITEEFVDRMGNKATVCTAHYKDKKNKDRECTAWVRWEEKNE	N/A
KU130127.1	Pseudomonas phage vB_PsyM_KIL2, complete genome	AMR57412.1	1490	1697	AMR57416.1	Putative Actinobacterial Holin-X, holin superfamily III	MKILFEASVSVLKEFLAGVITCLAVILAVGLLVSSLLYSAWLFFSLFFLIIFGVAVAVKMEEIKQWRK	N/A
KU130127.1	Pseudomonas phage vB_PsyM_KIL2, complete genome	AMR57412.1	2064	2199	AMR57418.1	Transketolase 1	MGKMGKNTEGGWGWWVAAYKNAHPEEVLDYKVLMQKYIKGEKPE	N/A
KU130127.1	Pseudomonas phage vB_PsyM_KIL2, complete genome	AMR57412.1	2198	2486	prokka	hypothetical protein	MLQLEKVTSYERAYSLMESIWENFSEEDREWFLSTSTISMHNDLGMHLRNHAGMWAEKWEPYLVNGVDHSQDHPDAISGRVLKTFQQNKLLNRSL	N/A
KU130127.1	Pseudomonas phage vB_PsyM_KIL2, complete genome	AMR57412.1	2562	2766	AMR57420.1	hypothetical protein	MKDNQVKEWIADAIAYMYDIGLFTQAEWKDCVDLAESLHNSGRWQDEINPSFSAKDAVDEELTYWGE	N/A
KU130127.1	Pseudomonas phage vB_PsyM_KIL2, complete genome	AMR57412.1	2762	2951	AMR57421.1	hypothetical protein	MSDYWKVVDVINSCKTTRQNNVAHKMVQLYERKYPVSRGLAQELYDLCDENLTDICSRGRVV	N/A
KU130127.1	Pseudomonas phage vB_PsyM_KIL2, complete genome	AMR57412.1	3116	3302	AMR57422.1	tRNA U34 carboxymethyltransferase	MKSLDDKHLEQLKKLLAETQDLVLESIHVEFDASGGMHVAARENGVVRQIEIKGTLKDENT	N/A
KU130127.1	Pseudomonas phage vB_PsyM_KIL2, complete genome	AMR57412.1	3298	3634	AMR57423.1	hypothetical protein	MFNDYPWRPVGMVADYSLAFPMKQKCINFYVVALPMVLSEELAFNQILSNIPVGVPYGIRTRIWSVWFPEFMYSEPRVSYSVYNELGESVEMMFTLAEFDINTVPWEEVVA	N/A
KU130127.1	Pseudomonas phage vB_PsyM_KIL2, complete genome	AMR57412.1	89226	89394	AMR57567.1	R3H-associated N-terminal domain	MENNRYESVWDALIENKEEAEEMLEVLEKSSAQYHDGNHVSTEELKANLKARFGV	['PFam:R3H-assoc_PF13902.8', 'Function:R3H-associated N-terminal domain', 'Evalue:0.028'],[' PFam:R3H-assoc_PF13902.8', 'Function:R3H-associated N-terminal domain', 'Evalue:0.028'],
KU130127.1	Pseudomonas phage vB_PsyM_KIL2, complete genome	AMR57412.1	89477	89759	prokka	hypothetical protein	MQGGVIGPCDVHVRGLDRFVDSGLWGVCSRINDVLTARSVYSGANGEDSCKDHESPLCGLGCCLLPYGCHSTGTTNGVNHDLKNLREVFHVAF	N/A
KU130127.1	Pseudomonas phage vB_PsyM_KIL2, complete genome	AMR57412.1	90053	90242	AMR57569.1	Initiation factor eIF2 gamma, C terminal	MTTSIVTAKNIKPNDTILLEDGESYKVAQVILCRDDSVIISLDGHSPCVYFKDETIAVIACK	['PFam:eIF2_C_PF09173.13', 'Function:Initiation factor eIF2 gamma C terminal', 'Evalue:0.0088'],[' PFam:DUF1344_PF07076.13', 'Function:Protein of unknown function (DUF1344)', 'Evalue:0.038'],[' PFam:eIF2_C_PF09173.13', 'Function:Initiation factor eIF2 ga
KU130127.1	Pseudomonas phage vB_PsyM_KIL2, complete genome	AMR57412.1	90626	90827	AMR57571.1	hypothetical protein	MSFKFVTTTETLTPPHYPEFEHQPSRTVKRRSQDIGFRGVAQHRDAQRVKACGCKIDTFCEICSYE	N/A
KU130127.1	Pseudomonas phage vB_PsyM_KIL2, complete genome	AMR57412.1	91574	92147	prokka	protein of unknown function (DUF5625)	MLKRCYSGSGASYHKAHPTYKGCSVSEEWLTFSVFREWMLEQDWHDKCLDKDLLLLGNKVYSPSTCCFISQRVNKFLSGEKTSGSGLPVGVSVDTKTGKYRAQIRNLEGVQTFLGLYTSVEQANRAYLTSKHHIACELSLSEDNPLVKHSLAHRYTPIGHAYACTSHDSVWLYTYTIDNTNTSRLHHQRC	N/A
KU130127.1	Pseudomonas phage vB_PsyM_KIL2, complete genome	AMR57430.1	2064	2199	AMR57418.1	Transketolase 1	MGKMGKNTEGGWGWWVAAYKNAHPEEVLDYKVLMQKYIKGEKPE	N/A
KU130127.1	Pseudomonas phage vB_PsyM_KIL2, complete genome	AMR57430.1	2198	2486	prokka	hypothetical protein	MLQLEKVTSYERAYSLMESIWENFSEEDREWFLSTSTISMHNDLGMHLRNHAGMWAEKWEPYLVNGVDHSQDHPDAISGRVLKTFQQNKLLNRSL	N/A
KU130127.1	Pseudomonas phage vB_PsyM_KIL2, complete genome	AMR57430.1	2562	2766	AMR57420.1	hypothetical protein	MKDNQVKEWIADAIAYMYDIGLFTQAEWKDCVDLAESLHNSGRWQDEINPSFSAKDAVDEELTYWGE	N/A
KU130127.1	Pseudomonas phage vB_PsyM_KIL2, complete genome	AMR57430.1	2762	2951	AMR57421.1	hypothetical protein	MSDYWKVVDVINSCKTTRQNNVAHKMVQLYERKYPVSRGLAQELYDLCDENLTDICSRGRVV	N/A
KU130127.1	Pseudomonas phage vB_PsyM_KIL2, complete genome	AMR57430.1	3116	3302	AMR57422.1	tRNA U34 carboxymethyltransferase	MKSLDDKHLEQLKKLLAETQDLVLESIHVEFDASGGMHVAARENGVVRQIEIKGTLKDENT	N/A
KU130127.1	Pseudomonas phage vB_PsyM_KIL2, complete genome	AMR57430.1	3298	3634	AMR57423.1	hypothetical protein	MFNDYPWRPVGMVADYSLAFPMKQKCINFYVVALPMVLSEELAFNQILSNIPVGVPYGIRTRIWSVWFPEFMYSEPRVSYSVYNELGESVEMMFTLAEFDINTVPWEEVVA	N/A
KU130127.1	Pseudomonas phage vB_PsyM_KIL2, complete genome	AMR57430.1	3743	4082	AMR57424.1	hypothetical protein	MTQRVMVYIIAWVGVLDNAGAGPYLRDEWIDITERGSADLVPYKAAVAQEPPGNHKAVVTQYHVYYADGGHGRLKQREYLIEEAKLWPSVPTTNPAALLPMPEFIPAAQSTE	N/A
KU130127.1	Pseudomonas phage vB_PsyM_KIL2, complete genome	AMR57430.1	4222	4321	prokka	hypothetical protein	MGKRKLSEFRMDADYRTQNKHTLCGRKTEKPV	N/A
KU130127.1	Pseudomonas phage vB_PsyM_KIL2, complete genome	AMR57430.1	4313	4553	AMR57426.1	Groucho/TLE N-terminal Q-rich domain	MFEALIEAEQSEEYAKRLEHICEQFVQGVNLLDHDDKLYMLDKVEEARWVTGATYNRGVHILLDMVQYAVEQSYRSPNG	['PFam:TLE_N_PF03920.17', 'Function:Groucho/TLE N-terminal Q-rich domain', 'Evalue:0.007'],
KU130127.1	Pseudomonas phage vB_PsyM_KIL2, complete genome	AMR57430.1	4552	4729	AMR57427.1	hypothetical protein	MASQVYVVTSVELGWDCIVGIFDADEFSREDLQERFPSKQGYVVHWDTTIHKDLGDFD	N/A
KU130127.1	Pseudomonas phage vB_PsyM_KIL2, complete genome	AMR57430.1	4730	4952	AMR57428.1	hypothetical protein	MAKMIVDTDARAVPEVVSGTLLYWKEDPSYVVMSTGIVMGDEFPGVALDSGLYGEQWIIDEYSVFQGKVTLEQ	N/A
KU130127.1	Pseudomonas phage vB_PsyM_KIL2, complete genome	AMR57430.1	5105	5267	AMR57429.1	hypothetical protein	MSNIWFTSDLHFGHKNVIECCNRPWTCEEQDAEIVRRWNSRVGLFDEVYHLGR	N/A
KU130127.1	Pseudomonas phage vB_PsyM_KIL2, complete genome	AMR57430.1	5263	5890	AMR57430.1	hypothetical protein	MIRQNSRKLIYGVGINDADYITQPKNRDDRCPIFDRWHSMLRRCYSVSSLKANPTYEMVVVCQDWLVFSNFKKWMEPQEWSGLVLDKDILGDGNIYSQKTCRFVPSDVNSFFSENVHLPIPGTRLKFEDGREKPYIAQAMVYGKKKYLGVFTDRLKAHKAWQSAKISEVERIIFEYPSLDKDVVKVLANCHLKISKELSEGSITRSLK	N/A
KU130127.1	Pseudomonas phage vB_PsyM_KIL2, complete genome	AMR57430.1	5937	6387	prokka	DeoR-like helix-turn-helix domain	MTVEKDFEILDTSVMTVEKDFEILDTSVVQVRSVLNFMYALGYNLDTEGRPGRFVTEQKVFQGNRYLSFSTACKMHNLKLDDWSIDENSIAWPSCTPVKEGFSVLGVKLAEASKLVKRVKLSVSKHGQVMTLDPMIRPLNKTVEGLLGL	['PFam:HTH_DeoR_PF08220.14', 'Function:DeoR-like helix-turn-helix domain', 'Evalue:0.041'],[' PFam:HTH_DeoR_PF08220.14', 'Function:DeoR-like helix-turn-helix domain', 'Evalue:0.041'],
KU130127.1	Pseudomonas phage vB_PsyM_KIL2, complete genome	AMR57430.1	6397	6949	AMR57432.1	HNH endonuclease	MESSYPPFEVLKECLALRGSTLYWKERPLSHFKNARGMNIFNGRYSKSEAGTLLGPKNLYRIIWITHCGVRYQVLAHVASWAIFHGNYPDGFIDHKDGNGLNNDPENLILATHSENMHNKRMYKTNSSGCVGVRWYSRYSKWVATGTHNKEKKTIGYFSEFSDAVAARKECEAGKGFSQRHGK	['PFam:HNH_3_PF13392.8', 'Function:HNH endonuclease', 'Evalue:2.8e-13'],[' PFam:DUF2778_PF10908.10', 'Function:Protein of unknown function (DUF2778)', 'Evalue:0.026'],[' PFam:AP2_PF00847.22', 'Function:AP2 domain', 'Evalue:0.039'],[' PFam:HNH_3_PF13392.8'
KU130127.1	Pseudomonas phage vB_PsyM_KIL2, complete genome	AMR57430.1	6923	8144	AMR57433.1	ATP dependent DNA ligase domain	MIKTLWGLNKNGGFKVWTIEVKDGLNGDAYLVINHGKEGGKQTEKTDYFGAGKQGRNAFEQAVFEAKARIKKQEDKNYRESKDDLQEIDILAMLAADYRKQGHRIGYPCYGSVKYDGVRALAKKRDGVVTIESRTSQAYDLPNLQAILTIHMQDGDIWDGEIYKHGYELQDIVSAVKRTDTQKEIDKALRKLEKYVSGLTDLSDAPEYAKLNAELEEAVRIHELRPQLEFHIFDVVSDKTFEERVKDLDELCAIT	['PFam:DNA_ligase_A_M_PF01068.23', 'Function:ATP dependent DNA ligase domain', 'Evalue:3.5e-14'],[' PFam:DNA_ligase_A_M_PF01068.23', 'Function:ATP dependent DNA ligase domain', 'Evalue:3.5e-14'],
KU130127.1	Pseudomonas phage vB_PsyM_KIL2, complete genome	AMR57430.1	8140	8377	AMR57434.1	Inositol phosphate phosphatase IpgD	MSVTIVSVYLKTESGDGYLFTYDRVESVDEFVELVEKDLGDELAYVYSIDLNAMYTRTETYEYEDALQKRINEMADDE	N/A
KU130127.1	Pseudomonas phage vB_PsyM_KIL2, complete genome	AMR57430.1	8373	8571	AMR57435.1	hypothetical protein	MSLFRSDVWVGRRFQCGETGVIVTLTEDMVRPRAFIGVGNGAIDLGDGYCSRRVGDVKELKEGDE	N/A
KU130127.1	Pseudomonas phage vB_PsyM_KIL2, complete genome	AMR57430.1	8567	9074	AMR57436.1	Cytidine and deoxycytidylate deaminase zinc-binding region	MGVKNRYDQMHMATAEAYANESHCPRTHVGCALVLASGIVSGGFNGHASGGPNQWEFSPDGNPEVVHAELNSLGKCLEQGLSTKGATMYVTLSPCLECSKLLVRAGVKRVVYRDKYRKVDGINYLLKYNVVVERLAFSDWGSIPYLVRWEGVDERGRHLERVVQEDKV	['PFam:dCMP_cyt_deam_1_PF00383.25', 'Function:Cytidine and deoxycytidylate deaminase zinc-binding region', 'Evalue:2.2e-23'],[' PFam:MafB19-deam_PF14437.8', 'Function:MafB19-like deaminase', 'Evalue:2.4e-13'],[' PFam:APOBEC_N_PF08210.13', 'Function:APOBEC
KU130127.1	Pseudomonas phage vB_PsyM_KIL2, complete genome	AMR57430.1	9063	9654	AMR57437.1	hypothetical protein	MKKAKLICGVGINDADYPVTSRADGKYWKCPFYSVWKSMIERGYSAYTKDRQPTYKDKYVCNEWLVFSNFKAWMETQDWEGKQLDKDLLVPGNKVYSPKTCVFVSPLVNTFLTESTASRGEWPIGVWLHTQCGKFQAKCRNPFTKKSEHLGLFENPHDANKAWLARKLELAFRLAEMQTDAKIARLLIKRYSEYGS	N/A
KU130127.1	Pseudomonas phage vB_PsyM_KIL2, complete genome	AMR57437.1	5263	5890	AMR57430.1	hypothetical protein	MIRQNSRKLIYGVGINDADYITQPKNRDDRCPIFDRWHSMLRRCYSVSSLKANPTYEMVVVCQDWLVFSNFKKWMEPQEWSGLVLDKDILGDGNIYSQKTCRFVPSDVNSFFSENVHLPIPGTRLKFEDGREKPYIAQAMVYGKKKYLGVFTDRLKAHKAWQSAKISEVERIIFEYPSLDKDVVKVLANCHLKISKELSEGSITRSLK	N/A
KU130127.1	Pseudomonas phage vB_PsyM_KIL2, complete genome	AMR57437.1	5937	6387	prokka	DeoR-like helix-turn-helix domain	MTVEKDFEILDTSVMTVEKDFEILDTSVVQVRSVLNFMYALGYNLDTEGRPGRFVTEQKVFQGNRYLSFSTACKMHNLKLDDWSIDENSIAWPSCTPVKEGFSVLGVKLAEASKLVKRVKLSVSKHGQVMTLDPMIRPLNKTVEGLLGL	['PFam:HTH_DeoR_PF08220.14', 'Function:DeoR-like helix-turn-helix domain', 'Evalue:0.041'],[' PFam:HTH_DeoR_PF08220.14', 'Function:DeoR-like helix-turn-helix domain', 'Evalue:0.041'],
KU130127.1	Pseudomonas phage vB_PsyM_KIL2, complete genome	AMR57437.1	6397	6949	AMR57432.1	HNH endonuclease	MESSYPPFEVLKECLALRGSTLYWKERPLSHFKNARGMNIFNGRYSKSEAGTLLGPKNLYRIIWITHCGVRYQVLAHVASWAIFHGNYPDGFIDHKDGNGLNNDPENLILATHSENMHNKRMYKTNSSGCVGVRWYSRYSKWVATGTHNKEKKTIGYFSEFSDAVAARKECEAGKGFSQRHGK	['PFam:HNH_3_PF13392.8', 'Function:HNH endonuclease', 'Evalue:2.8e-13'],[' PFam:DUF2778_PF10908.10', 'Function:Protein of unknown function (DUF2778)', 'Evalue:0.026'],[' PFam:AP2_PF00847.22', 'Function:AP2 domain', 'Evalue:0.039'],[' PFam:HNH_3_PF13392.8'
KU130127.1	Pseudomonas phage vB_PsyM_KIL2, complete genome	AMR57437.1	6923	8144	AMR57433.1	ATP dependent DNA ligase domain	MIKTLWGLNKNGGFKVWTIEVKDGLNGDAYLVINHGKEGGKQTEKTDYFGAGKQGRNAFEQAVFEAKARIKKQEDKNYRESKDDLQEIDILAMLAADYRKQGHRIGYPCYGSVKYDGVRALAKKRDGVVTIESRTSQAYDLPNLQAILTIHMQDGDIWDGEIYKHGYELQDIVSAVKRTDTQKEIDKALRKLEKYVSGLTDLSDAPEYAKLNAELEEAVRIHELRPQLEFHIFDVVSDKTFEERVKDLDELCAIT	['PFam:DNA_ligase_A_M_PF01068.23', 'Function:ATP dependent DNA ligase domain', 'Evalue:3.5e-14'],[' PFam:DNA_ligase_A_M_PF01068.23', 'Function:ATP dependent DNA ligase domain', 'Evalue:3.5e-14'],
KU130127.1	Pseudomonas phage vB_PsyM_KIL2, complete genome	AMR57437.1	8140	8377	AMR57434.1	Inositol phosphate phosphatase IpgD	MSVTIVSVYLKTESGDGYLFTYDRVESVDEFVELVEKDLGDELAYVYSIDLNAMYTRTETYEYEDALQKRINEMADDE	N/A
KU130127.1	Pseudomonas phage vB_PsyM_KIL2, complete genome	AMR57437.1	8373	8571	AMR57435.1	hypothetical protein	MSLFRSDVWVGRRFQCGETGVIVTLTEDMVRPRAFIGVGNGAIDLGDGYCSRRVGDVKELKEGDE	N/A
KU130127.1	Pseudomonas phage vB_PsyM_KIL2, complete genome	AMR57437.1	8567	9074	AMR57436.1	Cytidine and deoxycytidylate deaminase zinc-binding region	MGVKNRYDQMHMATAEAYANESHCPRTHVGCALVLASGIVSGGFNGHASGGPNQWEFSPDGNPEVVHAELNSLGKCLEQGLSTKGATMYVTLSPCLECSKLLVRAGVKRVVYRDKYRKVDGINYLLKYNVVVERLAFSDWGSIPYLVRWEGVDERGRHLERVVQEDKV	['PFam:dCMP_cyt_deam_1_PF00383.25', 'Function:Cytidine and deoxycytidylate deaminase zinc-binding region', 'Evalue:2.2e-23'],[' PFam:MafB19-deam_PF14437.8', 'Function:MafB19-like deaminase', 'Evalue:2.4e-13'],[' PFam:APOBEC_N_PF08210.13', 'Function:APOBEC
KU130127.1	Pseudomonas phage vB_PsyM_KIL2, complete genome	AMR57437.1	9063	9654	AMR57437.1	hypothetical protein	MKKAKLICGVGINDADYPVTSRADGKYWKCPFYSVWKSMIERGYSAYTKDRQPTYKDKYVCNEWLVFSNFKAWMETQDWEGKQLDKDLLVPGNKVYSPKTCVFVSPLVNTFLTESTASRGEWPIGVWLHTQCGKFQAKCRNPFTKKSEHLGLFENPHDANKAWLARKLELAFRLAEMQTDAKIARLLIKRYSEYGS	N/A
KU130127.1	Pseudomonas phage vB_PsyM_KIL2, complete genome	AMR57437.1	9640	9967	AMR57438.1	Double zinc ribbon domain	MKASNLVKKLNSLIEENGDCDVVFSNIEDGVYPFLQEIYWADDVFFLTSDEQDKDDYEEPPWGFIQDNGLCGYCDWPKTEYLGKRRCNRCGSPWDSRLAVFVESYEKS	['PFam:DZR_2_PF18912.2', 'Function:Double zinc ribbon domain', 'Evalue:0.0016'],
KU130127.1	Pseudomonas phage vB_PsyM_KIL2, complete genome	AMR57437.1	9978	10320	AMR57439.1	hypothetical protein	MKTRIRCTETTVDDVVTKTYRAEVFCWWYNMSTYLWAPAIQMLNEVDLEVFWADEEQLKEFFGGHEPKTEERAKALIDRLWLRVGEQRKYTADWKDKKRQERSSKKTTFNPYP	N/A
KU130127.1	Pseudomonas phage vB_PsyM_KIL2, complete genome	AMR57437.1	10282	10792	prokka	AP2 domain	MKTASLPLGWQQGRQGGSLAVKDLTGQVFTHLTVLGDSGLRNKSREVLWSCECVCGKILNLRTGTLKIGDNRLFKAYPLRWATASTQQQNKPASERNFNGYPVICLTSNRYVARIRHNGKRLYLGCFKTAEEAHAVYDAKGRELFGEEWVSYEEDKNDEDKDQMHRDHS	['PFam:AP2_PF00847.22', 'Function:AP2 domain', 'Evalue:0.036'],
KU130127.1	Pseudomonas phage vB_PsyM_KIL2, complete genome	AMR57437.1	10739	11006	AMR57441.1	hypothetical protein	MSKQKITVVDYAEFSRWDFIPPATFYIKNALGDYIFIHTAKRATAQEWVDEEYGKGRYSVNASRLQKGKPLGEDSKPAFGVATRQTRR	N/A
KU130127.1	Pseudomonas phage vB_PsyM_KIL2, complete genome	AMR57437.1	11070	11853	AMR57442.1	Phage antirepressor protein KilAC domain	MTQVSTKSVQTMTSLEIVDMINKERAALFANGQAKKYVELRHDSFMKKVADTLGEAAPKFIGTAFYEVNNAKREREIYIFPKREATLMAMSYSPAISAAVYDRMTELEEQVLAAIATPALPNFGNPAEAARAWALEYERSVALAVEVEQKKELLVIAAPKVEFVDQFVEADGALGIQAASRLLRMNMRELSHWLVDEKLCFRRSPANDLIPYSTKIDQGLFVVKTGLRPGSEGPHAFEQMKITTKGLAYISENAP	['PFam:ANT_PF03374.16', 'Function:Phage antirepressor protein KilAC domain', 'Evalue:2.3e-19'],[' PFam:Phage_pRha_PF09669.12', 'Function:Phage regulatory protein Rha (Phage_pRha)', 'Evalue:0.0022'],[' PFam:ANT_PF03374.16', 'Function:Phage antirepressor pr
KU130127.1	Pseudomonas phage vB_PsyM_KIL2, complete genome	AMR57437.1	11922	12540	AMR57443.1	Clp protease	MTDEIREIHGKPSRIMVNQHVANEYHLRLARVITEVDDFDDEFQLFAGAGERDLITIDIVTPGGSIDTGHMLCRAIQRTAAHTIAYIGPTCASMGTAIALACEEWEIDDMSSFMIHTGSYGYVGMAPHIEANVKHNTKMIERFVRLTYAGFLSEDEIQRVLDGREMYFEGDELAERLMAFSEHREALRKAAAEDELAVDEPEFTV	['PFam:CLP_protease_PF00574.25', 'Function:Clp protease', 'Evalue:4.1e-07'],[' PFam:SDH_sah_PF01972.18', 'Function:Serine dehydrogenase proteinase', 'Evalue:0.017'],[' PFam:CLP_protease_PF00574.25', 'Function:Clp protease', 'Evalue:4.1e-07'],[' PFam:SDH_s
KU130127.1	Pseudomonas phage vB_PsyM_KIL2, complete genome	AMR57437.1	12532	13309	AMR57444.1	PhoH-like protein	MAKRNKAQVIGKRWEEKESRGRTTVPKFADAREEGRTQANTTPLKPRNDKQAAYIQSINENPLTIATGYAGTSKTYIPTVMACDAYLKGEIDKIVFVRPNISNSKSLGMFKGSAVEKMEMWLMPVINILKDRLTPGGLVTAIENGNIQYVPLEVLKGFSAEKCFFIVDEGEDINQEEAKNIVTRQGKGCKMVISGDVSQSALKSFSGLKMLTRMSEKHSHLPIGFIDFNHVNDIERSQACKDWIIAFEKDEREGV	['PFam:PhoH_PF02562.18', 'Function:PhoH-like protein', 'Evalue:8.7e-45'],[' PFam:AAA_30_PF13604.8', 'Function:AAA domain', 'Evalue:4.2e-05'],[' PFam:AAA_19_PF13245.8', 'Function:AAA domain', 'Evalue:0.017'],[' PFam:PhoH_PF02562.18', 'Function:PhoH-like pr
KU130127.1	Pseudomonas phage vB_PsyM_KIL2, complete genome	AMR57448.1	11070	11853	AMR57442.1	Phage antirepressor protein KilAC domain	MTQVSTKSVQTMTSLEIVDMINKERAALFANGQAKKYVELRHDSFMKKVADTLGEAAPKFIGTAFYEVNNAKREREIYIFPKREATLMAMSYSPAISAAVYDRMTELEEQVLAAIATPALPNFGNPAEAARAWALEYERSVALAVEVEQKKELLVIAAPKVEFVDQFVEADGALGIQAASRLLRMNMRELSHWLVDEKLCFRRSPANDLIPYSTKIDQGLFVVKTGLRPGSEGPHAFEQMKITTKGLAYISENAP	['PFam:ANT_PF03374.16', 'Function:Phage antirepressor protein KilAC domain', 'Evalue:2.3e-19'],[' PFam:Phage_pRha_PF09669.12', 'Function:Phage regulatory protein Rha (Phage_pRha)', 'Evalue:0.0022'],[' PFam:ANT_PF03374.16', 'Function:Phage antirepressor pr
KU130127.1	Pseudomonas phage vB_PsyM_KIL2, complete genome	AMR57448.1	11922	12540	AMR57443.1	Clp protease	MTDEIREIHGKPSRIMVNQHVANEYHLRLARVITEVDDFDDEFQLFAGAGERDLITIDIVTPGGSIDTGHMLCRAIQRTAAHTIAYIGPTCASMGTAIALACEEWEIDDMSSFMIHTGSYGYVGMAPHIEANVKHNTKMIERFVRLTYAGFLSEDEIQRVLDGREMYFEGDELAERLMAFSEHREALRKAAAEDELAVDEPEFTV	['PFam:CLP_protease_PF00574.25', 'Function:Clp protease', 'Evalue:4.1e-07'],[' PFam:SDH_sah_PF01972.18', 'Function:Serine dehydrogenase proteinase', 'Evalue:0.017'],[' PFam:CLP_protease_PF00574.25', 'Function:Clp protease', 'Evalue:4.1e-07'],[' PFam:SDH_s
KU130127.1	Pseudomonas phage vB_PsyM_KIL2, complete genome	AMR57448.1	12532	13309	AMR57444.1	PhoH-like protein	MAKRNKAQVIGKRWEEKESRGRTTVPKFADAREEGRTQANTTPLKPRNDKQAAYIQSINENPLTIATGYAGTSKTYIPTVMACDAYLKGEIDKIVFVRPNISNSKSLGMFKGSAVEKMEMWLMPVINILKDRLTPGGLVTAIENGNIQYVPLEVLKGFSAEKCFFIVDEGEDINQEEAKNIVTRQGKGCKMVISGDVSQSALKSFSGLKMLTRMSEKHSHLPIGFIDFNHVNDIERSQACKDWIIAFEKDEREGV	['PFam:PhoH_PF02562.18', 'Function:PhoH-like protein', 'Evalue:8.7e-45'],[' PFam:AAA_30_PF13604.8', 'Function:AAA domain', 'Evalue:4.2e-05'],[' PFam:AAA_19_PF13245.8', 'Function:AAA domain', 'Evalue:0.017'],[' PFam:PhoH_PF02562.18', 'Function:PhoH-like pr
KU130127.1	Pseudomonas phage vB_PsyM_KIL2, complete genome	AMR57448.1	13351	13702	AMR57445.1	hypothetical protein	MAKLTKAQREFFHQFAKNDLSNYLFPLLHAQGLTMTSEVAEELLSMVNLDEYTEIVGQAFLERADFAAVKRVDKIMKSEEFNTVVNACHQVSDAVEEERIRILAVLIPDEEDATEE	N/A
KU130127.1	Pseudomonas phage vB_PsyM_KIL2, complete genome	AMR57448.1	13707	14148	AMR57446.1	hypothetical protein	MTDFIDVVEHSPITFVKKVSEGVADGYFVSNTIGGYPQFSGYGNVIRLFKADKPEGAVEVAEGFNGKVEHYDPMEFMLLLQSYVQAGYTFKEGGDHFFDEKGLKSIELELVKEEPTKEKTPAKKPAQKKELKAEETKETKEELDKE	N/A
KU130127.1	Pseudomonas phage vB_PsyM_KIL2, complete genome	AMR57448.1	14581	15148	AMR57448.1	hypothetical protein	MKSKIHGVGINDCTYEAYKGKNCICPYFHAWKGLLSRHIAKGVPVAEEWLTFSTFKGWMETQDWEGKELDKDLLGHYTIGYTPATCCFLPKEVNIFMQDRRKSKSGLPIGVSMSRQGKFKAYADSFGVGNYLGTFNTKEEAHNSWILFKNTHAHKLADRLESEGYSQIVCNGLRTKYNGESYEPLQML	N/A
KU130127.1	Pseudomonas phage vB_PsyM_KIL2, complete genome	AMR57448.1	15125	15323	prokka	Putative zinc ribbon domain	MSRCRCCDVPLTNNDTPGWNKLAQVEEDFCSVCRFLVYNSYTEREYVCGRYPTDGVTGPTPVNEN	['PFam:Zn_ribbon_2_PF12674.9', 'Function:Putative zinc ribbon domain', 'Evalue:0.00033'],
KU130127.1	Pseudomonas phage vB_PsyM_KIL2, complete genome	AMR57448.1	15477	15795	AMR57449.1	Glycogen debranching enzyme	MEQKNKGGRPTKAEVAARGVTKTEFEIGLKILKKIYGQSLDKMIEISDDESIPAKERFRMKQVLVDMYTNLIKADVALKIQLAKGTDEPDEQTDKPLAPVFNFAK	N/A
KU130127.1	Pseudomonas phage vB_PsyM_KIL2, complete genome	AMR57448.1	16017	16260	AMR57450.1	hypothetical protein	MHQYVTIFEDGTYKPLPSERQNSKLTITALRLDHFTGCLESSFESAMFSDEQLVTHLTPRRLTSSDMFGGLLKDYNPESC	N/A
KU130127.1	Pseudomonas phage vB_PsyM_KIL2, complete genome	AMR57448.1	16714	16840	AMR57451.1	hypothetical protein	MAKRPYDATKEHAPVDKTRLKDSKGRHPNKNRDSKHPVTGK	N/A
KU130127.1	Pseudomonas phage vB_PsyM_KIL2, complete genome	AMR57457.1	18794	19064	AMR57453.1	hypothetical protein	MADTLPDVTLNSGWNDLYQITGIAAGSALLLKNKSSAPILIVIAPIAPGPSFTGGWDISASDWAVASGVPSGSKVWAKGAGRILVQVDE	N/A
KU130127.1	Pseudomonas phage vB_PsyM_KIL2, complete genome	AMR57457.1	19060	19906	AMR57454.1	Phage tail repeat like	MSIRKERKVTGNGLADWSTITNKPSSFPPMQHPHPMNDVDGLMGWVDSIEASMPEKLSQLVDDIGFMRVSDGVDYSSIKNTPSQFSGKYQDITGTPVLAPVASSGSYNDLTNKPAIPTLPSLSTVALSGLYSDLVGKPVISYPVTSVNSKTGTVVLSSSDVGAAPLAHTHSIANITGLQATLDGKANSSSVKRQETFSGLTDSSGNYTVVFSTPFSTAPNIQVQLVNAVHNASARVSSISANGFTISAGLRASLV	['PFam:PTR_PF12789.9', 'Function:Phage tail repeat like', 'Evalue:5.7e-06'],[' PFam:Big_6_PF17936.3', 'Function:Bacterial Ig domain', 'Evalue:0.013'],[' PFam:H_lectin_PF09458.12', 'Function:H-type lectin domain', 'Evalue:0.019'],
KU130127.1	Pseudomonas phage vB_PsyM_KIL2, complete genome	AMR57457.1	20283	21027	prokka	Terminase large subunit, T4likevirus-type, N-terminal	MADDMVFDLDPNVIGPKSKKQYDFMHSEADITVFGGAAGAGKSYLGVMDFLKHIQYPKFRGCMVRRTTPQLKGPGGLQEKAEELFRLIDPKVRWRDKEHHFAFSNGAKIYLRHFENPKDTENFQGWEVNHFLVDEGQQFEEMMVEYLTSRMRNPKCPEVKPHMKITCNPDYGSFLRHWLEWWLDPDTGIPIPERDSKIRYFLKLDGKMVWGDTKEELIEKYGKPHLAADHQNQVKPLSFKFIAANVN	['PFam:Terminase_6N_PF03237.17', 'Function:Terminase large subunit T4likevirus-type N-terminal', 'Evalue:1.9e-16'],[' PFam:Terminase_3_PF04466.15', 'Function:Phage terminase large subunit', 'Evalue:0.00017'],[' PFam:PhoH_PF02562.18', 'Function:PhoH-like
KU130127.1	Pseudomonas phage vB_PsyM_KIL2, complete genome	AMR57457.1	21461	21938	prokka	Terminase RNaseH-like domain	MVTQRDIASVKRVRAWDISGSVPSETNRNPDWTAGVLMSRSKLGTYTVEDVVRDRKRHGGVFELILETARHDGDDVQIIIPCDPGAAGKAYAAQLIRDLADQGFYARMKQTNKSKVTRFAPFAAIAEAGSVEIIESDWTKDYLLELERFDGSKNIKDD	['PFam:Terminase_6C_PF17289.4', 'Function:Terminase RNaseH-like domain', 'Evalue:3.6e-19'],
KU130127.1	Pseudomonas phage vB_PsyM_KIL2, complete genome	AMR57457.1	22147	22684	AMR57457.1	Vanadium/alternative nitrogenase delta subunit	MEKYISNGGHEFVILSQQGKNCVIQFTNTGWVRKANIDNIKSGKVKDLFEPSVYGVGYYGEFEKNSYWKQAKQLWQNMHKRCYCEKDLKGYFGEAFVSRDWHCFSNFLSDISKLKNFDLWLKGQNGESLKYNLDKDLLIADCKVYSKETCQFVTESENKADGATRGKPYTKKTRVAKE	['PFam:AnfG_VnfG_PF03139.17', 'Function:Vanadium/alternative nitrogenase delta subunit', 'Evalue:0.0033'],[' PFam:Oxysterol_BP_PF01237.20', 'Function:Oxysterol-binding protein', 'Evalue:0.019'],[' PFam:AnfG_VnfG_PF03139.17', 'Function:Vanadium/alternative
KU130127.1	Pseudomonas phage vB_PsyM_KIL2, complete genome	AMR57457.1	22824	23562	prokka	Protein of unknown function (DUF935)	MAKRTKIEKVATPMPRLRLGEIGSVGLKQYGGHVAEEQRRELQFPEACRTFRTMAQDATIKSAISLVEMMISRVDWTINLGIEPDTAMKARGEFLESVIHDMDHSFDDFIREVTSMYTYGFSVHEKVYRRRTFEAGSSYNDNKIGIKKLPVRSQDTISRWVYSDDGRDLIGLEQNLAGIQGGDRYANMVNLSSNGIIQIPRKKFMLFRVDAKRDNPEGNSPLRGCYNAWLFRRQIEEQEAIGVTR	['PFam:DUF935_PF06074.14', 'Function:Protein of unknown function (DUF935)', 'Evalue:0.0048'],
KU130127.1	Pseudomonas phage vB_PsyM_KIL2, complete genome	AMR57457.1	23943	24690	prokka	Protein of unknown function (DUF935)	MNNTDMNGMPTLYLPPRYMSEDASDSEKAIFEYYKNVIRNIQMNEQSGLILPQAFDPESRQPLFKFELTSTQGGKMYDTDVIIKRWDNKILQVLFADMLKMGQDQVGSYSLAGAKTNIMAMAIEARLKEIQDTLNNDLIPQLFALNGETLTAKQLPKLQYGDLDEVDLDEFSKAIQRMGSVGALELDRPMANKIRESIKVVPKKDDEPVDKEEIMGGDSQAGDGMAAGGGNGASSNASSRDNAAANNA	['PFam:DUF935_PF06074.14', 'Function:Protein of unknown function (DUF935)', 'Evalue:7.7e-07'],
KU130127.1	Pseudomonas phage vB_PsyM_KIL2, complete genome	AMR57457.1	24698	25148	AMR57459.1	Putative phage serine protease XkdF	MTLVEAIADLIEKHFGGSKESPEAVEVTKALDVEDRKALFVVLEPDCVDLHGDTYTLREVEKACDNFNEHCRVANMFHQVETKEATIVQSFTSPATFTTDTGVEIQKGTWLQWWQFPETEIGEALWQGVKSGEFTGVSIGALAIAEDLE	['PFam:Peptidase_S78_2_PF14550.8', 'Function:Putative phage serine protease XkdF', 'Evalue:2.5e-21'],
KU130127.1	Pseudomonas phage vB_PsyM_KIL2, complete genome	AMR57457.1	25144	26059	AMR57460.1	MutS domain III	MTIKAKRRLSDISFTHEGAHVALVSKGQGGAANGYTTLVTKATDKIEKEFIDKATKVTVELQFPEFLRKFFGMYWDDAEVLSVAMGYGRTECEDEDVKDWIDQKVESISILKSVYRAPDLEKALADLTPEQSVAILKDQEMLEKALENLPEQTKIKHEDTPLETILKSAHIEALADAVAVEKAASSKAVVEIQKALDAQAVVLKAAQDQLAVYEAVAATARVEARKAAVVDAKVPADKVESVLKSLESLSDEAFT	N/A
KU130127.1	Pseudomonas phage vB_PsyM_KIL2, complete genome	AMR57508.1	55162	55504	AMR57505.1	hypothetical protein	MSKLQAPIANGNILMVNFPHMPMLHDFIIHAQITQYSVTQAEEGVMLSIPITEALENHSTGLVHGARARAKAAEKPDPKPPTGGGSPDGTPPSGGTPGTPVIETYTFTEAKAA	N/A
KU130127.1	Pseudomonas phage vB_PsyM_KIL2, complete genome	AMR57508.1	55500	55668	AMR57506.1	hypothetical protein	MSVSLLVLINHTDKVTSQVVKFSSRPEAVQAKVAIEEDFRKSVWAVRITILEGTA	N/A
KU130127.1	Pseudomonas phage vB_PsyM_KIL2, complete genome	AMR57508.1	55664	58466	prokka	AAA domain	MTSLEIAKKYGIDLYTYGKVACPKCESKGMDRSGDNLMVYGTDDVGRHRGAHCWGGCGGFTIPSEEYLEENGVTEEKEYEVLGAEFNDEIHKKMKEVTTTDSKGYRGIRKDTTAAFGVRHEVNTQTGEIAVQYYPCTMESADNDHGFILTGYKKRTLPKTFGGALGETGKECQLFGQFKFIRDRGKYCLIVGGEIDQLSAYQMLADYQKGKGYEAFPVVSPTIGETGCEKQIVGQYEWFNRFERIIVCMDNDAAG	['PFam:AAA_25_PF13481.8', 'Function:AAA domain', 'Evalue:2.6e-07'],[' PFam:Toprim_2_PF13155.8', 'Function:Toprim-like', 'Evalue:5.9e-06'],[' PFam:ATPase_PF06745.15', 'Function:KaiC', 'Evalue:8.1e-05'],[' PFam:Toprim_3_PF13362.8', 'Function:Toprim domain',
KU130127.1	Pseudomonas phage vB_PsyM_KIL2, complete genome	AMR57508.1	58468	59038	AMR57508.1	Ergtoxin family	MRLVFGVGINDADYVVQPNVDGKQVACQYYTRWKDMLRRCYDKVRMAKYPTYSDCTICAEWLVFSNFKSWMELQNWKGNHLDKDLLIAGNKMYSPETCVFVSPLVNTFLLESDSIRGEYPIGVAFSKKASKYSAECKNLGGKRIWIGYYCTPEEASFAYREVKYKLALQLAAIQPDPRVSRALIERYKI	N/A
KU130127.1	Pseudomonas phage vB_PsyM_KIL2, complete genome	AMR57508.1	59096	62351	prokka	DNA polymerase family A	MKQITNWKQASIADFEADGLLDTVTKMHVMSYQIREMNGDLSKVFTIRRDHKNYKERVAKFFHYHIEKGIPVVMHNGIGYDVRMVEEILEIDLSGLMVVDTLALSWYLSPDRHQHGLDSFFEDYGIAKPAIAHWEQQEGETLEEFLDTMEHRCSEDVKINTALWEDHMARLVDMYTTAQGLIDNGQEIKDKRGDVEKVINVGGTRISPDEWIPIDDMIGRTVDSAIDSILTFLMFKMDCACLQEKTRWELDVEHV	['PFam:DNA_pol_A_PF00476.22', 'Function:DNA polymerase family A', 'Evalue:2.6e-06'],[' PFam:ALO_PF04030.16', 'Function:D-arabinono-1 4-lactone oxidase', 'Evalue:0.025'],[' PFam:DNA_pol_A_PF00476.22', 'Function:DNA polymerase family A', 'Evalue:2.6e-06'],[
KU130127.1	Pseudomonas phage vB_PsyM_KIL2, complete genome	AMR57518.1	59096	62351	prokka	DNA polymerase family A	MKQITNWKQASIADFEADGLLDTVTKMHVMSYQIREMNGDLSKVFTIRRDHKNYKERVAKFFHYHIEKGIPVVMHNGIGYDVRMVEEILEIDLSGLMVVDTLALSWYLSPDRHQHGLDSFFEDYGIAKPAIAHWEQQEGETLEEFLDTMEHRCSEDVKINTALWEDHMARLVDMYTTAQGLIDNGQEIKDKRGDVEKVINVGGTRISPDEWIPIDDMIGRTVDSAIDSILTFLMFKMDCACLQEKTRWELDVEHV	['PFam:DNA_pol_A_PF00476.22', 'Function:DNA polymerase family A', 'Evalue:2.6e-06'],[' PFam:ALO_PF04030.16', 'Function:D-arabinono-1 4-lactone oxidase', 'Evalue:0.025'],[' PFam:DNA_pol_A_PF00476.22', 'Function:DNA polymerase family A', 'Evalue:2.6e-06'],[
KU130127.1	Pseudomonas phage vB_PsyM_KIL2, complete genome	AMR57518.1	62449	62737	AMR57510.1	Bacterial toxin 28	MTQRNEPTVGNATAAFDFTGMFSSKKGKTPEQLMNDALAGFTQAQANLETAQAAIASQKADHEDEIEKRQKLLATAEESHSRLERIKGRFVDLLA	['PFam:Ntox28_PF15605.8', 'Function:Bacterial toxin 28', 'Evalue:0.017'],[' PFam:DUF349_PF03993.14', 'Function:Domain of Unknown Function (DUF349)', 'Evalue:0.047'],
KU130127.1	Pseudomonas phage vB_PsyM_KIL2, complete genome	AMR57518.1	62733	62919	AMR57511.1	hypothetical protein	MNQYRVIKKDFYHMYALGEIIERCSSSEIMGTFIYVNKKGIQQRLMDDQVELVVDTNEEAL	N/A
KU130127.1	Pseudomonas phage vB_PsyM_KIL2, complete genome	AMR57518.1	62964	63345	AMR57512.1	Late expression factor 4 (LEF-4)	MATVSKGVVVKVRTAKKYEHAFKPGTLATSEGEDFGPHHRGLWSLFRNEEGETQYLLPEHYDLVEAADEVSDETLPNKVIYGVLNAADEIYASTADRDFAREMKAALGGKRKGIRIFQYAAVKEIR	N/A
KU130127.1	Pseudomonas phage vB_PsyM_KIL2, complete genome	AMR57518.1	63420	64419	AMR57513.1	hypothetical protein	MTGFTFVTTTTTQTAGGQKREVDWDGLNGHVIEMAKTQDKARSVPGVISGIIDLGEQNLDDAEQVFVGDAAAEAAAIAEKPATYFKDGFDDKGKPCRLKCWPQKPVQQMAVTIDFPQVMVDKGKYFGNSNPLPLRLLLNREFTLPGDKTKIVASPYNIRETKHDLGGGKTTWAFAKNNGLHKLADACGLLDANGLFTKNRIGELLGKVAQFQFQVFMKPGKTAGTSYFTEVVKLVGMVPEGVPLPEAPEGTLYGV	N/A
KU130127.1	Pseudomonas phage vB_PsyM_KIL2, complete genome	AMR57518.1	64415	64817	AMR57514.1	Hydrogenase/urease nickel incorporation, metallochaperone, hypA	MICRECGAEKPHTDFYESNKSRCKDCVKASVRLRRKENPAVQEYDRKRGNRQNLTDLRKYREANPKKYKAQTWVNNAVRDGRLVKAHNSQLCNSNFAIEGHHDDYDQPKVVRWLCSRCHSLWHTEHGEALNPF	N/A
KU130127.1	Pseudomonas phage vB_PsyM_KIL2, complete genome	AMR57518.1	65012	65201	AMR57516.1	hypothetical protein	MSEIYSFTQQELEKAYDLWFADYEADKESFIDYDDKDFDSANYGKYSADMMIKYLNKITEAQ	N/A
KU130127.1	Pseudomonas phage vB_PsyM_KIL2, complete genome	AMR57518.1	65197	65449	AMR57517.1	Staphylococcal complement inhibitor SCIN	MTQDELFQRYITLELNSLAAKEDVKALTEEAKEAGFDKVDIGLIKASAKIHVADAFEEKSEAARALEAKYKELTGYDQDEPKY	['PFam:CompInhib_SCIN_PF11546.10', 'Function:Staphylococcal complement inhibitor SCIN', 'Evalue:0.0099'],
KU130127.1	Pseudomonas phage vB_PsyM_KIL2, complete genome	AMR57518.1	65504	66164	AMR57518.1	PHP-associated	MSRSKPKLVQGVGTNDADYVVQPMVNGKQVVCPFYNRWHAMIKRCYSEKELKKHPEYRDKYVCSEWLLFSNFKAWMETQDWKGKHLDKDLLVQGNKVYSPETCVFVPAWLNSLLTDSEAKRGDLPLGVSRKSLDSKMVNPHSVPYLSHVNGCTPRYRGAFKTSSEAHKAWQVGKAVAIEAAVTKILEEVPNSIDIVNSLMARVALLKFEADNNIQTQEL	N/A
KU130127.1	Pseudomonas phage vB_PsyM_KIL2, complete genome	AMR57518.1	66164	67196	AMR57519.1	5'-3' exonuclease, N-terminal resolvase-like domain	MTDLLIFDADSIAYKASSASETKTICTQRIEKGVIEHWDNRTAFRAFLKDTPYTEDMYTITDVQEARHSSYGKSLIREMIKGYHNRTGVSKGEIYISGADNFRDSLPLPAEYTVTIGKWAGISTLGGRYKSNRDGNIRPLQLKELRHYMITDLGAVVVNGMEVDDKSSIRAYEGYKNKTRVIQVTSDKDALQCTGWLWNPDKSKKPELITGFGELHKDGKTIKGTGRMFLYYQALYGDKVDGYHACDLWKMEQDR	['PFam:5_3_exonuc_N_PF02739.18', 'Function:5-3 exonuclease N-terminal resolvase-like domain', 'Evalue:0.024'],
KU130127.1	Pseudomonas phage vB_PsyM_KIL2, complete genome	AMR57518.1	67182	67299	prokka	Get5 C-terminal domain	MELSRVLELLDLSGEKPNTISTRLKRGWSVREGTYGRN	N/A
KU130127.1	Pseudomonas phage vB_PsyM_KIL2, complete genome	AMR57518.1	67285	67831	AMR57520.1	HNH endonuclease	MEETKIVWGPSTPWKNSVEFFTFLRGSLRRVWSKHPAKLNLVKKVRKQIPNPAGKGKALVWGFECAVCHKDFTIKEGQVDHIVAAGSLTKISDIQGFVERLLYVNENDLRLVCKLCNSTLAYAERTGLSHEDAAIEKQAIIICKRTANEVKSWITKRGGVPARLAKERREQVVKLLKEVEQ	['PFam:HNH_PF01844.25', 'Function:HNH endonuclease', 'Evalue:0.011'],
KU130127.1	Pseudomonas phage vB_PsyM_KIL2, complete genome	AMR57518.1	67827	68739	AMR57521.1	RNase_H superfamily	MSGWKEEAKQYWLDGVSQRKISKLLGVPRTTVGDYIRRMGCVPYESSPAVGPKILFIDIETKPILAQVWRLWDQNVGLNQIEQDWSILSFCAKWKGCEDVVYMDLKDQDDFEDDSTLLDSLWRLLNEADFVVGQNSKRFDVKKINARFILNGMPKPSTFRQIDTMEIAKRQFGFTSNKLAYMTDKLCTVYKKLDHQKFSGHSLWAECLKGNPEAWAEMKEYNIYDVLSLEELYDILSSWDDKLPNFDVYVDGVLD	['PFam:RNase_H_2_PF13482.8', 'Function:RNase_H superfamily', 'Evalue:8e-09'],[' PFam:HTH_23_PF13384.8', 'Function:Homeodomain-like domain', 'Evalue:0.00047'],[' PFam:HTH_28_PF13518.8', 'Function:Helix-turn-helix domain', 'Evalue:0.0083'],[' PFam:HTH_3_PF0
KU130127.1	Pseudomonas phage vB_PsyM_KIL2, complete genome	AMR57518.1	68873	69182	AMR57522.1	hypothetical protein	MSIHRRVNEAYSFQLLNSFKENNTFPDTAQGMVDYLFQDESDYKVYHLKEVYNKSTLVNRLNLLWVYPIWLVASPFLWVFTGSAGVDNHSKLGKFLAKITNV	N/A
KU130127.1	Pseudomonas phage vB_PsyM_KIL2, complete genome	AMR57518.1	69194	69407	AMR57523.1	hypothetical protein	MSQSKKQSMKETLSNTGIGMVGSWLITMVTFHLVSDLTIASTIATIGCTVWSIGRGYCVRRYFNSRGETK	N/A
KU130127.1	Pseudomonas phage vB_PsyM_KIL2, complete genome	AMR57518.1	69403	69556	AMR57524.1	hypothetical protein	MSDKLSLEQAELAFSILALMIEKFPDNPELTVAPLEIVYNATKQSVEEAE	N/A
KU130127.1	Pseudomonas phage vB_PsyM_KIL2, complete genome	AMR57553.1	79397	79985	AMR57543.1	hypothetical protein	MQNKQALIKVAEWLEDGAQHVNIDNGHKIDKFDMEYGVTNNGCGTACCIAGAIVQFEGLIRPVLSGSAVFFDEVDDETNEVVEGVCTLATNHLGIDKDTAAQLFVPWEYFNHNSCSEFSDPDRAAQVVRHYLETGVVDWDMFPASEESSIVSKEPATGWLMRSLPHVLNDLQNAKNEVEFLDKRFKALASKLGIE	N/A
KU130127.1	Pseudomonas phage vB_PsyM_KIL2, complete genome	AMR57553.1	80471	81212	AMR57545.1	ATP-dependent RecD-like DNA helicase SH3 domain	MAFKIGDMVKRTSGSWRGVNEGSINKVTSVWCGGIQLEGYADITFDGDNFALYRRPRCSTPRVEFERGQIIIYKYHDGNTYTGKVQDISAHASGTMLGVIRGGDGTYDAVNISDVLSLEIPLPTARFKVGDRVRLVNDDPQYGKSEVRVGDIGRITAVGGLDSEYDQDDLVIEFDKDDDWLGHIDDIEHVDPQPAPLIIMNKPAVPDISVDEAVDKYQTLRKKIADLQIELKTFEQVMLRHNLKPI	['PFam:SH3_13_PF18335.3', 'Function:ATP-dependent RecD-like DNA helicase SH3 domain', 'Evalue:0.0099'],
KU130127.1	Pseudomonas phage vB_PsyM_KIL2, complete genome	AMR57553.1	81223	81577	AMR57546.1	hypothetical protein	MLLIGSRALVRNNPELESQRKCVDWDFICTLDQFRQWHRHHKGRLQFAVPTQGGKYYHARDKQGVNFEFELAWQHAQVKCIRAAIEPEFCKKLPQAMETRALFIEDDIELGVETNYA	N/A
KU130127.1	Pseudomonas phage vB_PsyM_KIL2, complete genome	AMR57553.1	81647	82043	AMR57547.1	Ig domain in C19orf38 (HIDE1)	MAVKRPFNMTETEFDLYAAKHLVWKAENAKKRGIEFSLTHTGMKNLLGAKRCYYTGIPLTKSTGKEAELQLSDFTIDRIDGSKGYTSGNVVACCYGANQMKSQFEGLGINGLKAVRNVFDKAIKRMQGVEK	['PFam:Ig_C19orf38_PF17737.3', 'Function:Ig domain in C19orf38 (HIDE1)', 'Evalue:0.0025'],
KU130127.1	Pseudomonas phage vB_PsyM_KIL2, complete genome	AMR57553.1	82039	82300	AMR57548.1	hypothetical protein	MNIAELIEWLQTLPQDAKVRTLEHHSGSGYYDQGGNCRMVDFHTQVEHQQWKDKGDESPIEYIDGTHFEFTKDSNGSTLQIGINNK	N/A
KU130127.1	Pseudomonas phage vB_PsyM_KIL2, complete genome	AMR57553.1	82296	82512	AMR57549.1	Uncharacterized protein conserved in archaea (DUF2175)	MNQCPGCDKPMIDGQVFNGLLKCHWDCTESAREFLGQDNADAIIQMRINKRLAMDGIISSHPLFERLGGKL	['PFam:DUF2175_PF09943.11', 'Function:Uncharacterized protein conserved in archaea (DUF2175)', 'Evalue:0.02'],
KU130127.1	Pseudomonas phage vB_PsyM_KIL2, complete genome	AMR57553.1	82508	82742	AMR57550.1	hypothetical protein	MTTADRIKYVESFIRLIARAESYEAAHSNANFTRGLLAAWNIDGTISTLQWKRLYDETEVIMEVKRNMPKVVDEELF	N/A
KU130127.1	Pseudomonas phage vB_PsyM_KIL2, complete genome	AMR57553.1	82741	82888	AMR57551.1	hypothetical protein	MRKMSAEEFGGKGYEYEKAKRQERKADRKTRERRKSGRSVWEAKPADE	N/A
KU130127.1	Pseudomonas phage vB_PsyM_KIL2, complete genome	AMR57553.1	82970	83165	AMR57552.1	HNH/ENDO VII superfamily nuclease with conserved GHE residues	MINYEQKEDYIKFKWKRKELGRIYNEDNSWHYRPTGCQGQIRSEEFSTLTALKHHLEYGETYSV	['PFam:GH-E_PF14410.8', 'Function:HNH/ENDO VII superfamily nuclease with conserved GHE residues', 'Evalue:0.045'],
KU130127.1	Pseudomonas phage vB_PsyM_KIL2, complete genome	AMR57553.1	83209	83635	AMR57553.1	hypothetical protein	MYDSGFRNFDMTRLSKHPFYPMWNTMIQRCTNPRYKDFNNYGAIGITCCEEWLPPKESGFLNFLRDMVDPFLLSGEDYFDPYFKHSKSLDRRFGPAGYNPENCRWVSHEVQTLNRRFGRLGRLGRLGRTYPQGVKWTNKKR	N/A
KU130127.1	Pseudomonas phage vB_PsyM_KIL2, complete genome	AMR57553.1	84352	85609	AMR57554.1	Bacterial oxidoreductases, C-terminal	MKTPAQEAGIEVGSKVIMRTGDWDGVHGFKRGCAVTLIRDDNTDQPLFQNHSMCQSLWIPLRDVELLIGESWEVPQSPSQKMGLIVGVTKVRLTGIDTSYRAGKVYVLEEDDNSDFPFFRELGNKHSRECFSLSRLEIVSEVPPEIGTTVFQAPPNVFLNGRSVGGMSVIQQQALSCFTTMLRRAQLVAAGNEPGDELFYTGYGICDNIGRCKPNDADTEQLSMIKDNLIRRVPSYSGNYNYPVSCPENPNNADA	['PFam:OxRdtase_C_PF19858.1', 'Function:Bacterial oxidoreductases C-terminal', 'Evalue:0.019'],[' PFam:Peptidase_M75_PF09375.12', 'Function:Imelysin', 'Evalue:0.027'],
KU130127.1	Pseudomonas phage vB_PsyM_KIL2, complete genome	AMR57553.1	85680	85827	AMR57555.1	hypothetical protein	MFWKIYRKGSGAMVDKIWFTPQTTAEEVYECLEDEYDFCILITPDSED	N/A
KU130127.1	Pseudomonas phage vB_PsyM_KIL2, complete genome	AMR57553.1	85831	86062	AMR57556.1	Family of unknown function (DUF5966)	MNEIKVMRRLAIGVNDFLVAVGLIAVVLFTFVTVTTLGLLVGLVYGLAAFLLWGVASGLWCVLSGIHNELKKLNEK	N/A
KU130127.1	Pseudomonas phage vB_PsyM_KIL2, complete genome	AMR57553.1	86126	86438	AMR57557.1	WYL_2, Sm-like SH3 beta-barrel fold	MATVDNNVVATDAVSKAIAQMIKANGAKFFGVTFVKKNGEERTLNGHMRKVEGHGGHNNASHYEKYVTIVLNEKDENGKEQWRNVNLETIVSLKIGGRSITFK	['PFam:WYL_2_PF10902.10', 'Function:WYL_2 Sm-like SH3 beta-barrel fold', 'Evalue:0.021'],
KU130127.1	Pseudomonas phage vB_PsyM_KIL2, complete genome	AMR57553.1	86579	86786	AMR57558.1	Family of unknown function (DUF6501)	MKIKIFGDVKQGCDYLTSGEVYDVLEGDENDSHVYVLDNDGDKILVITEKSEYYCSHLGPNAKAVFVD	['PFam:DUF6501_PF20111.1', 'Function:Family of unknown function (DUF6501)', 'Evalue:0.05'],
KU130127.1	Pseudomonas phage vB_PsyM_KIL2, complete genome	prokka_annotated: starts with AA "MLKRCYSGSG"	105	495	AMR57412.1	hypothetical protein	MKYGYNSGGGWHDFQAFAQWYSENSIDDWPMDKDCDGGSVYSPDTVVFVPEQVNQLLKCYTIPMCGVKKATNTWYVQTKDVDNRQHVMGKFTSPEAANDYYQGYIRLKMVALVDKYAIPAATAARLLSL	N/A
KU130127.1	Pseudomonas phage vB_PsyM_KIL2, complete genome	prokka_annotated: starts with AA "MLKRCYSGSG"	728	929	AMR57413.1	hypothetical protein	MYVVIELGEECVAGDVGDFILLPIPDHVRHTSNNEPTFLQWINTLNKMKLTFHGLDNQGSAVFRIS	N/A
KU130127.1	Pseudomonas phage vB_PsyM_KIL2, complete genome	prokka_annotated: starts with AA "MLKRCYSGSG"	990	1299	AMR57414.1	Protein of unknown function (DUF1997)	MSRELRLFGTWAHLYNDVEIFLRRTNTGHFRERVFEWHDQSDRIKWVVAPCYDTEWRMQIAGMQFSHVTIHTSFAIEVRSEEEYNNVQDNIRYAQSRLRCYS	N/A
KU130127.1	Pseudomonas phage vB_PsyM_KIL2, complete genome	prokka_annotated: starts with AA "MLKRCYSGSG"	1291	1489	AMR57415.1	hypothetical protein	MIGIPKIVPYSPPWKAESTHSIEFITEEFVDRMGNKATVCTAHYKDKKNKDRECTAWVRWEEKNE	N/A
KU130127.1	Pseudomonas phage vB_PsyM_KIL2, complete genome	prokka_annotated: starts with AA "MLKRCYSGSG"	1490	1697	AMR57416.1	Putative Actinobacterial Holin-X, holin superfamily III	MKILFEASVSVLKEFLAGVITCLAVILAVGLLVSSLLYSAWLFFSLFFLIIFGVAVAVKMEEIKQWRK	N/A
KU130127.1	Pseudomonas phage vB_PsyM_KIL2, complete genome	prokka_annotated: starts with AA "MLKRCYSGSG"	2064	2199	AMR57418.1	Transketolase 1	MGKMGKNTEGGWGWWVAAYKNAHPEEVLDYKVLMQKYIKGEKPE	N/A
KU130127.1	Pseudomonas phage vB_PsyM_KIL2, complete genome	prokka_annotated: starts with AA "MLKRCYSGSG"	2198	2486	prokka	hypothetical protein	MLQLEKVTSYERAYSLMESIWENFSEEDREWFLSTSTISMHNDLGMHLRNHAGMWAEKWEPYLVNGVDHSQDHPDAISGRVLKTFQQNKLLNRSL	N/A
KU130127.1	Pseudomonas phage vB_PsyM_KIL2, complete genome	prokka_annotated: starts with AA "MLKRCYSGSG"	2562	2766	AMR57420.1	hypothetical protein	MKDNQVKEWIADAIAYMYDIGLFTQAEWKDCVDLAESLHNSGRWQDEINPSFSAKDAVDEELTYWGE	N/A
KU130127.1	Pseudomonas phage vB_PsyM_KIL2, complete genome	prokka_annotated: starts with AA "MLKRCYSGSG"	2762	2951	AMR57421.1	hypothetical protein	MSDYWKVVDVINSCKTTRQNNVAHKMVQLYERKYPVSRGLAQELYDLCDENLTDICSRGRVV	N/A
KU130127.1	Pseudomonas phage vB_PsyM_KIL2, complete genome	prokka_annotated: starts with AA "MLKRCYSGSG"	88370	88502	AMR57564.1	hypothetical protein	MLQIMFQFLDCLLGFPTGFDVVADSLEQWMQARDFVKTLKIIS	N/A
KU130127.1	Pseudomonas phage vB_PsyM_KIL2, complete genome	prokka_annotated: starts with AA "MLKRCYSGSG"	88556	88979	AMR57565.1	MltD lipid attachment motif	MAITITSLTHPTMIAKIRKGMYYAHKGQGHMMNGHGTRVYIENAKGHNVMRLDWVGGRQGYIVYGQESRDITAIVKRALHRDVQRAMHNVTSFERCFGKPAGSPRLIRIAALAALSAGLTGCQSSGVVTAVCSLVGGLIV	['PFam:MLTD_N_PF06474.14', 'Function:MltD lipid attachment motif', 'Evalue:0.014'],
KU130127.1	Pseudomonas phage vB_PsyM_KIL2, complete genome	prokka_annotated: starts with AA "MLKRCYSGSG"	88971	89223	AMR57566.1	hypothetical protein	MYDDWTLCFNGSSGCTCFGNCSLMIEGLMLIQITLIREKKRVEVSRQNKVFTSGHVYDMTHFRQIEKRFKAWDSLGWPYIVKE	N/A
KU130127.1	Pseudomonas phage vB_PsyM_KIL2, complete genome	prokka_annotated: starts with AA "MLKRCYSGSG"	89226	89394	AMR57567.1	R3H-associated N-terminal domain	MENNRYESVWDALIENKEEAEEMLEVLEKSSAQYHDGNHVSTEELKANLKARFGV	['PFam:R3H-assoc_PF13902.8', 'Function:R3H-associated N-terminal domain', 'Evalue:0.028'],[' PFam:R3H-assoc_PF13902.8', 'Function:R3H-associated N-terminal domain', 'Evalue:0.028'],
KU130127.1	Pseudomonas phage vB_PsyM_KIL2, complete genome	prokka_annotated: starts with AA "MLKRCYSGSG"	89477	89759	prokka	hypothetical protein	MQGGVIGPCDVHVRGLDRFVDSGLWGVCSRINDVLTARSVYSGANGEDSCKDHESPLCGLGCCLLPYGCHSTGTTNGVNHDLKNLREVFHVAF	N/A
KU130127.1	Pseudomonas phage vB_PsyM_KIL2, complete genome	prokka_annotated: starts with AA "MLKRCYSGSG"	90053	90242	AMR57569.1	Initiation factor eIF2 gamma, C terminal	MTTSIVTAKNIKPNDTILLEDGESYKVAQVILCRDDSVIISLDGHSPCVYFKDETIAVIACK	['PFam:eIF2_C_PF09173.13', 'Function:Initiation factor eIF2 gamma C terminal', 'Evalue:0.0088'],[' PFam:DUF1344_PF07076.13', 'Function:Protein of unknown function (DUF1344)', 'Evalue:0.038'],[' PFam:eIF2_C_PF09173.13', 'Function:Initiation factor eIF2 ga
KU130127.1	Pseudomonas phage vB_PsyM_KIL2, complete genome	prokka_annotated: starts with AA "MLKRCYSGSG"	90626	90827	AMR57571.1	hypothetical protein	MSFKFVTTTETLTPPHYPEFEHQPSRTVKRRSQDIGFRGVAQHRDAQRVKACGCKIDTFCEICSYE	N/A
KU130127.1	Pseudomonas phage vB_PsyM_KIL2, complete genome	prokka_annotated: starts with AA "MLKRCYSGSG"	91574	92147	prokka	protein of unknown function (DUF5625)	MLKRCYSGSGASYHKAHPTYKGCSVSEEWLTFSVFREWMLEQDWHDKCLDKDLLLLGNKVYSPSTCCFISQRVNKFLSGEKTSGSGLPVGVSVDTKTGKYRAQIRNLEGVQTFLGLYTSVEQANRAYLTSKHHIACELSLSEDNPLVKHSLAHRYTPIGHAYACTSHDSVWLYTYTIDNTNTSRLHHQRC	N/A
NC_030934.1	Pseudomonas phage vB_PsyM_KIL1, complete genome	YP_009275935.1	91	613	YP_009275935.1	hypothetical protein	MKYGYNSGGGWQVSKDRKPTKEYSRWATMMSRCYNPSNQAYAQYSGKGKFVCKQWHDFQAFAQWYSENSIDDWPMDKDCDGGSVYSPDTVVFVPEQVNQLLKCYTIPMCGVKKATNTWYVQTKDVDNRQHVMGKFTSPEAANDYYQGYIRLKMAALVDKYAIPAATAARLLSL	N/A
NC_030934.1	Pseudomonas phage vB_PsyM_KIL1, complete genome	YP_009275935.1	846	1047	YP_009275936.1	hypothetical protein	MYVVIELGEECVAGDVGDFILLPIPDHVRHTSNNEPTFLQWINTLNKMKLTFHGLDNQGSAVFRIS	N/A
NC_030934.1	Pseudomonas phage vB_PsyM_KIL1, complete genome	YP_009275935.1	1123	1432	YP_009275937.1	Protein of unknown function (DUF1997)	MSRELRLFGTWAHLYNDVEIFLRRTNTGHFRERVFEWHDQSDRIKWVVAPCYDTEWRMQIAGMQFSHVTIHTSFAIEVRSEEEYNNVQDNIRYAQSRLRYYS	N/A
NC_030934.1	Pseudomonas phage vB_PsyM_KIL1, complete genome	YP_009275935.1	1436	1622	YP_009275938.1	hypothetical protein	MIGIRKIVPYSPPWKAESTHSIEFITEEFVDRMGNKATVCTAHYKDKKNKDRECTAWVRWE	N/A
NC_030934.1	Pseudomonas phage vB_PsyM_KIL1, complete genome	YP_009275935.1	1623	1830	YP_009275939.1	TgpA N-terminal domain	MKILFEASVSVLKEFLAGAITCLVVILAVGLLVSSLLYSAWLFFSLFFLIIFGVAVAVKMEEIKQWRK	N/A
NC_030934.1	Pseudomonas phage vB_PsyM_KIL1, complete genome	YP_009275935.1	2147	2282	YP_009275941.1	Transketolase 1	MGKMGKNTEGGWGWWVAAYKNAHPEEVLDYKVLMQKYIKGEKPE	N/A
NC_030934.1	Pseudomonas phage vB_PsyM_KIL1, complete genome	YP_009275935.1	2281	2560	YP_009275942.1	hypothetical protein	MEKVTSYERAYSLMESIWENFSEEDREWFLSTSTISMHNDLGMHLRNHAGMWAEKWEPYLVNGVDHSQDHPDAISGRVLKTFQQNKLLNRSL	N/A
NC_030934.1	Pseudomonas phage vB_PsyM_KIL1, complete genome	YP_009275935.1	2645	2849	YP_009275943.1	hypothetical protein	MKNDQVKEWIADAIAYMYDIGLFTQAEWKDCVDLAESLHNSGRWQDEINPSFSAKDAVDEELTYWGE	N/A
NC_030934.1	Pseudomonas phage vB_PsyM_KIL1, complete genome	YP_009275935.1	2845	3034	YP_009275944.1	hypothetical protein	MSDYWKVVDVINSCKTTRQNNVAHKMVQLYERKYPVSRGLAQELYDLCDENLTDICSRGRVV	N/A
NC_030934.1	Pseudomonas phage vB_PsyM_KIL1, complete genome	YP_009275935.1	3008	3212	prokka	hypothetical protein	MKIPEVCPTCGAEEPLPWFEAPMNEEIRAYARAYITPVKTFSLTLWDELESWNLTGGLTNERLLESG	N/A
NC_030934.1	Pseudomonas phage vB_PsyM_KIL1, complete genome	YP_009275935.1	3198	3384	YP_009275945.1	Family of unknown function (DUF6389)	MKSLDDKHLEQLKRLLAETQDLVLESIHVEFDASGRMHVAARENGVVRQIEIKGTLKDENT	N/A
NC_030934.1	Pseudomonas phage vB_PsyM_KIL1, complete genome	YP_009275935.1	3380	3716	YP_009275946.1	hypothetical protein	MFNDYPCRPGGMVADYSLAFPMKQKCINFYVVALPMVLSEELAFNQILSNIPVGVPYGIRTRIWSVWFPEFMYSESMVSYSVYNELGESVEMMFTLAEFDINTVPWEEVVA	N/A
NC_030934.1	Pseudomonas phage vB_PsyM_KIL1, complete genome	YP_009275935.1	87321	87744	YP_009276087.1	MltD lipid attachment motif	MAITITSLTHPTMIAKIRKGMYYAHKGQGHMMNGHGTRVYIENAKGHNVMRLDWVGGRQGYIVYGQESRDITAIVKRALHRDVQRAMHNVTSFERCFGKPAGSPRLIRIAALAALSAGLTGCQSSGVVTAVCSLVGGLIV	['PFam:MLTD_N_PF06474.14', 'Function:MltD lipid attachment motif', 'Evalue:0.014'],[' PFam:MLTD_N_PF06474.14', 'Function:MltD lipid attachment motif', 'Evalue:0.014'],
NC_030934.1	Pseudomonas phage vB_PsyM_KIL1, complete genome	YP_009275935.1	87736	87988	YP_009276088.1	hypothetical protein	MYDDWTLCFNGSSGCTCFGNCSLMIEGLMLIQITLIREKKRVEVSRQNKVFTSGHVYDMTHFRQIEKRFKAWDSLGWPYIVKE	N/A
NC_030934.1	Pseudomonas phage vB_PsyM_KIL1, complete genome	YP_009275935.1	87991	88159	YP_009276089.1	R3H-associated N-terminal domain	MENNRYESVWDALIENKEEAEEMLEVLEKSSAQYHDGNHVSTEELKANLKARFGV	['PFam:R3H-assoc_PF13902.8', 'Function:R3H-associated N-terminal domain', 'Evalue:0.028'],[' PFam:R3H-assoc_PF13902.8', 'Function:R3H-associated N-terminal domain', 'Evalue:0.028'],
NC_030934.1	Pseudomonas phage vB_PsyM_KIL1, complete genome	YP_009275935.1	88242	88524	prokka	hypothetical protein	MQGGVIGPCDVHVRGLDRFVDSGLWGVCSRIDDVLTARSVYSGANGEDSCKDHESPLCGLGCCLLPYGCHSTGTTNGVNHDLKNLREVFHVAF	N/A
NC_030934.1	Pseudomonas phage vB_PsyM_KIL1, complete genome	YP_009275935.1	88819	89008	YP_009276091.1	Initiation factor eIF2 gamma, C terminal	MTTSIVTAKNIKPNDTILLEDGESYKVAQVILCRNDSVIISLDGHSPCVYFKDETIAVIACK	['PFam:eIF2_C_PF09173.13', 'Function:Initiation factor eIF2 gamma C terminal', 'Evalue:0.0096'],[' PFam:DUF1344_PF07076.13', 'Function:Protein of unknown function (DUF1344)', 'Evalue:0.037'],
NC_030934.1	Pseudomonas phage vB_PsyM_KIL1, complete genome	YP_009275935.1	89099	89381	YP_009276092.1	hypothetical protein	MIQVRMKPQSNIESSGWFSRLKQLDKGYTSTSRAEAFGTIVHLVKVGNACLKLKQGSSRSLRSEVNEDSSEVKAMLQDLTSVGALFPITESKS	N/A
NC_030934.1	Pseudomonas phage vB_PsyM_KIL1, complete genome	YP_009275952.1	2147	2282	YP_009275941.1	Transketolase 1	MGKMGKNTEGGWGWWVAAYKNAHPEEVLDYKVLMQKYIKGEKPE	N/A
NC_030934.1	Pseudomonas phage vB_PsyM_KIL1, complete genome	YP_009275952.1	2281	2560	YP_009275942.1	hypothetical protein	MEKVTSYERAYSLMESIWENFSEEDREWFLSTSTISMHNDLGMHLRNHAGMWAEKWEPYLVNGVDHSQDHPDAISGRVLKTFQQNKLLNRSL	N/A
NC_030934.1	Pseudomonas phage vB_PsyM_KIL1, complete genome	YP_009275952.1	2645	2849	YP_009275943.1	hypothetical protein	MKNDQVKEWIADAIAYMYDIGLFTQAEWKDCVDLAESLHNSGRWQDEINPSFSAKDAVDEELTYWGE	N/A
NC_030934.1	Pseudomonas phage vB_PsyM_KIL1, complete genome	YP_009275952.1	2845	3034	YP_009275944.1	hypothetical protein	MSDYWKVVDVINSCKTTRQNNVAHKMVQLYERKYPVSRGLAQELYDLCDENLTDICSRGRVV	N/A
NC_030934.1	Pseudomonas phage vB_PsyM_KIL1, complete genome	YP_009275952.1	3008	3212	prokka	hypothetical protein	MKIPEVCPTCGAEEPLPWFEAPMNEEIRAYARAYITPVKTFSLTLWDELESWNLTGGLTNERLLESG	N/A
NC_030934.1	Pseudomonas phage vB_PsyM_KIL1, complete genome	YP_009275952.1	3198	3384	YP_009275945.1	Family of unknown function (DUF6389)	MKSLDDKHLEQLKRLLAETQDLVLESIHVEFDASGRMHVAARENGVVRQIEIKGTLKDENT	N/A
NC_030934.1	Pseudomonas phage vB_PsyM_KIL1, complete genome	YP_009275952.1	3380	3716	YP_009275946.1	hypothetical protein	MFNDYPCRPGGMVADYSLAFPMKQKCINFYVVALPMVLSEELAFNQILSNIPVGVPYGIRTRIWSVWFPEFMYSESMVSYSVYNELGESVEMMFTLAEFDINTVPWEEVVA	N/A
NC_030934.1	Pseudomonas phage vB_PsyM_KIL1, complete genome	YP_009275952.1	3825	4164	YP_009275947.1	hypothetical protein	MTQRVMVYIIAWVGVLDNAGAGPYLRDEWIDITERGSADLVPYKAAVAQEPPGNHKAVVTQYHVYYADGGHGRLKQREYLIEEAKLWPSVPTTNPAALLPMPEFIPAAQSTE	N/A
NC_030934.1	Pseudomonas phage vB_PsyM_KIL1, complete genome	YP_009275952.1	4304	4403	prokka	hypothetical protein	MGKRKLSEFRMDADYRTQNKHTLCGRKTEKPV	N/A
NC_030934.1	Pseudomonas phage vB_PsyM_KIL1, complete genome	YP_009275952.1	4395	4635	YP_009275949.1	Groucho/TLE N-terminal Q-rich domain	MFEALIEAEQSEEYAKRLEHICEQFVQGVNLLDHDDKLYMLDKVEEARWVTGATYNRGVHILLDMVQYAVEQSYRSPNG	['PFam:TLE_N_PF03920.17', 'Function:Groucho/TLE N-terminal Q-rich domain', 'Evalue:0.007'],
NC_030934.1	Pseudomonas phage vB_PsyM_KIL1, complete genome	YP_009275952.1	4634	4811	YP_009275950.1	hypothetical protein	MVSQVYVVTSVELGWDCIVGIFDADEFSREDLQERFPSKQGYVVHWDTTIHKDLGDFD	N/A
NC_030934.1	Pseudomonas phage vB_PsyM_KIL1, complete genome	YP_009275952.1	4812	5034	YP_009275951.1	hypothetical protein	MAKMIVDTDARAVPEVVSGTLLYWKEDPSYVVMSTGIVMGDEFPGVALDSGLYGEQWIIDEYSVFQGKVTLEQ	N/A
NC_030934.1	Pseudomonas phage vB_PsyM_KIL1, complete genome	YP_009275952.1	5342	5969	YP_009275952.1	hypothetical protein	MIRQNSRKLIYGVGINDADYITQPKNRDDRCPIFDRWHSMLRRCYSVSSLKANPTYEMVVVCQDWLVFSNFKKWMEPQEWSGLVLDKDILGDGNIYSQKTCRFVPSDVNSFFSENVHLPIPGTRLKFEDGREKPYIAQAMVYGKKKYLGVFTDRLKAHKAWQSAKISEVERIIFEYPSLDKDVVKVLANCHLKISKELSEGSITRSLK	N/A
NC_030934.1	Pseudomonas phage vB_PsyM_KIL1, complete genome	YP_009275952.1	6016	6466	prokka	DeoR-like helix-turn-helix domain	MTVEKDFEILDTSVMTVEKDFEILDTSVVQVRSVLNFMYALGYNLDTEGRPGRFVTEQKVFQGNRYLSFSTACKMHNLKLDDWSIDENSIAWPSCTPVKEGFSVLGVKLAEASKLVKRVKLSVSKHGQVMTLDPMIRPLNKTVEGLLGL	['PFam:HTH_DeoR_PF08220.14', 'Function:DeoR-like helix-turn-helix domain', 'Evalue:0.041'],[' PFam:HTH_DeoR_PF08220.14', 'Function:DeoR-like helix-turn-helix domain', 'Evalue:0.041'],
NC_030934.1	Pseudomonas phage vB_PsyM_KIL1, complete genome	YP_009275952.1	6476	7028	YP_009275954.1	HNH endonuclease	MESSYPPFEVLKECLALRGSTLYWKERPLSHFKNARGMNIFNGRYSKSEAGTLLGPKNLYRIIWITHCGVRYQVLAHVASWAIFHGNYPDGFIDHKDGNGLNNDPENLILATHSENMHNKRMYKTNSSGCVGVRWYSRYSKWVATGTHNKEKKTIGYFSEFSDAVAARKEWEAGKGFSQRHGK	['PFam:HNH_3_PF13392.8', 'Function:HNH endonuclease', 'Evalue:2.8e-13'],[' PFam:DUF2778_PF10908.10', 'Function:Protein of unknown function (DUF2778)', 'Evalue:0.026'],[' PFam:HNH_3_PF13392.8', 'Function:HNH endonuclease', 'Evalue:2.8e-13'],[' PFam:DUF2778
NC_030934.1	Pseudomonas phage vB_PsyM_KIL1, complete genome	YP_009275952.1	7002	8223	YP_009275955.1	ATP dependent DNA ligase domain	MIKTLGGLNKNGGFKVWTIKVKDGLNGDAYLVINHGKEGGKQTEKTDYFGAGKQGRNAFEQAVFEAKARIKKQEDKNYRESKDDLQEIDILAMLAADYRKQGHRIEYPCYGSIKYDGVRALAKKRNGVVTIESRTSQAYDLPNLQAILTIHMQDGDIWDGEIYKHGYELQDIVSAVKRTDTQKEIDKALRKLEKYVSGLTDLSDAPEYAKLNAELEEAVRIHELRPQLEFHIFDVVSDKTFEERVKDLDELCAIT	['PFam:DNA_ligase_A_M_PF01068.23', 'Function:ATP dependent DNA ligase domain', 'Evalue:3.5e-14'],[' PFam:DNA_ligase_A_M_PF01068.23', 'Function:ATP dependent DNA ligase domain', 'Evalue:3.5e-14'],
NC_030934.1	Pseudomonas phage vB_PsyM_KIL1, complete genome	YP_009275952.1	8219	8456	YP_009275956.1	Inositol phosphate phosphatase IpgD	MSVTIVSVYLKTESGDGYLFTYDRVESVDEFVELVEKDLGDELAYVYSIDLNAMYTRTETYEYEDALQKRINEMADDE	N/A
NC_030934.1	Pseudomonas phage vB_PsyM_KIL1, complete genome	YP_009275952.1	8452	8650	YP_009275957.1	hypothetical protein	MSLFRSDVWVGRRFQCGETGVIVTLTEDMVRPRAFIGVGNGAIDLGDGYCSRRVGDVKELKEGDE	N/A
NC_030934.1	Pseudomonas phage vB_PsyM_KIL1, complete genome	YP_009275952.1	8646	9153	YP_009275958.1	Cytidine and deoxycytidylate deaminase zinc-binding region	MGVKNRYDQMHMATAEAYANESHCPRTHVGCALVLASGIVSGGFNGHASGGPNQWEFSPDGNPEVVHAELNSLGKCLEQGLSTKGATMYVTLSPCLECSKLLVRAGVKRVVYRDKYRKVDGINYLLKYNVVVERLAFSDWGSIPYLARWEGVDERGRHLERVVQEDKV	['PFam:dCMP_cyt_deam_1_PF00383.25', 'Function:Cytidine and deoxycytidylate deaminase zinc-binding region', 'Evalue:2.2e-23'],[' PFam:MafB19-deam_PF14437.8', 'Function:MafB19-like deaminase', 'Evalue:2.5e-13'],[' PFam:APOBEC_N_PF08210.13', 'Function:APOBEC
NC_030934.1	Pseudomonas phage vB_PsyM_KIL1, complete genome	YP_009275952.1	9142	9733	YP_009275959.1	hypothetical protein	MKKAKLICGVGINDADYPVTSRADGKYWKCPFYSAWKGMIERGYSAYTKDRRPTYKDKYVCNEWLVFSNFKAWMETQDWEGKQLDKDLLVPGNKVYSPETCVFVSPLVNTFLTESTASRGEWPIGVWLHTQCGKFQAKCSNPFTKKSEHLGLFENPHDANKAWLARKLELAFRLAEMQTDAKIARLLIKRYSEYGS	N/A
NC_030934.1	Pseudomonas phage vB_PsyM_KIL1, complete genome	YP_009275959.1	5342	5969	YP_009275952.1	hypothetical protein	MIRQNSRKLIYGVGINDADYITQPKNRDDRCPIFDRWHSMLRRCYSVSSLKANPTYEMVVVCQDWLVFSNFKKWMEPQEWSGLVLDKDILGDGNIYSQKTCRFVPSDVNSFFSENVHLPIPGTRLKFEDGREKPYIAQAMVYGKKKYLGVFTDRLKAHKAWQSAKISEVERIIFEYPSLDKDVVKVLANCHLKISKELSEGSITRSLK	N/A
NC_030934.1	Pseudomonas phage vB_PsyM_KIL1, complete genome	YP_009275959.1	6016	6466	prokka	DeoR-like helix-turn-helix domain	MTVEKDFEILDTSVMTVEKDFEILDTSVVQVRSVLNFMYALGYNLDTEGRPGRFVTEQKVFQGNRYLSFSTACKMHNLKLDDWSIDENSIAWPSCTPVKEGFSVLGVKLAEASKLVKRVKLSVSKHGQVMTLDPMIRPLNKTVEGLLGL	['PFam:HTH_DeoR_PF08220.14', 'Function:DeoR-like helix-turn-helix domain', 'Evalue:0.041'],[' PFam:HTH_DeoR_PF08220.14', 'Function:DeoR-like helix-turn-helix domain', 'Evalue:0.041'],
NC_030934.1	Pseudomonas phage vB_PsyM_KIL1, complete genome	YP_009275959.1	6476	7028	YP_009275954.1	HNH endonuclease	MESSYPPFEVLKECLALRGSTLYWKERPLSHFKNARGMNIFNGRYSKSEAGTLLGPKNLYRIIWITHCGVRYQVLAHVASWAIFHGNYPDGFIDHKDGNGLNNDPENLILATHSENMHNKRMYKTNSSGCVGVRWYSRYSKWVATGTHNKEKKTIGYFSEFSDAVAARKEWEAGKGFSQRHGK	['PFam:HNH_3_PF13392.8', 'Function:HNH endonuclease', 'Evalue:2.8e-13'],[' PFam:DUF2778_PF10908.10', 'Function:Protein of unknown function (DUF2778)', 'Evalue:0.026'],[' PFam:HNH_3_PF13392.8', 'Function:HNH endonuclease', 'Evalue:2.8e-13'],[' PFam:DUF2778
NC_030934.1	Pseudomonas phage vB_PsyM_KIL1, complete genome	YP_009275959.1	7002	8223	YP_009275955.1	ATP dependent DNA ligase domain	MIKTLGGLNKNGGFKVWTIKVKDGLNGDAYLVINHGKEGGKQTEKTDYFGAGKQGRNAFEQAVFEAKARIKKQEDKNYRESKDDLQEIDILAMLAADYRKQGHRIEYPCYGSIKYDGVRALAKKRNGVVTIESRTSQAYDLPNLQAILTIHMQDGDIWDGEIYKHGYELQDIVSAVKRTDTQKEIDKALRKLEKYVSGLTDLSDAPEYAKLNAELEEAVRIHELRPQLEFHIFDVVSDKTFEERVKDLDELCAIT	['PFam:DNA_ligase_A_M_PF01068.23', 'Function:ATP dependent DNA ligase domain', 'Evalue:3.5e-14'],[' PFam:DNA_ligase_A_M_PF01068.23', 'Function:ATP dependent DNA ligase domain', 'Evalue:3.5e-14'],
NC_030934.1	Pseudomonas phage vB_PsyM_KIL1, complete genome	YP_009275959.1	8219	8456	YP_009275956.1	Inositol phosphate phosphatase IpgD	MSVTIVSVYLKTESGDGYLFTYDRVESVDEFVELVEKDLGDELAYVYSIDLNAMYTRTETYEYEDALQKRINEMADDE	N/A
NC_030934.1	Pseudomonas phage vB_PsyM_KIL1, complete genome	YP_009275959.1	8452	8650	YP_009275957.1	hypothetical protein	MSLFRSDVWVGRRFQCGETGVIVTLTEDMVRPRAFIGVGNGAIDLGDGYCSRRVGDVKELKEGDE	N/A
NC_030934.1	Pseudomonas phage vB_PsyM_KIL1, complete genome	YP_009275959.1	8646	9153	YP_009275958.1	Cytidine and deoxycytidylate deaminase zinc-binding region	MGVKNRYDQMHMATAEAYANESHCPRTHVGCALVLASGIVSGGFNGHASGGPNQWEFSPDGNPEVVHAELNSLGKCLEQGLSTKGATMYVTLSPCLECSKLLVRAGVKRVVYRDKYRKVDGINYLLKYNVVVERLAFSDWGSIPYLARWEGVDERGRHLERVVQEDKV	['PFam:dCMP_cyt_deam_1_PF00383.25', 'Function:Cytidine and deoxycytidylate deaminase zinc-binding region', 'Evalue:2.2e-23'],[' PFam:MafB19-deam_PF14437.8', 'Function:MafB19-like deaminase', 'Evalue:2.5e-13'],[' PFam:APOBEC_N_PF08210.13', 'Function:APOBEC
NC_030934.1	Pseudomonas phage vB_PsyM_KIL1, complete genome	YP_009275959.1	9142	9733	YP_009275959.1	hypothetical protein	MKKAKLICGVGINDADYPVTSRADGKYWKCPFYSAWKGMIERGYSAYTKDRRPTYKDKYVCNEWLVFSNFKAWMETQDWEGKQLDKDLLVPGNKVYSPETCVFVSPLVNTFLTESTASRGEWPIGVWLHTQCGKFQAKCSNPFTKKSEHLGLFENPHDANKAWLARKLELAFRLAEMQTDAKIARLLIKRYSEYGS	N/A
NC_030934.1	Pseudomonas phage vB_PsyM_KIL1, complete genome	YP_009275959.1	9719	10046	YP_009275960.1	Double zinc ribbon domain	MKASNLVKKLNSLIEENGDCDIVFGNIEDGVYPFLQEIYWADDVFFLTSDEQDKDDYEEPPWGFIQDDGLCGYCDWPKTEYLGKRRCNRCGSPWASRLAVFGESYEKS	['PFam:DZR_2_PF18912.2', 'Function:Double zinc ribbon domain', 'Evalue:0.0014'],
NC_030934.1	Pseudomonas phage vB_PsyM_KIL1, complete genome	YP_009275959.1	10057	10399	YP_009275961.1	hypothetical protein	MKTRIRCTETTVDDVVTKTYRAEVFCWWYNMSTYLWAPAIQMLNEVDLEVFWADEEQLKEFFGGHEPKTEERAKALIDRLWLRVGEQRKYTANWKDKKRQERSSKKTTFNPYP	N/A
NC_030934.1	Pseudomonas phage vB_PsyM_KIL1, complete genome	YP_009275959.1	10361	10871	prokka	AP2 domain	MKTASLPLGWQQGRQGGSLAVKDLTGQVFTHLTVLGDSGLRNKSREVLWSCECVCGKILNLRTGTLKIGDNRLFKAYPLRWATASTQQQNKPASERNFNGYPVICLTSNRYVARIRHNGKRLYLGCFKTAEEAHAVYDAKGRELFGEEWVSYEEDKNDEDKDQMHRDYS	['PFam:AP2_PF00847.22', 'Function:AP2 domain', 'Evalue:0.037'],
NC_030934.1	Pseudomonas phage vB_PsyM_KIL1, complete genome	YP_009275959.1	10818	11085	YP_009275963.1	hypothetical protein	MSKQKITVVDYAEFSRWDFIPPATFYIKNALGDYIFIHTAKRATAQEWVDEEYGKGRYSVNASRLQKGKPLGEDSKPAFGVATRQTRR	N/A
NC_030934.1	Pseudomonas phage vB_PsyM_KIL1, complete genome	YP_009275959.1	11149	11932	YP_009275964.1	Phage antirepressor protein KilAC domain	MTQVSTKSVQTMTSLEIVDMINKERAALFANGQAKKYVELRHDSFMKKVADTLGEAAPKFIGTAFYEVNNAKREREIYIFPKREATLMAMSYSPAISAAVYDRMTELEEQVLAAIATPALPNFGNPAEAARAWALEYERSVALAVEVEQKKELLVIAAPKVEFVDQFVEADGALGIQAASRLLRMNMRELSHWLVDEKLCFRRSPANDLIPYSTKIDQGLFVVKTGLRPGSEGPHAFEQMKITTKGLAYISENAP	['PFam:ANT_PF03374.16', 'Function:Phage antirepressor protein KilAC domain', 'Evalue:2.3e-19'],[' PFam:Phage_pRha_PF09669.12', 'Function:Phage regulatory protein Rha (Phage_pRha)', 'Evalue:0.0022'],[' PFam:ANT_PF03374.16', 'Function:Phage antirepressor pr
NC_030934.1	Pseudomonas phage vB_PsyM_KIL1, complete genome	YP_009275959.1	12001	12619	YP_009275965.1	Clp protease	MTDEIREIHGKPSRIMVNQHIANEYHLRLARIITEVDDFDDEFQLFAGAGERDLITIDIVTPGGSIDTGHMLCRAIQRTAAHTIAYIGPTCASMGTAIALACEEWEIDDMSSFMIHTGSYGYVGMAPHIEANVKHNTKMIERFVRLTYAGFLSEDEIQRVLDGREMYFEGDELAERLMAFSEHREALRKAAAEDELAVDEPEFTV	['PFam:CLP_protease_PF00574.25', 'Function:Clp protease', 'Evalue:4e-07'],[' PFam:SDH_sah_PF01972.18', 'Function:Serine dehydrogenase proteinase', 'Evalue:0.017'],[' PFam:CLP_protease_PF00574.25', 'Function:Clp protease', 'Evalue:4e-07'],[' PFam:SDH_sah_P
NC_030934.1	Pseudomonas phage vB_PsyM_KIL1, complete genome	YP_009275959.1	12611	13346	YP_009275966.1	PhoH-like protein	MGRSNTQRANKKEGVTKVRTVKDKFIDEIKSSVSPKNSVQKEFLDALKNYDVVAFSAPAGCGKSFLAMSEASDWLKKGVYDKITLTRAVIPMGRSLGMLPSTLQQKFEPYLMPLLEVLWNRYGKSYYENALGLGTIELLAPEYARGRSVSGVFIIDEAQSMMPDELYTMLTRMETGSKLILIGDPNQSDIKGLNGIDWLCSFVEKNPELEEHIKVIKTGSESIVRSGLCKKMVQAKEREGVKYD	['PFam:PhoH_PF02562.18', 'Function:PhoH-like protein', 'Evalue:5e-47'],[' PFam:AAA_30_PF13604.8', 'Function:AAA domain', 'Evalue:6e-07'],[' PFam:AAA_19_PF13245.8', 'Function:AAA domain', 'Evalue:1.3e-06'],[' PFam:AAA_22_PF13401.8', 'Function:AAA domain',
NC_030934.1	Pseudomonas phage vB_PsyM_KIL1, complete genome	YP_009275970.1	11149	11932	YP_009275964.1	Phage antirepressor protein KilAC domain	MTQVSTKSVQTMTSLEIVDMINKERAALFANGQAKKYVELRHDSFMKKVADTLGEAAPKFIGTAFYEVNNAKREREIYIFPKREATLMAMSYSPAISAAVYDRMTELEEQVLAAIATPALPNFGNPAEAARAWALEYERSVALAVEVEQKKELLVIAAPKVEFVDQFVEADGALGIQAASRLLRMNMRELSHWLVDEKLCFRRSPANDLIPYSTKIDQGLFVVKTGLRPGSEGPHAFEQMKITTKGLAYISENAP	['PFam:ANT_PF03374.16', 'Function:Phage antirepressor protein KilAC domain', 'Evalue:2.3e-19'],[' PFam:Phage_pRha_PF09669.12', 'Function:Phage regulatory protein Rha (Phage_pRha)', 'Evalue:0.0022'],[' PFam:ANT_PF03374.16', 'Function:Phage antirepressor pr
NC_030934.1	Pseudomonas phage vB_PsyM_KIL1, complete genome	YP_009275970.1	12001	12619	YP_009275965.1	Clp protease	MTDEIREIHGKPSRIMVNQHIANEYHLRLARIITEVDDFDDEFQLFAGAGERDLITIDIVTPGGSIDTGHMLCRAIQRTAAHTIAYIGPTCASMGTAIALACEEWEIDDMSSFMIHTGSYGYVGMAPHIEANVKHNTKMIERFVRLTYAGFLSEDEIQRVLDGREMYFEGDELAERLMAFSEHREALRKAAAEDELAVDEPEFTV	['PFam:CLP_protease_PF00574.25', 'Function:Clp protease', 'Evalue:4e-07'],[' PFam:SDH_sah_PF01972.18', 'Function:Serine dehydrogenase proteinase', 'Evalue:0.017'],[' PFam:CLP_protease_PF00574.25', 'Function:Clp protease', 'Evalue:4e-07'],[' PFam:SDH_sah_P
NC_030934.1	Pseudomonas phage vB_PsyM_KIL1, complete genome	YP_009275970.1	12611	13346	YP_009275966.1	PhoH-like protein	MGRSNTQRANKKEGVTKVRTVKDKFIDEIKSSVSPKNSVQKEFLDALKNYDVVAFSAPAGCGKSFLAMSEASDWLKKGVYDKITLTRAVIPMGRSLGMLPSTLQQKFEPYLMPLLEVLWNRYGKSYYENALGLGTIELLAPEYARGRSVSGVFIIDEAQSMMPDELYTMLTRMETGSKLILIGDPNQSDIKGLNGIDWLCSFVEKNPELEEHIKVIKTGSESIVRSGLCKKMVQAKEREGVKYD	['PFam:PhoH_PF02562.18', 'Function:PhoH-like protein', 'Evalue:5e-47'],[' PFam:AAA_30_PF13604.8', 'Function:AAA domain', 'Evalue:6e-07'],[' PFam:AAA_19_PF13245.8', 'Function:AAA domain', 'Evalue:1.3e-06'],[' PFam:AAA_22_PF13401.8', 'Function:AAA domain',
NC_030934.1	Pseudomonas phage vB_PsyM_KIL1, complete genome	YP_009275970.1	13552	13909	YP_009275967.1	hypothetical protein	MAKLTKAQREFFHQFAKNDLSNYLFPLLHAQGLTMTSEVAEELLSMVNLDEYTEIVGQAFLERADFAAVKRVDKIMKSEEFNTVVNACHQVSDAVEEERIRILAVLIPDEEGGDEIVD	N/A
NC_030934.1	Pseudomonas phage vB_PsyM_KIL1, complete genome	YP_009275970.1	13914	14355	YP_009275968.1	hypothetical protein	MTDFIDVVEHSPITFVKKVSEGVADGYFVSNTIEGYPQFSGYGNVIRLFKADKPEGAVEVAEGFNGKVEHYDPMEFMLLLQNYVQAGYTFKEGGDHFFDEKGLKSIELELVKEEPTKEKTPAKKPAQKKELKAEETKETKEELDKE	N/A
NC_030934.1	Pseudomonas phage vB_PsyM_KIL1, complete genome	YP_009275970.1	14788	15355	YP_009275970.1	hypothetical protein	MKSKIHGVGINDCTYEAYKGKNCICPYFHAWKGLLSRHIAKGVPVAEEWLTFSTFKGWMETQDWEGKELDKDLLGHYTIGYTPATCCFLPKEVNIFMQDRRKSKSGLPIGVSMSRQGKFKAYADSFGVGNYLGTFNTKEEAHNSWRLFKNTHAHKLADRLESEGYSQIVCNGLRTKYNGESYEPLQML	N/A
NC_030934.1	Pseudomonas phage vB_PsyM_KIL1, complete genome	YP_009275970.1	15332	15530	prokka	Putative zinc ribbon domain	MSRCRCCDVPLTNNDTPGWNKLAQVEEDFCSVCRFLVYNSYTEREYVCGRYPTDGVTGPTPVNEN	['PFam:Zn_ribbon_2_PF12674.9', 'Function:Putative zinc ribbon domain', 'Evalue:0.00033'],
NC_030934.1	Pseudomonas phage vB_PsyM_KIL1, complete genome	YP_009275970.1	15684	16005	YP_009275971.1	hypothetical protein	MEQKNKGGRPTKAEVAARGVTKTEFEIGLKILKKIYGQSLDKMIEISDDESIPAKERFRMKQVLVDMYTNLIKADVALKIQLAKGTTEEPDEQTDKPLAPVFNFAK	N/A
NC_030934.1	Pseudomonas phage vB_PsyM_KIL1, complete genome	YP_009275970.1	16227	16470	YP_009275972.1	hypothetical protein	MHQYVTIFEDGTYKPLPSERQNSKLTITALRLDHFTGCLESSFESAMFSDEQLVTHLTPRRLTSSDMFGGLLKDYNPESC	N/A
NC_030934.1	Pseudomonas phage vB_PsyM_KIL1, complete genome	YP_009275970.1	16924	17050	YP_009275973.1	hypothetical protein	MAKRPYDATKEHAPVDKTRLKDSKGRHPNKNKDTKHPVSGK	N/A
NC_030934.1	Pseudomonas phage vB_PsyM_KIL1, complete genome	YP_009275970.1	18090	18360	YP_009275975.1	hypothetical protein	MADTLPDVTLNSGWNDLYQITGIAAGSALLLKNKSSAPILIVIAPIAPGPSFTGGWDISASDWAVASGVPSGSKVWAKGAGRILVQVDE	N/A
NC_030934.1	Pseudomonas phage vB_PsyM_KIL1, complete genome	YP_009275970.1	18356	19202	YP_009275976.1	Phage tail repeat like	MSIRKERKVTGNGLADWSTITNKPSSFPPMQHPHPMNDVDGLMGWVDSIEASMPEKLSQLVDDIGFMRVSDGVDYSSIKNTPSQFSGKYQDITGTPVLAPVASSGSYNDLTNKPAIPTLPSLSTVALSGLYSDLVGKPVISYPVTSVNSKTGTVVLSSSDVGAAPLAHTHSIANITGLQATLDGKANSSSVKRQETFSGLTDSSGNYTVVFSTPFSTAPNIQVQLVNAVHNASARVSSISANGFTISAGLRASLV	['PFam:PTR_PF12789.9', 'Function:Phage tail repeat like', 'Evalue:5.7e-06'],[' PFam:Big_6_PF17936.3', 'Function:Bacterial Ig domain', 'Evalue:0.013'],[' PFam:H_lectin_PF09458.12', 'Function:H-type lectin domain', 'Evalue:0.019'],[' PFam:PTR_PF12789.9', 'F
NC_030934.1	Pseudomonas phage vB_PsyM_KIL1, complete genome	YP_009275979.1	18090	18360	YP_009275975.1	hypothetical protein	MADTLPDVTLNSGWNDLYQITGIAAGSALLLKNKSSAPILIVIAPIAPGPSFTGGWDISASDWAVASGVPSGSKVWAKGAGRILVQVDE	N/A
NC_030934.1	Pseudomonas phage vB_PsyM_KIL1, complete genome	YP_009275979.1	18356	19202	YP_009275976.1	Phage tail repeat like	MSIRKERKVTGNGLADWSTITNKPSSFPPMQHPHPMNDVDGLMGWVDSIEASMPEKLSQLVDDIGFMRVSDGVDYSSIKNTPSQFSGKYQDITGTPVLAPVASSGSYNDLTNKPAIPTLPSLSTVALSGLYSDLVGKPVISYPVTSVNSKTGTVVLSSSDVGAAPLAHTHSIANITGLQATLDGKANSSSVKRQETFSGLTDSSGNYTVVFSTPFSTAPNIQVQLVNAVHNASARVSSISANGFTISAGLRASLV	['PFam:PTR_PF12789.9', 'Function:Phage tail repeat like', 'Evalue:5.7e-06'],[' PFam:Big_6_PF17936.3', 'Function:Bacterial Ig domain', 'Evalue:0.013'],[' PFam:H_lectin_PF09458.12', 'Function:H-type lectin domain', 'Evalue:0.019'],[' PFam:PTR_PF12789.9', 'F
NC_030934.1	Pseudomonas phage vB_PsyM_KIL1, complete genome	YP_009275979.1	19579	20323	prokka	Terminase large subunit, T4likevirus-type, N-terminal	MADDMVFDLDPNVIGPKSKKQYDFMHSEADITVFGGAAGAGKSYLGVMDFLKHIQYPKFRGCMVRRTTPQLKGPGGLQEKAEELFRLIDPKVRWRDKEHHFAFSNGAKIYLRHFENPKDTENFQGWEVNHFLVDEGQQFEEMMVEYLTSRMRNPKCPEVKPHMKITCNPDYGSFLRHWLEWWLDPDTGIPIPERDSKIRYFLKLDGKMVWGDTKEELIEKYGKPHLAADHQNQVKPLSFKFIAANVN	['PFam:Terminase_6N_PF03237.17', 'Function:Terminase large subunit T4likevirus-type N-terminal', 'Evalue:1.9e-16'],[' PFam:Terminase_3_PF04466.15', 'Function:Phage terminase large subunit', 'Evalue:0.00017'],[' PFam:PhoH_PF02562.18', 'Function:PhoH-like
NC_030934.1	Pseudomonas phage vB_PsyM_KIL1, complete genome	YP_009275979.1	20757	21234	prokka	Terminase RNaseH-like domain	MVTQRDIASVKRVRAWDISGSVPSETNRNPDWTAGVLMSRSKLGTYTVEDVVRDRKRHGGVFELILETARHDGDDVQIIIPCDPGAAGKAYAAQLIRDLADQGFYARMKQTNKSKVTRFAPFAAIAEAGSVEIIESDWTKDYLLELERFDGSKNIKDD	['PFam:Terminase_6C_PF17289.4', 'Function:Terminase RNaseH-like domain', 'Evalue:3.6e-19'],
NC_030934.1	Pseudomonas phage vB_PsyM_KIL1, complete genome	YP_009275979.1	21443	21980	YP_009275979.1	Vanadium/alternative nitrogenase delta subunit	MEKYISNGGHEFVILSQQGKNCVIQFTNTGWVRKANIDNIKAGKVKDLFEPSVYGVGYYGEFEKNSYWKQAKQLWQNMHKRCYCEKDLKGYFGEAFVSRDWHCFSNFLSDISKLKNFDLWLKGQNGESLKYNLDKDLLIAGCKVYSKETCQFVSESENKADGATRGKPYTKKTRVAKE	['PFam:AnfG_VnfG_PF03139.17', 'Function:Vanadium/alternative nitrogenase delta subunit', 'Evalue:0.0051'],[' PFam:Oxysterol_BP_PF01237.20', 'Function:Oxysterol-binding protein', 'Evalue:0.021'],[' PFam:AnfG_VnfG_PF03139.17', 'Function:Vanadium/alternative
NC_030934.1	Pseudomonas phage vB_PsyM_KIL1, complete genome	YP_009275979.1	22120	22858	prokka	Protein of unknown function (DUF935)	MAKRTKIEKVATPMPRLRLGEIGSVGLKQYGGHVAEEQRRELQFPEACRTFRTMAQDATIKSAISLVEMMISRVDWTINLGVGPDAAMKARGEFLESVIHDMDHSFDDFIREVTSMYTYGFSVHEKVYRRRTFEAGSSYNDNKIGIKKLPVRSQDTISRWVYSDDGRDLIGLEQNLAGIQGGDRYANMVNLSSNGIIQIPRKKFMLFRVDAKRDNPEGNSPLRGCYNAWLFRRQIEEQEAIGVTR	['PFam:DUF935_PF06074.14', 'Function:Protein of unknown function (DUF935)', 'Evalue:0.0065'],
NC_030934.1	Pseudomonas phage vB_PsyM_KIL1, complete genome	YP_009275979.1	23239	23986	prokka	Protein of unknown function (DUF935)	MNNTDMNGMPTLYLPPRYMSEDASDSEKAIFEYYKNVIRNIQMNEQSGLILPQAFDPESRQPLFKFELTSTQGGKMYDTDVIIKRWDNKILQVLFADMLKMGQDQVGSYSLAGAKTNIMAMAIEARLKEIQDTLNNDLIPQLFALNGETLTAKQLPKLQYGDLDEVDLDEFSKAIQRMGSVGALELDRPMANKIRESIKVVPKKDDEPVDKEEIMGGDSQAGDGMAAGGGNGASSNASSRDNAAANNA	['PFam:DUF935_PF06074.14', 'Function:Protein of unknown function (DUF935)', 'Evalue:7.7e-07'],
NC_030934.1	Pseudomonas phage vB_PsyM_KIL1, complete genome	YP_009275979.1	23994	24444	YP_009275981.1	Putative phage serine protease XkdF	MTLVEAIADLIEKHFGGSKESPEAVEVTKALDVEDRKALFVVLEPDCVDLHGDTYTLREVEKACDNFNEHCRVANMFHQVETKEATIVQSFTSPATFTTDTGVEIQKGTWLQWWQFPETEIGEALWQGVKSGEFTGVSIGALAIAEDLE	['PFam:Peptidase_S78_2_PF14550.8', 'Function:Putative phage serine protease XkdF', 'Evalue:2.5e-21'],
NC_030934.1	Pseudomonas phage vB_PsyM_KIL1, complete genome	YP_009275979.1	24440	25355	YP_009275982.1	MutS domain III	MTIKAKRRLSDISFTHEGAHVALVSKGQGGAANGYTTLVTKATDKIEKEFIDKATKVTVELQFPEFLRKFFGMYWDDAEVLSVAMGYGRTEYEDADVKDWIDQKVESISILKSVYRAPDLEKALADLTPEQSVAILKDQEMLEKALENLPEQTKIKHEDTPLETILKSAHIEALADAVAVEKAASSKAVVEIQKALDAQAVVLKAAQDQLAVYEAVAATAKVEARKAAVVDAKVPADKVESVLKSLESLSDEAFT	N/A
NC_030934.1	Pseudomonas phage vB_PsyM_KIL1, complete genome	YP_009276031.1	54499	54841	YP_009276028.1	hypothetical protein	MSKLQAPIANGNILMVNFPHMPMLHDFIIHAQITQYSVTQAEEGVMLSIPITEALENHSTGLVHGARARAKAAEKPDPKPPTGGGSPDGTPPGGGTPGTPVIETYTFTEAKAA	N/A
NC_030934.1	Pseudomonas phage vB_PsyM_KIL1, complete genome	YP_009276031.1	54837	55005	YP_009276029.1	hypothetical protein	MSVSLLVLINHTDKVTSQVVKFSSRTEAVQAKVAIEEDFRKSVWAVRITILEGTA	N/A
NC_030934.1	Pseudomonas phage vB_PsyM_KIL1, complete genome	YP_009276031.1	55001	57803	prokka	AAA domain	MTSLEIAKKYGIDLYTYGKVACPKCESKGMDRSGDNLMVYGTDDVGRHRGAHCWGGCGGFTIPSEEYLEENGVTEEKEYNVVGAEFNDEIHKKMKEVTTTDSKGYRGIRKDTTAAFGVRHEVNTQTGEIAVQYYPCTMESADNDHGFILTGYKKRTLPKTFGGALGETGKECQLFGQFKFIRDRGKYCLIVGGEIDQLSAYQMLADYQKGKGYEAFPVVSPTIGETGCEKQIVGQYEWFNRFERIIVCMDNDAAG	['PFam:AAA_25_PF13481.8', 'Function:AAA domain', 'Evalue:2.5e-07'],[' PFam:Toprim_2_PF13155.8', 'Function:Toprim-like', 'Evalue:5.9e-06'],[' PFam:ATPase_PF06745.15', 'Function:KaiC', 'Evalue:8.3e-05'],[' PFam:Toprim_3_PF13362.8', 'Function:Toprim domain',
NC_030934.1	Pseudomonas phage vB_PsyM_KIL1, complete genome	YP_009276031.1	57805	58375	YP_009276031.1	Ergtoxin family	MRLVFGVGINDADYVVQPNVDGKQVACQYYTRWKDMLRRCYDKVRMAKYPTYSDCTICAEWLVFSNFKSWMELQNWKGNHLDKDLLVAGNKMYSPETCVFVSPLVNTFLLESDSIRGEYPIGVTFSKKASKYSAECKNLGGKRIWIGYYFTPEEASFAYREVKYKLALQLAAIQPDPRVSRALIERYKI	N/A
NC_030934.1	Pseudomonas phage vB_PsyM_KIL1, complete genome	YP_009276031.1	58433	61541	prokka	D-arabinono-1,4-lactone oxidase	MKQITNWKQASIADFEADGLLDTVTKMHVMSYQIREMNGDLSKVFTIRRDHKNYKERVAKFFQYHIDRGIPVVMHNGIGYDVRMVEEILEIDLSGLMVVDTLALSWYLSPDRHQHGLDSFFEDYGIAKPAIAHWEQQEGETLEEFLDTMEHRCSEDVKINTALWEDHMARLVDMYTTAQGLIDNGQEIKDKRGDVEKVINVGGTRISPDEWIPIDDMIGRTVDSAIDSILTFLMFKMDCACLQEKTRWELDVEHV	['PFam:ALO_PF04030.16', 'Function:D-arabinono-1 4-lactone oxidase', 'Evalue:0.023'],[' PFam:DNA_pol_A_PF00476.22', 'Function:DNA polymerase family A', 'Evalue:0.036'],
NC_030934.1	Pseudomonas phage vB_PsyM_KIL1, complete genome	YP_009276041.1	61894	62182	YP_009276033.1	Growth arrest and DNA-damage-inducible proteins-interacting protein 1	MTQRNEPTVGNATAAFDFTGMFSSKKGKTPEQQMNDALAGFTQAQANLETAQAAIASQKADHEAEIEKRQKLLATAEESHSRLERIKGRFVDLLA	['PFam:CR6_interact_PF10147.11', 'Function:Growth arrest and DNA-damage-inducible proteins-interacting protein 1', 'Evalue:0.014'],[' PFam:Acyl-CoA_dh_2_PF08028.13', 'Function:Acyl-CoA dehydrogenase C-terminal domain', 'Evalue:0.017'],[' PFam:Ntox28_PF15
NC_030934.1	Pseudomonas phage vB_PsyM_KIL1, complete genome	YP_009276041.1	62178	62364	YP_009276034.1	hypothetical protein	MNQYRVIKKDFYHMYALGEIIERCSSSEIMGTFIYVNKKGIQQRLMDDQVELVVDTNEEAL	N/A
NC_030934.1	Pseudomonas phage vB_PsyM_KIL1, complete genome	YP_009276041.1	62409	62790	YP_009276035.1	Late expression factor 4 (LEF-4)	MATVSKGVVVKVRTAKKYEHAFKPGTLATSEGEDFGPHHRGLWSLFRNEEGETQYLLPEHYDLVEAADKVSDETLPNKVIYGVLNAEDEIYASTADRDFAREMKAALGGKRKGIRIFQYAAVKEIR	N/A
NC_030934.1	Pseudomonas phage vB_PsyM_KIL1, complete genome	YP_009276041.1	62865	63867	YP_009276036.1	hypothetical protein	MTGFTFVTTTTTQTAGGQKREVDWDGLNGHVIEMAKTQDKARSIPGVISGIIDLGEQNLDDAEQVFVGDAAAEAAAIAEKPATYFKDGFDDKGKPCRLKCWPQKPVQQMAVTIDFPQVMVDKGKYFGNSNPLPLRLLLNREFTLPGDKTKIVASPYNIRETKHDLGGGKTTWAFAKNNGLHKLADACGLLDANGLFTKNRIGELLGKVAQFQFQVFMKPGKTAGTSYFTEVVKLVGMVPEGVPLPEAPEGTLYGV	N/A
NC_030934.1	Pseudomonas phage vB_PsyM_KIL1, complete genome	YP_009276041.1	63863	64265	YP_009276037.1	Hydrogenase/urease nickel incorporation, metallochaperone, hypA	MICRECGAEKPHTDFYESNKSRCKDCVKASVRLRRKENPAVQEYDRKRGNRQNLTDLRKYREANPKKYKAQTWVNNAVRDGRLVKAHNSQLCNSNFAIEGHHDDYDQPKVVRWLCSRCHSLWHTEHGEALNPF	N/A
NC_030934.1	Pseudomonas phage vB_PsyM_KIL1, complete genome	YP_009276041.1	64460	64649	YP_009276039.1	hypothetical protein	MSEIYSFTQQELEKAYDLWFADYEADKESFIDYDDKDFDSANYGKYSADMIIKYLNKITEAQ	N/A
NC_030934.1	Pseudomonas phage vB_PsyM_KIL1, complete genome	YP_009276041.1	64645	64897	YP_009276040.1	Staphylococcal complement inhibitor SCIN	MTQDELFQRYITLELNSLAAKEDVKALTEEAKEAGFDKVDIGLIKASAKIHVADAFEEKSEAARALEAKYKELTGYDQDEPKY	['PFam:CompInhib_SCIN_PF11546.10', 'Function:Staphylococcal complement inhibitor SCIN', 'Evalue:0.0099'],
NC_030934.1	Pseudomonas phage vB_PsyM_KIL1, complete genome	YP_009276041.1	64952	65612	YP_009276041.1	PHP-associated	MSRSKPKLVQGVGTNDADYVVQPMVNGKQVVCPFYNRWYAMIKRCYSEKELKKHPEYRDKYVCSEWLLFSNFKAWMETQDWKGKHLDKDLLVQGNKVYSPETCVFVPAWLNSLLTDSEAKRGDLPLGVSRKSLDSKMVNPHSVPYLSHVNGCTPRYRGAFKTSSEAHKAWQVGKAVAIEAAVTKILEEVPNSIDIVNSLMARVALLKFEADNNIQTQEL	N/A
NC_030934.1	Pseudomonas phage vB_PsyM_KIL1, complete genome	YP_009276041.1	65612	66644	YP_009276042.1	5'-3' exonuclease, N-terminal resolvase-like domain	MTDLLIFDADSIAYKASSASETKTICTQRIEKGVIEHWDNRTAFRAFLKDTPYTEDMYTITDVQEARHSSYGKSLIREMIKGYHNRTGVSKGEIYISGADNFRDSLPLPAEYTVTIGKWAGISTLGGRYKSNRDGNIRPLQLKELRHYMITDLGAVVVNGMEVDDKSSIRAYEGYKNKTRVIQVTSDKDALQCTGWLWNPDKSKKPELITGFGELHKDGKTIKGTGRMFLYYQALYGDKVDGYHACDLWKMEQDR	['PFam:5_3_exonuc_N_PF02739.18', 'Function:5-3 exonuclease N-terminal resolvase-like domain', 'Evalue:0.024'],
NC_030934.1	Pseudomonas phage vB_PsyM_KIL1, complete genome	YP_009276041.1	66630	66747	prokka	Get5 C-terminal domain	MELSRVLELLDLSGEKPNTISTRLKRGWSVREGTYGRN	N/A
NC_030934.1	Pseudomonas phage vB_PsyM_KIL1, complete genome	YP_009276041.1	66733	67279	YP_009276043.1	HNH endonuclease	MEETKIVWGPSTPWKNSVEFFTFLRGSLRRVWSKHPAKLNLVKKVRKQIPNPAGKGKALVWGFECAVCHKDFTIKEGQVDHIVAAGSLTKISDIQGFVERLLYVNENDLRLVCKLCNSTLAYAERTGLSHEDAAIEKQAIIICKRTANEVKSWITKRGGVPARLAKERREQVVKLLKEVEQ	['PFam:HNH_PF01844.25', 'Function:HNH endonuclease', 'Evalue:0.011'],
NC_030934.1	Pseudomonas phage vB_PsyM_KIL1, complete genome	YP_009276041.1	67275	68187	YP_009276044.1	RNase_H superfamily	MSGWKEEAKQYWLDGVSQRKISKLLGVPRTTVGDYIRRMGCVPYESSPAVGPKILFIDIETKPILAQVWRLWDQNVGLNQIEQDWSILSFCAKWKGCEDVVYMDLKDQDDFEDDSTLLDSLWRLLNEADFVVGQNSKRFDVKKINARFILNGMPKPSTFRQIDTMEIAKRQFGFTSNKLAYMTDKLCTVYKKLDHQKFSGHSLWAECLKGNPEAWAEMKEYNIYDVLSLEELYDILSSWDDKLPNFDVYVDGVLD	['PFam:RNase_H_2_PF13482.8', 'Function:RNase_H superfamily', 'Evalue:8e-09'],[' PFam:HTH_23_PF13384.8', 'Function:Homeodomain-like domain', 'Evalue:0.00047'],[' PFam:HTH_28_PF13518.8', 'Function:Helix-turn-helix domain', 'Evalue:0.0083'],[' PFam:HTH_3_PF0
NC_030934.1	Pseudomonas phage vB_PsyM_KIL1, complete genome	YP_009276041.1	68321	68630	YP_009276045.1	hypothetical protein	MSIHRRVNEAYSFQLLNSFKENNTFPDTAQGMVDYLFQDESDYKVYHLKEVYNKSTLVNRLNLLWVYPIWLVASPFLWVFTGSAGVDNHSKLGKFLAKITNV	N/A
NC_030934.1	Pseudomonas phage vB_PsyM_KIL1, complete genome	YP_009276041.1	68642	68855	YP_009276046.1	hypothetical protein	MSQSKKQSMKETLSNTGIGMVGSWLITMVTFHLVSDLTIASTIATIGCTVWSIGRGYCVRRYFNSRGETK	N/A
NC_030934.1	Pseudomonas phage vB_PsyM_KIL1, complete genome	YP_009276041.1	68851	69004	YP_009276047.1	hypothetical protein	MSDKLSLEQAELAFSILALMIEKFPDNPELTVAPLEIVYNATKQSVEEAE	N/A
NC_030934.1	Pseudomonas phage vB_PsyM_KIL1, complete genome	YP_009276074.1	77812	78400	YP_009276064.1	hypothetical protein	MQNKQALIKVAEWLEDGAQHVNIDNGHKIDKFDMEYGVTNNGCGTACCIAGAIVQFEGLIRPVLSGSAVFFDEVDDETNEVVEGVCTLATNHLGIDKDTAAQLFVPWEYFNHNSCSEFSDPDRAAQVVRHYLETGVVDWDMFPASEESSIVSKEPATGWLMRSLPHVLNDLQNAKNEVEFLDKRFKALASKLGIE	N/A
NC_030934.1	Pseudomonas phage vB_PsyM_KIL1, complete genome	YP_009276074.1	78886	79627	YP_009276066.1	ATP-dependent RecD-like DNA helicase SH3 domain	MAFKIGDMVKRTSGSWRGVNEGSINKVTSVWCGGIQLEGYADITFDGDNFALYRRPRCSTPRVEFERGQIIIYKYHDGNTYTGKVQDISAHASGTMLGVIRGGDGTYDAVNISDVLSLEIPLPTARFKVGDRVRLVNDDPQYGKSEVRVGDIGRITAVGGPDSEYDQDDLVIEFDKDDDWLGHIDDIEHVDPQPAPLIIMNKPAVPDISVDEAVDKYQTLRKKIADLQIELKTFEQVMLRHNLKPI	['PFam:SH3_13_PF18335.3', 'Function:ATP-dependent RecD-like DNA helicase SH3 domain', 'Evalue:0.0096'],
NC_030934.1	Pseudomonas phage vB_PsyM_KIL1, complete genome	YP_009276074.1	79638	79992	YP_009276067.1	hypothetical protein	MLLIGSRALIRNNPELESQRKCVDWDFICTLDQFRQWHRHHKGRLQFAVPTQGGKYYHARDKQGVNFEFELAWQHAQVKRIRAAIEPEFCKKLPQAMETRALFIEDDIELGVETNYA	N/A
NC_030934.1	Pseudomonas phage vB_PsyM_KIL1, complete genome	YP_009276074.1	80062	80458	YP_009276068.1	Ig domain in C19orf38 (HIDE1)	MAVKRPFNMTETEFDLYAAKHLVWKAENAKKRGIEFSLTHTGMKNLLGAKRCYYTGIPLTKSTGKEAELQLSDFTIDRIDGSKGYTSGNVVACCYGANQMKSQFEGLGINGLKAVRNVFDKAIKRMQGVEK	['PFam:Ig_C19orf38_PF17737.3', 'Function:Ig domain in C19orf38 (HIDE1)', 'Evalue:0.0025'],
NC_030934.1	Pseudomonas phage vB_PsyM_KIL1, complete genome	YP_009276074.1	80454	80715	YP_009276069.1	hypothetical protein	MNIAELIEWLQTLPQDAKVRTLEHHSGSGYYDQGGNCRMVDFHTQVEHQQWKDKGDESPIEYIDGTHFEFTKDSNGSTLQIGINNK	N/A
NC_030934.1	Pseudomonas phage vB_PsyM_KIL1, complete genome	YP_009276074.1	80711	80927	YP_009276070.1	Uncharacterized protein conserved in archaea (DUF2175)	MNQCPGCDKPMIDGQVFNGLLKCHWDCTESAREFLGQDNADAIIQMRINKRLAMDGIISSHPLFERLGGKL	['PFam:DUF2175_PF09943.11', 'Function:Uncharacterized protein conserved in archaea (DUF2175)', 'Evalue:0.02'],
NC_030934.1	Pseudomonas phage vB_PsyM_KIL1, complete genome	YP_009276074.1	80923	81157	YP_009276071.1	hypothetical protein	MTTADRIKYVESFIRLIARAESYEAAHSNANFTRGLLAAWNIDGTISTLQWKRLYDETEVIMEVKRNMPKVVDEELF	N/A
NC_030934.1	Pseudomonas phage vB_PsyM_KIL1, complete genome	YP_009276074.1	81156	81303	YP_009276072.1	hypothetical protein	MRKMSAEEFGGKGYEYEKAKRQERKADRKTRERRKSGRSVWEAKPADE	N/A
NC_030934.1	Pseudomonas phage vB_PsyM_KIL1, complete genome	YP_009276074.1	81385	81580	YP_009276073.1	HNH/ENDO VII superfamily nuclease with conserved GHE residues	MINYEQKEDYIKFKWKRKELGRIYNEDNSWHYRPTGCQGQIRSEEFSTLTALKHHLEYGETYSV	['PFam:GH-E_PF14410.8', 'Function:HNH/ENDO VII superfamily nuclease with conserved GHE residues', 'Evalue:0.045'],[' PFam:GH-E_PF14410.8', 'Function:HNH/ENDO VII superfamily nuclease with conserved GHE residues', 'Evalue:0.045'],
NC_030934.1	Pseudomonas phage vB_PsyM_KIL1, complete genome	YP_009276074.1	81624	82050	YP_009276074.1	hypothetical protein	MYDSGFRNFDMTRLSKHPFYPMWNTMIQRCTNPRYKDFNNYGAIGITCCEEWLPPKESGFLNFLRDMVDPFLLSGEDYFDPYFKHSKSLDRRFGPAGYNPENCRWVSHEVQTLNRRFGRLGRFGRLGRTYPQGVKWTNKKR	N/A
NC_030934.1	Pseudomonas phage vB_PsyM_KIL1, complete genome	YP_009276074.1	82767	84024	YP_009276075.1	Bacterial oxidoreductases, C-terminal	MKTPAQEAGIEVGSKVIMRTGDWDGVHGFKRGCAVTLIRDDNTDQPLFQNHSMCQSLWIPLRDVELLIGESWEVPQSPSQKMGLIVGVTKVRLTGIDTSYRAGKVYVLEEDDNSDFPFFRELGNKHSRECFSLSRLEIVSEVPPEIGTTVFQAPPNVFLNGRSVGGMSVIQQQALSCFTTMLRRAQLVAAGNEPGDELFYTGYGICDNIGRCKPNDADTEQLSMIKDNLIRRVPSYSGNYNYPVSCPENPNNADA	['PFam:OxRdtase_C_PF19858.1', 'Function:Bacterial oxidoreductases C-terminal', 'Evalue:0.026'],[' PFam:Peptidase_M75_PF09375.12', 'Function:Imelysin', 'Evalue:0.042'],[' PFam:OxRdtase_C_PF19858.1', 'Function:Bacterial oxidoreductases C-terminal', 'Evalu
NC_030934.1	Pseudomonas phage vB_PsyM_KIL1, complete genome	YP_009276074.1	84095	84242	YP_009276076.1	hypothetical protein	MFWKVYRKGSGAMVDKIWFTPQTTAEEVYECLEDEYDFCILITPYSED	N/A
NC_030934.1	Pseudomonas phage vB_PsyM_KIL1, complete genome	YP_009276074.1	84246	84477	YP_009276077.1	Family of unknown function (DUF5966)	MNEIKVMRRLAIGVNDFLVAVGLIAVVLFTFVTVTTLGLLVGLVYGLAAFLLWGVASGFWCVLSGIHNELKKLNEK	N/A
NC_030934.1	Pseudomonas phage vB_PsyM_KIL1, complete genome	YP_009276074.1	84541	84853	YP_009276078.1	WYL_2, Sm-like SH3 beta-barrel fold	MATVDNNVVATDAVSKAIAQMIKANGAKFFGVTFVKKNGEERTLNGHMRKVEGHGGHNNASHYEKYVTIVLNEKDENGKEQWRNVNLETIVSLKIGGRSITFK	['PFam:WYL_2_PF10902.10', 'Function:WYL_2 Sm-like SH3 beta-barrel fold', 'Evalue:0.021'],[' PFam:WYL_2_PF10902.10', 'Function:WYL_2 Sm-like SH3 beta-barrel fold', 'Evalue:0.021'],
NC_030934.1	Pseudomonas phage vB_PsyM_KIL1, complete genome	YP_009276074.1	84800	85082	prokka	hypothetical protein	MKQSYHSKLEADLSLSSKSSWAKLRIDFALEYGSYANMLTRCYNKNHEYRDCYGGKGITVCKDWLPRGKVGFIQFLSDMEKARRLHPRAKRLV	N/A
NC_030934.1	Pseudomonas phage vB_PsyM_KIL1, complete genome	prokka_annotated: starts with AA "MKQSYHSKLE"	81385	81580	YP_009276073.1	HNH/ENDO VII superfamily nuclease with conserved GHE residues	MINYEQKEDYIKFKWKRKELGRIYNEDNSWHYRPTGCQGQIRSEEFSTLTALKHHLEYGETYSV	['PFam:GH-E_PF14410.8', 'Function:HNH/ENDO VII superfamily nuclease with conserved GHE residues', 'Evalue:0.045'],[' PFam:GH-E_PF14410.8', 'Function:HNH/ENDO VII superfamily nuclease with conserved GHE residues', 'Evalue:0.045'],
NC_030934.1	Pseudomonas phage vB_PsyM_KIL1, complete genome	prokka_annotated: starts with AA "MKQSYHSKLE"	81624	82050	YP_009276074.1	hypothetical protein	MYDSGFRNFDMTRLSKHPFYPMWNTMIQRCTNPRYKDFNNYGAIGITCCEEWLPPKESGFLNFLRDMVDPFLLSGEDYFDPYFKHSKSLDRRFGPAGYNPENCRWVSHEVQTLNRRFGRLGRFGRLGRTYPQGVKWTNKKR	N/A
NC_030934.1	Pseudomonas phage vB_PsyM_KIL1, complete genome	prokka_annotated: starts with AA "MKQSYHSKLE"	82767	84024	YP_009276075.1	Bacterial oxidoreductases, C-terminal	MKTPAQEAGIEVGSKVIMRTGDWDGVHGFKRGCAVTLIRDDNTDQPLFQNHSMCQSLWIPLRDVELLIGESWEVPQSPSQKMGLIVGVTKVRLTGIDTSYRAGKVYVLEEDDNSDFPFFRELGNKHSRECFSLSRLEIVSEVPPEIGTTVFQAPPNVFLNGRSVGGMSVIQQQALSCFTTMLRRAQLVAAGNEPGDELFYTGYGICDNIGRCKPNDADTEQLSMIKDNLIRRVPSYSGNYNYPVSCPENPNNADA	['PFam:OxRdtase_C_PF19858.1', 'Function:Bacterial oxidoreductases C-terminal', 'Evalue:0.026'],[' PFam:Peptidase_M75_PF09375.12', 'Function:Imelysin', 'Evalue:0.042'],[' PFam:OxRdtase_C_PF19858.1', 'Function:Bacterial oxidoreductases C-terminal', 'Evalu
NC_030934.1	Pseudomonas phage vB_PsyM_KIL1, complete genome	prokka_annotated: starts with AA "MKQSYHSKLE"	84095	84242	YP_009276076.1	hypothetical protein	MFWKVYRKGSGAMVDKIWFTPQTTAEEVYECLEDEYDFCILITPYSED	N/A
NC_030934.1	Pseudomonas phage vB_PsyM_KIL1, complete genome	prokka_annotated: starts with AA "MKQSYHSKLE"	84246	84477	YP_009276077.1	Family of unknown function (DUF5966)	MNEIKVMRRLAIGVNDFLVAVGLIAVVLFTFVTVTTLGLLVGLVYGLAAFLLWGVASGFWCVLSGIHNELKKLNEK	N/A
NC_030934.1	Pseudomonas phage vB_PsyM_KIL1, complete genome	prokka_annotated: starts with AA "MKQSYHSKLE"	84541	84853	YP_009276078.1	WYL_2, Sm-like SH3 beta-barrel fold	MATVDNNVVATDAVSKAIAQMIKANGAKFFGVTFVKKNGEERTLNGHMRKVEGHGGHNNASHYEKYVTIVLNEKDENGKEQWRNVNLETIVSLKIGGRSITFK	['PFam:WYL_2_PF10902.10', 'Function:WYL_2 Sm-like SH3 beta-barrel fold', 'Evalue:0.021'],[' PFam:WYL_2_PF10902.10', 'Function:WYL_2 Sm-like SH3 beta-barrel fold', 'Evalue:0.021'],
NC_030934.1	Pseudomonas phage vB_PsyM_KIL1, complete genome	prokka_annotated: starts with AA "MKQSYHSKLE"	84800	85082	prokka	hypothetical protein	MKQSYHSKLEADLSLSSKSSWAKLRIDFALEYGSYANMLTRCYNKNHEYRDCYGGKGITVCKDWLPRGKVGFIQFLSDMEKARRLHPRAKRLV	N/A
NC_030934.1	Pseudomonas phage vB_PsyM_KIL1, complete genome	prokka_annotated: starts with AA "MKQSYHSKLE"	85344	85551	YP_009276080.1	Family of unknown function (DUF6501)	MKIKIFGDVKQGCDYLTSGEVYDVLEGDENDSHVYVLDNDGDKILVITEKSEYYCSHLGPNAKAVFVD	['PFam:DUF6501_PF20111.1', 'Function:Family of unknown function (DUF6501)', 'Evalue:0.05'],
NC_030934.1	Pseudomonas phage vB_PsyM_KIL1, complete genome	prokka_annotated: starts with AA "MKQSYHSKLE"	85689	85830	YP_009276081.1	hypothetical protein	MRTLKAVEFVKPYEYEAAKKQARKQEIGRRSGRRGTSAWGLWAEAE	N/A
NC_030934.1	Pseudomonas phage vB_PsyM_KIL1, complete genome	prokka_annotated: starts with AA "MKQSYHSKLE"	86036	86420	YP_009276083.1	hypothetical protein	MAGIRRSPNPAPARAKPKAVVPLHRRILGRGATEVDTIDDLRVELERAYELDQIEYDTYLDCHEALDVREAKARLELDKATGRYVKPNKVVDIKVKREVVKPWKPWQTKLFMVFCVLIFMKFLAMTP	N/A
NC_030934.1	Pseudomonas phage vB_PsyM_KIL1, complete genome	prokka_annotated: starts with AA "MKQSYHSKLE"	86493	86754	YP_009276084.1	hypothetical protein	MAQVIVTKHFGPTNTKGSRIQVKSWLKTSYVSWDYSFTLEQNHAKAVEEVLHEMNKERSSFDCAAAWTVVGSGSMPDGSGYGFVVE	N/A
NC_030934.1	Pseudomonas phage vB_PsyM_KIL1, complete genome	prokka_annotated: starts with AA "MKQSYHSKLE"	87135	87267	YP_009276086.1	hypothetical protein	MLQIMFQFLDCLLGFPTGFDVIADSLEQWMQARDFVKTLKIIS	N/A
NC_030934.1	Pseudomonas phage vB_PsyM_KIL1, complete genome	prokka_annotated: starts with AA "MKQSYHSKLE"	87321	87744	YP_009276087.1	MltD lipid attachment motif	MAITITSLTHPTMIAKIRKGMYYAHKGQGHMMNGHGTRVYIENAKGHNVMRLDWVGGRQGYIVYGQESRDITAIVKRALHRDVQRAMHNVTSFERCFGKPAGSPRLIRIAALAALSAGLTGCQSSGVVTAVCSLVGGLIV	['PFam:MLTD_N_PF06474.14', 'Function:MltD lipid attachment motif', 'Evalue:0.014'],[' PFam:MLTD_N_PF06474.14', 'Function:MltD lipid attachment motif', 'Evalue:0.014'],
NC_030934.1	Pseudomonas phage vB_PsyM_KIL1, complete genome	prokka_annotated: starts with AA "MKQSYHSKLE"	87736	87988	YP_009276088.1	hypothetical protein	MYDDWTLCFNGSSGCTCFGNCSLMIEGLMLIQITLIREKKRVEVSRQNKVFTSGHVYDMTHFRQIEKRFKAWDSLGWPYIVKE	N/A
NC_030934.1	Pseudomonas phage vB_PsyM_KIL1, complete genome	prokka_annotated: starts with AA "MKQSYHSKLE"	87991	88159	YP_009276089.1	R3H-associated N-terminal domain	MENNRYESVWDALIENKEEAEEMLEVLEKSSAQYHDGNHVSTEELKANLKARFGV	['PFam:R3H-assoc_PF13902.8', 'Function:R3H-associated N-terminal domain', 'Evalue:0.028'],[' PFam:R3H-assoc_PF13902.8', 'Function:R3H-associated N-terminal domain', 'Evalue:0.028'],
NC_030934.1	Pseudomonas phage vB_PsyM_KIL1, complete genome	prokka_annotated: starts with AA "MKQSYHSKLE"	88242	88524	prokka	hypothetical protein	MQGGVIGPCDVHVRGLDRFVDSGLWGVCSRIDDVLTARSVYSGANGEDSCKDHESPLCGLGCCLLPYGCHSTGTTNGVNHDLKNLREVFHVAF	N/A
KU130128.1	Pseudomonas phage vB_PsyM_KIL3, complete genome	AMR57573.1	91	613	AMR57573.1	hypothetical protein	MKYGYNSGGGWQVSKDRKPTKEYSRWATMMSRCYNPSNQAYAQYSGKGKFVCKQWHDFQAFAQWYSENSIDDWPMDKDCDGGSVYSPDTVVFVPEQVNQLLKCYTIPMCGVKKATNTWYVQTKDVDNRQHVMGKFTSPEAANDYYQGYIRLKMAALVDKYAIPAATAARLLSL	N/A
KU130128.1	Pseudomonas phage vB_PsyM_KIL3, complete genome	AMR57573.1	846	1047	AMR57574.1	hypothetical protein	MYVVIELGEECVAGDVGDFILLPIPDHVRHTSNNEPTFLQWINTLNKMKLTFHGLDNQGSAVFRIS	N/A
KU130128.1	Pseudomonas phage vB_PsyM_KIL3, complete genome	AMR57573.1	1123	1432	AMR57575.1	Protein of unknown function (DUF1997)	MSRELRLFGTWAHLYNDVEIFLRRTNTGHFRERVFEWHDQSDRIKWVVAPCYDTEWRMQIAGMQFSHVTIHTSFAIEVRSEEEYNNVQDNIRYAQSRLRYYS	N/A
KU130128.1	Pseudomonas phage vB_PsyM_KIL3, complete genome	AMR57573.1	1436	1622	AMR57576.1	hypothetical protein	MIGIRKIVPYSPPWKAESTHSIEFITEEFVDRMGNKATVCTAHYKDKKNKDRECTAWVRWE	N/A
KU130128.1	Pseudomonas phage vB_PsyM_KIL3, complete genome	AMR57573.1	1623	1830	AMR57577.1	TgpA N-terminal domain	MKILFEASVSVLKEFLAGAITCLVVILAVGLLVSSLLYSAWLFFSLFFLIIFGVAVAVKMEEIKQWRK	N/A
KU130128.1	Pseudomonas phage vB_PsyM_KIL3, complete genome	AMR57573.1	2147	2282	AMR57579.1	Transketolase 1	MGKMGKNTEGGWGWWVAAYKNAHPEEVLDYKVLMQKYIKGEKPE	N/A
KU130128.1	Pseudomonas phage vB_PsyM_KIL3, complete genome	AMR57573.1	2281	2560	AMR57580.1	hypothetical protein	MEKVTSYERAYSLMESIWENFSEEDREWFLSTSTISMHNDLGMHLRNHAGMWAEKWEPYLVNGVDHSQDHPDAISGRVLKTFQQNKLLNRSL	N/A
KU130128.1	Pseudomonas phage vB_PsyM_KIL3, complete genome	AMR57573.1	2645	2849	AMR57581.1	hypothetical protein	MKNDQVKEWIADAIAYMYDIGLFTQAEWKDCVDLAESLHNSGRWQDEINPSFSAKDAVDEELTYWGE	N/A
KU130128.1	Pseudomonas phage vB_PsyM_KIL3, complete genome	AMR57573.1	2845	3034	AMR57582.1	hypothetical protein	MSDYWKVVDVINSCKTTRQNNVAHKMVQLYERKYPVSRGLAQELYDLCDENLTDICSRGRVV	N/A
KU130128.1	Pseudomonas phage vB_PsyM_KIL3, complete genome	AMR57573.1	3008	3212	prokka	hypothetical protein	MKIPEVCPTCGAEEPLPWFEAPMNEEIRAYARAYITPVKTFSLTLWDELESWNLTGGLTNERLLESG	N/A
KU130128.1	Pseudomonas phage vB_PsyM_KIL3, complete genome	AMR57573.1	3198	3384	AMR57583.1	Family of unknown function (DUF6389)	MKSLDDKHLEQLKRLLAETQDLVLESIHVEFDASGRMHVAARENGVVRQIEIKGTLKDENT	N/A
KU130128.1	Pseudomonas phage vB_PsyM_KIL3, complete genome	AMR57573.1	3380	3716	AMR57584.1	hypothetical protein	MFNDYPCRPGGMVADYSLAFPMKQKCINFYVVALPMVLSEELAFNQILSNIPVGVPYGIRTRIWSVWFPEFMYSESMVSYSVYNELGESVEMMFTLAEFDINTVPWEEVVA	N/A
KU130128.1	Pseudomonas phage vB_PsyM_KIL3, complete genome	AMR57573.1	88864	89032	AMR57729.1	R3H-associated N-terminal domain	MENNRYESVWDALIENKEEAEEMLEVLEKSSAQYHDGNHVSTEELKANLKARFGV	['PFam:R3H-assoc_PF13902.8', 'Function:R3H-associated N-terminal domain', 'Evalue:0.028'],[' PFam:R3H-assoc_PF13902.8', 'Function:R3H-associated N-terminal domain', 'Evalue:0.028'],[' PFam:R3H-assoc_PF13902.8', 'Function:R3H-associated N-terminal domain',
KU130128.1	Pseudomonas phage vB_PsyM_KIL3, complete genome	AMR57573.1	89115	89397	prokka	hypothetical protein	MQGGVIGPCDVHVRGLDRFVDSGLWGVCSRINDVLTARSVYSGANGEDSCKDHESPLCGLGCCLLPYGCHSTGTTNGVNHDLKNLREVFHVAF	N/A
KU130128.1	Pseudomonas phage vB_PsyM_KIL3, complete genome	AMR57573.1	89692	89881	AMR57731.1	Initiation factor eIF2 gamma, C terminal	MTTSIVTAKNIKPNDTILLEDGESYKVAQVILCRNDSVIISLDGHSPCVYFKDETIAVIACK	['PFam:eIF2_C_PF09173.13', 'Function:Initiation factor eIF2 gamma C terminal', 'Evalue:0.0096'],[' PFam:DUF1344_PF07076.13', 'Function:Protein of unknown function (DUF1344)', 'Evalue:0.037'],[' PFam:eIF2_C_PF09173.13', 'Function:Initiation factor eIF2 ga
KU130128.1	Pseudomonas phage vB_PsyM_KIL3, complete genome	AMR57573.1	90229	90430	AMR57732.1	hypothetical protein	MSFKFVTTTETLTPPHYPEFEHQPSRTVKRRSQDIGFRGVAQHRDAQRVKACGCKIDTFCEICSYE	N/A
KU130128.1	Pseudomonas phage vB_PsyM_KIL3, complete genome	AMR57573.1	91176	91749	prokka	protein of unknown function (DUF5625)	MLKRCYSGSGASYHKAHPTYKGCSVSEEWLTFSVFREWMLEQDWHDKCLDKDLLLLGNKVYSPSTCCFISQRVNKFLSGEKTSGSGLPVGVSVDTKTGKYRAQIRNLEGVQTFLGLYTSVEQANRAYLTSKHHIACELSLSEDNPLVKHSLAHRYTPIGHAYACTSHDSVWLYTYTIDNTNTSRLHHQRC	N/A
KU130128.1	Pseudomonas phage vB_PsyM_KIL3, complete genome	AMR57590.1	2147	2282	AMR57579.1	Transketolase 1	MGKMGKNTEGGWGWWVAAYKNAHPEEVLDYKVLMQKYIKGEKPE	N/A
KU130128.1	Pseudomonas phage vB_PsyM_KIL3, complete genome	AMR57590.1	2281	2560	AMR57580.1	hypothetical protein	MEKVTSYERAYSLMESIWENFSEEDREWFLSTSTISMHNDLGMHLRNHAGMWAEKWEPYLVNGVDHSQDHPDAISGRVLKTFQQNKLLNRSL	N/A
KU130128.1	Pseudomonas phage vB_PsyM_KIL3, complete genome	AMR57590.1	2645	2849	AMR57581.1	hypothetical protein	MKNDQVKEWIADAIAYMYDIGLFTQAEWKDCVDLAESLHNSGRWQDEINPSFSAKDAVDEELTYWGE	N/A
KU130128.1	Pseudomonas phage vB_PsyM_KIL3, complete genome	AMR57590.1	2845	3034	AMR57582.1	hypothetical protein	MSDYWKVVDVINSCKTTRQNNVAHKMVQLYERKYPVSRGLAQELYDLCDENLTDICSRGRVV	N/A
KU130128.1	Pseudomonas phage vB_PsyM_KIL3, complete genome	AMR57590.1	3008	3212	prokka	hypothetical protein	MKIPEVCPTCGAEEPLPWFEAPMNEEIRAYARAYITPVKTFSLTLWDELESWNLTGGLTNERLLESG	N/A
KU130128.1	Pseudomonas phage vB_PsyM_KIL3, complete genome	AMR57590.1	3198	3384	AMR57583.1	Family of unknown function (DUF6389)	MKSLDDKHLEQLKRLLAETQDLVLESIHVEFDASGRMHVAARENGVVRQIEIKGTLKDENT	N/A
KU130128.1	Pseudomonas phage vB_PsyM_KIL3, complete genome	AMR57590.1	3380	3716	AMR57584.1	hypothetical protein	MFNDYPCRPGGMVADYSLAFPMKQKCINFYVVALPMVLSEELAFNQILSNIPVGVPYGIRTRIWSVWFPEFMYSESMVSYSVYNELGESVEMMFTLAEFDINTVPWEEVVA	N/A
KU130128.1	Pseudomonas phage vB_PsyM_KIL3, complete genome	AMR57590.1	3825	4164	AMR57585.1	hypothetical protein	MTQRVMVYIIAWVGVLDNAGAGPYLRDEWIDITERGSADLVPYKAAVAQEPPGNHKAVVTQYHVYYADGGHGRLKQREYLIEEAKLWPSVPTTNPAALLPMPEFIPAAQSTE	N/A
KU130128.1	Pseudomonas phage vB_PsyM_KIL3, complete genome	AMR57590.1	4304	4403	prokka	hypothetical protein	MGKRKLSEFRMDADYRTQNKHTLCGRKTEKPV	N/A
KU130128.1	Pseudomonas phage vB_PsyM_KIL3, complete genome	AMR57590.1	4395	4635	AMR57587.1	Groucho/TLE N-terminal Q-rich domain	MFEALIEAEQSEEYAKRLEHICEQFVQGVNLLDHDDKLYMLDKVEEARWVTGATYNRGVHILLDMVQYAVEQSYRSPNG	['PFam:TLE_N_PF03920.17', 'Function:Groucho/TLE N-terminal Q-rich domain', 'Evalue:0.007'],
KU130128.1	Pseudomonas phage vB_PsyM_KIL3, complete genome	AMR57590.1	4634	4811	AMR57588.1	hypothetical protein	MVSQVYVVTSVELGWDCIVGIFDADEFSREDLQERFPSKQGYVVHWDTTIHKDLGDFD	N/A
KU130128.1	Pseudomonas phage vB_PsyM_KIL3, complete genome	AMR57590.1	4812	5034	AMR57589.1	hypothetical protein	MAKMIVDTDARAVPEVVSGTLLYWKEDPSYVVMSTGIVMGDEFPGVALDSGLYGEQWIIDEYSVFQGKVTLEQ	N/A
KU130128.1	Pseudomonas phage vB_PsyM_KIL3, complete genome	AMR57590.1	5342	5969	AMR57590.1	hypothetical protein	MIRQNSRKLIYGVGINDADYITQPKNRDDRCPIFDRWHSMLRRCYSVSSLKANPTYEMVVVCQDWLVFSNFKKWMEPQEWSGLVLDKDILGDGNIYSQKTCRFVPSDVNSFFSENVHLPIPGTRLKFEDGREKPYIAQAMVYGKKKYLGVFTDRLKAHKAWQSAKISEVERIIFEYPSLDKDVVKVLANCHLKISKELSEGSITRSLK	N/A
KU130128.1	Pseudomonas phage vB_PsyM_KIL3, complete genome	AMR57590.1	6016	6466	prokka	DeoR-like helix-turn-helix domain	MTVEKDFEILDTSVMTVEKDFEILDTSVVQVRSVLNFMYALGYNLDTEGRPGRFVTEQKVFQGNRYLSFSTACKMHNLKLDDWSIDENSIAWPSCTPVKEGFSVLGVKLAEASKLVKRVKLSVSKHGQVMTLDPMIRPLNKTVEGLLGL	['PFam:HTH_DeoR_PF08220.14', 'Function:DeoR-like helix-turn-helix domain', 'Evalue:0.041'],[' PFam:HTH_DeoR_PF08220.14', 'Function:DeoR-like helix-turn-helix domain', 'Evalue:0.041'],
KU130128.1	Pseudomonas phage vB_PsyM_KIL3, complete genome	AMR57590.1	6476	7028	AMR57592.1	HNH endonuclease	MESSYPPFEVLKECLALRGSTLYWKERPLSHFKNARGMNIFNGRYSKSEAGTLLGPKNLYRIIWITHCGVRYQVLAHVASWAIFHGNYPDGFIDHKDGNGLNNDPENLILATHSENMHNKRMYKTNSSGCVGVRWYSRYSKWVATGTHNKEKKTIGYFSEFSDAVAARKECEAGKGFSQRHGK	['PFam:HNH_3_PF13392.8', 'Function:HNH endonuclease', 'Evalue:2.8e-13'],[' PFam:DUF2778_PF10908.10', 'Function:Protein of unknown function (DUF2778)', 'Evalue:0.026'],[' PFam:AP2_PF00847.22', 'Function:AP2 domain', 'Evalue:0.039'],[' PFam:HNH_3_PF13392.8'
KU130128.1	Pseudomonas phage vB_PsyM_KIL3, complete genome	AMR57590.1	7002	8223	AMR57593.1	ATP dependent DNA ligase domain	MIKTLWGLNKNGGFKVWTIKVKDGLNGDAYLVINHGKEGGKQTEKTDYFGAGKQGRNAFEQAVFEAKARIKKQEDKNYRESKDDLQEIDILAMLAADYRKQGHRIEYPCYGSIKYDGVRALAKKRNGVVTIESRTSQAYDLPNLQAILTIHMQDGDIWDGEIYKHGYELQDIVSAVKRTDTQKEIDKALRKLEKYVSGLTDLSDAPEYAKLNAELEEAVRIHELRPQLEFHIFDVVSDKTFEERVKDLDELCAIT	['PFam:DNA_ligase_A_M_PF01068.23', 'Function:ATP dependent DNA ligase domain', 'Evalue:3.5e-14'],[' PFam:DNA_ligase_A_M_PF01068.23', 'Function:ATP dependent DNA ligase domain', 'Evalue:3.5e-14'],
KU130128.1	Pseudomonas phage vB_PsyM_KIL3, complete genome	AMR57590.1	8219	8456	AMR57594.1	Inositol phosphate phosphatase IpgD	MSVTIVSVYLKTESGDGYLFTYDRVESVDEFVELVEKDLGDELAYVYSIDLNAMYTRTETYEYEDALQKRINEMADDE	N/A
KU130128.1	Pseudomonas phage vB_PsyM_KIL3, complete genome	AMR57590.1	8452	8650	AMR57595.1	hypothetical protein	MSLFRSDVWVGRRFQCGETGVIVTLTEDMVRPRAFIGVGNGAIDLGDGYCSRRVGDVKELKEGDE	N/A
KU130128.1	Pseudomonas phage vB_PsyM_KIL3, complete genome	AMR57590.1	8646	9153	AMR57596.1	Cytidine and deoxycytidylate deaminase zinc-binding region	MGVKNRYDQMHMATAEAYANESHCPRTHVGCALVLASGIVSGGFNGHASGGPNQWEFSPDGNPEVVHAELNSLGKCLEQGLSTKGATMYVTLSPCLECSKLLVRAGVKRVVYRDKYRKVDGINYLLKYNVVVERLAFSDWGSIPYLARWEGVDERGRHLERVVQEDKV	['PFam:dCMP_cyt_deam_1_PF00383.25', 'Function:Cytidine and deoxycytidylate deaminase zinc-binding region', 'Evalue:2.2e-23'],[' PFam:MafB19-deam_PF14437.8', 'Function:MafB19-like deaminase', 'Evalue:2.5e-13'],[' PFam:APOBEC_N_PF08210.13', 'Function:APOBEC
KU130128.1	Pseudomonas phage vB_PsyM_KIL3, complete genome	AMR57590.1	9142	9733	AMR57597.1	hypothetical protein	MKKAKLICGVGINDADYPVTSRADGKYWKCPFYSVWKSMIERGYSAYTKDRQPTYKDKYVCNEWLVFSNFKAWMETQDWEGKQLDKDLLVPGNKVYSPKTCVFVSPLVNTFLTESTASRGEWPIGVWLHTQCGKFQAKCSNPFTKKSEHLGLFENPHDANKAWLARKLELAFRLAEMQTDAKIARLLIKRYSEYGS	N/A
KU130128.1	Pseudomonas phage vB_PsyM_KIL3, complete genome	AMR57597.1	5342	5969	AMR57590.1	hypothetical protein	MIRQNSRKLIYGVGINDADYITQPKNRDDRCPIFDRWHSMLRRCYSVSSLKANPTYEMVVVCQDWLVFSNFKKWMEPQEWSGLVLDKDILGDGNIYSQKTCRFVPSDVNSFFSENVHLPIPGTRLKFEDGREKPYIAQAMVYGKKKYLGVFTDRLKAHKAWQSAKISEVERIIFEYPSLDKDVVKVLANCHLKISKELSEGSITRSLK	N/A
KU130128.1	Pseudomonas phage vB_PsyM_KIL3, complete genome	AMR57597.1	6016	6466	prokka	DeoR-like helix-turn-helix domain	MTVEKDFEILDTSVMTVEKDFEILDTSVVQVRSVLNFMYALGYNLDTEGRPGRFVTEQKVFQGNRYLSFSTACKMHNLKLDDWSIDENSIAWPSCTPVKEGFSVLGVKLAEASKLVKRVKLSVSKHGQVMTLDPMIRPLNKTVEGLLGL	['PFam:HTH_DeoR_PF08220.14', 'Function:DeoR-like helix-turn-helix domain', 'Evalue:0.041'],[' PFam:HTH_DeoR_PF08220.14', 'Function:DeoR-like helix-turn-helix domain', 'Evalue:0.041'],
KU130128.1	Pseudomonas phage vB_PsyM_KIL3, complete genome	AMR57597.1	6476	7028	AMR57592.1	HNH endonuclease	MESSYPPFEVLKECLALRGSTLYWKERPLSHFKNARGMNIFNGRYSKSEAGTLLGPKNLYRIIWITHCGVRYQVLAHVASWAIFHGNYPDGFIDHKDGNGLNNDPENLILATHSENMHNKRMYKTNSSGCVGVRWYSRYSKWVATGTHNKEKKTIGYFSEFSDAVAARKECEAGKGFSQRHGK	['PFam:HNH_3_PF13392.8', 'Function:HNH endonuclease', 'Evalue:2.8e-13'],[' PFam:DUF2778_PF10908.10', 'Function:Protein of unknown function (DUF2778)', 'Evalue:0.026'],[' PFam:AP2_PF00847.22', 'Function:AP2 domain', 'Evalue:0.039'],[' PFam:HNH_3_PF13392.8'
KU130128.1	Pseudomonas phage vB_PsyM_KIL3, complete genome	AMR57597.1	7002	8223	AMR57593.1	ATP dependent DNA ligase domain	MIKTLWGLNKNGGFKVWTIKVKDGLNGDAYLVINHGKEGGKQTEKTDYFGAGKQGRNAFEQAVFEAKARIKKQEDKNYRESKDDLQEIDILAMLAADYRKQGHRIEYPCYGSIKYDGVRALAKKRNGVVTIESRTSQAYDLPNLQAILTIHMQDGDIWDGEIYKHGYELQDIVSAVKRTDTQKEIDKALRKLEKYVSGLTDLSDAPEYAKLNAELEEAVRIHELRPQLEFHIFDVVSDKTFEERVKDLDELCAIT	['PFam:DNA_ligase_A_M_PF01068.23', 'Function:ATP dependent DNA ligase domain', 'Evalue:3.5e-14'],[' PFam:DNA_ligase_A_M_PF01068.23', 'Function:ATP dependent DNA ligase domain', 'Evalue:3.5e-14'],
KU130128.1	Pseudomonas phage vB_PsyM_KIL3, complete genome	AMR57597.1	8219	8456	AMR57594.1	Inositol phosphate phosphatase IpgD	MSVTIVSVYLKTESGDGYLFTYDRVESVDEFVELVEKDLGDELAYVYSIDLNAMYTRTETYEYEDALQKRINEMADDE	N/A
KU130128.1	Pseudomonas phage vB_PsyM_KIL3, complete genome	AMR57597.1	8452	8650	AMR57595.1	hypothetical protein	MSLFRSDVWVGRRFQCGETGVIVTLTEDMVRPRAFIGVGNGAIDLGDGYCSRRVGDVKELKEGDE	N/A
KU130128.1	Pseudomonas phage vB_PsyM_KIL3, complete genome	AMR57597.1	8646	9153	AMR57596.1	Cytidine and deoxycytidylate deaminase zinc-binding region	MGVKNRYDQMHMATAEAYANESHCPRTHVGCALVLASGIVSGGFNGHASGGPNQWEFSPDGNPEVVHAELNSLGKCLEQGLSTKGATMYVTLSPCLECSKLLVRAGVKRVVYRDKYRKVDGINYLLKYNVVVERLAFSDWGSIPYLARWEGVDERGRHLERVVQEDKV	['PFam:dCMP_cyt_deam_1_PF00383.25', 'Function:Cytidine and deoxycytidylate deaminase zinc-binding region', 'Evalue:2.2e-23'],[' PFam:MafB19-deam_PF14437.8', 'Function:MafB19-like deaminase', 'Evalue:2.5e-13'],[' PFam:APOBEC_N_PF08210.13', 'Function:APOBEC
KU130128.1	Pseudomonas phage vB_PsyM_KIL3, complete genome	AMR57597.1	9142	9733	AMR57597.1	hypothetical protein	MKKAKLICGVGINDADYPVTSRADGKYWKCPFYSVWKSMIERGYSAYTKDRQPTYKDKYVCNEWLVFSNFKAWMETQDWEGKQLDKDLLVPGNKVYSPKTCVFVSPLVNTFLTESTASRGEWPIGVWLHTQCGKFQAKCSNPFTKKSEHLGLFENPHDANKAWLARKLELAFRLAEMQTDAKIARLLIKRYSEYGS	N/A
KU130128.1	Pseudomonas phage vB_PsyM_KIL3, complete genome	AMR57597.1	9719	10046	AMR57598.1	Double zinc ribbon domain	MKASNLVKKLNSLIEENGDCDVVFSNIEDGVYPFLQEIYWADDVFFLTSDEQDKDDYEEPPWGFIQDNGLCGYCDWPKTEYLGKRRCNRCGSPWDSRLAVFVESYEKS	['PFam:DZR_2_PF18912.2', 'Function:Double zinc ribbon domain', 'Evalue:0.0016'],
KU130128.1	Pseudomonas phage vB_PsyM_KIL3, complete genome	AMR57597.1	10057	10399	AMR57599.1	hypothetical protein	MKTRIRCTETTVDDVVTKTYRAEVFCWWYNMSTYLWAPAIQMLNEVDLEVFWADEEQLKEFFGGHEPKTEERAKALIDRLWLRVGEQRKYTADWKDKKRQERSSKKTTFNPYP	N/A
KU130128.1	Pseudomonas phage vB_PsyM_KIL3, complete genome	AMR57597.1	10361	10871	prokka	AP2 domain	MKTASLPLGWQQGRQGGSLAVKDLTGQVFTHLTVLGDSGLRNKSREVLWSCECVCGKILNLRTGTLKIGDNRLFKAYPLRWATASTQQQNKPASERNFNGYPVICLTSNRYVARIRHNGKRLYLGCFKTAEEAHAVYDAKGRELFGEEWVSYEEDKNDEDKDQMHRDHS	['PFam:AP2_PF00847.22', 'Function:AP2 domain', 'Evalue:0.036'],
KU130128.1	Pseudomonas phage vB_PsyM_KIL3, complete genome	AMR57597.1	10818	11085	AMR57601.1	hypothetical protein	MSKQKITVVDYAEFSRWDFIPPATFYIKNALGDYIFIHTAKRATAQEWVDEEYGKGRYSVNASRLQKGKPLGEDSKPAFGVATRQTRR	N/A
KU130128.1	Pseudomonas phage vB_PsyM_KIL3, complete genome	AMR57597.1	11149	11932	AMR57602.1	Phage antirepressor protein KilAC domain	MTQVSTKSVQTMTSLEIVDMINKERAALFANGQAKKYVELRHDSFMKKVADTLGEAAPKFIGTAFYEVNNAKREREIYIFPKREATLMAMSYSPAISAAVYDRMTELEEQVLAAIATPALPNFGNPAEAARAWALEYERSVALAVEVEQKKELLVIAAPKVEFVDQFVEADGALGIQAASRLLRMNMRELSHWLVDEKLCFRRSPANDLIPYSTKIDQGLFVVKTGLRPGSEGPHAFEQMKITTKGLAYISENAP	['PFam:ANT_PF03374.16', 'Function:Phage antirepressor protein KilAC domain', 'Evalue:2.3e-19'],[' PFam:Phage_pRha_PF09669.12', 'Function:Phage regulatory protein Rha (Phage_pRha)', 'Evalue:0.0022'],[' PFam:ANT_PF03374.16', 'Function:Phage antirepressor pr
KU130128.1	Pseudomonas phage vB_PsyM_KIL3, complete genome	AMR57597.1	12001	12619	AMR57603.1	Clp protease	MTDEIREIHGKPSRIMVNQHIANEYHLRLARIITEVDDFDDEFQLFAGAGERDLITIDIVTPGGSIDTGHMLCRAIQRTAAHTIAYIGPTCASMGTAIALACEEWEIDDMSSFMIHTGSYGYVGMAPHIEANVKHNTKMIERFVRLTYAGFLSEDEIQRVLDGREMYFEGDELAERLMAFSEHREALRKAAAEDELAVDEPEFTV	['PFam:CLP_protease_PF00574.25', 'Function:Clp protease', 'Evalue:4e-07'],[' PFam:SDH_sah_PF01972.18', 'Function:Serine dehydrogenase proteinase', 'Evalue:0.017'],[' PFam:CLP_protease_PF00574.25', 'Function:Clp protease', 'Evalue:4e-07'],[' PFam:SDH_sah_P
KU130128.1	Pseudomonas phage vB_PsyM_KIL3, complete genome	AMR57597.1	12611	13346	AMR57604.1	PhoH-like protein	MGRSNTQRANKKEGVTKVRTVKDKFIDEIKSSVSPKNSVQKEFLDALKNYDVVAFSAPAGCGKSFLAMSEASDWLKKGVYDKITLTRAVIPMGRSLGMLPSTLQQKFEPYLMPLLEVLWNRYGKSYYENALGLGTIELLAPEYARGRSVSGVFIIDEAQSMMPDELYTMLTRMETGSKLILIGDPNQSDIKGLNGIDWLCSFVEKNPELEEHIKVIKTGSESIVRSGLCKKMVQAKEREGVKYD	['PFam:PhoH_PF02562.18', 'Function:PhoH-like protein', 'Evalue:5e-47'],[' PFam:AAA_30_PF13604.8', 'Function:AAA domain', 'Evalue:6e-07'],[' PFam:AAA_19_PF13245.8', 'Function:AAA domain', 'Evalue:1.3e-06'],[' PFam:AAA_22_PF13401.8', 'Function:AAA domain',
KU130128.1	Pseudomonas phage vB_PsyM_KIL3, complete genome	AMR57608.1	11149	11932	AMR57602.1	Phage antirepressor protein KilAC domain	MTQVSTKSVQTMTSLEIVDMINKERAALFANGQAKKYVELRHDSFMKKVADTLGEAAPKFIGTAFYEVNNAKREREIYIFPKREATLMAMSYSPAISAAVYDRMTELEEQVLAAIATPALPNFGNPAEAARAWALEYERSVALAVEVEQKKELLVIAAPKVEFVDQFVEADGALGIQAASRLLRMNMRELSHWLVDEKLCFRRSPANDLIPYSTKIDQGLFVVKTGLRPGSEGPHAFEQMKITTKGLAYISENAP	['PFam:ANT_PF03374.16', 'Function:Phage antirepressor protein KilAC domain', 'Evalue:2.3e-19'],[' PFam:Phage_pRha_PF09669.12', 'Function:Phage regulatory protein Rha (Phage_pRha)', 'Evalue:0.0022'],[' PFam:ANT_PF03374.16', 'Function:Phage antirepressor pr
KU130128.1	Pseudomonas phage vB_PsyM_KIL3, complete genome	AMR57608.1	12001	12619	AMR57603.1	Clp protease	MTDEIREIHGKPSRIMVNQHIANEYHLRLARIITEVDDFDDEFQLFAGAGERDLITIDIVTPGGSIDTGHMLCRAIQRTAAHTIAYIGPTCASMGTAIALACEEWEIDDMSSFMIHTGSYGYVGMAPHIEANVKHNTKMIERFVRLTYAGFLSEDEIQRVLDGREMYFEGDELAERLMAFSEHREALRKAAAEDELAVDEPEFTV	['PFam:CLP_protease_PF00574.25', 'Function:Clp protease', 'Evalue:4e-07'],[' PFam:SDH_sah_PF01972.18', 'Function:Serine dehydrogenase proteinase', 'Evalue:0.017'],[' PFam:CLP_protease_PF00574.25', 'Function:Clp protease', 'Evalue:4e-07'],[' PFam:SDH_sah_P
KU130128.1	Pseudomonas phage vB_PsyM_KIL3, complete genome	AMR57608.1	12611	13346	AMR57604.1	PhoH-like protein	MGRSNTQRANKKEGVTKVRTVKDKFIDEIKSSVSPKNSVQKEFLDALKNYDVVAFSAPAGCGKSFLAMSEASDWLKKGVYDKITLTRAVIPMGRSLGMLPSTLQQKFEPYLMPLLEVLWNRYGKSYYENALGLGTIELLAPEYARGRSVSGVFIIDEAQSMMPDELYTMLTRMETGSKLILIGDPNQSDIKGLNGIDWLCSFVEKNPELEEHIKVIKTGSESIVRSGLCKKMVQAKEREGVKYD	['PFam:PhoH_PF02562.18', 'Function:PhoH-like protein', 'Evalue:5e-47'],[' PFam:AAA_30_PF13604.8', 'Function:AAA domain', 'Evalue:6e-07'],[' PFam:AAA_19_PF13245.8', 'Function:AAA domain', 'Evalue:1.3e-06'],[' PFam:AAA_22_PF13401.8', 'Function:AAA domain',
KU130128.1	Pseudomonas phage vB_PsyM_KIL3, complete genome	AMR57608.1	13552	13909	AMR57605.1	hypothetical protein	MAKLTKAQREFFHQFAKNDLSNYLFPLLHAQGLTMTSEVAEELLSMVNLDEYTEIVGQAFLERADFAAVKRVDKIMKSEEFNTVVNACHQVSDAVEEERIRILAVLIPDEEGGDEIVD	N/A
KU130128.1	Pseudomonas phage vB_PsyM_KIL3, complete genome	AMR57608.1	13914	14355	AMR57606.1	hypothetical protein	MTDFIDVVEHSPITFVKKVSEGVADGYFVSNTIEGYPQFSGYGNVIRLFKADKPEGAVEVAEGFNGKVEHYDPMEFMLLLQNYVQAGYTFKEGGDHFFDEKGLKSIELELVKEEPTKEKTPAKKPAQKKELKAEETKETKEELDKE	N/A
KU130128.1	Pseudomonas phage vB_PsyM_KIL3, complete genome	AMR57608.1	14788	15355	AMR57608.1	hypothetical protein	MKSKIHGVGINDCTYEAYKGKNCICPYFHAWKGLLSRHIAKGVPVAEEWLTFSTFKGWMETQDWEGKELDKDLLGHYTIGYTPATCCFLPKEVNIFMQDRRKSKSGLPIGVSMSRQGKFKAYADSFGVGNYLGTFNTKEEAHNSWRLFKNTHAHKLADRLESEGYSQIVCNGLRTKYNGESYEPLQML	N/A
KU130128.1	Pseudomonas phage vB_PsyM_KIL3, complete genome	AMR57608.1	15332	15530	prokka	Putative zinc ribbon domain	MSRCRCCDVPLTNNDTPGWNKLAQVEEDFCSVCRFLVYNSYTEREYVCGRYPTDGVTGPTPVNEN	['PFam:Zn_ribbon_2_PF12674.9', 'Function:Putative zinc ribbon domain', 'Evalue:0.00033'],
KU130128.1	Pseudomonas phage vB_PsyM_KIL3, complete genome	AMR57608.1	15684	16005	AMR57609.1	hypothetical protein	MEQKNKGGRPTKAEVAARGVTKTEFEIGLKILKKIYGQSLDKMIEISDDESIPAKERFRMKQVLVDMYTNLIKADVALKIQLAKGTTEEPDEQTDKPLAPVFNFAK	N/A
KU130128.1	Pseudomonas phage vB_PsyM_KIL3, complete genome	AMR57608.1	16227	16470	AMR57610.1	hypothetical protein	MHQYVTIFEDGTYKPLPSERQNSKLTITALRLDHFTGCLESSFESAMFSDEQLVTHLTPRRLTSSDMFGGLLKDYNPESC	N/A
KU130128.1	Pseudomonas phage vB_PsyM_KIL3, complete genome	AMR57608.1	16924	17050	AMR57611.1	hypothetical protein	MAKRPYDATKEHAPVDKTRLKDSKGRHPNKNKDTKHPVSGK	N/A
KU130128.1	Pseudomonas phage vB_PsyM_KIL3, complete genome	AMR57608.1	18090	18360	AMR57613.1	hypothetical protein	MADTLPDVTLNSGWNDLYQITGIAAGSALLLKNKSSAPILIVIAPIAPGPSFTGGWDISASDWAVASGVPSGSKVWAKGAGRILVQVDE	N/A
KU130128.1	Pseudomonas phage vB_PsyM_KIL3, complete genome	AMR57608.1	18356	19202	AMR57614.1	Phage tail repeat like	MSIRKERKVTGNGLADWSTITNKPSSFPPMQHPHPMNDVDGLMGWVDSIEASMPEKLSQLVDDIGFMRVSDGVDYSSIKNTPSQFSGKYQDITGTPVLAPVASSGSYNDLTNKPAIPTLPSLSTVALSGLYSDLVGKPVISYPVTSVNSKTGTVVLSSSDVGAAPLAHTHSIANITGLQATLDGKANSSSVKRQETFSGLTDSSGNYTVVFSTPFSTAPNIQVQLVNAVHNASARVSSISANGFTISAGLRASLV	['PFam:PTR_PF12789.9', 'Function:Phage tail repeat like', 'Evalue:5.7e-06'],[' PFam:Big_6_PF17936.3', 'Function:Bacterial Ig domain', 'Evalue:0.013'],[' PFam:H_lectin_PF09458.12', 'Function:H-type lectin domain', 'Evalue:0.019'],[' PFam:PTR_PF12789.9', 'F
KU130128.1	Pseudomonas phage vB_PsyM_KIL3, complete genome	AMR57617.1	18090	18360	AMR57613.1	hypothetical protein	MADTLPDVTLNSGWNDLYQITGIAAGSALLLKNKSSAPILIVIAPIAPGPSFTGGWDISASDWAVASGVPSGSKVWAKGAGRILVQVDE	N/A
KU130128.1	Pseudomonas phage vB_PsyM_KIL3, complete genome	AMR57617.1	18356	19202	AMR57614.1	Phage tail repeat like	MSIRKERKVTGNGLADWSTITNKPSSFPPMQHPHPMNDVDGLMGWVDSIEASMPEKLSQLVDDIGFMRVSDGVDYSSIKNTPSQFSGKYQDITGTPVLAPVASSGSYNDLTNKPAIPTLPSLSTVALSGLYSDLVGKPVISYPVTSVNSKTGTVVLSSSDVGAAPLAHTHSIANITGLQATLDGKANSSSVKRQETFSGLTDSSGNYTVVFSTPFSTAPNIQVQLVNAVHNASARVSSISANGFTISAGLRASLV	['PFam:PTR_PF12789.9', 'Function:Phage tail repeat like', 'Evalue:5.7e-06'],[' PFam:Big_6_PF17936.3', 'Function:Bacterial Ig domain', 'Evalue:0.013'],[' PFam:H_lectin_PF09458.12', 'Function:H-type lectin domain', 'Evalue:0.019'],[' PFam:PTR_PF12789.9', 'F
KU130128.1	Pseudomonas phage vB_PsyM_KIL3, complete genome	AMR57617.1	19579	20323	prokka	Terminase large subunit, T4likevirus-type, N-terminal	MADDMVFDLDPNVIGPKSKKQYDFMHSEADITVFGGAAGAGKSYLGVMDFLKHIQYPKFRGCMVRRTTPQLKGPGGLQEKAEELFRLIDPKVRWRDKEHHFAFSNGAKIYLRHFENPKDTENFQGWEVNHFLVDEGQQFEEMMVEYLTSRMRNPKCPEVKPHMKITCNPDYGSFLRHWLEWWLDPDTGIPIPERDSKIRYFLKLDGKMVWGDTKEELIEKYGKPHLAADHQNQVKPLSFKFIAANVN	['PFam:Terminase_6N_PF03237.17', 'Function:Terminase large subunit T4likevirus-type N-terminal', 'Evalue:1.9e-16'],[' PFam:Terminase_3_PF04466.15', 'Function:Phage terminase large subunit', 'Evalue:0.00017'],[' PFam:PhoH_PF02562.18', 'Function:PhoH-like
KU130128.1	Pseudomonas phage vB_PsyM_KIL3, complete genome	AMR57617.1	20757	21234	prokka	Terminase RNaseH-like domain	MVTQRDIASVKRVRAWDISGSVPSETNRNPDWTAGVLMSRSKLGTYTVEDVVRDRKRHGGVFELILETARHDGDDVQIIIPCDPGAAGKAYAAQLIRDLADQGFYARMKQTNKSKVTRFAPFAAIAEAGSVEIIESDWTKDYLLELERFDGSKNIKDD	['PFam:Terminase_6C_PF17289.4', 'Function:Terminase RNaseH-like domain', 'Evalue:3.6e-19'],
KU130128.1	Pseudomonas phage vB_PsyM_KIL3, complete genome	AMR57617.1	21443	21980	AMR57617.1	Vanadium/alternative nitrogenase delta subunit	MEKYISNGGHEFVILSQQGKNCVIQFTNTGWVRKANIDNIKAGKVKDLFEPSVYGVGYYGEFEKNSYWKQAKQLWQNMHKRCYCEKDLKGYFGEAFVSRDWHCFSNFLSDISKLKNFDLWLKGQNGESLKYNLDKDLLIAGCKVYSKETCQFVSESENKADGATRGKPYTKKTRVAKE	['PFam:AnfG_VnfG_PF03139.17', 'Function:Vanadium/alternative nitrogenase delta subunit', 'Evalue:0.0051'],[' PFam:Oxysterol_BP_PF01237.20', 'Function:Oxysterol-binding protein', 'Evalue:0.021'],[' PFam:AnfG_VnfG_PF03139.17', 'Function:Vanadium/alternative
KU130128.1	Pseudomonas phage vB_PsyM_KIL3, complete genome	AMR57617.1	22120	22858	prokka	Protein of unknown function (DUF935)	MAKRTKIEKVATPMPRLRLGEIGSVGLKQYGGHVAEEQRRELQFPEACRTFRTMAQDATIKSAISLVEMMISRVDWTINLGVGPDAAMKARGEFLESVIHDMDHSFDDFIREVTSMYTYGFSVHEKVYRRRTFEAGSSYNDNKIGIKKLPVRSQDTISRWVYSDDGRDLIGLEQNLAGIQGGDRYANMVNLSSNGIIQIPRKKFMLFRVDAKRDNPEGNSPLRGCYNAWLFRRQIEEQEAIGVTR	['PFam:DUF935_PF06074.14', 'Function:Protein of unknown function (DUF935)', 'Evalue:0.0065'],
KU130128.1	Pseudomonas phage vB_PsyM_KIL3, complete genome	AMR57617.1	23239	23986	prokka	Protein of unknown function (DUF935)	MNNTDMNGMPTLYLPPRYMSEDASDSEKAIFEYYKNVIRNIQMNEQSGLILPQAFDPESRQPLFKFELTSTQGGKMYDTDVIIKRWDNKILQVLFADMLKMGQDQVGSYSLAGAKTNIMAMAIEARLKEIQDTLNNDLIPQLFALNGETLTAKQLPKLQYGDLDEVDLDEFSKAIQRMGSVGALELDRPMANKIRESIKVVPKKDDEPVDKEEIMGGDSQAGDGMAAGGGNGASSNASSRDNAAANNA	['PFam:DUF935_PF06074.14', 'Function:Protein of unknown function (DUF935)', 'Evalue:7.7e-07'],
KU130128.1	Pseudomonas phage vB_PsyM_KIL3, complete genome	AMR57617.1	23994	24444	AMR57619.1	Putative phage serine protease XkdF	MTLVEAIADLIEKHFGGSKESPEAVEVTKALDVEDRKALFVVLEPDCVDLHGDTYTLREVEKACDNFNEHCRVANMFHQVETKEATIVQSFTSPATFTTDTGVEIQKGTWLQWWQFPETEIGEALWQGVKSGEFTGVSIGALAIAEDLE	['PFam:Peptidase_S78_2_PF14550.8', 'Function:Putative phage serine protease XkdF', 'Evalue:2.5e-21'],
KU130128.1	Pseudomonas phage vB_PsyM_KIL3, complete genome	AMR57617.1	24440	25355	AMR57620.1	MutS domain III	MTIKAKRRLSDISFTHEGAHVALVSKGQGGAANGYTTLVTKATDKIEKEFIDKATKVTVELQFPEFLRKFFGMYWDDAEVLSVAMGYGRTEYEDADVKDWIDQKVESISILKSVYRAPDLEKALADLTPEQSVAILKDQEMLEKALENLPEQTKIKHEDTPLETILKSAHIEALADAVAVEKAASSKAVVEIQKALDAQAVVLKAAQDQLAVYEAVAATAKVEARKAAVVDAKVPADKVESVLKSLESLSDEAFT	N/A
KU130128.1	Pseudomonas phage vB_PsyM_KIL3, complete genome	AMR57670.1	55378	55720	AMR57667.1	hypothetical protein	MSKLQAPIANGNILMVNFPHMPMLHDFIIHAQITQYSVTQAEEGVMLSIPITEALENHSTGLVHGARARAKAAEKPDPKPPTGGGSPDGTPPGGGTPGTPVIETYTFTEAKAA	N/A
KU130128.1	Pseudomonas phage vB_PsyM_KIL3, complete genome	AMR57670.1	55716	55884	AMR57668.1	hypothetical protein	MSVSLLVLINHTDKVTSQVVKFSSRTEAVQAKVAIEEDFRKSVWAVRITILEGTA	N/A
KU130128.1	Pseudomonas phage vB_PsyM_KIL3, complete genome	AMR57670.1	55880	58682	prokka	AAA domain	MTSLEIAKKYGIDLYTYGKVACPKCESKGMDRSGDNLMVYGTDDVGRHRGAHCWGGCGGFTIPSEEYLEENGVTEEKEYNVVGAEFNDEIHKKMKEVTTTDSKGYRGIRKDTTAAFGVRHEVNTQTGEIAVQYYPCTMESADNDHGFILTGYKKRTLPKTFGGALGETGKECQLFGQFKFIRDRGKYCLIVGGEIDQLSAYQMLADYQKGKGYEAFPVVSPTIGETGCEKQIVGQYEWFNRFERIIVCMDNDAAG	['PFam:AAA_25_PF13481.8', 'Function:AAA domain', 'Evalue:2.5e-07'],[' PFam:Toprim_2_PF13155.8', 'Function:Toprim-like', 'Evalue:5.9e-06'],[' PFam:ATPase_PF06745.15', 'Function:KaiC', 'Evalue:8.3e-05'],[' PFam:Toprim_3_PF13362.8', 'Function:Toprim domain',
KU130128.1	Pseudomonas phage vB_PsyM_KIL3, complete genome	AMR57670.1	58684	59254	AMR57670.1	Ergtoxin family	MRLVFGVGINDADYVVQPNVDGKQVACQYYTRWKDMLRRCYDKVRMAKYPTYSDCTICAEWLVFSNFKSWMELQNWKGNHLDKDLLVAGNKMYSPETCVFVSPLVNTFLLESDSIRGEYPIGVTFSKKASKYSAECKNLGGKRIWIGYYFTPEEASFAYREVKYKLALQLAAIQPDPRVSRALIERYKI	N/A
KU130128.1	Pseudomonas phage vB_PsyM_KIL3, complete genome	AMR57670.1	59312	62567	prokka	DNA polymerase family A	MKQITNWKQASIADFEADGLLDTVTKMHVMSYQIREMNGDLSKVFTIRRDHKNYKERVAKFFQYHIDRGIPVVMHNGIGYDVRMVEEILEIDLSGLMVVDTLALSWYLSPDRHQHGLDSFFEDYGIAKPAIAHWEQQEGETLEEFLDTMEHRCSEDVKINTALWEDHMARLVDMYTTAQGLIDNGQEIKDKRGDVEKVINVGGTRISPDEWIPIDDMIGRTVDSAIDSILTFLMFKMDCACLQEKTRWELDVEHV	['PFam:DNA_pol_A_PF00476.22', 'Function:DNA polymerase family A', 'Evalue:2.6e-06'],[' PFam:ALO_PF04030.16', 'Function:D-arabinono-1 4-lactone oxidase', 'Evalue:0.025'],
KU130128.1	Pseudomonas phage vB_PsyM_KIL3, complete genome	AMR57680.1	62767	63055	AMR57672.1	Growth arrest and DNA-damage-inducible proteins-interacting protein 1	MTQRNEPTVGNATAAFDFTGMFSSKKGKTPEQQMNDALAGFTQAQANLETAQAAIASQKADHEAEIEKRQKLLATAEESHSRLERIKGRFVDLLA	['PFam:CR6_interact_PF10147.11', 'Function:Growth arrest and DNA-damage-inducible proteins-interacting protein 1', 'Evalue:0.014'],[' PFam:Acyl-CoA_dh_2_PF08028.13', 'Function:Acyl-CoA dehydrogenase C-terminal domain', 'Evalue:0.017'],[' PFam:Ntox28_PF15
KU130128.1	Pseudomonas phage vB_PsyM_KIL3, complete genome	AMR57680.1	63051	63237	AMR57673.1	hypothetical protein	MNQYRVIKKDFYHMYALGEIIERCSSSEIMGTFIYVNKKGIQQRLMDDQVELVVDTNEEAL	N/A
KU130128.1	Pseudomonas phage vB_PsyM_KIL3, complete genome	AMR57680.1	63282	63663	AMR57674.1	Late expression factor 4 (LEF-4)	MATVSKGVVVKVRTAKKYEHAFKPGTLATSEGEDFGPHHRGLWSLFRNEEGETQYLLPEHYDLVEAADKVSDETLPNKVIYGVLNAEDEIYASTADRDFAREMKAALGGKRKGIRIFQYAAVKEIR	N/A
KU130128.1	Pseudomonas phage vB_PsyM_KIL3, complete genome	AMR57680.1	63738	64740	AMR57675.1	hypothetical protein	MTGFTFVTTTTTQTAGGQKREVDWDGLNGHVIEMAKTQDKARSIPGVISGIIDLGEQNLDDAEQVFVGDAAAEAAAIAEKPATYFKDGFDDKGKPCRLKCWPQKPVQQMAVTIDFPQVMVDKGKYFGNSNPLPLRLLLNREFTLPGDKTKIVASPYNIRETKHDLGGGKTTWAFAKNNGLHKLADACGLLDANGLFTKNRIGELLGKVAQFQFQVFMKPGKTAGTSYFTEVVKLVGMVPEGVPLPEAPEGTLYGV	N/A
KU130128.1	Pseudomonas phage vB_PsyM_KIL3, complete genome	AMR57680.1	64736	65138	AMR57676.1	Hydrogenase/urease nickel incorporation, metallochaperone, hypA	MICRECGAEKPHTDFYESNKSRCKDCVKASVRLRRKENPAVQEYDRKRGNRQNLTDLRKYREANPKKYKAQTWVNNAVRDGRLVKAHNSQLCNSNFAIEGHHDDYDQPKVVRWLCSRCHSLWHTEHGEALNPF	N/A
KU130128.1	Pseudomonas phage vB_PsyM_KIL3, complete genome	AMR57680.1	65333	65522	AMR57678.1	hypothetical protein	MSEIYSFTQQELEKAYDLWFADYEADKESFIDYDDKDFDSANYGKYSADMIIKYLNKITEAQ	N/A
KU130128.1	Pseudomonas phage vB_PsyM_KIL3, complete genome	AMR57680.1	65518	65770	AMR57679.1	Staphylococcal complement inhibitor SCIN	MTQDELFQRYITLELNSLAAKEDVKALTEEAKEAGFDKVDIGLIKASAKIHVADAFEEKSEAARALEAKYKELTGYDQDEPKY	['PFam:CompInhib_SCIN_PF11546.10', 'Function:Staphylococcal complement inhibitor SCIN', 'Evalue:0.0099'],
KU130128.1	Pseudomonas phage vB_PsyM_KIL3, complete genome	AMR57680.1	65825	66485	AMR57680.1	PHP-associated	MSRSKPKLVQGVGTNDADYVVQPMVNGKQVVCPFYNRWYAMIKRCYSEKELKKHPEYRDKYVCSEWLLFSNFKAWMETQDWKGKHLDKDLLVQGNKVYSPETCVFVPAWLNSLLTDSEAKRGDLPLGVSRKSLDSKMVNPHSVPYLSHVNGCTPRYRGAFKTSSEAHKAWQVGKAVAIEAAVTKILEEVPNSIDIVNSLMARVALLKFEADNNIQTQEL	N/A
KU130128.1	Pseudomonas phage vB_PsyM_KIL3, complete genome	AMR57680.1	66485	67517	AMR57681.1	5'-3' exonuclease, N-terminal resolvase-like domain	MTDLLIFDADSIAYKASSASETKTICTQRIEKGVIEHWDNRTAFRAFLKDTPYTEDMYTITDVQEARHSSYGKSLIREMIKGYHNRTGVSKGEIYISGADNFRDSLPLPAEYTVTIGKWAGISTLGGRYKSNRDGNIRPLQLKELRHYMITDLGAVVVNGMEVDDKSSIRAYEGYKNKTRVIQVTSDKDALQCTGWLWNPDKSKKPELITGFGELHKDGKTIKGTGRMFLYYQALYGDKVDGYHACDLWKMEQDR	['PFam:5_3_exonuc_N_PF02739.18', 'Function:5-3 exonuclease N-terminal resolvase-like domain', 'Evalue:0.024'],
KU130128.1	Pseudomonas phage vB_PsyM_KIL3, complete genome	AMR57680.1	67503	67620	prokka	Get5 C-terminal domain	MELSRVLELLDLSGEKPNTISTRLKRGWSVREGTYGRN	N/A
KU130128.1	Pseudomonas phage vB_PsyM_KIL3, complete genome	AMR57680.1	67606	68152	AMR57682.1	HNH endonuclease	MEETKIVWGPSTPWKNSVEFFTFLRGSLRRVWSKHPAKLNLVKKVRKQIPNPAGKGKALVWGFECAVCHKDFTIKEGQVDHIVAAGSLTKISDIQGFVERLLYVNENDLRLVCKLCNSTLAYAERTGLSHEDAAIEKQAIIICKRTANEVKSWITKRGGVPARLAKERREQVVKLLKEVEQ	['PFam:HNH_PF01844.25', 'Function:HNH endonuclease', 'Evalue:0.011'],
KU130128.1	Pseudomonas phage vB_PsyM_KIL3, complete genome	AMR57680.1	68148	69060	AMR57683.1	RNase_H superfamily	MSGWKEEAKQYWLDGVSQRKISKLLGVPRTTVGDYIRRMGCVPYESSPAVGPKILFIDIETKPILAQVWRLWDQNVGLNQIEQDWSILSFCAKWKGCEDVVYMDLKDQDDFEDDSTLLDSLWRLLNEADFVVGQNSKRFDVKKINARFILNGMPKPSTFRQIDTMEIAKRQFGFTSNKLAYMTDKLCTVYKKLDHQKFSGHSLWAECLKGNPEAWAEMKEYNIYDVLSLEELYDILSSWDDKLPNFDVYVDGVLD	['PFam:RNase_H_2_PF13482.8', 'Function:RNase_H superfamily', 'Evalue:8e-09'],[' PFam:HTH_23_PF13384.8', 'Function:Homeodomain-like domain', 'Evalue:0.00047'],[' PFam:HTH_28_PF13518.8', 'Function:Helix-turn-helix domain', 'Evalue:0.0083'],[' PFam:HTH_3_PF0
KU130128.1	Pseudomonas phage vB_PsyM_KIL3, complete genome	AMR57680.1	69194	69503	AMR57684.1	hypothetical protein	MSIHRRVNEAYSFQLLNSFKENNTFPDTAQGMVDYLFQDESDYKVYHLKEVYNKSTLVNRLNLLWVYPIWLVASPFLWVFTGSAGVDNHSKLGKFLAKITNV	N/A
KU130128.1	Pseudomonas phage vB_PsyM_KIL3, complete genome	AMR57680.1	69515	69728	AMR57685.1	hypothetical protein	MSQSKKQSMKETLSNTGIGMVGSWLITMVTFHLVSDLTIASTIATIGCTVWSIGRGYCVRRYFNSRGETK	N/A
KU130128.1	Pseudomonas phage vB_PsyM_KIL3, complete genome	AMR57680.1	69724	69877	AMR57686.1	hypothetical protein	MSDKLSLEQAELAFSILALMIEKFPDNPELTVAPLEIVYNATKQSVEEAE	N/A
KU130128.1	Pseudomonas phage vB_PsyM_KIL3, complete genome	AMR57713.1	78685	79273	AMR57703.1	hypothetical protein	MQNKQALIKVAEWLEDGAQHVNIDNGHKIDKFDMEYGVTNNGCGTACCIAGAIVQFEGLIRPVLSGSAVFFDEVDDETNEVVEGVCTLATNHLGIDKDTAAQLFVPWEYFNHNSCSEFSDPDRAAQVVRHYLETGVVDWDMFPASEESSIVSKEPATGWLMRSLPHVLNDLQNAKNEVEFLDKRFKALASKLGIE	N/A
KU130128.1	Pseudomonas phage vB_PsyM_KIL3, complete genome	AMR57713.1	79759	80500	AMR57705.1	ATP-dependent RecD-like DNA helicase SH3 domain	MAFKIGDMVKRTSGSWRGVNEGSINKVTSVWCGGIQLEGYADITFDGDNFALYRRPRCSTPRVEFERGQIIIYKYHDGNTYTGKVQDISAHASGTMLGVIRGGDGTYDAVNISDVLSLEIPLPTARFKVGDRVRLVNDDPQYGKSEVRVGDIGRITAVGGPDSEYDQDDLVIEFDKDDDWLGHIDDIEHVDPQPAPLIIMNKPAVPDISVDEAVDKYQTLRKKIADLQIELKTFEQVMLRHNLKPI	['PFam:SH3_13_PF18335.3', 'Function:ATP-dependent RecD-like DNA helicase SH3 domain', 'Evalue:0.0096'],
KU130128.1	Pseudomonas phage vB_PsyM_KIL3, complete genome	AMR57713.1	80511	80865	AMR57706.1	hypothetical protein	MLLIGSRALIRNNPELESQRKCVDWDFICTLDQFRQWHRHHKGRLQFAVPTQGGKYYHARDKQGVNFEFELAWQHAQVKRIRAAIEPEFCKKLPQAMETRALFIEDDIELGVETNYA	N/A
KU130128.1	Pseudomonas phage vB_PsyM_KIL3, complete genome	AMR57713.1	80935	81331	AMR57707.1	Ig domain in C19orf38 (HIDE1)	MAVKRPFNMTETEFDLYAAKHLVWKAENAKKRGIEFSLTHTGMKNLLGAKRCYYTGIPLTKSTGKEAELQLSDFTIDRIDGSKGYTSGNVVACCYGANQMKSQFEGLGINGLKAVRNVFDKAIKRMQGVEK	['PFam:Ig_C19orf38_PF17737.3', 'Function:Ig domain in C19orf38 (HIDE1)', 'Evalue:0.0025'],
KU130128.1	Pseudomonas phage vB_PsyM_KIL3, complete genome	AMR57713.1	81327	81588	AMR57708.1	hypothetical protein	MNIAELIEWLQTLPQDAKVRTLEHHSGSGYYDQGGNCRMVDFHTQVEHQQWKDKGDESPIEYIDGTHFEFTKDSNGSTLQIGINNK	N/A
KU130128.1	Pseudomonas phage vB_PsyM_KIL3, complete genome	AMR57713.1	81584	81800	AMR57709.1	Uncharacterized protein conserved in archaea (DUF2175)	MNQCPGCDKPMIDGQVFNGLLKCHWDCTESAREFLGQDNADAIIQMRINKRLAMDGIISSHPLFERLGGKL	['PFam:DUF2175_PF09943.11', 'Function:Uncharacterized protein conserved in archaea (DUF2175)', 'Evalue:0.02'],
KU130128.1	Pseudomonas phage vB_PsyM_KIL3, complete genome	AMR57713.1	81796	82030	AMR57710.1	hypothetical protein	MTTADRIKYVESFIRLIARAESYEAAHSNANFTRGLLAAWNIDGTISTLQWKRLYDETEVIMEVKRNMPKVVDEELF	N/A
KU130128.1	Pseudomonas phage vB_PsyM_KIL3, complete genome	AMR57713.1	82029	82176	AMR57711.1	hypothetical protein	MRKMSAEEFGGKGYEYEKAKRQERKADRKTRERRKSGRSVWEAKPADE	N/A
KU130128.1	Pseudomonas phage vB_PsyM_KIL3, complete genome	AMR57713.1	82258	82453	AMR57712.1	HNH/ENDO VII superfamily nuclease with conserved GHE residues	MINYEQKEDYIKFKWKRKELGRIYNEDNSWHYRPTGCQGQIRSEEFSTLTALKHHLEYGETYSV	['PFam:GH-E_PF14410.8', 'Function:HNH/ENDO VII superfamily nuclease with conserved GHE residues', 'Evalue:0.045'],[' PFam:GH-E_PF14410.8', 'Function:HNH/ENDO VII superfamily nuclease with conserved GHE residues', 'Evalue:0.045'],
KU130128.1	Pseudomonas phage vB_PsyM_KIL3, complete genome	AMR57713.1	82497	82923	AMR57713.1	hypothetical protein	MYDSGFRNFDMTRLSKHPFYPMWNTMIQRCTNPRYKDFNNYGAIGITCCEEWLPPKESGFLNFLRDMVDPFLLSGEDYFDPYFKHSKSLDRRFGPAGYNPENCRWVSHEVQTLNRRFGRLGRFGRLGRTYPQGVKWTNKKR	N/A
KU130128.1	Pseudomonas phage vB_PsyM_KIL3, complete genome	AMR57713.1	83640	84897	AMR57714.1	Bacterial oxidoreductases, C-terminal	MKTPAQEAGIEVGSKVIMRTGDWDGVHGFKRGCAVTLIRDDNTDQPLFQNHSMCQSLWIPLRDVELLIGESWEVPQSPSQKMGLIVGVTKVRLTGIDTSYRAGKVYVLEEDDNSDFPFFRELGNKHSRECFSLSRLEIVSEVPPEIGTTVFQAPPNVFLNGRSVGGMSVIQQQALSCFTTMLRRAQLVAAGNEPGDELFYTGYGICDNIGRCKPNDADTEQLSMIKDNLIRRVPSYSGNYNYPVSCPENPNNADA	['PFam:OxRdtase_C_PF19858.1', 'Function:Bacterial oxidoreductases C-terminal', 'Evalue:0.026'],[' PFam:Peptidase_M75_PF09375.12', 'Function:Imelysin', 'Evalue:0.042'],[' PFam:OxRdtase_C_PF19858.1', 'Function:Bacterial oxidoreductases C-terminal', 'Evalu
KU130128.1	Pseudomonas phage vB_PsyM_KIL3, complete genome	AMR57713.1	84968	85115	AMR57715.1	hypothetical protein	MFWKVYRKGSGAMVDKIWFTPQTTAEEVYECLEDEYDFCILITPYSED	N/A
KU130128.1	Pseudomonas phage vB_PsyM_KIL3, complete genome	AMR57713.1	85119	85350	AMR57716.1	Family of unknown function (DUF5966)	MNEIKVMRRLAIGVNDFLVAVGLIAVVLFTFVTVTTLGLLVGLVYGLAAFLLWGVASGFWCVLSGIHNELKKLNEK	N/A
KU130128.1	Pseudomonas phage vB_PsyM_KIL3, complete genome	AMR57713.1	85414	85726	AMR57717.1	WYL_2, Sm-like SH3 beta-barrel fold	MATVDNNVVATDAVSKAIAQMIKANGAKFFGVTFVKKNGEERTLNGHMRKVEGHGGHNNASHYEKYVTIVLNEKDENGKEQWRNVNLETIVSLKIGGRSITFK	['PFam:WYL_2_PF10902.10', 'Function:WYL_2 Sm-like SH3 beta-barrel fold', 'Evalue:0.021'],[' PFam:WYL_2_PF10902.10', 'Function:WYL_2 Sm-like SH3 beta-barrel fold', 'Evalue:0.021'],
KU130128.1	Pseudomonas phage vB_PsyM_KIL3, complete genome	AMR57713.1	85673	85955	prokka	hypothetical protein	MKQSYHSKLEADLSLSSKSSWAKLRIDFALEYGSYANMLTRCYNKNHEYRDCYGGKGITVCKDWLPRGKVGFIQFLSDMEKARRLHPRAKRLV	N/A
KU130128.1	Pseudomonas phage vB_PsyM_KIL3, complete genome	prokka_annotated: starts with AA "MKQSYHSKLE"	89115	89397	prokka	hypothetical protein	MQGGVIGPCDVHVRGLDRFVDSGLWGVCSRINDVLTARSVYSGANGEDSCKDHESPLCGLGCCLLPYGCHSTGTTNGVNHDLKNLREVFHVAF	N/A
KU130128.1	Pseudomonas phage vB_PsyM_KIL3, complete genome	prokka_annotated: starts with AA "MLKRCYSGSG"	91	613	AMR57573.1	hypothetical protein	MKYGYNSGGGWQVSKDRKPTKEYSRWATMMSRCYNPSNQAYAQYSGKGKFVCKQWHDFQAFAQWYSENSIDDWPMDKDCDGGSVYSPDTVVFVPEQVNQLLKCYTIPMCGVKKATNTWYVQTKDVDNRQHVMGKFTSPEAANDYYQGYIRLKMAALVDKYAIPAATAARLLSL	N/A
KU130128.1	Pseudomonas phage vB_PsyM_KIL3, complete genome	prokka_annotated: starts with AA "MLKRCYSGSG"	1123	1432	AMR57575.1	Protein of unknown function (DUF1997)	MSRELRLFGTWAHLYNDVEIFLRRTNTGHFRERVFEWHDQSDRIKWVVAPCYDTEWRMQIAGMQFSHVTIHTSFAIEVRSEEEYNNVQDNIRYAQSRLRYYS	N/A
KU130128.1	Pseudomonas phage vB_PsyM_KIL3, complete genome	prokka_annotated: starts with AA "MLKRCYSGSG"	1436	1622	AMR57576.1	hypothetical protein	MIGIRKIVPYSPPWKAESTHSIEFITEEFVDRMGNKATVCTAHYKDKKNKDRECTAWVRWE	N/A
KU130128.1	Pseudomonas phage vB_PsyM_KIL3, complete genome	prokka_annotated: starts with AA "MLKRCYSGSG"	1623	1830	AMR57577.1	TgpA N-terminal domain	MKILFEASVSVLKEFLAGAITCLVVILAVGLLVSSLLYSAWLFFSLFFLIIFGVAVAVKMEEIKQWRK	N/A
KU130128.1	Pseudomonas phage vB_PsyM_KIL3, complete genome	prokka_annotated: starts with AA "MLKRCYSGSG"	2281	2560	AMR57580.1	hypothetical protein	MEKVTSYERAYSLMESIWENFSEEDREWFLSTSTISMHNDLGMHLRNHAGMWAEKWEPYLVNGVDHSQDHPDAISGRVLKTFQQNKLLNRSL	N/A
KU130128.1	Pseudomonas phage vB_PsyM_KIL3, complete genome	prokka_annotated: starts with AA "MLKRCYSGSG"	2645	2849	AMR57581.1	hypothetical protein	MKNDQVKEWIADAIAYMYDIGLFTQAEWKDCVDLAESLHNSGRWQDEINPSFSAKDAVDEELTYWGE	N/A
KU130128.1	Pseudomonas phage vB_PsyM_KIL3, complete genome	prokka_annotated: starts with AA "MLKRCYSGSG"	88008	88140	AMR57726.1	hypothetical protein	MLQIMFQFLDCLLGFPTGFDVIADSLEQWMQARDFVKTLKIIS	N/A
KU130128.1	Pseudomonas phage vB_PsyM_KIL3, complete genome	prokka_annotated: starts with AA "MLKRCYSGSG"	89692	89881	AMR57731.1	Initiation factor eIF2 gamma, C terminal	MTTSIVTAKNIKPNDTILLEDGESYKVAQVILCRNDSVIISLDGHSPCVYFKDETIAVIACK	['PFam:eIF2_C_PF09173.13', 'Function:Initiation factor eIF2 gamma C terminal', 'Evalue:0.0096'],[' PFam:DUF1344_PF07076.13', 'Function:Protein of unknown function (DUF1344)', 'Evalue:0.037'],[' PFam:eIF2_C_PF09173.13', 'Function:Initiation factor eIF2 ga
NC_048190.1	Rheinheimera phage vB_RspM_Barba19A, complete genome	YP_009823022.1	1029	3882	YP_009823015.1	Ribonucleotide reductase, barrel domain	MVAKDYSPVQEYLGIIIDYSRDKFIPEQGLALLTGKGFYKKSHETSPQEGFARAATCFSFGDYDFAQRIYDYASKGWFTFASPVLSNAVNVEWPSFDKENFEYASEWLQENVEPDGMPISCFLSYIPDTKEGLVEARSEAAWLSMMGGGVGVYASNRSPDEKSTGVMAHLRGYDADTLSYKQTATRRGSMAAYLDIDHPEIAAFMQMRNPVGGDSNKKCFNLNNAVNITDKFMMSVINGEDYELIDPKHGATGRF	['PFam:Ribonuc_red_lgC_PF02867.17', 'Function:Ribonucleotide reductase barrel domain', 'Evalue:7.4e-94'],[' PFam:LAGLIDADG_3_PF14528.8', 'Function:LAGLIDADG-like domain', 'Evalue:1.2e-12'],[' PFam:Intein_splicing_PF14890.8', 'Function:Intein splicing dom
NC_048190.1	Rheinheimera phage vB_RspM_Barba19A, complete genome	YP_009823022.1	3882	4257	YP_009823016.1	hypothetical protein	MTKHKQFNDDDFLPYDYSVHIGDIADSLFAKVFNKSGKALTDSQTKALLYLYGIDVARKNDIEELDSSTAMRSPITGDVVKGGWLYVGFERTDNVWRKSGIKNLQKFLYTQEGVEELIKQMEGQ	N/A
NC_048190.1	Rheinheimera phage vB_RspM_Barba19A, complete genome	YP_009823022.1	4243	4912	YP_009823017.1	Thymidylate synthase complementing protein	MKAELISVMGDDLMVANTARVSFQKESKEFTWRKDKPKGSDEGIIEYLARENHWTPFGHPQIQLRMKAPVPIRTQCFKHKQGFVENEESRRYIESEPELFIPDSFRLAPSGNKKQGSDGKHPANHVWLNMYEIICNQAISVYNDMIKAKVAPEQARLVLPQGVYVNWIWTGSLAAFARFYNLRIDSHAQKEIQDLALQVGGIIAPLFPVSWKALTGNNNDKT	['PFam:Thy1_PF02511.17', 'Function:Thymidylate synthase complementing protein', 'Evalue:1.3e-39'],
NC_048190.1	Rheinheimera phage vB_RspM_Barba19A, complete genome	YP_009823022.1	5049	5256	YP_009823018.1	hypothetical protein	MNYDPNKVKLSVGGSDLVGFQSDEHPTIEERISMEMSFTLKGGITITGQFYPDECCVENLKSILKEKE	N/A
NC_048190.1	Rheinheimera phage vB_RspM_Barba19A, complete genome	YP_009823022.1	5259	5505	prokka	Glutaredoxin	MKVELYSASFCSNCDTLKKIFNEINIDYDIIDIDAQPELTQQNRIRSLPTTIITTENIRLVEVGCKNKVFWLDLFKELIKE	['PFam:Glutaredoxin_PF00462.26', 'Function:Glutaredoxin', 'Evalue:3.7e-07'],[' PFam:Thioredoxin_PF00085.22', 'Function:Thioredoxin', 'Evalue:0.00018'],[' PFam:Thioredoxin_3_PF13192.8', 'Function:Thioredoxin domain', 'Evalue:0.00033'],[' PFam:KaiB_PF07689.
NC_048190.1	Rheinheimera phage vB_RspM_Barba19A, complete genome	YP_009823022.1	5504	6077	YP_009823020.1	MazG-like family	MDTIKRIENWFDVATPNPTAKNFYLQTAYNLEEWSEVIEAIGGKESELFKTLLVAKSELIRDANNTSDEETNEAFNECVNKTLLADGIADSIVTLVGMAKMAGIDIFGALKEVAQSNESKYYYAGVGDLSDHEWEDLNAICKEIEAQGRYKGVGWQRHGEWIVFKDGNGKIMKNPRTYREPELSGFIGGK	['PFam:MazG-like_PF12643.9', 'Function:MazG-like family', 'Evalue:0.0037'],[' PFam:PRA-PH_PF01503.19', 'Function:Phosphoribosyl-ATP pyrophosphohydrolase', 'Evalue:0.01'],
NC_048190.1	Rheinheimera phage vB_RspM_Barba19A, complete genome	YP_009823022.1	6091	6235	YP_009823021.1	SlyX	MTELYTQAKLTYIEELEDEIAKLNDLCRDLNMIITEKDDVIKMLQGR	['PFam:SlyX_PF04102.14', 'Function:SlyX', 'Evalue:0.0034'],[' PFam:HAUS2_PF15003.8', 'Function:HAUS augmin-like complex subunit 2', 'Evalue:0.0053'],[' PFam:ATG16_PF08614.13', 'Function:Autophagy protein 16 (ATG16)', 'Evalue:0.0073'],[' PFam:NYD-SP28_PF14
NC_048190.1	Rheinheimera phage vB_RspM_Barba19A, complete genome	YP_009823022.1	6314	6944	YP_009823022.1	hypothetical protein	MARKGLVYGVGRNDAEYDVYRTEVVNGKQKVVWRCPYYQKWIGILERCLCPKKQARNPTYKGCTVTEDWRYLSNFIKWVDSQHNKDWQNCEPDKDFLSVGNKHYSPDTVVFVPRKVNNFIIDSINKRGDYMIGVSCEPRSKKNPYLAQCSNPFGGSRRVGLFPTELEAHLAWQTKKHTYACLLADLQTDERVASRLREMYAPDKDWTKV	N/A
NC_048190.1	Rheinheimera phage vB_RspM_Barba19A, complete genome	YP_009823022.1	6933	7950	YP_009823023.1	Homeodomain-like domain	MSDFTETQLEMIRLKQEGFSSRHIAKVLSVGKSTVNDTYNRYLNAAEAPVSDLDKVLGAKVLPTDGVSYYTIQTAKSVGENVTHLMIPDTQCKPDIDLGYMDWLGQYIVDKQPEVIVHIGDHADMESLSSYDKGQRSAEGKRVHKDIESAIEGMNRLLKPLHDLQRKQMVEHGKVLYKPKMVITLGNHEQRIERHVNANPELYGFLSYDSLKYKEMGWEVYDYLQPVVINGVAYVHFMANPMTGKPYGGTALNIL	['PFam:HTH_23_PF13384.8', 'Function:Homeodomain-like domain', 'Evalue:0.00031'],[' PFam:Metallophos_PF00149.30', 'Function:Calcineurin-like phosphoesterase', 'Evalue:0.0024'],[' PFam:CENP-B_N_PF04218.15', 'Function:CENP-B N-terminal DNA-binding domain', '
NC_048190.1	Rheinheimera phage vB_RspM_Barba19A, complete genome	YP_009823022.1	7946	8273	YP_009823024.1	hypothetical protein	MMSPVYHLNITSYQQLLETGQGELIYGKSFPPNSSVFLSEQARYFAVMQAYYLIKNFSDSSGASAKDLVEFIKEYGETISDIERDIMSGLLTDSDFDDIVRELDGDEE	N/A
NC_048190.1	Rheinheimera phage vB_RspM_Barba19A, complete genome	YP_009823022.1	8269	8584	YP_009823025.1	Putative beta-xylosidase	MKLYDIKEQSITINNEFVTGWAPDTKLEFHSRYGGEVQFVLNLLCNSPIFEKVKMIAGSRYIVSTNLACAAAKFENIRLELQPFSIQFTEDCPTVKLIFRARPV	N/A
NC_048190.1	Rheinheimera phage vB_RspM_Barba19A, complete genome	YP_009823022.1	8570	8861	YP_009823026.1	hypothetical protein	MIIYNPKDKTISCGCISEPFYSGSQLDNIGHVLARLRFGEMTLQQAHGELVSEFAQITHELLLCKSNQSPSDPTPKGVESSLSNILNNKEKINEVI	N/A
NC_048190.1	Rheinheimera phage vB_RspM_Barba19A, complete genome	YP_009823022.1	8857	9463	YP_009823027.1	HNH endonuclease	MTVPSKADIDKKEAELEKHLKHLDSDGRIKEKKLLDMIRSSLRKTWMSSPQKLAFLEQTRIPDMNPATRTKWLWKCAICGELFKLDDINVDHISGGHSFTKLSDFENYCENMLNVPITGLQILCVEDHKVKTYLEDNNLSWDEAVLIKKAIKLENNVGGKGKGVAARQKKYLLSKGFKVKDIGNETDRRQCFIRLIQEENK	N/A
NC_048190.1	Rheinheimera phage vB_RspM_Barba19A, complete genome	YP_009823022.1	9446	9668	YP_009823028.1	Protein of unknown function (DUF2812)	MGKDEECFDVGYYFEPVEGKTPVIKFPLRYASYPEDSDEYKVYSEMKKCADELGVEMVDKTDEWVIHIYDSTI	N/A
NC_048190.1	Rheinheimera phage vB_RspM_Barba19A, complete genome	YP_009823022.1	9654	9852	YP_009823029.1	Protein of unknown function (DUF4090)	MNKYSREEHLETVLKQITSHYFYIGDDDSEIPRLIDLDGENMYEYNKELYMQLMELIPEVINGKR	N/A
NC_048190.1	Rheinheimera phage vB_RspM_Barba19A, complete genome	YP_009823022.1	9844	10879	YP_009823030.1	5'-3' exonuclease, N-terminal resolvase-like domain	MSDEVVLVVDGDELAFVHAIAAEQKLLMYKNTTNEFEHGFKNKTEFAKFTAGLEVPDGFFTTEVRKVAEPKQNAFSTVKKKLLWLQNKFKTENIEIYISGDNNFRDTLPLPKNNDPTKSGQYKGQRDPDSRPILLDDVKEYLIKYWKADVVHGYEADDRLAMRVYDGYKSGQKIIGCTQDKDRLGNMGWWYDHINDEKGDGEPQFIDGLGEVFVNTSSKTDKPDGHGRKWLYYQWIAGDPVDNYDPRDTANQLGI	['PFam:5_3_exonuc_N_PF02739.18', 'Function:5-3 exonuclease N-terminal resolvase-like domain', 'Evalue:0.0042'],[' PFam:5_3_exonuc_N_PF02739.18', 'Function:5-3 exonuclease N-terminal resolvase-like domain', 'Evalue:0.0042'],
NC_048190.1	Rheinheimera phage vB_RspM_Barba19A, complete genome	YP_009823038.1	9844	10879	YP_009823030.1	5'-3' exonuclease, N-terminal resolvase-like domain	MSDEVVLVVDGDELAFVHAIAAEQKLLMYKNTTNEFEHGFKNKTEFAKFTAGLEVPDGFFTTEVRKVAEPKQNAFSTVKKKLLWLQNKFKTENIEIYISGDNNFRDTLPLPKNNDPTKSGQYKGQRDPDSRPILLDDVKEYLIKYWKADVVHGYEADDRLAMRVYDGYKSGQKIIGCTQDKDRLGNMGWWYDHINDEKGDGEPQFIDGLGEVFVNTSSKTDKPDGHGRKWLYYQWIAGDPVDNYDPRDTANQLGI	['PFam:5_3_exonuc_N_PF02739.18', 'Function:5-3 exonuclease N-terminal resolvase-like domain', 'Evalue:0.0042'],[' PFam:5_3_exonuc_N_PF02739.18', 'Function:5-3 exonuclease N-terminal resolvase-like domain', 'Evalue:0.0042'],
NC_048190.1	Rheinheimera phage vB_RspM_Barba19A, complete genome	YP_009823038.1	10875	11094	YP_009823031.1	hypothetical protein	MFGWDKYFTIFMLSFIFIFFSVIAYNDVRHSNYIEAFKKECTSNGGFVYINKGGKGWSKPECRPEPNIEVNV	N/A
NC_048190.1	Rheinheimera phage vB_RspM_Barba19A, complete genome	YP_009823038.1	11140	11419	YP_009823032.1	hypothetical protein	MSLPQDLNKRLAVKDALERALRLKELIDITESDIADIASTLQNTDIIKAKVFNELLNAAYDGQQLLLKAQTKVSNVENALAEVSILGKIKAS	N/A
NC_048190.1	Rheinheimera phage vB_RspM_Barba19A, complete genome	YP_009823038.1	11418	11628	YP_009823033.1	DnaA N-terminal domain	MSPEEKQLRMVMLDWPQEKVAKYNQLRDELYNKWIADITSFETEDDREVYMCAFAIANIKLGNYAQENF	['PFam:DnaA_N_PF11638.10', 'Function:DnaA N-terminal domain', 'Evalue:0.032'],
NC_048190.1	Rheinheimera phage vB_RspM_Barba19A, complete genome	YP_009823038.1	11682	11922	YP_009823034.1	Minor fimbrial protein PrsF	MEPESLAIKITGNGYGNGYGNGNGYGDGNGYGNGYGYGNGYGNGYGYGYGYGDGDGYGDGYGYGDGNGDGNGNGDGNGY	N/A
NC_048190.1	Rheinheimera phage vB_RspM_Barba19A, complete genome	YP_009823038.1	11925	12240	YP_009823035.1	hypothetical protein	MSQPKTIQVDNVQYVRAYSVSVAATKKQIVVLQRGWIVVGDVERTPEEIKISNCYVIRNWGTTKGLGELAEKGPTVKTVLDKCPDVMVHPLTVVMYMNVNGSKW	N/A
NC_048190.1	Rheinheimera phage vB_RspM_Barba19A, complete genome	YP_009823038.1	12250	12445	YP_009823036.1	Transmembrane Fragile-X-F protein	MSNTTAQSSGCIGFCGLLTVLFVGLKLTDHVDWSWWWVLSPLWLPITVILSVGLVLVTIVALLK	['PFam:Tmemb_185A_PF10269.11', 'Function:Transmembrane Fragile-X-F protein', 'Evalue:0.00011'],
NC_048190.1	Rheinheimera phage vB_RspM_Barba19A, complete genome	YP_009823038.1	12511	13246	YP_009823037.1	hypothetical protein	MSKFNTNVVYRVTKEAKGKDLELAYLYFLNVPVTYAKVLEPAKKYQSEDTAYQLNVFLNADTMEKLEKIGINKEFSEVGVTKIKKGANRGKVKYPVDLEANAPYGGMFAAQLGRDTVKRDKDGAITKEYTPLKVVDAKGRPFTQEVGNGSVCDIKAFAYRNADNMLVVMLDTVVVKEHVAYNREDGEMFDDVLGISVQSDAKTAVENPVDDFPTDDEPTPTPSKKTAQKVVQEAVEDDEDSSPF	N/A
NC_048190.1	Rheinheimera phage vB_RspM_Barba19A, complete genome	YP_009823038.1	13279	13495	prokka	hypothetical protein	MNYLNQSQNLEQFNLLQQKRFHDNLVGDLTNWRPLGGSYESKSSVILRGYYKQVLMIDKMLVRTSKQVVAQ	N/A
NC_048190.1	Rheinheimera phage vB_RspM_Barba19A, complete genome	YP_009823038.1	13507	14161	YP_009823038.1	Fijivirus P9-2 protein	MVIWKLGGNLENLIYGWAINDASGFVTKSRTIDGKKKNVWICPYYSDWMNMLTRCFCVNYQNIYPTYKGCSVSEEWRYFSDFIRWVDSQPNKDWQKCQLDKDFLFEGNREYAPTKCVYIPKSLNSFINSKPKSRGQSLLGTTLDKSRDKEIYQAICKNPFTGKRDYLGRFPNQLDAHLCWKAEKYEHALKLADEQPDERVAKRLREMYNLETDWTNK	N/A
NC_048190.1	Rheinheimera phage vB_RspM_Barba19A, complete genome	YP_009823038.1	14206	16411	prokka	putative 3'-5' exonuclease related to the exonuclease domain of PolB	MHNYWVYDLESYPNIWTCCIADMQERVIKVFEISDRKDQREQLFEYLRDVRRKNGYMVGFNNVGYDYPLLHHLLTNKKSTALDLYNMTCKIIKSGNTDNKWQYVVREKDVFLKQIDLYKIHHYDNRAKATSLKMIEFNNRSDNIEDLPFPVGKKLSDVEKDILIRYNKHDVLETIKFFQVSMEQVDFRHKMVTDYGMNALNYNDTKIGAEYFVMELEKAGIKCYESGKVRQTKRNYIDLVDCIFPYVKFERPEFN	['PFam:DNA_pol_B_exo2_PF10108.11', 'Function:Predicted 3-5 exonuclease related to the exonuclease domain of PolB', 'Evalue:0.00045'],
NC_048190.1	Rheinheimera phage vB_RspM_Barba19A, complete genome	YP_009823038.1	16422	18294	YP_009823040.1	Toprim-like	MSKESGQRINQKFSCIANEFDDKDSCNSSDALSIWQKEDAQGNIYYDGYCWSCNQSFSEHQVHSSSHAKELGIEEGEVRSEIKLILAPKVEPLTSEQIGQLKDTVGFPDRPYRSITPEVMKFFGHMVKRNNKNVPVEVYYPETEDDKVTGFKIRILPKSWNKVGCTGRGSQLSGQFRYKSAGKRILIVGGENDKAAAYQALQKYTHVVSPTTGEGSSAKQCAAQYEWLDQYEEIYLGLDNDEKGKQATEAVCKVL	['PFam:Toprim_2_PF13155.8', 'Function:Toprim-like', 'Evalue:3.5e-05'],[' PFam:Toprim_4_PF13662.8', 'Function:Toprim domain', 'Evalue:4e-05'],[' PFam:DnaB_C_PF03796.17', 'Function:DnaB-like helicase C terminal domain', 'Evalue:0.00017'],[' PFam:Toprim_PF01
NC_048190.1	Rheinheimera phage vB_RspM_Barba19A, complete genome	YP_009823111.1	47246	47459	prokka	helix-turn-helix protein	MLQKEMITQHLAKQLRHHLLDQGISVNEFAKQQGKTRQTISLYLNGKVSIDSLVDMLDELGCGVTVLVRR	['PFam:HTH_3_PF01381.24', 'Function:Helix-turn-helix', 'Evalue:6.6e-06'],[' PFam:HTH_26_PF13443.8', 'Function:Cro/C1-type HTH DNA-binding domain', 'Evalue:0.00012'],[' PFam:HTH_37_PF13744.8', 'Function:Helix-turn-helix domain', 'Evalue:0.0014'],[' PFam:HT
NC_048190.1	Rheinheimera phage vB_RspM_Barba19A, complete genome	YP_009823111.1	47897	48416	YP_009823104.1	Helix-turn-helix domain	MIKNTFTKIGDHLLMCGAVVSPDGEVIKVTAADKLILAFMHHRWNYFVVEEKQEYWDSMEYIALRTGNNVKTVERCVSKFTKAGILLAEKRFDKKKKHNKWFWLGFSEVKYMVTKKDGGMEFVKEGMEAYKPKPHYKEDNTAAKPALEDFDMLVPYSDYDHDVTMSMWEAGL	N/A
NC_048190.1	Rheinheimera phage vB_RspM_Barba19A, complete genome	YP_009823111.1	48516	48987	YP_009823105.1	hypothetical protein	MKELEFFEKYFSFRLKMEKENNVMLQVTPSCGMWMDKSSMKDVQRFGAEIMKNTLEKAFPNLIIGVYHPEQLDVWVNNGSQMSLGKCHISDLKELNEKASEIINGRLFWCSGCNQFLGKVLHSASVFSGHYCSDCVTNNPKIKALVNESKRPNFYD	N/A
NC_048190.1	Rheinheimera phage vB_RspM_Barba19A, complete genome	YP_009823111.1	48999	49254	YP_009823106.1	hypothetical protein	MIITTTDNQRIKVDSFSQYQLVERKKVNRGCFRWLAVLLLFWPALILWFFVGDNAMYVRIDGTMYLINEFQYNRLVDFLDGGEI	N/A
NC_048190.1	Rheinheimera phage vB_RspM_Barba19A, complete genome	YP_009823111.1	49250	49493	YP_009823107.1	hypothetical protein	MKTVSELKVSLKSGEYHGVNIMEALCTIENQQRQIAELTHTLNELYEITDEVWCNEGLELVRHLKLRNVLKKVDKILEGN	N/A
NC_048190.1	Rheinheimera phage vB_RspM_Barba19A, complete genome	YP_009823111.1	49652	49865	YP_009823108.1	hypothetical protein	MKDCLGNDVKVGDKILVAESIQDYAEMKVKYVLEIQTKNNYLGQGFHLARVSENPYDTHYSDAIYLLERV	N/A
NC_048190.1	Rheinheimera phage vB_RspM_Barba19A, complete genome	YP_009823111.1	49866	50082	YP_009823109.1	hypothetical protein	MDYFKVEDVQEGKFLNLAIGETGDISFSWSPNHELARPILDIFSRRNLLEKYGLCKPDYIWHKCDQFGRFL	N/A
NC_048190.1	Rheinheimera phage vB_RspM_Barba19A, complete genome	YP_009823111.1	50081	50285	YP_009823110.1	hypothetical protein	MLNLFRKEHKRSEWFEGLLRAELVQQNFSYESNYSYFVFEIQNRRADELILGYKNYLDYYQDVLSKV	N/A
NC_048190.1	Rheinheimera phage vB_RspM_Barba19A, complete genome	YP_009823111.1	50373	51033	YP_009823111.1	hypothetical protein	MKNVRREDWESLQPTVFGWGINDVEYNVHKTKMVSNKQEIVWRCPYYRKWVKIIERCLCPKFQEKYPTYRGCTVAEDWRYFSNFIKWVDSQPNKDWINCEPDKDILFEGNKHYSPETVVFVSRGVNVFIVDSAKDRGDHMIGVSYVPDNSKINPYQARCSNPFGKGRHIGSYPTELEAHKAWQAKKHEYACMLADLQEDERVSKLLYERYTPYKDWTNR	N/A
NC_048190.1	Rheinheimera phage vB_RspM_Barba19A, complete genome	YP_009823111.1	51111	51312	YP_009823112.1	Double zinc ribbon	MKSRCKACNEPFSPTLHTDLGGRFIRFEDMCSECISLCHQEENYQDIFEHLWVKPIDNFSSYEETE	['PFam:DZR_PF12773.9', 'Function:Double zinc ribbon', 'Evalue:0.021'],
NC_048190.1	Rheinheimera phage vB_RspM_Barba19A, complete genome	YP_009823111.1	51390	51819	YP_009823113.1	Family of unknown function (DUF5681)	MSEEIKSVDTDDIEEDKPVVVRNEKGQFIKGVSGNPNGRGKGNQSKLNKTKLITQYNKYGTKSFEDIVRLGKKAEKAGQLTTALKAAMFIAEKHLQMVLQQDKTALELQKLRMKESKDDGDSDEEDKDLTQAIFEWQRAEND	['PFam:DUF5681_PF18932.2', 'Function:Family of unknown function (DUF5681)', 'Evalue:0.00028'],
NC_048190.1	Rheinheimera phage vB_RspM_Barba19A, complete genome	YP_009823111.1	51991	52246	YP_009823114.1	hypothetical protein	MSKEIKVYQSRNLSDYSKKLVELVKAGNEVLLDQCISMLGKIYTIKYYEPEAVVEETVEEAAVSSEGVTTKAVKKPRGGSASTK	N/A
NC_048190.1	Rheinheimera phage vB_RspM_Barba19A, complete genome	YP_009823111.1	52303	52477	prokka	hypothetical protein	MQLKLLQSRNLTFRLGHHVVGFRLKLIRIKNISQHFGLPLLQGEIQPITRDGSGFLY	N/A
NC_048190.1	Rheinheimera phage vB_RspM_Barba19A, complete genome	YP_009823111.1	52756	52966	prokka	hypothetical protein	MEVDVKIYMINSLQKRIPSSALSRRSNKYGKTKQQESLKRTTKNGSVTTTSTDEIFKSHRIYSILWRWS	N/A
NC_048190.1	Rheinheimera phage vB_RspM_Barba19A, complete genome	YP_009823111.1	53269	54556	YP_009823116.1	Terminase large subunit, T4likevirus-type, N-terminal	MFVRTTNVEIDNGLWPEAKRMYLPYLVDSQGRFLGKAHISEKNKTITFPSGGRTKFTYCATDKDVDAWYGSEITRIYLDECQHRTEYQFDLFKSRNRSMAKVPKGMRCTLNPSPDSFIYKYVEPFLDDDKYPIPELSGKTRYFTILNGILISSWDADDIRNDTGKEPETYTYIPAVLGDNEKLMEIDPAYKNKLDALPEAKRKQLLLGCWASTDEDGLYFKREYLKRANSIPLHSVYCRAWDLASSAGDTPNTVG	['PFam:Terminase_6N_PF03237.17', 'Function:Terminase large subunit T4likevirus-type N-terminal', 'Evalue:2.7e-16'],[' PFam:Terminase_6C_PF17289.4', 'Function:Terminase RNaseH-like domain', 'Evalue:7e-06'],
NC_048190.1	Rheinheimera phage vB_RspM_Barba19A, complete genome	YP_009823129.1	59851	60220	YP_009823123.1	hypothetical protein	MIKRRNGAIPRKTLDARHKQDVLDEFERPLTPVTIPFKIYKCTVQPYVGDTFQLAPDGFQGKDVFTLFTETLLTRGKEGSLIKPDEVNINGVWFRVVKVKPWQVGLIPHYECIVVELDEGLV	N/A
NC_048190.1	Rheinheimera phage vB_RspM_Barba19A, complete genome	YP_009823129.1	60216	60777	YP_009823124.1	hypothetical protein	MSYIDTLKDFETRLGRFCKDVTDLKVTFRNASNQKITEQHIQLHVDRVNENGWEHLNPELTPSGNFITSKEYEVFVECSCHRGDYTQAVLGEVRHQLSTNSGLYYKYFGDTKFSYLRSATIQKRFFTVDGIQYEERSVMQLVFNMMVKSSDIEDIGSIETVEIINLKTKVSENTVAVDDTLTITSP	N/A
NC_048190.1	Rheinheimera phage vB_RspM_Barba19A, complete genome	YP_009823129.1	60804	61881	YP_009823125.1	Protein of unknown function (DUF3383)	MSVDITERVDVVVSLGTQPISTASFDSAMFLADTESAGWPVAFTEDYRVFTSLKSVADAGFAETTSTYKFAALVFGGNFAVKSLYVVRYTTDVGAPVTPTAAFNTQLTVDDTPYYVACDVHTEAVITPLVAAAEAAYRMVVVSSQEAGILVPATTTDLGSVLQSAAYDHVFTLYHPSADTTFAEGGVIGAMAAIPAGVSTLEDKTMTGVTSYSIDGTATTSVKDKNVGYYSPIAGVKSLFNSRVASGQFFDTIVF	['PFam:DUF3383_PF11863.10', 'Function:Protein of unknown function (DUF3383)', 'Evalue:2.8e-27'],
NC_048190.1	Rheinheimera phage vB_RspM_Barba19A, complete genome	YP_009823129.1	61892	62354	YP_009823126.1	Protein of unknown function (DUF3277)	MTIKAYDPKKVSLSIGGVNPTGYAPDTKIVFSRANPVSTTTVGVDGDISVNEDNRKNGTMTISLLHNSSFNDVITSWLLTKPTGYPFLPFEFNDPSGSATTSRCWVETQPDYSVGQETGTLDWVFGVEDTTLKPNQTVARLDKLKQFTGAVLV	['PFam:DUF3277_PF11681.10', 'Function:Protein of unknown function (DUF3277)', 'Evalue:5.4e-06'],
NC_048190.1	Rheinheimera phage vB_RspM_Barba19A, complete genome	YP_009823129.1	62424	62895	YP_009823127.1	hypothetical protein	MTLTGESMTTQLSKSTQQKFVIGEGKTSRTFLSDGWSPLLAAKNLPKIGKTFATPISFLFSATEENFGTLIPQALYLLFEEMEQGDIEALFNLILSKVWAENGTRLVDLDNDFANLDELLSLVALVLKQHYGCLTSGKSFASLLETLVPVSRMTQA	N/A
NC_048190.1	Rheinheimera phage vB_RspM_Barba19A, complete genome	YP_009823129.1	63133	63772	YP_009823129.1	Cell-wall agglutinin N-terminal ligand-sugar binding	MTKNIRREDWESLKPTIHGWGVVDVNYNTGVTVTIQGKSKLVWTCPYYADWRSMIRRCFGNDPSGSCSSYVGCEIFKEWQYLSNFIKWVDSQPNRDWKNSQLDKDLLGNGKLYSPETCVYISCKINTFMLDSKRSRGSLLIGVCFHSGASKENPYASKCSNPFTNKTEYISLFPTELEAHLAWKAKKHEHALKLADLQDDPRVAEALRTRYL	['PFam:Candida_ALS_N_PF11766.10', 'Function:Cell-wall agglutinin N-terminal ligand-sugar binding', 'Evalue:0.017'],[' PFam:Candida_ALS_N_PF11766.10', 'Function:Cell-wall agglutinin N-terminal ligand-sugar binding', 'Evalue:0.017'],
NC_048190.1	Rheinheimera phage vB_RspM_Barba19A, complete genome	YP_009823129.1	63860	65558	YP_009823130.1	Tape measure protein	MKDIAGNVTNKISFEIDRRSWQNLDKFQKRIADVKKQLSGLSGNIKVNAVVSKFDRVQKAVGAKSVANKQQEYNAHVALFQRHQNKMAEVAAMNQRRVDNARNMMSSRLSTAGASDKVKTTAFNRFDTFSQQMLAGKMTATEFSRAVNQSTSSLLRQSSASKNAQMSMRGLRSELIQATAAYSAFAVGANVFSTGKELQSLEAGMLIFAKDGAGVKREMDWLVSKSQELGTNFMVAAQEYTKFSIVAKNKMSNSE	['PFam:TMP_3_PF20155.1', 'Function:Tape measure protein', 'Evalue:5.4e-17'],
NC_048190.1	Rheinheimera phage vB_RspM_Barba19A, complete genome	YP_009823129.1	65570	66176	YP_009823131.1	hypothetical protein	MSQQDVVLILANKMQADKLGLGGTFLLPDCTLSIDHKFENDVTEHPIDRGSSVSDHVVNKNVTFSVSGVYNTYSLQKYVQDGVSTQNRVADAYKKLLDLRNSKQQFTLVSRYDIYQNCVVKSLSIPVAPTDGNTLIFSMEITQVRVSQPFRQVTLVQLEDVSEQFVDAAQLKKEAGTKQRTKTSTTPIVNQADKVINGGSG	N/A
NC_048190.1	Rheinheimera phage vB_RspM_Barba19A, complete genome	YP_009823129.1	66175	66526	YP_009823132.1	hypothetical protein	MAVYNIDVAGIDTAYETISVVLEAQSYEMTFQYNPRDESWYLYFGLPNLAPIFKTKITNGTDILRKYRAYEDVPKGSLFITDLQKVNGRMDRDGFSSGRFSLTYVDESSRLLIQEL	N/A
NC_048190.1	Rheinheimera phage vB_RspM_Barba19A, complete genome	YP_009823129.1	66525	67731	YP_009823133.1	hypothetical protein	MSDKFIRNYILTIGKALSFFQDEVRQEAVANVSESKIRGFSLKDRINYENTFTNKIFLADKFDVNSFDGVEITDLHITFHIEDGEGKNPSHISIYNLSDEAVKLLEQSGKNKATVQLRCGYITDKELPIVFLGEVDNIIESYEGPTRITKLLVRAGSTNIQNAYSVRAYKRGTTVEQIIKDLISDMKLPYGTVYLPRVGENSLAINKNFYAYGKTEDILKAICDNYNLIYSVARTAIVNVVPRKQEDDTSNTQYN	N/A
KX912252.1	Pseudoalteromonas phage PHS3, complete genome	APC46262.1	1745	3878	APC46218.1	Phage tail fiber adhesin Gp38	MAFDTVKKTFTKEHMWIVEITSGETIYRFCENRSPLPLELEAVPSLSSVSVSPAALDLEGGLGVRATASITLNDHNDYTVFSSEGARFWPRWRAENPYYQGSKVSVLSGYLVNGEYIAENFQARDYILEKWTYASGRVNISCKDPLKLTDNDRGQAPKATNVVLGGEVLVGDITITVDNSDDFIVGDYIRINSEVMQITAINSLLLDVDRGLYNTVVDSHSIDDAVQKCLYYNDTLPNIVYDIMVNYSEIDPSYI	['PFam:GP38_PF05268.13', 'Function:Phage tail fibre adhesin Gp38', 'Evalue:0.0031'],
KX912252.1	Pseudoalteromonas phage PHS3, complete genome	APC46262.1	31422	31749	APC46254.1	Gef2-related medial cortical node protein Nod1	MTHLSSFDIKQEVKQFLVITKITDANINAAFELYTKDEIINKLLADGIWFKLSDRQLHRDDIEYKLSQHNEIMLEVIREATTIKAELYKMALIEVDEIIADYEVNHAS	['PFam:Nod1_PF17114.7', 'Function:Gef2-related medial cortical node protein Nod1', 'Evalue:0.0045'],[' PFam:DUF5869_PF19194.2', 'Function:Family of unknown function (DUF5869)', 'Evalue:0.0048'],[' PFam:TMF_DNA_bd_PF12329.10', 'Function:TATA element modula
KX912252.1	Pseudoalteromonas phage PHS3, complete genome	APC46262.1	31738	32188	APC46255.1	hypothetical protein	MPRKKYNKMKGALASARVGLKNLAVFHSQKDSGEKYTCLCVNFKTGEQIKVGQSMAFAISEIRHKWNIHLIASGKESNGKTRFEVDQVPITEPLLQSDLVEYLDWRHKEHAANFEKRNELTNVSWLAVPNGDDITNEQIDLILTKYGAW	N/A
KX912252.1	Pseudoalteromonas phage PHS3, complete genome	APC46262.1	32187	32379	prokka	Family of unknown function (DUF6432)	MIRKEWKVSELQNLLSMIMEGFTVIEMMTAFECSKKQIQHAVKKHFESSVLHIRMKYNIKVIK	['PFam:DUF6432_PF20024.1', 'Function:Family of unknown function (DUF6432)', 'Evalue:0.033'],[' PFam:SAP30_Sin3_bdg_PF13867.8', 'Function:Sin3 binding region of histone deacetylase complex subunit SAP30', 'Evalue:0.049'],
KX912252.1	Pseudoalteromonas phage PHS3, complete genome	APC46262.1	32375	32759	APC46257.1	dUTPase	MTPVHKTKGSAGADLVCAKTITIEAGQTALVSTGSYVPSGLPKGVALLLMARSSIALKKGLMLSNGVGLIDSDYPDEIKCMYTNLSGKPVTLERGERVAQLVPIQYVYGVFDIDNAERSGGFGSTNK	['PFam:dUTPase_PF00692.21', 'Function:dUTPase', 'Evalue:7.8e-21'],
KX912252.1	Pseudoalteromonas phage PHS3, complete genome	APC46262.1	32768	33014	prokka	Putative GlcNAc-1 phosphotransferase regulatory domain	MANYDYEQAVLVEDLAYKLGLPMQERELQILRKNTLDLTGKLIAKFAKRDLLHKEIRVAQLDLNEALELKLLRELNELEKS	['PFam:GlcNAc-1_reg_PF18440.3', 'Function:Putative GlcNAc-1 phosphotransferase regulatory domain', 'Evalue:0.0068'],
KX912252.1	Pseudoalteromonas phage PHS3, complete genome	APC46262.1	33013	33166	APC46259.1	hypothetical protein	MNESALDELCEKKRKTKKAIEEAKAEINKRRLDARRKIEDMKIDRELGLV	N/A
KX912252.1	Pseudoalteromonas phage PHS3, complete genome	APC46262.1	33162	33579	APC46260.1	Phage lysozyme	MNKTKLAEQLKKHEGLKLKPYTDTVGKLTLGIGRNLEDKGITEQEALFMLNNDVDYFYKKLTKALPWVKNLDDARQNVLINMAFNLGVNGLLSFKNMLNAVATCRFLLASEEMLNSKWAKQVGNRAVELSEQMRTGEF	['PFam:Phage_lysozyme_PF00959.21', 'Function:Phage lysozyme', 'Evalue:3.3e-06'],[' PFam:TIR-like_PF10137.11', 'Function:Predicted nucleotide-binding protein containing TIR-like domain', 'Evalue:0.004'],[' PFam:DUF5442_PF17514.4', 'Function:Family of unkno
KX912252.1	Pseudoalteromonas phage PHS3, complete genome	APC46262.1	33813	34305	prokka	Family of unknown function (DUF6161)	MNWSELGKKVADFAPLLGSALGPVGAGVGALISSEFGTENTPDAINSFITGNPEAQVKLKEIEFTHKTKLQQIRLETLQAELGDKANARQAHSQSKMPAYLSVGLTVLIALLVFLLFYVDVPSGSREVLFMLLGVVVKEWGSAMQFWFGTTRSSADKTRLMIK	['PFam:DUF6161_PF19658.1', 'Function:Family of unknown function (DUF6161)', 'Evalue:0.034'],
KX912252.1	Pseudoalteromonas phage PHS3, complete genome	APC46262.1	34313	34919	APC46262.1	hypothetical protein	MARLIHGVGVNDCGYAVHRAEYAIDERGKKVRTYDWRCPYYKKWSAMISRCYSAKMIERDPNYSDIYVCDEWLRFSNFIKWVDSQPRKDWENLELDKDILFKGNKVYSPDTCVFVSRLTNTFLVKSLNYTKSTGTFFIRSKGKYKSSCRNPFSGKREHLGFFDSEVDAHIAWRERKCELSVDLSKIQTDERVSKSLEAMFL	N/A
KX912252.1	Pseudoalteromonas phage PHS3, complete genome	APC46262.1	35090	35621	prokka	hypothetical protein	MASDNPDGVRVLAGARGNEIYGLDIGSLGTGKIFADQSGDPSNKVKQGELVTKQFILNDVSANQNIELVPRSSVFGGIREGSRMTLEYLMVQGPTFVATAGAEATITVDHGGSATGGGSSSIVAKLNEYNTKRAFTPDPDKIGRPTVSAGLFVNLQTNANVNPSSDYIISVAYRVE	N/A
MK719722.1	Rheinheimera phage vB_RspM_Barba14A, complete genome	QCQ60755.1	8937	9987	QCQ60747.1	5'-3' exonuclease, N-terminal resolvase-like domain	MSDEIVLVVDGDELAFVHAIAAEQKLLMYKNTTNEFEHGFKNKTEFAKFTASLEVPDGFFTTEVRKVAEPKQNAFSTVKKKLLWLQNKFKTENIEIYISGDNNFRDTLPLPKNNDPTKSGQYKGQRDPDSRPILLDDVKEYLIKYWKAEVVHGYEADDRLAMRVYDGYKSGQKVIGCTQDKDRLGNMGWWYDHINDEKGNGEPQFIDGLGEVFINTSTKTDKPDGYGRKWLYYQWIAGDPVDNYDPRDIANQLGI	['PFam:5_3_exonuc_N_PF02739.18', 'Function:5-3 exonuclease N-terminal resolvase-like domain', 'Evalue:0.0022'],
MK719722.1	Rheinheimera phage vB_RspM_Barba14A, complete genome	QCQ60755.1	9983	10202	QCQ60748.1	hypothetical protein	MFGWDKYFTIFMLSFIFIFFSVIAYNDVRHSNYIEAFKKECTSNGGFVYINKGGKGWSKPECRPEPNIEVNV	N/A
MK719722.1	Rheinheimera phage vB_RspM_Barba14A, complete genome	QCQ60755.1	10248	10527	QCQ60749.1	hypothetical protein	MSLPQDLNKRLAVKDALERALRLKELIDITESDIADIASTLQDTDIIKAKAFNELLNAAYDGQQLLLKAQTKVSNVENALAEVSILGKIKAS	N/A
MK719722.1	Rheinheimera phage vB_RspM_Barba14A, complete genome	QCQ60755.1	10526	10736	QCQ60750.1	DnaA N-terminal domain	MSPEEKQLRMVMLDWPQEKVAKYNQLRDELYNKWIADITSFETEDDREVYMCAFAIANIKLGNYAQENF	['PFam:DnaA_N_PF11638.10', 'Function:DnaA N-terminal domain', 'Evalue:0.032'],
MK719722.1	Rheinheimera phage vB_RspM_Barba14A, complete genome	QCQ60755.1	11003	11318	QCQ60752.1	Pyridoxal-dependent decarboxylase conserved domain	MSQPKTIQVDNVQYVRADSVSVAATKKQIVVLQRGWIVVGDVERTPEEIKISNCYVIRNWGTTKGLGELAEKGPTVKTVLDKCPDVMVHPLTVVMYMNVNGSKW	N/A
MK719722.1	Rheinheimera phage vB_RspM_Barba14A, complete genome	QCQ60755.1	11328	11523	QCQ60753.1	Transmembrane Fragile-X-F protein	MSNTTAQSSGCIGFCGLLTVLFVGLKLTDHVDWSWWWVLSPLWLPITVILSVGLVLVTIVALLK	['PFam:Tmemb_185A_PF10269.11', 'Function:Transmembrane Fragile-X-F protein', 'Evalue:0.00011'],
MK719722.1	Rheinheimera phage vB_RspM_Barba14A, complete genome	QCQ60755.1	11589	12324	QCQ60754.1	hypothetical protein	MSKFNTNVVYRVTKEAKGKDLELGHLYFLNVPVTYAKVLEPAKKYQSEDTAYQLNVFLNADTMEKLEKIGINKEFSEVGVTKIKKGANRGKVKYPVDLEANAPYGGMFAAQLGRDTVKRDKDGAITKEYTPLKVVDAKGRPFTQEVGNGSVCDIKAFAYRNADNMLVVMLDTVVVKEHVAYNREDGEMFDDVLGISVQSDAKTAVENPVDDFPTDDEPTPTPSKKTAQKVVQEAVEDDEDSSPF	N/A
MK719722.1	Rheinheimera phage vB_RspM_Barba14A, complete genome	QCQ60755.1	12357	12573	prokka	hypothetical protein	MNYLNQSQNLEQFNLLQQKRFHDNLVGDLTNWRPLGGSYESKSSVILRGYYKQVLMIDKMLVRTSKQVVAQ	N/A
MK719722.1	Rheinheimera phage vB_RspM_Barba14A, complete genome	QCQ60755.1	12585	13239	QCQ60755.1	Fijivirus P9-2 protein	MVIWKLGGNLENLIYGWVINDASGFVTKSRTIDGKKKNVWICPYYSDWMNMLTRCFCVNYQNIYPTYKGCSVSEEWRYFSDFIRWVDSQPNKDWQKCQLDKDFLFEGNREYAPTKCVYIPKSLNSFINSKPKSRGQSLLGTTLDKSRDKEIYQAICKNPFTGKRDYLGRFPNQLDAHLCWKAKKYEHALKLADEQPDERVAKRLREMYNLETDWTNK	N/A
MK719722.1	Rheinheimera phage vB_RspM_Barba14A, complete genome	QCQ60755.1	13284	15489	prokka	putative 3'-5' exonuclease related to the exonuclease domain of PolB	MHNYWVYDLESYPNIWTCCIADMQERVIKVFEISDRKDQREQLFEYLRDVRRKNGYMVGFNNVGYDYPLLHHLLTNKKSTALDLYNMTCKIIKSGNTDNKWQYVVREKDMFLKQIDLYKIHHYDNRAKATSLKMIEFNNRSDNIEDLPFPVGKKLSDVEKDILIRYNKHDVLETIKFFQVSMEQVDFRHKMVTDYGMNALNYNDTKIGAEYFVMELEKAGIKCYESGKVRQTKRNYIDLVDCIFPYVKFERPEFN	['PFam:DNA_pol_B_exo2_PF10108.11', 'Function:Predicted 3-5 exonuclease related to the exonuclease domain of PolB', 'Evalue:0.00046'],
MK719722.1	Rheinheimera phage vB_RspM_Barba14A, complete genome	QCQ60755.1	15500	17372	prokka	Toprim-like	MSKESGQRINQKFSCIANEFDDKDSCNSSDALSIWQKEDAQGNIYYDGYCWSCNQSFSEHQVHNSSHAKELGIEEGEVRSEIKLILAPKVEPLTSEQIGQLKDTVGFPDRPYRSITPEVMKFFGHMVKRNNKNVPVEVYYPETEDDKVTGFKIRILPKSWNKVGRTGRGSQLSGQFRYKSAGKRILIVGGENDKAAAYQALQKYTHVVSPTTGEGSSAKQCAAQYEWLDQYEEIYLGLDNDEKGKQATEAVCKVL	['PFam:Toprim_2_PF13155.8', 'Function:Toprim-like', 'Evalue:3.5e-05'],[' PFam:Toprim_4_PF13662.8', 'Function:Toprim domain', 'Evalue:4e-05'],[' PFam:DnaB_C_PF03796.17', 'Function:DnaB-like helicase C terminal domain', 'Evalue:0.00017'],[' PFam:Toprim_PF01
MK719722.1	Rheinheimera phage vB_RspM_Barba14A, complete genome	QCQ60824.1	42817	43069	prokka	helix-turn-helix protein	MLYLSGFKQNGVNMLQKEMITQHLAKQLRHHLLDQGISVNEFAKQQGKTRQTISLYLNGKVSIDSLVDMLDELGCGVTVLVRR	['PFam:HTH_3_PF01381.24', 'Function:Helix-turn-helix', 'Evalue:9.8e-06'],[' PFam:HTH_26_PF13443.8', 'Function:Cro/C1-type HTH DNA-binding domain', 'Evalue:0.0002'],[' PFam:HTH_37_PF13744.8', 'Function:Helix-turn-helix domain', 'Evalue:0.0019'],[' PFam:HTH
MK719722.1	Rheinheimera phage vB_RspM_Barba14A, complete genome	QCQ60824.1	43507	44026	QCQ60817.1	hypothetical protein	MIKNTFTKIGDHLLMCGAVVSPDGEVIKVTAADKLILTFMHHRWNYFVVEEKQEYWDSMEYIALRTGNNVKTVERCVSKFTKAGILLAEKRFDKKKKHNKWFWLGFSEVKYMVTKKDGGMEFVKEGMEAYKPKPHYKEDNTAAKPALEDFDMLVPYSDYDHDVTMSMWEEGL	N/A
MK719722.1	Rheinheimera phage vB_RspM_Barba14A, complete genome	QCQ60824.1	44126	44597	QCQ60818.1	hypothetical protein	MKELEFFEKYFSFRLKMEKENNVMLQVTPSCGMWMDKSSMKDVQRFGAEIMKNTLEKAFPNLIIGVYHPEQLDVWVNNGSQMSLGKCHISDLKELNEKASEIINGRLFWCSGCNQFLGKVLHSASVFSGHYCSDCVTNNPKIKALVNESKRPNFYD	N/A
MK719722.1	Rheinheimera phage vB_RspM_Barba14A, complete genome	QCQ60824.1	44609	44864	QCQ60819.1	hypothetical protein	MIITTTDNQRIKVDSFSQYQLVERKKVNRGCFRWLAVLLLFWPALILWFFVGDNAMYVRIDGTMYLINEFQYNRLVDFLDGGEI	N/A
MK719722.1	Rheinheimera phage vB_RspM_Barba14A, complete genome	QCQ60824.1	44860	45103	QCQ60820.1	hypothetical protein	MKTVSELKVSLKSGEYHGVNIMEALCTIENQQRQIAELTHTLNELYEITDEVWRNEGLELVRHLKLRNVLKKVDKILEGN	N/A
MK719722.1	Rheinheimera phage vB_RspM_Barba14A, complete genome	QCQ60824.1	45262	45781	QCQ60821.1	hypothetical protein	MSKNHYHITVKCTADELAHLAKLTKSKPTNIDLHKEGNSQIDRMLTKYHRDLHTLECKARCDISKIESFGFKVSRLKIEEVVDSFTNDDVGKYKYLEGHLKVKSDKDLPEVSGFILSGNNDKTNTRFYNFRIRNLDDYNRVFCNINKLQGVVEKEFERVIVDTNELHDRWWG	N/A
MK719722.1	Rheinheimera phage vB_RspM_Barba14A, complete genome	QCQ60824.1	45752	45989	prokka	hypothetical protein	MNSMTDGGGEVMFNLFRKEHKRSEWFEGLLRAELAQQNFSYESNYSYFVFEIQNRRADELILGYKNYLDYYQDVLSKV	N/A
MK719722.1	Rheinheimera phage vB_RspM_Barba14A, complete genome	QCQ60824.1	46084	46279	QCQ60823.1	hypothetical protein	MSHCIACNKIFTPAIITDDYGEFLGFEDMCSICIGIAYDEYTYEDIFDHIWVKPVGNYTSYSED	N/A
MK719722.1	Rheinheimera phage vB_RspM_Barba14A, complete genome	QCQ60824.1	46298	46913	QCQ60824.1	Stc1 domain	MMETERLVCGWGVNDYTHTSNNLVNSSGNRVKTRCPYYMKWASMIARVKPDYIKYCKPSYVECTICEEWKHLSNFVKWVDEQPNKNWMNYHLDKDLLVLGNKHYSPDTCCFLEPRINTFLERYNPKVRLYLIGARPKKIKGTVFYVSSIKNLFLNKTENLGIFNTEIEAHHAWLNRKHQLACMLADTQDDKRVINALKTRYLLK	N/A
MK719722.1	Rheinheimera phage vB_RspM_Barba14A, complete genome	QCQ60824.1	47004	47433	QCQ60825.1	Family of unknown function (DUF5681)	MSDDILITEDGDIEEDKPVVVRNEKGQFIKGVSGNPNGRGEGNQSKLNKTKLITQYNKYGTKSFEDIVRLGKKAEKAGQLTTALKAAMFIAEKHLQMVLQQDKTALELQKLRMKESKDDGDSDEEDNDLTQAIFQWQRAEND	['PFam:DUF5681_PF18932.2', 'Function:Family of unknown function (DUF5681)', 'Evalue:0.0011'],
MK719722.1	Rheinheimera phage vB_RspM_Barba14A, complete genome	QCQ60824.1	47457	47553	prokka	hypothetical protein	MKGGTLNGAGDNANRECTDVLNLILSGVRVS	N/A
MK719722.1	Rheinheimera phage vB_RspM_Barba14A, complete genome	QCQ60824.1	47605	47860	QCQ60826.1	hypothetical protein	MSKEIKVYQSRNLSDYSKKLVELVKAGNEVLLDQCISMLGKIYTIKYYEPEAVVEETVEEAAVSSEGVTTKAVKKPRGGSASTK	N/A
MK719722.1	Rheinheimera phage vB_RspM_Barba14A, complete genome	QCQ60824.1	48860	50225	QCQ60829.1	Terminase large subunit, T4likevirus-type, N-terminal	MLPLKYIDDPRTTAIMFRRTTPQIKGQGGLFDTAFNMYNQLPDIIKPKFRHQALESVFPTGAKVKWSHMENEKDKLNHQGLQYTFIGFDEGTQFEWSQIEYLISRMRSESKHPSRMVISCNPDPDHYIRTMIDWWLDEEGYPIPERDGMVKYFITLNGQYIWGDSKEELIEKYKTPEYTPKPISFSFISALIYDNPLMIKNNPSYLAFLEGLNEIDKARLLHGNWKVKPKGSTLFNWDWIKTADHLPYGVKSVRS	['PFam:Terminase_6N_PF03237.17', 'Function:Terminase large subunit T4likevirus-type N-terminal', 'Evalue:7.1e-30'],[' PFam:Terminase_3_PF04466.15', 'Function:Phage terminase large subunit', 'Evalue:0.00019'],[' PFam:Terminase_6C_PF17289.4', 'Function:Te
MK719722.1	Rheinheimera phage vB_RspM_Barba14A, complete genome	prokka_annotated: starts with AA "MCYLYFLTYR"	62194	63400	QCQ60846.1	hypothetical protein	MSDKFIRNYILTIGKALSFFQDEVRQEAVANVSESKIRGFSLKDRINYENTFTNKIFLADKFDVNSFDGVEITDLHITFHIEDGEGKNPSHISIYNLSDEAVKLLEQSGKNKATVQLRCGYITDKELPIVFLGEVDNIIESYEGPTRITKLLVRAGSTNIQNAYSVRAYKRGTTVEQIIKDLISDMKLPYGTVYLPRVGENSLAINKNFYAYGKTEDILKAICDNYNLIYSVARTAIVNVVPRKQEDDTSNTQYN	N/A
NC_048187.1	Rheinheimera phage vB_RspM_Barba5S, complete genome	YP_009822614.1	9622	10672	YP_009822606.1	5'-3' exonuclease, N-terminal resolvase-like domain	MSDEIVLVVDGDELAFVHAIAAEQKLLMYKNTTNEFEHGFKNKTEFAKFTASLEVPDGFFTTEVRKVAEPKQNAFSTVKKKLLWLQNKFKTENIEIYISGDNNFRDTLPLPKNNDPTKSGQYKGQRDPDSRPILLDDVKEYLIKYWKADVVHGYEADDRLAMRVYDGYKSGQKIIGCTQDKDRLGNMGWWYDHINDEKGDGEPQFIDGLGEVFVNTSSKTDKPDGYGRKWLYYQWIAGDPVDNYDPRDTANQLGI	['PFam:5_3_exonuc_N_PF02739.18', 'Function:5-3 exonuclease N-terminal resolvase-like domain', 'Evalue:0.0074'],
NC_048187.1	Rheinheimera phage vB_RspM_Barba5S, complete genome	YP_009822614.1	10668	10887	YP_009822607.1	hypothetical protein	MFGWDKYFTIFMLSFIFIFFSVIAYNDVRHSNYIEAFKKECTSNGGFVYINKGGKGWSKPECRPEPNIEVNV	N/A
NC_048187.1	Rheinheimera phage vB_RspM_Barba5S, complete genome	YP_009822614.1	10933	11212	YP_009822608.1	hypothetical protein	MSLPQDLNKRLAVKDALERALRLKELIDITESDIADIASTLQDTDIIKAKAFNELLNAAYDGQQLLLKAQTKVSNVENALAEVSILGKIKAS	N/A
NC_048187.1	Rheinheimera phage vB_RspM_Barba5S, complete genome	YP_009822614.1	11211	11421	YP_009822609.1	DnaA N-terminal domain	MSPEEKQLRMVMLDWPQEKVAKYNQLRDELYNKWIADITSFETEDDREVYMCAFAIANIKLGNYAQENF	['PFam:DnaA_N_PF11638.10', 'Function:DnaA N-terminal domain', 'Evalue:0.032'],
NC_048187.1	Rheinheimera phage vB_RspM_Barba5S, complete genome	YP_009822614.1	11475	11685	YP_009822610.1	Keratin type II head	MEPESLAIKITGNGYGNGYGYGYGNGYGNGYGYGYGNGDGYGYGDGDGNGNGYGYGYGYGNGDGYGYGD	N/A
NC_048187.1	Rheinheimera phage vB_RspM_Barba5S, complete genome	YP_009822614.1	11688	12003	YP_009822611.1	Pyridoxal-dependent decarboxylase conserved domain	MSQPKTIQVDNVQYVRADSVSVAATKKQIVVLQRGWIVVGDVERTPEEIKISNCYVIRNWGTTKGLGELAEKGPTVKTVLDKCPDVMVHPLTVVMYMNVNGSKW	N/A
NC_048187.1	Rheinheimera phage vB_RspM_Barba5S, complete genome	YP_009822614.1	12013	12208	YP_009822612.1	Transmembrane Fragile-X-F protein	MSNTTAQSSGCIGFCGLLTVLFVGLKLTDHVDWSWWWVLSPLWLPITVILSVGLVLVTIVALLK	['PFam:Tmemb_185A_PF10269.11', 'Function:Transmembrane Fragile-X-F protein', 'Evalue:0.00011'],
NC_048187.1	Rheinheimera phage vB_RspM_Barba5S, complete genome	YP_009822614.1	12274	13009	YP_009822613.1	hypothetical protein	MSKFNTNVVYRVTKEAKGKDLELGHLYFLNVPVTYAKVLEPAKKYQSEDTAYQLNVFLNADTMEKLEKIGINKEFSEVGVTKIKKGANRGKVKYPVDLEANAPYGGMFAAQLGRDTVKRDKDGAITKEYTPLKVVDAKGRPFTQEVGNGSVCDIKAFAYRNADNMLVVMLDTVVVKEHVAYNREDGEMFDDVLGISVQSDVKTAVENPVDDFPTDDEPTPTPSKKTAQKAAQEAVEDDEDSSPF	N/A
NC_048187.1	Rheinheimera phage vB_RspM_Barba5S, complete genome	YP_009822614.1	13042	13258	prokka	hypothetical protein	MNYLNQSQNLEQFNLLQQKRFHDNLVGDLTNWRPLGGSYESKSSVILRGYYKQVLMIDKMLVRTSKQVVAQ	N/A
NC_048187.1	Rheinheimera phage vB_RspM_Barba5S, complete genome	YP_009822614.1	13270	13924	YP_009822614.1	Ribosomal L18 C-terminal region	MVIWKLGGNLENLIYGWAINDASGFVTKSRTIDGKKKNVWICPYYSDWMNMLTRCFCVNYQNIYPTYKGCSVSEEWRYFSDFIRWVDSQPNKDWQKCQLDKDFLFEGNREYAPTKCVYIPKSLNSFINSKPKSRGQSLLGTTLDKSRDKEIYQAICKNPFTGKRDYLGRFPNQLDAHLCWKAKKYEHALKLADEQPDERVAKRLREMYNLETDWTNK	N/A
NC_048187.1	Rheinheimera phage vB_RspM_Barba5S, complete genome	YP_009822614.1	13969	16174	prokka	putative 3'-5' exonuclease related to the exonuclease domain of PolB	MHNYWVYDLESYPNIWTCCIADMQERVIKVFEISDRKDQREQLFEYLRDVRRKNGYMVGFNNVGYDYPLLHHLLTNKKSTALDLYNMTCKIIKSGNTDNKWQYVVREKDMFLKQIDLYKIHHYDNRAKATSLKMIEFNNRSDNIEDLPFPVGKKLSDVEKDILIRYNKHDVLETIKFFQVSMEQVDFRHKMVTDYGMNALNYNDTKIGAEYFVMELEKAGIKCYESGKVRQTKRNYIDLVDCIFPYVKFERPEFN	['PFam:DNA_pol_B_exo2_PF10108.11', 'Function:Predicted 3-5 exonuclease related to the exonuclease domain of PolB', 'Evalue:0.00046'],
NC_048187.1	Rheinheimera phage vB_RspM_Barba5S, complete genome	YP_009822614.1	16185	18057	prokka	Toprim-like	MSKESGQRINQKFSCIANEFDDKDSCNSSDALSIWQKEDAQGNIYYDGYCWSCNQSFSEHQVHNSSHAKELGIEEGEVRSEIKLILAPKVEPLTSEQIGQLKDTVGFPDRPYRSITPEVMKFFGHMVKRNNKNVPVEVYYPETEDDKVTGFKIRILPKSWNKVGRTGRGSQLSGQFRYKSAGKRILIVGGENDKAAAYQALQKYTHVVSPTTGEGSSAKQCAAQYEWLDQYEEIYLGLDNDEKGKQATEAVCKVL	['PFam:Toprim_2_PF13155.8', 'Function:Toprim-like', 'Evalue:3.5e-05'],[' PFam:Toprim_4_PF13662.8', 'Function:Toprim domain', 'Evalue:4e-05'],[' PFam:DnaB_C_PF03796.17', 'Function:DnaB-like helicase C terminal domain', 'Evalue:0.00017'],[' PFam:Toprim_PF01
NC_048187.1	Rheinheimera phage vB_RspM_Barba5S, complete genome	YP_009822689.1	44889	45102	prokka	helix-turn-helix protein	MLQKEMITQHLAKQLRHHLLDQGISVNEFAKQQGKTRQTISLYLNGKVSIDSLVDMLDELGCGVTVLVRR	['PFam:HTH_3_PF01381.24', 'Function:Helix-turn-helix', 'Evalue:6.6e-06'],[' PFam:HTH_26_PF13443.8', 'Function:Cro/C1-type HTH DNA-binding domain', 'Evalue:0.00012'],[' PFam:HTH_37_PF13744.8', 'Function:Helix-turn-helix domain', 'Evalue:0.0014'],[' PFam:HT
NC_048187.1	Rheinheimera phage vB_RspM_Barba5S, complete genome	YP_009822689.1	45538	46057	YP_009822682.1	Helix-turn-helix domain	MIKNTFTKIGDHLLMCGAVVSPDGEVIKVTAADKLILAFMHHRWNYFVVEEKQEYWDSMEYIALRTGNNVKTVERCVSKFTKAGILLAEKRFDKKKKHNKWFWLGFSEVKYMVTKKDGGMEFVKEGMEAYKPKPHYKEDNTAAKPALEDFDMLVPYSDYDHDVTMSMWEAGL	N/A
NC_048187.1	Rheinheimera phage vB_RspM_Barba5S, complete genome	YP_009822689.1	46157	46628	YP_009822683.1	hypothetical protein	MKELEFFEKYFSFRLKMEKENNVMLQVTPSCGMWMDKSSMKDVQRFGAEIMKNTLEKAFPNLIIGVYHPEQLDVWVNNGSQMSLGKCHISDLKELNEKASEIINGRLFWCSGCNQFLGKVLHSASVFSGHYCSDCVTNNPKIKALVNESKRPNFYD	N/A
NC_048187.1	Rheinheimera phage vB_RspM_Barba5S, complete genome	YP_009822689.1	46640	46895	YP_009822684.1	hypothetical protein	MIITTTDNQRIKVDSFSQYQLVERKKVNRGCFRWLAVLLLFWPALILWFFVGDNAMYVRIDGTMYLINEFQYNRLVDFLDGGEI	N/A
NC_048187.1	Rheinheimera phage vB_RspM_Barba5S, complete genome	YP_009822689.1	46891	47134	YP_009822685.1	hypothetical protein	MKTVSELKVSLKSGEYHGVNIMEALCTIENQQRQIAELTHTLNELYEITDEVWRNEGLELVRHLKLRNVLKKVDKILEGN	N/A
NC_048187.1	Rheinheimera phage vB_RspM_Barba5S, complete genome	YP_009822689.1	47293	47812	YP_009822686.1	hypothetical protein	MSKNHYHITVKCTADELAHLAKLTKSKPTNIDLHKEGNSQIDRMLTKYHRDLHTLECKARCDISKIESFGFKVSRLKIEEVVDSFTNDDVGKYKYLEGHLKVKSDKDLPEVSGFILSGNNDKTNTRFYNFRIRNLDDYNRVFCNINKLQGVVEKEFERVIVDTNELHDRWWG	N/A
NC_048187.1	Rheinheimera phage vB_RspM_Barba5S, complete genome	YP_009822689.1	47783	48020	prokka	hypothetical protein	MNSMTDGGGEVMFNLFRKEHKRSEWFEGLLRAELAQQNFSYESNYSYFVFEIQNRRADELILGYKNYLDYYQDVLSKV	N/A
NC_048187.1	Rheinheimera phage vB_RspM_Barba5S, complete genome	YP_009822689.1	48115	48310	YP_009822688.1	hypothetical protein	MSHCIACNKIFTPAIITDDYGEFLGFEDMCSICIGIAYDEYTYEDIFDHIWVKPVGNYTSYSED	N/A
NC_048187.1	Rheinheimera phage vB_RspM_Barba5S, complete genome	YP_009822689.1	48329	48944	YP_009822689.1	Stc1 domain	MMETERLVCGWGVNDYTHTSNNLVNSSGNRVKTRCPYYMKWASMIARVKPDYIKYCKPSYVECTICEEWKHLSNFVKWVDEQPNKNWMNYHLDKDLLVLGNKHYSPDTCCFLEPRINTFLERYNPKVRLYLIGARPKKIKGTVFYVYSIKNLFLNKTENLGIFNTEIEAHHAWLNRKHQLACMLADTQDDKRVINALKTRYLLK	N/A
NC_048187.1	Rheinheimera phage vB_RspM_Barba5S, complete genome	YP_009822689.1	49035	49464	YP_009822690.1	Family of unknown function (DUF5681)	MSDDILITEDGDIEEDKPVVVRNEKGQFIKGVSGNPNGRGEGNQSKLNKTKLITQYNKYGTKSFEDIVRLGKKAEKAGQLTTALKAAMFIAEKHLQMVLQQDKTALELQKLRMKESKDDGDSDEEDNDLTQAIFQWQRAEND	['PFam:DUF5681_PF18932.2', 'Function:Family of unknown function (DUF5681)', 'Evalue:0.0011'],
NC_048187.1	Rheinheimera phage vB_RspM_Barba5S, complete genome	YP_009822689.1	49636	49891	YP_009822691.1	hypothetical protein	MSKEIKVYQSRNLSDYSKKLVELVKAGNEVLLDQCISMLGKIYTIKYYEPEAVVEETVEEAAVSSEGVTTKAVKKPRGGSASTK	N/A
NC_048187.1	Rheinheimera phage vB_RspM_Barba5S, complete genome	YP_009822689.1	49948	50122	prokka	hypothetical protein	MQLKLLQSRNLTFRLGHHVVGFRLKLIRIKNISQHFGLPLLQGEIQPITRDGSGFLY	N/A
NC_048187.1	Rheinheimera phage vB_RspM_Barba5S, complete genome	YP_009822689.1	50486	50630	YP_009822692.1	hypothetical protein	MGRPKTQNKVNLNKAPQIIEMPFGATSRKQQMILDSEAEILVIGGGV	N/A
NC_048187.1	Rheinheimera phage vB_RspM_Barba5S, complete genome	YP_009822689.1	50891	52256	YP_009822694.1	Terminase large subunit, T4likevirus-type, N-terminal	MLPLKYIDDPRTTAIMFRRTTPQIKGQGGLFDTAFNMYNQLPDIIKPKFRHQALESVFPTGAKVKWSHMENEKDKLNHQGLQYTFIGFDEGTQFEWSQIEYLISRMRSESKHPSRMVISCNPDPDHYIRTMIDWWLDEEGYPIPERDGMVKYFITLNGQYIWGDSKEELIEKYKTPEYTPKPISFSFISALIYDNPLMIKNNPSYLAFLEGLNEIDKARLLHGNWKVKPKGSTLFNWDWIKTADHLPYGVKSVRS	['PFam:Terminase_6N_PF03237.17', 'Function:Terminase large subunit T4likevirus-type N-terminal', 'Evalue:7.1e-30'],[' PFam:Terminase_3_PF04466.15', 'Function:Phage terminase large subunit', 'Evalue:0.00019'],[' PFam:Terminase_6C_PF17289.4', 'Function:Te
NC_048187.1	Rheinheimera phage vB_RspM_Barba5S, complete genome	YP_009822707.1	57551	57920	YP_009822701.1	hypothetical protein	MIKRRNGAIPRKTLDARHKQDVLDEFERPLTPVTISFKIYKCTVQPYVGDTFQLAPDGFQGKDVFTLFTETLLTRGKEGSLIKPDEVNINGVWFRVVKVKPWQVGLIPHYECIVVELDEGLV	N/A
NC_048187.1	Rheinheimera phage vB_RspM_Barba5S, complete genome	YP_009822707.1	57916	58495	YP_009822702.1	hypothetical protein	MSYIDTLKDFETRLGRFCKDVTDLKVTFRNASNQKITEQHIQLHIDRVNENGWEHLNPELSESGNFITSKEYEVFVECSCHRGDYTQAVLGEIRHQLSTNSGLYYKYFGDTKFSYLRSATIQKRFFTVDGIQYEERSVMQLVFNMMVKSSDIEDIGSIETVEIINLKTKVSEDTVAVDDTLTITYPQQLVPT	N/A
NC_048187.1	Rheinheimera phage vB_RspM_Barba5S, complete genome	YP_009822707.1	58509	59586	YP_009822703.1	Protein of unknown function (DUF3383)	MSVDIKERVDVVVSLGTQPISTASFDSAMFLADDESAGWPVAFTENYRVYTSLKAVTDAGFAETTSTYKFAALVFGGNFAVKSLYVVRYTTDVGAPVTPTAAFNTQLTVDDTPYYVACDVHTEAVITPLVAAAEAAYRMVVVSSQEAGILVPATTTDLGSVLQSAAYDHVFTLYHPSADTTFAEGGVIGAMAAIPAGVSTLEDKTMIGVTSYSIDGTATTSVKDKNVGYYSPIAGVKSLFNSRVASGQFFDTIVF	['PFam:DUF3383_PF11863.10', 'Function:Protein of unknown function (DUF3383)', 'Evalue:6.9e-27'],
NC_048187.1	Rheinheimera phage vB_RspM_Barba5S, complete genome	YP_009822707.1	59597	60059	YP_009822704.1	Protein of unknown function (DUF3277)	MTIKAYDPKKVSCAIGLQNPTGYAPDTKIVINRTNPVSTTTVGVDGDISVNIDNRYTGTATISLMHNSPFNDVLNSWVASIEQTGYPFLPFEMNDPSGSAISTVCWVETVPDYSVAQETGEMSWVFGLADARLLPNQSTARLSALNQLTPASI	['PFam:DUF3277_PF11681.10', 'Function:Protein of unknown function (DUF3277)', 'Evalue:5e-07'],
NC_048187.1	Rheinheimera phage vB_RspM_Barba5S, complete genome	YP_009822707.1	60124	60595	YP_009822705.1	hypothetical protein	MTLTGESMTTQLSKSTQQKFVIGEGKTSRTFLSDGWSPLLAAKNLPKIGKTFATPISFLFSATEENFGTLIPQALYLLFEEMEQGDIEALFNLILSKVWAENGTRLVDLDNDFANLDELLSLVALVLKQHYGCLTSGKSFASLLETLVPVSRMTQA	N/A
NC_048187.1	Rheinheimera phage vB_RspM_Barba5S, complete genome	YP_009822707.1	60833	61472	YP_009822707.1	Cell-wall agglutinin N-terminal ligand-sugar binding	MTKNIRREDWESLKPTIHGWGVVDVNYNTGVTVTIQGKSKLVWTCPYYADWRSMIRRCFGNDPSGSCSSYVGCEIFKEWQYLSNFIKWVDSQPNRDWKNSQLDKDLLGNGKLYSPETCVYISCKINTFMLDSKRSRGSLLIGVCFHSGASKENPYASKCSNPFTNKTEYISLFPTELEAHLAWKAKKHEHALKLADLQDDPRVAEALRTRYL	['PFam:Candida_ALS_N_PF11766.10', 'Function:Cell-wall agglutinin N-terminal ligand-sugar binding', 'Evalue:0.017'],[' PFam:Candida_ALS_N_PF11766.10', 'Function:Cell-wall agglutinin N-terminal ligand-sugar binding', 'Evalue:0.017'],
NC_048187.1	Rheinheimera phage vB_RspM_Barba5S, complete genome	YP_009822707.1	61560	63258	YP_009822708.1	Tape measure protein	MKDIAGNVTNKISFEIDRRSWQNLDKFQKRIADVKKQLSGLSGNIKVNAVVSKFDRVQKAVGAKSVANKQQEYNAHVALFQRHQNKMAEVAAMNQRRVDNARNMMSSRLSTAGASDKVKTTAFNRFDTFSQQMLAGKMTATEFSRAVNQSTSSLLRQSSASKNAQMSMRGLRSELIQATAAYSAFAVGANVFSTGKELQSLEAGMLIFAKDGAGVKREMDWLVSKSQELGTNFMVAAQEYTKFSIVAKNKMSNSE	['PFam:TMP_3_PF20155.1', 'Function:Tape measure protein', 'Evalue:5.4e-17'],
NC_048187.1	Rheinheimera phage vB_RspM_Barba5S, complete genome	YP_009822707.1	63270	63876	YP_009822709.1	hypothetical protein	MSQQDVVLILANKMQADKLGLGGTFLLPDCTLSIDHKFENDVTEHPIDRGSSVSDHVVNKNVTFSVSGVYNTYSLQKYVQDGVSTQNRVADAYKKLLDLRNSKQQFTLVSRYDIYQNCVVKSLSIPVAPTDGNTLIFSMEITQVRVSQPFRQVTLVQLEDVSEQFVDAAQLKKEAGTKQRTKTSTTPIVNQADKVINGGSG	N/A
NC_048187.1	Rheinheimera phage vB_RspM_Barba5S, complete genome	YP_009822707.1	63875	64226	YP_009822710.1	hypothetical protein	MAVYNIDVAGIDTAYETISVVLEAQSYEMTFQYNPRDESWYLYFGLPNLAPIFKTKITNGTDILRKYRAYEDVPKGSLFITDLQKVNGRMDRDGFSSGRFSLTYVDESSRLLIQEL	N/A
NC_048187.1	Rheinheimera phage vB_RspM_Barba5S, complete genome	YP_009822707.1	64225	65431	YP_009822711.1	hypothetical protein	MSDKFIRNYILTIGKALSFFQDEVRQEAVANVSESKIRGFSLKDRINYENTFTNKIFLADKFDVNSFDGVEITDLHITFHIEDGEGKNPSHISIYNLSDEAVKLLEQSGKNKATVQLRCGYITDKELPIVFLGEVDNIIESYEGPTRITKLLVRAGSTNIQNAYSVRAYKRGTTVEQIIKDLISDMKLPYGTVYLPRVGENSLAINKNFYAYGKTEDILKAICDNYNLIYSVARTAIVNVVPRKQEDDTSNTQYN	N/A
MG592580.1	Vibrio phage 1.210.O._10N.222.52.C2, partial genome	AUR95688.1	38784	40638	AUR95684.1	Helicase conserved C-terminal domain	MKTQNHTFGKMTLRPYQADCHDITINYVREQITQYKKDSKQPEPAVVCGYVGCGKTLLIGAVAAHCSQKNLKCLVLARQGELVRQNSEECWNMDAPTSVYSASLDSKSTHYGVIAGTEGTVVNSLDTDFSNWLPLVILIDECQTVSWEDYLNGGQSQFSRIIRHFNMLADVMQSQNPQKLIPRPIVLGYTGTPYRGTESIIGPYWKKQIYEIGREWLVENKYLVPTIFGFGHDDVKYDLHGFDDVEEVGSGDFSA	['PFam:Helicase_C_PF00271.33', 'Function:Helicase conserved C-terminal domain', 'Evalue:2.6e-08'],[' PFam:ResIII_PF04851.17', 'Function:Type III restriction enzyme res subunit', 'Evalue:1.5e-06'],[' PFam:AAA_PF00004.31', 'Function:ATPase family associate
MG592580.1	Vibrio phage 1.210.O._10N.222.52.C2, partial genome	AUR95688.1	40609	41569	AUR95685.1	Mycoplasma protein of unknown function, DUF285	MVAKIEKHAQTSAELERVEPKRKNRKWCFESVVEAASKCSNVTEMSKRFRGAHAFARENNMVKDLFSIRKWDEESVRYAASKCSSLGEFHANHRGAAAYASKHGINNLIKSKFERWTKEKVHNLALMYDSRSEFYENHSSAKDAAKRLGVLELICSHMKVKRVRWTIKTLKAEAIKYDSRADFKRGSNGAYIYSRRRGLLNDICHHMGGRKKSDLNVIYMWEAVGFKHNKKQVYKVGVTSKRLGDERVYICASRS	['PFam:DUF285_PF03382.16', 'Function:Mycoplasma protein of unknown function DUF285', 'Evalue:0.0021'],[' PFam:Tox-URI2_PF15653.8', 'Function:URI fold toxin 2', 'Evalue:0.039'],
MG592580.1	Vibrio phage 1.210.O._10N.222.52.C2, partial genome	AUR95688.1	41674	41932	AUR95686.1	hypothetical protein	MKLSNETLTLITRMQNLCIEISQTTEHDAFFDYAGHVNAISVSLNIGGFSLGNDILERLMWLGQVSDESQDEFKKCISALEGYLK	N/A
MG592580.1	Vibrio phage 1.210.O._10N.222.52.C2, partial genome	AUR95688.1	42018	42558	AUR95687.1	Putative antitoxin of bacterial toxin-antitoxin system, YdaS/YdaT	MPEKTSQAQLLTLAAKVRKTSDKIKTMRGETKLSSKQKALREEVSAIQAAINKQLTAAEKAIEQLDDHINLMSKEGCFRNGSNSMNNKIILPRHPEGEHVAIAKAEFKKLFDIETKKSVIARDIGISRQAFHNMCSYGYATPQSAQRISLIDKYSSIDKRKLRPDVQDDMWDLLLVEED	['PFam:YdaS_antitoxin_PF15943.7', 'Function:Putative antitoxin of bacterial toxin-antitoxin system YdaS/YdaT', 'Evalue:0.00015'],[' PFam:DUF3114_PF11311.10', 'Function:Protein of unknown function (DUF3114)', 'Evalue:0.029'],[' PFam:LPP_PF04728.15', 'Func
MG592580.1	Vibrio phage 1.210.O._10N.222.52.C2, partial genome	AUR95688.1	42790	43405	AUR95688.1	hypothetical protein	MHTDAIDRKLKVSNRKRKLIRGVGFNDADYVVQPIINGKNKVCPFYSRWIAMLNRCYSLKYQKDKPTYSECSVSDDWLTFSNFRKWMKSQDWAGKDLDKDLLVQGNKLYSEDTCLFIDPKINNLISSGMNIKRKTMVGARLTKSGKYESSCTYNDQYHHIGTFSKEIDAHNAYQEFKIELIKLIASSQPEPIKSALLRYEIPEK	N/A
MG592580.1	Vibrio phage 1.210.O._10N.222.52.C2, partial genome	AUR95688.1	43590	43794	AUR95689.1	helix-turn-helix protein	MNNEEVISLIKIYIDDHFAGSQSQYAESMNVSPQFVSAVLRNKKSPSKQMMEHIGVEKIVTTSYKSK	['PFam:HTH_3_PF01381.24', 'Function:Helix-turn-helix', 'Evalue:0.00056'],[' PFam:SoPB_HTH_PF18090.3', 'Function:Centromere-binding protein HTH domain', 'Evalue:0.024'],
MG592580.1	Vibrio phage 1.210.O._10N.222.52.C2, partial genome	AUR95688.1	43803	45288	AUR95690.1	AAA domain	MMEPKIPSHSISSEQHVLGCLLCGASVEEVSKVISSKDFYSRQHRIIFDAIKSVHQKGHVVELGMVDSELEFNETIEDAGGYIYIAELDKNTSSTANCMAYADTVRRHSVKRALVDVARQIQEEQDTDKAVKLIQQHVDLTKDSLSDNSGLSDIMQGDEGYDFEVSWLIKNYLPEKSLGMVYGPGGSYKSFHALDWAGCIATGKAWAGNKAKKGAVLYIAGEGQSGVGKRIKAWNIVNRETSDNLFRTKGAVNMT	['PFam:AAA_25_PF13481.8', 'Function:AAA domain', 'Evalue:3e-36'],[' PFam:DnaB_PF00772.23', 'Function:DnaB-like helicase N terminal domain', 'Evalue:6.1e-24'],
MG592580.1	Vibrio phage 1.210.O._10N.222.52.C2, partial genome	AUR95688.1	45290	46082	AUR95691.1	Phosphoadenosine phosphosulfate reductase family	MKNVKQVKCIVPISGGKDSQACLHLAVEEFGFDNVLGLFCDTQFEHPKTYQHIKDMSKWYGIDVHTISGGSVGEKVIKHKRFPGGGARHCTDELKIRETRIFLKEYSEAYGGVQVWYGMRTDESAERSKRYAYRDPDDLYHPHEILAKYPKYLGKNGVRYRLPIVDWNEGEVFELIGDKANPLYESYIDDDGVEQSGFKRVGCFPCLASGDAWKIKAFGYDDFGRSQLIRVRQLEVETGKSVFTSGIGKRYDDDS	['PFam:PAPS_reduct_PF01507.21', 'Function:Phosphoadenosine phosphosulfate reductase family', 'Evalue:2.9e-23'],[' PFam:NAD_synthase_PF02540.19', 'Function:NAD synthase', 'Evalue:5.2e-05'],[' PFam:QueC_PF06508.15', 'Function:Queuosine biosynthesis protein
MG592580.1	Vibrio phage 1.210.O._10N.222.52.C2, partial genome	AUR95688.1	46439	46685	AUR95692.1	hypothetical protein	MLYKIDPKTNEVVKVYLNVKQACDDLLVPPAGIRRAIVGRQATSHGYRWAKQTPTCKAQVRNRLDELRANKELSEQFDYLD	N/A
NC_020843.1	Vibrio phage 11895-B1 genomic sequence	prokka_annotated: starts with AA "MAAPLETFNI"	156	720	YP_007673487.1	HNH endonuclease	MTKEKNPWGVGTPWKNSVAFFTYLRGCLRLAWKRHPTKLKVIKDRRKQIPNPNPKGSKSTVFGFTCEMCRNDFTIKECQVDHVIPAGSLQKKEDIQNFVENLLWVTEDDLRLVCKGCNSALAMAEKQGISYKDAILEKDAITWEKLNKGVKKQRDILEALGVENAQYLKGKDIRKAYVEYLKSEEGK	['PFam:HNH_PF01844.25', 'Function:HNH endonuclease', 'Evalue:2.6e-06'],[' PFam:HNH_5_PF14279.8', 'Function:HNH endonuclease', 'Evalue:0.0026'],
NC_020843.1	Vibrio phage 11895-B1 genomic sequence	prokka_annotated: starts with AA "MAAPLETFNI"	719	1187	YP_007673488.1	hypothetical protein	MATINDAVWAENGMVIAVMNCYNNLKLLPVEDLSKVDLFCVVSEEKPYNLYKTSLDNLLTGYCGLPEYKEKDTTIVRVGDFDYKVLISDIKTYLDTITKGKAMNLTREDVIRILYSQQVYDAMNLSEYWIREEDRQPTIYEILGVLGVSREEFPE	N/A
NC_020843.1	Vibrio phage 11895-B1 genomic sequence	prokka_annotated: starts with AA "MAAPLETFNI"	1243	1753	YP_007673489.1	Cell Wall Hydrolase	MNRHGWLGWVVFWGIITILVSSESEASTITPPPYSDMKGKPLSSIECLAVNAYMEGRSESDMANIMIMATVINRVNDPRHKANTICDVIFYPHAYSWTNDGKSDKIVNIEQYRRLYRLAEKFLLNKKMFISISEGVDHYHKVGHKTNWNYRVLDYVGRFDDHVFYRWKK	['PFam:Hydrolase_2_PF07486.14', 'Function:Cell Wall Hydrolase', 'Evalue:6.7e-13'],
NC_020843.1	Vibrio phage 11895-B1 genomic sequence	prokka_annotated: starts with AA "MAAPLETFNI"	1762	1909	prokka	hypothetical protein	MSNLWFNIRFGIKHYQLSKDWKFTVSENSYHKDNPKKFEVYCLFGKHF	N/A
NC_020843.1	Vibrio phage 11895-B1 genomic sequence	prokka_annotated: starts with AA "MAAPLETFNI"	1917	2127	YP_007673490.1	hypothetical protein	MSHYDSYYEQLDKEADERLIKKIDNIVITPKEYIAIVELIKCCKSNSDHYSYSYGYKVREIIKDITSFT	N/A
NC_020843.1	Vibrio phage 11895-B1 genomic sequence	prokka_annotated: starts with AA "MAAPLETFNI"	2320	3616	prokka	Calcineurin-like phosphoesterase	MSKKRLSDDKILAVLKGLYEDGKTNTKIAEEVLGKKSKESTVRNIKRVYNKHGNYFGVTLEGIVDTDSDWAVPETTLEGLCEHPDWNVSNLAKRLRSAQRSNTQLRKIQREVFDGGEISFDEVLDKYSNLQKPTPTIKVSKPSEDKSGLVMEVLFNDWQVAKRMSYYNTEIAIARVEEYVGQILKAFKNKLDQGFSFDKIVVVFNGDIIESNKHEDSILASDRSPAEQLAIAIEVLTDKFLQPIAELGIQMDVIM	['PFam:Metallophos_PF00149.30', 'Function:Calcineurin-like phosphoesterase', 'Evalue:0.00012'],
NC_020843.1	Vibrio phage 11895-B1 genomic sequence	prokka_annotated: starts with AA "MAAPLETFNI"	3620	4364	prokka	protein of unknown function (DUF6438)	MAAPLETFNIGDMYQSRKFGMMEVISNEGSRNVSVRFVDTGNVVTGLQRGNVIRGAVKDTMAPTVEGVGYLGTSRNISKLPSYLCWKHMIVRCYSENYHSTRETYSDCEVISEWKNFCNFEKWFLTNYIKGYHLDKDLLIQGNRVYSPDTCCFIPPSINSLIVEKGKIVDGCEAGVTKRRKKGSEDYNGLYNVQYAGVYLTRTSNLSEANSLYREFKKLHLEELADKYEMLGIITKQQAHCLRSRKV	['PFam:DUF6438_PF20033.1', 'Function:Domain of unknown function (DUF6438)', 'Evalue:0.014'],[' PFam:DUF6438_PF20033.1', 'Function:Domain of unknown function (DUF6438)', 'Evalue:0.014'],
NC_020843.1	Vibrio phage 11895-B1 genomic sequence	prokka_annotated: starts with AA "MAAPLETFNI"	4366	4576	YP_007673493.1	hypothetical protein	MNITNKEEEQMFKFSDADIDSGMSAAYDAVVDGGEVEYGFILTVNGTEVLITDSEVDYIRDKINELKGE	N/A
NC_020843.1	Vibrio phage 11895-B1 genomic sequence	prokka_annotated: starts with AA "MAAPLETFNI"	4578	4869	YP_007673494.1	hypothetical protein	MENQHKKIKGYRDLSQQEINLMNKIKQHAEDTGKLLDEVFALRFDQDNDFITDNPNPDNITYDQVQESFRVLSIAKENLQQGYMWAVRSVALPETF	N/A
NC_020843.1	Vibrio phage 11895-B1 genomic sequence	prokka_annotated: starts with AA "MAAPLETFNI"	4868	5096	YP_007673495.1	hypothetical protein	MDTCYIKVWCEYDFSGNFGGNNNEEVFEVPYEYNQDKVDKVVVQYLSTQTGLDEEELEDLYGWEYIQIGLLEEGE	N/A
NC_020843.1	Vibrio phage 11895-B1 genomic sequence	prokka_annotated: starts with AA "MAAPLETFNI"	5097	5784	YP_007673496.1	Thymidylate synthase complementing protein	MEGIKIELLDVMGNDSSVSNSARVSFNKWKEEFDESDAKLIKYLASHKHMTPFRHTQIQLRCKAPIFLVRQLGKHQAGLSWNEVSRRYVKTEPEFFTPERWRSAPEGSIKQGSSGFVEDTLMFDTEYFHEWSEYDKDDITTAYSYIIDESLRMYNQFIDKGVAPEMARMILPQSMQTEWIWSGNVLAFAHVYKERIASGAQLEAQEFAKELDKVIRPMFPVAWSALVD	['PFam:Thy1_PF02511.17', 'Function:Thymidylate synthase complementing protein', 'Evalue:3.4e-40'],
NC_020843.1	Vibrio phage 11895-B1 genomic sequence	prokka_annotated: starts with AA "MAAPLETFNI"	5793	6651	YP_007673497.1	D12 class N6 adenine-specific DNA methyltransferase	MYTTSAIYLAGSKLKLLKDILSHLQCENNTTLVCPFIGTGVVELNCIEQGLFDTYYSNDIEEWVVRLHNKLKDPKFILDVKNVNNKYESDKASFLKLRDDYNKGGCQDDAMLFTIMLRSHSNRVRFSGQGSNRKCNIPYGERNRFDMTRMLKHHTLSQKMNVSQGGFATFLNSLDNKVDWEEVVIYLDSPYQTGGKSGGAVYNTGWSDQDDDVLLQCILNYHNKGAKIVCSNIFFNRGFVFQKLIDFCEEHNDKF	['PFam:MethyltransfD12_PF02086.17', 'Function:D12 class N6 adenine-specific DNA methyltransferase', 'Evalue:2.7e-21'],[' PFam:DUF3762_PF12591.10', 'Function:Protein of unknown function (DUF3762)', 'Evalue:0.028'],
NC_020843.1	Vibrio phage 11895-B1 genomic sequence	prokka_annotated: starts with AA "MAAPLETFNI"	6668	7043	YP_007673498.1	hypothetical protein	MEAYTNRSGCAVTHEVVVALAKTDPELLMRNGEPFVARCLYLLGFDIRFDLPRYNYSTRHDVLLRSGACNKKARSTTVYSGHVRYIESQRRLHHMYETYDKIAILDVPVTEGLVDIQEIGGVGA	N/A
NC_020843.1	Vibrio phage 11895-B1 genomic sequence	prokka_annotated: starts with AA "MAAPLETFNI"	7039	7225	YP_007673499.1	Eukaryotic glutathione synthase	MNEERFYDKWNTEVVPVKQSYKPDSYTAEEWKLRKLTENEGCEIHTYSPWVNDLSELDFGL	N/A
NC_020843.1	Vibrio phage 11895-B1 genomic sequence	prokka_annotated: starts with AA "MAAPLETFNI"	7236	7458	YP_007673500.1	Glutaredoxin	MYIKVYGRSIPSCSFCENLKKLLESKSLPYDYLDISDEDVYLEFCKYRLKTVPAVFIEGKYVGGFTETKELLS	['PFam:Glutaredoxin_PF00462.26', 'Function:Glutaredoxin', 'Evalue:1.7e-12'],[' PFam:Thioredoxin_3_PF13192.8', 'Function:Thioredoxin domain', 'Evalue:0.00017'],[' PFam:Glrx-like_PF05768.16', 'Function:Glutaredoxin-like domain (DUF836)', 'Evalue:0.022'],
NC_020843.1	Vibrio phage 11895-B1 genomic sequence	prokka_annotated: starts with AA "MAAPLETFNI"	7468	9658	prokka	Ribonucleotide reductase, barrel domain	MNFNVIKRDGSLEEVNVGKIKDVIGWACKGLDVNSLALESKICGFLKDNITTTDIHDNIIYHAQTLATAEEVDWVYVAGRLNTMKRWKDTSAYEYTFKEYIESLQSSGVYKHPVLNSYTEEELNLLGECIVQERDLDHSYGSTLTAEKKYLSEGETIQNMFMVEAMIIFGERYQGDERIDKVKYLYDKLSQRKISLATPWLSNLRSNGNISSCFIISVGDDIDSITESWAKAARISKMGGGLGIYLGNLRAKGSE	['PFam:Ribonuc_red_lgC_PF02867.17', 'Function:Ribonucleotide reductase barrel domain', 'Evalue:1.4e-110'],[' PFam:ATP-cone_PF03477.18', 'Function:ATP cone domain', 'Evalue:2e-12'],[' PFam:Ribonuc_red_lgN_PF00317.23', 'Function:Ribonucleotide reductase a
NC_020843.1	Vibrio phage 11895-B1 genomic sequence	prokka_annotated: starts with AA "MDKRPLAEIN"	9699	10707	prokka	Ribonucleotide reductase, small chain	MILEKAKLFNVDGDDRKESQQIFGGNPTGILNLNNVKYKWVTGFWNTMLNNHWIPNKISLVNDKTTIKELTTEEDEAVRDTLGFLIFLDSLQVNNLPNIADYVTCSGTKTLLTVQTFQEAVHSQSYQYILESLYSESDRNKIYDTWRTNPTLLERNKFIASQMQDFVDVPTENNFKKVQVANLALEGIYFYEGFNLFDQLASRQKLVGTQKMIDYIRTDENSHVALFTKIIHETMDTSKEDTMINDILGKACEQE	['PFam:Ribonuc_red_sm_PF00268.23', 'Function:Ribonucleotide reductase small chain', 'Evalue:1e-56'],[' PFam:Phenol_Hydrox_PF02332.20', 'Function:Methane/Phenol/Toluene Hydroxylase', 'Evalue:0.021'],
NC_020843.1	Vibrio phage 11895-B1 genomic sequence	prokka_annotated: starts with AA "MDKRPLAEIN"	10767	11226	YP_007673503.1	hypothetical protein	MSYVTFDASKDMLGVFGDILTGDKDYKVVQDLGKGLQIIGDHGQTAVINKSFFYENTLPESVYEGFENLVYVEPDKDILKDRSGKYMLDLRDISKDQYNYFCSVLKVVNDCSSNTTPNHLYYPNGHGFWGHGVHRDDSDIKLSFNDLFKEIK	N/A
NC_020843.1	Vibrio phage 11895-B1 genomic sequence	prokka_annotated: starts with AA "MDKRPLAEIN"	11222	11444	YP_007673504.1	hypothetical protein	MKTLNIITDDGISVRKVGDITTVTGEIGGYKCVGGEEYFYYSTVAEVDDQDKILFENRVREVLRAVSKLEEVL	N/A
NC_020843.1	Vibrio phage 11895-B1 genomic sequence	prokka_annotated: starts with AA "MDKRPLAEIN"	11440	11962	prokka	DNA helicase IV / RNA helicase N terminal	MSVWTPKYFAKSLDALAKEVLPPKVYAKDGVQGLRRFDQRILMFLDEFRKDCDVPLTVNTPWDGVFTQSGLRDDDFYNGYEELFWSLSDHTRGAALDIKCKHGGVWLRKRFIEREDYYYKTYGINFVECSPLKDGKEMSWAHFGVRFDFFGEVKYWSPKNSYVTKSEVQENNW	N/A
NC_020843.1	Vibrio phage 11895-B1 genomic sequence	prokka_annotated: starts with AA "MDKRPLAEIN"	11961	12126	YP_007673506.1	hypothetical protein	MLELRLKWYHFLKWISSQKWLIERFDIEYHVKGNVPEGDIQDKNRIENRGWDKK	N/A
NC_020843.1	Vibrio phage 11895-B1 genomic sequence	prokka_annotated: starts with AA "MDKRPLAEIN"	12150	12993	YP_007673507.1	PhoH-like protein	MTNEDNLQLTRKKNRKNKQDRHEERMQRGTEQLAADIRKKQFDNDWKLDWFEPLGKQVDIVESILSKDEFDEDGNQISFEKVFCAIQGSSGVGKTTTALHTALTLLRDGSYRQLIFAKNPTEVGDDKIGFLSGSETDKLQAHYDTTKRIFHEFMSPQKLENDIGSGKIRLTIPNFLLGATFDYSIVLIDECQVMSPPTMKLLLERCGVGTKYIIMGDSKQNYSISKRQDGFKDFLSKVLDENDNSKSNLVAFTRL	['PFam:PhoH_PF02562.18', 'Function:PhoH-like protein', 'Evalue:3.4e-30'],[' PFam:AAA_30_PF13604.8', 'Function:AAA domain', 'Evalue:2.3e-08'],[' PFam:AAA_19_PF13245.8', 'Function:AAA domain', 'Evalue:8e-06'],[' PFam:AAA_11_PF13086.8', 'Function:AAA domain'
NC_020843.1	Vibrio phage 11895-B1 genomic sequence	prokka_annotated: starts with AA "MDKRPLAEIN"	12997	13660	prokka	AP2 domain	MDKRPLAEINTDGSWGKMCKGSDGKRIKYKEFSYWLDMSTRCNNPNYALKFPTYKDVIMSDTFEDYNIFVEWCRSKPQFFEDNFVLDKDIVLPKNKIYHEDFCNFVPPQVNGFFVMRTNGRNKELPVGVSWCNSEGKFKAYCSQLNGKNKMLGRFKNEVEAGIAYINYKNSLAPKLLKIYYKVLSEGVIEALESYNVLKYIPDGASIHPMYNNLIPENNF	['PFam:AP2_PF00847.22', 'Function:AP2 domain', 'Evalue:0.0072'],[' PFam:AP2_PF00847.22', 'Function:AP2 domain', 'Evalue:0.0072'],
NC_020843.1	Vibrio phage 11895-B1 genomic sequence	prokka_annotated: starts with AA "MDKRPLAEIN"	13668	13830	YP_007673509.1	Flavinator of succinate dehydrogenase	MKTQITVGTSNVDINRPALEERAKLVGVTQNQLEELSDQELDRLVTLLELKDY	N/A
NC_020843.1	Vibrio phage 11895-B1 genomic sequence	prokka_annotated: starts with AA "MDKRPLAEIN"	13839	14685	YP_007673510.1	Clp protease	MSNTQPKLAIRTSSKALTTEYNIMFDSDIELQDEYHEHWYVMENASEGDVINICISSNGGSVDTIAKFQDIVKKSSAHFHAKLQGSGYSAGGALFLLCHTQEVADLSTFMAHSIQTGYGGGTQAIEAHSKMASKQNKKLCEMLYKDFLTDEEITRICDGSEIWMEAEEIRERLQQRQAIREQRVADEMKSQYTPEYYVQEILPDIAEDCEGLGYDLKQVLQMLLQSVENLEDGCTEISLDEVEDTQDIDVLKSVA	['PFam:CLP_protease_PF00574.25', 'Function:Clp protease', 'Evalue:5.9e-09'],
NC_020843.1	Vibrio phage 11895-B1 genomic sequence	prokka_annotated: starts with AA "MDKRPLAEIN"	14687	15422	YP_007673511.1	hypothetical protein	MTPRTCSDYSVGSGFLIGVIVKYLKYLLKVCWTPVRKVVGILWFWVAVQFRQYVRNTVYNYTLENGLWLKRLYERKPLRVQEGWILHSNRIETNGFVKYRKVWWIEYQIVYWLFYGWLDDDANHDVTDIGFIETITSGERVHWLGSKFIPRLEKEVEYLKTCGFGNTFELGDYRTPVELRKCWLSAFLWNLRNTSYNFKYVQYETVNKDDVFCWTILGKKFGWVLEDDDGIEDKVNYTLKFWEE	N/A
NC_020843.1	Vibrio phage 11895-B1 genomic sequence	prokka_annotated: starts with AA "MDKRPLAEIN"	15421	15709	prokka	CorA-like Mg2+ transporter protein	MYDSGLRRKGYTLEDIIHDGVYEHISELTLDDWKYIEYLYKEELNVADNVDTLQEKVDKLDSELDNLRDERNNQDDYIEYLHGVLDDNEIEYDKE	['PFam:CorA_PF01544.20', 'Function:CorA-like Mg2+ transporter protein', 'Evalue:0.0054'],[' PFam:FlaC_arch_PF05377.13', 'Function:Flagella accessory protein C (FlaC)', 'Evalue:0.011'],[' PFam:GIT_CC_PF16559.7', 'Function:GIT coiled-coil Rho guanine nucleo
NC_020843.1	Vibrio phage 11895-B1 genomic sequence	prokka_annotated: starts with AA "MDKRPLAEIN"	15712	16795	YP_007673513.1	ATP dependent DNA ligase domain	MIKIKETLYGEPKNGSAKQWSVYVDGCKVIVEWGRVGGKLQTKETTCTSKNVGKVNESTPEQQALLEAEAKWTKQYDNKLYRLTIKEAESVGKCLPMLAIDGSKKPEKIKYPCDIMPKLDGVRCMVFLEDGGVKAISRQGKSYPLHEELREELQFLLERNNYDRLDGELYIHGMKLQNIVSAVRSVDNPKHTDMQFHVFDVPSDESWSKRKQTMLMEDSEFVKWVVANQCENEDQLKQSVGQYMELGYEGTIVRN	['PFam:DNA_ligase_A_M_PF01068.23', 'Function:ATP dependent DNA ligase domain', 'Evalue:4.2e-16'],[' PFam:DNA_ligase_OB_2_PF14743.8', 'Function:DNA ligase OB-like domain', 'Evalue:2.3e-07'],[' PFam:RNA_ligase_PF09414.12', 'Function:RNA ligase', 'Evalue:4.3
NC_020843.1	Vibrio phage 11895-B1 genomic sequence	prokka_annotated: starts with AA "MDKRPLAEIN"	16797	17676	YP_007673514.1	hypothetical protein	MTKPKITEQEVAEVTSILFKHWGYDLYYECQLDIFGGRPDIIATRGANWCAVIETKAKFSYDVLEQVCRWHMQKDYLSKSDWFQKKPEPQRLAVPNFLWIATGNSRQSKMHDMKKYLLDKFRIGWIDIELEGEYGDWWWDNTQNRYPDNSVDSYGDDTYGRIRIGNKIYDYRVMCEAGIQQGSRQTSHHIIERLLPEMQDSVAGVTSDKSNYVTPFKLTLKHTVEAMKPDTWYSSKDLLEALRESGHDHHYSKDA	N/A
NC_020843.1	Vibrio phage 11895-B1 genomic sequence	YP_007673568.1	48065	49934	YP_007673566.1	Toprim-like	MDKKYPDGYYKGRKTGGKSTVSKTSYQKQETIEEVLSYPCLAIEDRGITQKTAEKFGVRTALDTKDGKTHIAYYFPYYMEGKIVGFKKRDLTKPKQQASHFSVIGYQSAKCDMFGMHVANKTGGKKIWVTEGEWDCLIVWQTLKNKYPQANPSVVSISNGTASAVLNIGQKQNMKFMKKFQENILCFDNDRATPKEKSEGIRKGVEATSEVYGLLPEVKVVPLPEDKDPCETYLEQGEEQFYWTLMKPVQFTPEG	['PFam:Toprim_2_PF13155.8', 'Function:Toprim-like', 'Evalue:0.00024'],
NC_020843.1	Vibrio phage 11895-B1 genomic sequence	YP_007673568.1	49942	52453	YP_007673567.1	DNA polymerase family A	MAKFVFDIESTGLANCTSIDYSKEGYPLKDTFKIHCIVAQDIETKNVFAFYDGNKLEVIDEKTGKVLPYRHFQLDDFKRVLKSADSLIGHNIINYDLFILKKYWGIDYTVGEEEGTKDTVGGRECFIDDTLVKSKLLNPDRRGGHSLENFGKLLGFAKGSYGKQPNAWDKFSVEMLAYCIDDVRLNTKVHEYLNREWGTWEWDDAYRLEKATKELVTRGEQRGFYFDRALAEWCEKDLNEKLKNIEDKVHPLLPR	['PFam:DNA_pol_A_PF00476.22', 'Function:DNA polymerase family A', 'Evalue:8e-22'],[' PFam:DNA_pol_A_exo1_PF01612.22', 'Function:3-5 exonuclease', 'Evalue:0.029'],
NC_020843.1	Vibrio phage 11895-B1 genomic sequence	YP_007673568.1	52475	53093	YP_007673568.1	AP2 domain	MSVLYGVGIDDLPYKKKERDKDGKTTWECPYYSRWRGMIRRCYSDIALTRNPKYSGCTVCDEWLVFSNFKSWMETQDWEGKHLDKDILFVNNKLYSQHTCVWVEPIVNTFVCGEDKADNTSGYTGVTYQKDCGKWKAQCKNTFGITPYQKRGYLGLYLSKEEAYFAWKARKYELACKLAESKYVTDDRVAEALRNRYKQEETAHD	N/A
NC_020843.1	Vibrio phage 11895-B1 genomic sequence	YP_007673568.1	53464	53749	YP_007673570.1	hypothetical protein	MAVRFTSLEDAETVANIVGGVVNTLETTELYEVGKTYLTIGGDEFTVVADKGTCVCNEHGSHRYNHKDGGWDNGRSTGSKWTENCLRYPPEEVL	N/A
NC_020843.1	Vibrio phage 11895-B1 genomic sequence	YP_007673568.1	53750	53903	YP_007673571.1	hypothetical protein	MIDQKEFEEIYLSGKYKDPHSEYAKRKGVSRNEAKSRAYIQLYSNPLKLN	N/A
NC_020843.1	Vibrio phage 11895-B1 genomic sequence	YP_007673568.1	54205	54442	YP_007673573.1	hypothetical protein	MTYQEFEQSFFAELMKNPHYRLGQHFINLCVKDPSTPEMCRLWNEKSIDKARLSIYHLIRQYNWCMDDLPILSKGSLQ	N/A
NC_020843.1	Vibrio phage 11895-B1 genomic sequence	YP_007673568.1	54438	54717	YP_007673574.1	protein of unknown function, E. rectale Gene description (DUF3877)	MTKLYDMNQHQQACNQRFTITYTYALYYIPTSEIEAHGFSEVVKLIGSEGLTVERMFDIFIDNAAKKHCIMYLDDNGDWSYMIKIELNKEGK	['PFam:DUF3877_PF12993.9', 'Function:Domain of unknown function E. rectale Gene description (DUF3877)', 'Evalue:0.033'],
NC_020843.1	Vibrio phage 11895-B1 genomic sequence	YP_007673568.1	54713	54917	YP_007673575.1	Interleukin-3	MKSLVDYHDIRVGDDLKVVEFMEAHTETRKDGNDVEQKLDIYKVVLPDTTKIHYLYTFEISVESETN	N/A
NC_020843.1	Vibrio phage 11895-B1 genomic sequence	YP_007673568.1	54994	56209	YP_007673576.1	hypothetical protein	MGFSKKATQGGSGGSSDYDAEAWGTWNKYLHEQFPLKKSTKKGTKDRKQKNLLGVVGYIQDLGFPPAPDNMWKVKDDWVAPEEGQDYSQYEIDFMKEHPEADFVWDKEWDDTQKKMVTRRKQTSPAQAQQEYGICVDFPQWLVDFSKHPNAPEDAPEDLRPMRVSLNGRFRGEIQRPITFETNWKTGEVTDKNIIRKICIAAGLDEELVSSGFDIGTVAEAICNFKVTSDLNVDGDKVFYNTAASSPTAIEDIEF	N/A
NC_020843.1	Vibrio phage 11895-B1 genomic sequence	YP_007673629.1	92684	93713	YP_007673624.1	hypothetical protein	MALKPKGSRVNARKQARLQKAANTTTEQRASKKQISTAAINTVKSLVDVLKPFELSPTQRFKTYALMLMDDAVWASFDARATAIERAQANGKLKYNKASEQSKAAKDYLQYCMNNMQGQTPRSVGRCAAEMVKNGSSPMEIVFQKGEDEYSDYWTLKKLAYIDPITLDQAKMFNTTDNGDEIVSLRQSINSFRGTSGKIQTNVKTGLVSVVEIDYRRVAMAAYMATSSTPFGTSPLDAAYTPWREKQLLQEYLLI	N/A
NC_020843.1	Vibrio phage 11895-B1 genomic sequence	YP_007673629.1	93833	94007	YP_007673625.1	hypothetical protein	MPVIRSTKNGKPCYKVQNTDHCYPYTAGDEASRKRTYNAAVKQLRAIESSKYRRKTR	N/A
NC_020843.1	Vibrio phage 11895-B1 genomic sequence	YP_007673629.1	94072	94210	prokka	hypothetical protein	MVTLFVYWISAKYKSDAEDIYWGTCIVDVVGMLLTYYTLVSVFGG	N/A
NC_020843.1	Vibrio phage 11895-B1 genomic sequence	YP_007673629.1	94212	94548	YP_007673626.1	Phosphoglucomutase/phosphomannomutase, alpha/beta/alpha domain II	MIFYHGTTSLAPIEDKLLPPDQHDFGINEQGRTKHAQKVFFTTVKGYAEKYARTACKRAGGTPVVYEVLPKNPKLMTQAVGCNVYYDSEALIYEKVKYNTFDNIVSYKEKG	N/A
NC_020843.1	Vibrio phage 11895-B1 genomic sequence	YP_007673629.1	94607	95021	YP_007673627.1	AAA domain	MTKTLWILRGLPSSGKTTLAKTLEDSLPNAIAYAADDFHYDDEGNYNWKPENIHKAHKWCQDSVMVVMEAKVGNIIVHNTNTSEREITPYIELAEEYDYKVVSLIIEKHHNNSNSHNVPEEVVDKMEERLRNSIKLR	['PFam:AAA_33_PF13671.8', 'Function:AAA domain', 'Evalue:6.2e-11'],[' PFam:AAA_18_PF13238.8', 'Function:AAA domain', 'Evalue:9e-06'],[' PFam:KTI12_PF08433.12', 'Function:Chromatin associated protein KTI12', 'Evalue:0.0002'],[' PFam:Zeta_toxin_PF06414.14',
NC_020843.1	Vibrio phage 11895-B1 genomic sequence	YP_007673629.1	95077	95800	prokka	Poly A polymerase head domain	MKKFYLVGGAPRDYLLGLQPKDYDFVVVGASPDDFKEWQCVGKDFPVFLEPTRGWEVALGRIERKVGAGYTGFESDWKGVTLEEDLARRDLTINSIAIEVDWEETVLQGKPVTIGTWIDPFSGIEDIKNKILRPTTTAFKEDPIRLLRAARFMARYGDTWSISGELLKMMDDIYYSGEMRFLVAERVFLEMQKALTEKYPSLFFKTLFRYNIFKQIDWVYGVPQREDHHPEKEDYLEKLW	['PFam:PolyA_pol_PF01743.22', 'Function:Poly A polymerase head domain', 'Evalue:1.6e-16'],[' PFam:PolyA_pol_RNAbd_PF12627.9', 'Function:Probable RNA and SrmB- binding site of polymerase A', 'Evalue:7.9e-06'],
NC_020843.1	Vibrio phage 11895-B1 genomic sequence	YP_007673629.1	95796	96639	YP_007673629.1	Putative actin-like family	MSRLDENKKVDNLVGEVFGKLQVISFAGMVGSGRNSQSSWNCLCSCGNTTIRKRSYLKNNCLTERSCGCVASKVRKKLLWGFGVNDLNTPTQQEVKHKSGKREVVWRCPFYQTWMSMIRRCYSKTFQDNHAIYYRGCTVCEEWKYFSNFKAWMETQNWEGKHLDKDLLIYGNKIYSPETCVFVTQEVNSFMTGSDKVRGEYPIGVHYDKSKNVFVAQCHNPITKLQEKLGEFSNPILAHKAWKDAKLKGAIYLAN	['PFam:Actin_micro_PF17003.7', 'Function:Putative actin-like family', 'Evalue:0.0045'],[' PFam:Actin_micro_PF17003.7', 'Function:Putative actin-like family', 'Evalue:0.0045'],
NC_020843.1	Vibrio phage 11895-B1 genomic sequence	YP_007673629.1	96626	97259	prokka	HD domain	MSVLKHTMLALDYAAAQWNDPEINMAVCLHDTGKRVSYEDYGNTLEHEIKGVPAVKEFCEQWKVPNTYRDLAVLVCQHHTRVHGCLGRSSNDWMRPKSIFKLMEETSALKRPERFVKILKCCEADSKGRGLETSSNYNETQNYFLSKSYPQRQYLEECLQAVLALDTKAISKEMLEKGKSGVIIGQAIREARIGEIRKVQNMWKNKLKEK	['PFam:HD_PF01966.24', 'Function:HD domain', 'Evalue:2.2e-05'],
NC_020843.1	Vibrio phage 11895-B1 genomic sequence	YP_007673629.1	97259	97724	YP_007673630.1	hypothetical protein	MENNYRCYHFANMYLPALHAGIQSQHCLAEMFVKYLPEYFIVGKGMILADWAKNHKTTIVVNGGMSGHLQEIKDLFTSQENPYPWASFSETEYALNGALTNVGIILPEKIYGYDKLATSLVDVKHEDDMEELLPELTDFEMKIVEILRNKRLMS	N/A
NC_020843.1	Vibrio phage 11895-B1 genomic sequence	YP_007673629.1	97734	98724	YP_007673631.1	RNA repair pathway DNA polymerase beta family	MKAPKLTKEQTLWLLDKVKDFNLVVMTFHGSWLYGLNHESSDIDVKAIYLPTKIDLLRGNAVKTYNYKNEDLDIEVEVKSLSSFLNSAEKCDTNCVDLLHTPDEMVIKSTPIWEQMKLHRQGLYAKNMAGIVGYIKTHAKKYTNKIDRLDEMKKLFEICITIQSQMEDCKVSDVSQYINSEEYSFKYIKPVTLVKDHEQQYLEVCGKKYIYTWDISQLCEAMKHEIGRYGKRSEDGLGKGLDSKSLSHTLRVLYE	['PFam:RlaP_PF10127.11', 'Function:RNA repair pathway DNA polymerase beta family', 'Evalue:6.7e-09'],[' PFam:Polbeta_PF18765.3', 'Function:Polymerase beta Nucleotidyltransferase', 'Evalue:0.027'],
NC_020843.1	Vibrio phage 11895-B1 genomic sequence	YP_007673629.1	98727	98985	YP_007673632.1	hypothetical protein	MSETLTPEDKSKRVLNLEFKYHLPQYELNLTEDELYEQVKICVDSYVNDGSEILSEKLKEMISGHIIMVKDGWMEEIKCDQNTKE	N/A
NC_020843.1	Vibrio phage 11895-B1 genomic sequence	YP_007673629.1	99118	99286	YP_007673633.1	hypothetical protein	MPVIDMWMSKPYIEIYQFPQEWSCMNSAYMRNENADYFEKEDDNFVIPYHLFEVM	N/A
NC_020843.1	Vibrio phage 11895-B1 genomic sequence	YP_007673629.1	99376	100177	prokka	Terminase RNaseH-like domain	MMEANPAYLASLKALNPVDKAQLLYGNWDARPKGSSYWEREWVENNKVDHVPANATKVRAYDLAATERSQANKHPDPTSCIGLARSKDNRYIIFGDYHKDTYDDMYNIYGQYCKRSGARDLQIAAQGHYDGKDTTIILPLDPGAAGKTAFTEQAKFLMSEGLMVKKDPTPNNKSKITRFLPFATACENGLVDIWWDSFDNKTRDFIFKQLEAFTGDRSSAHRHDDFCDCLASAYNALCQTKVRGRFTGSSTSGSS	['PFam:Terminase_6C_PF17289.4', 'Function:Terminase RNaseH-like domain', 'Evalue:7.5e-10'],
NC_020843.1	Vibrio phage 11895-B1 genomic sequence	prokka_annotated: starts with AA "MKAKAYNDTE"	101409	102597	YP_007673635.1	Meiotically up-regulated gene 113	MVKEESLKESDVNFTFLSKDKRFENLTGIVFGNLTILGPYKKEGSTLKWVAKCSCGNIVKTSRTKLKQRGKTSCVECSESKLRANHFTPVEDKINTLKDKRQDLVILNFKGDTWADYLEVECNVCGDIFERRYRDLVRGVKGCSCRNKARKGIEAKQELVKEYCDKNNFTFLSWDTTKGIKVKIRCDKHDYTTTTLYGGISVGKVCCPECVKETKVIYNKHTKESFIERAELVHGKGKFDYSEVEYTCTDTKVKI	['PFam:MUG113_PF13455.8', 'Function:Meiotically up-regulated gene 113', 'Evalue:0.00011'],[' PFam:T5orf172_PF10544.11', 'Function:T5orf172 domain', 'Evalue:0.00028'],
NC_020843.1	Vibrio phage 11895-B1 genomic sequence	prokka_annotated: starts with AA "MKAKAYNDTE"	102693	103089	YP_007673636.1	PspA/IM30 family	MANVNKGKIMTGVRKSGAPDKKTQLDNKIKRAEEKMEELKVKLKVALTEGNQQIIENYLNYIQFLDDVAQGRVKEASVTARIGACDKLIKRVDELREELEMDNIDPDSVEVEEESSVEVDVSNLIQIDFLG	['PFam:PspA_IM30_PF04012.14', 'Function:PspA/IM30 family', 'Evalue:0.00051'],[' PFam:DUF4200_PF13863.8', 'Function:Domain of unknown function (DUF4200)', 'Evalue:0.014'],[' PFam:Transgly_PF00912.24', 'Function:Transglycosylase', 'Evalue:0.024'],[' PFam:EA
NC_020843.1	Vibrio phage 11895-B1 genomic sequence	prokka_annotated: starts with AA "MKAKAYNDTE"	103713	104055	prokka	hypothetical protein	MNTADKYYWITDHPALNNEWGSVVTIEMTPHMVNPETNMIDTTLELNTKLQWWIEVMVANKNFNPDVVFPHEDSFEHSHDWNLDCGGDTAEEAIDTLYFLVLHNYGDYDEQQV	N/A
NC_020843.1	Vibrio phage 11895-B1 genomic sequence	prokka_annotated: starts with AA "MKAKAYNDTE"	104038	104272	prokka	putative TonB-dependent receptor NMB0964	MNNKFKLTTLLTPLILISTLISTPVLSHTNCRTNASGNLVCKTDGTTTTYRVDANKRVRGSDGSVCRTDANDKVRCK	N/A
NC_020843.1	Vibrio phage 11895-B1 genomic sequence	prokka_annotated: starts with AA "MKAKAYNDTE"	104280	104466	YP_007673639.1	HTLV Tax	MEDYILCAVLVMSIWLWFNILEVFWVKIPNPEDCTLGQLGWIVLSIPFSQIVCLLFKLAGN	N/A
NC_020843.1	Vibrio phage 11895-B1 genomic sequence	prokka_annotated: starts with AA "MKAKAYNDTE"	104468	104642	YP_007673640.1	hypothetical protein	MNKLSSGLESEKKWIDNNTHMYKNIEHAELVKHNIELRYRCKGMLDKLNQVLNKENK	N/A
NC_020843.1	Vibrio phage 11895-B1 genomic sequence	prokka_annotated: starts with AA "MKAKAYNDTE"	104638	104938	YP_007673641.1	hypothetical protein	MSLSEGLYYLIAIKSDGTKYFVTRSESQEFFGFDIIDESKYPEFIKPAGYSSEFQLNICFWKSKGDAEKAISSIMVGGQSGLDYRKHSFVRFKINLLKF	N/A
NC_020843.1	Vibrio phage 11895-B1 genomic sequence	prokka_annotated: starts with AA "MKAKAYNDTE"	104951	105428	prokka	FemAB family	MKAKAYNDTEVGFIHLTNNCGELKIIDYRNTRNVLVEFVNTGYRVTVQMDSIRKGKIKDPYALSVYGVGFIGEGHLSRDENGHTKAYQVWHSMMNRCYNKECNQYNNYGGRGVFVDESWHNFQNFTEWFYENYIDGYEIDKDKLSGKRHGDVYSDKWC	['PFam:FemAB_PF02388.18', 'Function:FemAB family', 'Evalue:0.0083'],[' PFam:FemAB_PF02388.18', 'Function:FemAB family', 'Evalue:0.0083'],
NC_020843.1	Vibrio phage 11895-B1 genomic sequence	prokka_annotated: starts with AA "MKAKAYNDTE"	105396	105549	prokka	SAP30 zinc-finger	MATYIQINGADSYLHKKIQQYHKQKHIQLEVLPVSMSHLQICVDFAEQTI	['PFam:zf-SAP30_PF13866.8', 'Function:SAP30 zinc-finger', 'Evalue:0.028'],
NC_020843.1	Vibrio phage 11895-B1 genomic sequence	prokka_annotated: starts with AA "MKAKAYNDTE"	105817	106003	YP_007673642.1	hypothetical protein	MPMCTCGQWYSGNYGELGKYDIDACPDCKAASTPETYVNSFEWCLGHTTEDTQYNPEQNDN	N/A
NC_020843.1	Vibrio phage 11895-B1 genomic sequence	prokka_annotated: starts with AA "MKAKAYNDTE"	106004	106571	prokka	TMPIT-like protein	MVPLLAAAIPMLAELIPDAVGWFAGDKAEKAAAEVLDIASSVTGISDKDEALKAIQSDPEVALKFKIAVMNDKHRLDEMFLEDRKDARDMQKSALEQDDVFSKRFIYYFAIGWSTFAALYMTGITFLPVSEAAQGYSNTILGFLLGTAVSGIMQFFYGSSQGSKEKTLSQNKIIDATQGVKGFLTKGK	N/A
NC_020843.1	Vibrio phage 11895-B1 genomic sequence	prokka_annotated: starts with AA "MKAKAYNDTE"	106590	107043	prokka	hypothetical protein	MEIFLFIVSLILYGEYGEELETRYTARMLLYGYTTSLMVMVYVSSPFSLLISLGCLVASVGNIIITTTIRRIIPFLYVLGLLHVINFLSIYTHDYEMILSIPYYSDNSDLILRDLSLLIVGLCSSTIFKDTWLNAAIFILFLASHLYRFI	N/A
NC_020843.1	Vibrio phage 11895-B1 genomic sequence	prokka_annotated: starts with AA "MKAKAYNDTE"	107042	107339	YP_007673644.1	hypothetical protein	MSELFSETGRWIFTTIMTLLVIPIGAWLKNKRDARIKEHKELVVRVGKLENKISTIGQKLDDEVSARQLMDKKLDSIFEIVTEVRINTAVNKAKLENK	N/A
NC_020843.1	Vibrio phage 11895-B1 genomic sequence	prokka_annotated: starts with AA "MKAKAYNDTE"	108241	108790	YP_007673645.1	HNH endonuclease	MIVSKIPECDFKVDKTLGYRYTYNPDHELANKSGKVYEHVYIAVINLNRFLSDNECVHHIDRDRGNNSWSNLLVLTNEEHAKLHQEEDYAHEVYEYTCKMCRCVFQCRRKRVPVFCSQECRSKYDRILDIDKEELRLLVWTYPTTKVAKMLGVSDSAIGKYCKKLGVVKPPRGYWQSLKNKI	['PFam:HNH_3_PF13392.8', 'Function:HNH endonuclease', 'Evalue:1.9e-09'],[' PFam:HTH_6_PF01418.19', 'Function:Helix-turn-helix domain rpiR family', 'Evalue:0.0021'],[' PFam:HTH_50_PF18024.3', 'Function:Helix-turn-helix domain', 'Evalue:0.0052'],[' PFam:RW
NC_020843.1	Vibrio phage 11895-B1 genomic sequence	YP_007673652.1	108241	108790	YP_007673645.1	HNH endonuclease	MIVSKIPECDFKVDKTLGYRYTYNPDHELANKSGKVYEHVYIAVINLNRFLSDNECVHHIDRDRGNNSWSNLLVLTNEEHAKLHQEEDYAHEVYEYTCKMCRCVFQCRRKRVPVFCSQECRSKYDRILDIDKEELRLLVWTYPTTKVAKMLGVSDSAIGKYCKKLGVVKPPRGYWQSLKNKI	['PFam:HNH_3_PF13392.8', 'Function:HNH endonuclease', 'Evalue:1.9e-09'],[' PFam:HTH_6_PF01418.19', 'Function:Helix-turn-helix domain rpiR family', 'Evalue:0.0021'],[' PFam:HTH_50_PF18024.3', 'Function:Helix-turn-helix domain', 'Evalue:0.0052'],[' PFam:RW
NC_020843.1	Vibrio phage 11895-B1 genomic sequence	YP_007673652.1	109297	109462	YP_007673646.1	Sperm antigen HE2	MNFGFTILFAAQLMLGLSVLFGVNHTDTDRPIDKVVVTLLWLYLALDSFGKIYP	N/A
NC_020843.1	Vibrio phage 11895-B1 genomic sequence	YP_007673652.1	109480	109669	YP_007673647.1	TBPIP/Hop2 winged helix domain	MANKKIKISRYDAGQILDKLLQSGKCISEMDAEILDNIMYWQPDLYLRFMDRINHPINKITS	N/A
NC_020843.1	Vibrio phage 11895-B1 genomic sequence	YP_007673652.1	109677	109899	YP_007673648.1	hypothetical protein	MIILHCGCEVSCDETRIPVRMKSESIDMFEGWVPSVQYLEVCNQCYEERYSKYEDTIFTDEQEDEWLNSMSKF	N/A
NC_020843.1	Vibrio phage 11895-B1 genomic sequence	YP_007673652.1	109898	110183	YP_007673649.1	RAMP superfamily	MKIKIYFRKNLRLPDVKLASCCTHIGKELARKSSLSDPWDDVVIILSASDKKFGEYKQYCIDNSDTLKYHLHIDRGFTCVDEGTECAIGWIEEE	N/A
NC_020843.1	Vibrio phage 11895-B1 genomic sequence	YP_007673652.1	110195	110405	YP_007673650.1	protein of unknown function (DUF4744)	MKIINFVNPNNTKEAYDLLIHSIFADFEYKQVRSLLSDIGYFIPEDQFIAFKGVCDIMVEMDIGDRVLL	N/A
NC_020843.1	Vibrio phage 11895-B1 genomic sequence	YP_007673652.1	110401	111040	YP_007673651.1	DNA recombination-mediator protein A	MAKQIYYTLIGSRETPDDICDLMTKFATKACSFGYIGRSGGADGADSCLEVGVKDFQSTMNIAPTTGSEFMEVYLPWKDFNGRDSLDSGYYTLPWMDNNLQAEKIASEIHPKWNLDLKVESGEIEKPKNWKPMKQGAKKLHTRNVYQLLGQDLATPSRFVLCWAKPKDKDRKTEHVQGGTGTAVKLGIDNGVEIINLYWEDQRKRVEDWVNK	['PFam:DNA_processg_A_PF02481.17', 'Function:DNA recombination-mediator protein A', 'Evalue:0.035'],
NC_020843.1	Vibrio phage 11895-B1 genomic sequence	YP_007673652.1	111049	111691	YP_007673652.1	hypothetical protein	MTKGLVYGVGINDADYIVKPSELINGKYVITGECPVYSTWKDLVRRCYNESFKASHPCYINTTMSEDWLRFSIFKSWVDKVTEKDYYDIDGKKLRLDKDLLIPNNKHYSPDTCVMVSVKVNNFILSGLNRNSQGKNLPRGVILNKVRGIYQVFCKDPFNRNSKFIGESSDLGYCERLYTTTKLNYLKDLYKRNYLNLDLYEKIKFNMVNGFYP	N/A
NC_020843.1	Vibrio phage 11895-B1 genomic sequence	YP_007673652.1	111687	113097	YP_007673653.1	PIF1-like helicase	MNLDEEKLNSVLSGLPFTLNDKQYKFIVAFINSNGNWILNGIAGSGKSTIMLVLKKYYGDEIVFFASSGVANLSLPEQIGNGTGHSGLSLSTKPATEIDYKKVSRKCTEIFGSSDLVKIIVIDEFYGYNSDNLDLIHRRIQRFNKKSGKRKRRNIRLLGVGDPAQQITICDEDLQEEYAKRWGHHLMFKSDVWERFDFTYAVLDKVERQKDPIFKACLDVIRYNQEDRFERCLAWINKRVNTRYPSDRLVLAATN	['PFam:PIF1_PF05970.16', 'Function:PIF1-like helicase', 'Evalue:4.3e-11'],[' PFam:AAA_30_PF13604.8', 'Function:AAA domain', 'Evalue:2.4e-09'],[' PFam:SH3_13_PF18335.3', 'Function:ATP-dependent RecD-like DNA helicase SH3 domain', 'Evalue:0.029'],[' PFam:AA
NC_020843.1	Vibrio phage 11895-B1 genomic sequence	YP_007673652.1	113093	113306	YP_007673654.1	Up-frameshift suppressor 2	MKPIDIVRDSKLMHTIWRQEMNSTQEENDLKKLIDSYVSQVPFHYNSNSPSEEDYFNFYTDVLNKFKEDK	['PFam:Upf2_PF04050.16', 'Function:Up-frameshift suppressor 2', 'Evalue:0.043'],
NC_020843.1	Vibrio phage 11895-B1 genomic sequence	YP_007673652.1	113292	113520	YP_007673655.1	hypothetical protein	MKIDLFDGKYTYIFDNGKQKALRHGGEWRDLTGDNLIYAMACRIEELDIQLSQAIEIIEDSGVDFNEVVSCYETN	N/A
NC_020843.1	Vibrio phage 11895-B1 genomic sequence	YP_007673652.1	113521	114097	YP_007673656.1	Conserved in the green lineage and diatoms 27	MDKQEFESLKEQLTDHHVKGIGNSCTASPFYLVQVKRTNWGYEQEYAEHHAIYYDDSYWYDVEDFYKDHELRDEEDMEYFLSNITSEQAKEEFKSEYKVWDLDQLWHWLECHYPDHEYTYVHGNDYWETVNWFLTKESAENFLASKGVKSLKYGVSEDGFSRIYIDSLYRSHEIKGLLESVINGNIIWKEV	['PFam:DUF1230_PF06799.13', 'Function:Conserved in the green lineage and diatoms 27', 'Evalue:0.0025'],
NC_020843.1	Vibrio phage 11895-B1 genomic sequence	YP_007673652.1	114096	114507	YP_007673657.1	protein of unknown function (DUF1978)	MSTFIIRNKSTLEQWVASSGKRSWNKSHHAKAAFAYSRSHTKNNPLLSDYYKNISSSYESLKFNDQDVYEVVELYSNAEIRSANIERALKTISDKLTDLKSTLNSCSENLSLEEYDILYGDIEELQKIAHEAFGED	['PFam:DUF1978_PF09321.12', 'Function:Domain of unknown function (DUF1978)', 'Evalue:0.0027'],
NC_020843.1	Vibrio phage 11895-B1 genomic sequence	YP_007673652.1	114509	114743	YP_007673658.1	hypothetical protein	MRAEFPVNGGIIIYYYESQGYVGLSFTKPYSDSYHTYTECLKKEVKYWYRGDFQDWYSHIKYEVDSTCNKKFIKEVT	N/A
NC_020843.1	Vibrio phage 11895-B1 genomic sequence	YP_007673652.1	114753	115101	YP_007673659.1	hypothetical protein	MSRFYTRKEIRDFYENMHTSVGGVYSIHVPTWNEMLKQDTLYCNELECKYMIDKLDKRFPIKPHIPWANTEKEQMYVDRIFALESSCNTFPWLQFLLGVLLGIAFMLTLLKIFGG	N/A
KU160494.1	Vibrio phage vB_VmeM-32, complete genome	ALY07028.1	23187	24051	ALY07021.1	Zeta toxin	MLQSFKEFSKQIDEALITFGKKAYPKFGQVVILAGGAGSGKGFTLSNLLGIEGKVFDVDALKELAMKSTVFSKRVKDEIGRDITKMNLKDPKEVADLHVILSDVYGLTKNHKNSAYSSILLVDPRRKPNLIFDVTLANMKKLEDVSRDVQQMGYKKEDIHVVWVMNDVKIAMKQNLERDRVVPDNILMGTHKGAAISMSKIISDSEYTQQHMNGDIWIAFNKRGVDSEIVFSSQKGGLKGDKSGGSYILKSNIIK	['PFam:Zeta_toxin_PF06414.14', 'Function:Zeta toxin', 'Evalue:2.2e-05'],
KU160494.1	Vibrio phage vB_VmeM-32, complete genome	ALY07028.1	24087	24789	ALY07022.1	N-formylglutamate amidohydrolase	MILHIPHSGTDTLHYPIRRNQIELATDWYIDELFCHENSDRIVQTHSRLIVDCERLPDDIEPLHKYGQGIVPTTDFYGNKLKFVIDREYAMRIYNEHHQKLNALVRKTLCYIPTVFVVDCHSFGIHQIPDKRENFDFCFGYNDDFNNFEMLDEMIEYLKNSGYSVGLNKPYSNAIVPSEFYGNESVISIMIEVNKKLYLTDDYKKSDNFENVKYIVKQLLNIISKEEVSYIEI	['PFam:FGase_PF05013.14', 'Function:N-formylglutamate amidohydrolase', 'Evalue:2e-34'],
KU160494.1	Vibrio phage vB_VmeM-32, complete genome	ALY07028.1	24801	25473	ALY07023.1	hypothetical protein	MTIKTKDDLKGMYVDCSNKEDLNAFLKLVDKFDLKTTNELYNRQLSDWIRNNDAVVYSGSKCGFLTRGSVEYMIKLGYTRFFASDVEKELNVLETERRPRYEKLSYNSLFDYMQHYMDGVLFYMEDTKPEPVYHQITNEREFIRNYEQKSLYIVTRYVPVYDKETTDKAVHAVNQFLDNSCGINGDCGKIKLTHDNWEYTYYIDDEHFLETCRVALRAVGEIE	N/A
KU160494.1	Vibrio phage vB_VmeM-32, complete genome	ALY07028.1	25501	25759	ALY07024.1	Winged helix-turn-helix	MKNLNLTVQEITVLRSFETNYDCAEDEKYDNATYTLIGEICDVVDDLSLNQIKGVLGSLTKKGLVGTEDNTFHLTNLGIDVFYSL	['PFam:HTH_45_PF14947.8', 'Function:Winged helix-turn-helix', 'Evalue:0.0058'],
KU160494.1	Vibrio phage vB_VmeM-32, complete genome	ALY07028.1	25817	26120	ALY07025.1	hypothetical protein	MRNFIKYLPENVRMLVSVNSHDTIDLVSIEFRASNLNAWTECACLSFVGSEKCVTTHFVFDTMNINQLTYVSLASNIANMIHGQLLSNVDIDGLEEVNND	N/A
KU160494.1	Vibrio phage vB_VmeM-32, complete genome	ALY07028.1	26112	26427	ALY07026.1	hypothetical protein	MSIQQYMVKEFGPHCRIIAIHNGRIIRKTNVLYKSKSDKFWKVSLGLDFIMKQKSISVSSCFGNGDYELMLLIAQAQAEAFRIHGSDLCSDVFVGYRCGDKLNA	N/A
KU160494.1	Vibrio phage vB_VmeM-32, complete genome	ALY07028.1	26437	26782	ALY07027.1	hypothetical protein	MKTLFKTALLVSFIGIGVTGCSSKPTIADNYMEASFELCAVDVKIYSVSKDRIRIVCADDSRFALRSPQTLEYMRQLNHEFCMGSGLGMFNESIGYTMFRCKSGELISFPNNLK	N/A
KU160494.1	Vibrio phage vB_VmeM-32, complete genome	ALY07028.1	27139	27649	ALY07028.1	hypothetical protein	MLCRCYDPKTHERQSTYVGCVVCDAWQYFQTFAEWYDANYPKDWISEKYQLDKDLKVNGSKIYSPETCLFVSSVVNTFTTDSGSTRGEHLIGVCWHKGNQKFMARCCNPFTRKQEHLGYFTNELDAHKVWRKRKSELAYELAMVQTNDEVKNALLNWKKMLDENKIHIV	N/A
KU160494.1	Vibrio phage vB_VmeM-32, complete genome	ALY07028.1	28130	28607	ALY07029.1	HAD domain in Swiss Army Knife RNA repair proteins	MIKIIFLDIDGVLNDDTNESWNDVGDDYYPHSKTLVSNLNEIIRQTNAKLVLSSTWRLGLDLEQISHLMKRIGIIGEFIGYTDSLSSPYAVRGNEILKWILDNENIVGPRYEFKNYLILDDDCDMLYFQRNNFIHLNGQKGLTKEYIQQSIDILNQHK	['PFam:HAD_SAK_2_PF18143.3', 'Function:HAD domain in Swiss Army Knife RNA repair proteins', 'Evalue:1.7e-26'],
KU160494.1	Vibrio phage vB_VmeM-32, complete genome	ALY07028.1	28787	28913	ALY07030.1	Oxygen-regulated invasion protein OrgB	MNKWLESFNLNKKQENIDVESIHQQIDELTEDEIIEFLEII	N/A
KU160494.1	Vibrio phage vB_VmeM-32, complete genome	ALY07028.1	28909	29098	ALY07031.1	hypothetical protein	MMLLTDIAGLSIIKIDVSSTSGSISFKIFDKFYYRRICNLRGKGPAYIRLNKRQLNVTEFIL	N/A
KU160494.1	Vibrio phage vB_VmeM-32, complete genome	ALY07028.1	29168	30737	ALY07032.1	hypothetical protein	MKVFIRKLKQAVVILGVSLGCVSTSMHINATEINSWSPYKWTNVGSNDNVQHRFVEDSNTGIVRSIYKTNRVNANDSLYIFYADYYGDINDVDQIHQDYPTSIVYEIHNYRSGILQSIERFSVGEKDYNGNVMGSDTHHRTMFDLFHNIDTKRVSNAAIRKSDIALDLHNLLGEPVDINYICRRWDDCYDYIEGINYSYIHTNVRTNNNRISYIVTEFFKENKIMWGLDYNQQTITRNKDNDAFYDVQCTRGTVY	N/A
KU160494.1	Vibrio phage vB_VmeM-32, complete genome	ALY07028.1	30822	31185	ALY07033.1	Cytoplasmic Fragile-X interacting family	MTFIIRDKQTHQQWIAKSGARVWNKSSYAKAAFTNSYTRGDSKLAEAYIRVGPYDWLKFDQQDVYEIVELDTSRSKQEIAEMVSEIRAMAGLIHKHSHTLSNDARKEIYTSLEQLSKFMN	['PFam:FragX_IP_PF05994.13', 'Function:Cytoplasmic Fragile-X interacting family', 'Evalue:0.0074'],[' PFam:DUF5617_PF18493.3', 'Function:Domain of unknown function (DUF5617)', 'Evalue:0.018'],
KU160494.1	Vibrio phage vB_VmeM-32, complete genome	ALY07069.1	55113	55485	ALY07061.1	hypothetical protein	MMKIRVNVIGCTIEQKMAVIVKLEELTGLKFTGNMRERANGANFLGNVRVGGEVWKSLVYGYAHSAELEKYTVSYSDFMYNNSNSIAESISHVDSNLEQYRELYEVATFDDFVQTLLDAKILK	N/A
KU160494.1	Vibrio phage vB_VmeM-32, complete genome	ALY07069.1	55497	55740	ALY07062.1	hypothetical protein	MKPIFVDTSNLTRKQLIFIQERLFEMGYSWFDGPNVRRFEMKPTVITNICPTGQILNSLRYSLEPDYNPTQLELTYKLDI	N/A
KU160494.1	Vibrio phage vB_VmeM-32, complete genome	ALY07069.1	55854	56328	ALY07063.1	hypothetical protein	MHGLMAKIGRYYADGQHIRRSGGAVGSDSIFIGEVTELDEIYRPVYRGIEHEIIIGDRFQNVARKLHPLYDELEYNQRLLINRNVAQIVGNGNAILKSDLVVYYAPTKNGRVVGGTRTAVLLAKRLSIPCYNLMEHKNIQFWEKKLGIKSGFRPLDI	N/A
KU160494.1	Vibrio phage vB_VmeM-32, complete genome	ALY07069.1	56377	56947	ALY07064.1	Vacuolar-sorting protein 54, of GARP complex	MSNINYQLFDLMLNHSNSCVEYRYNGAYAGSNYAISVYYRCPNFYLQSNLMLLVQKYNLSINRHGDLIEVGYYDKKHNIIKYEARTTDLDTSIILCAIELWKQINKVKKKLTTQQRKTVERIIDGERYHYNRFTGSFGVTEDTHNRLYTTNTIRSLIDKDILYLDKDFNLQLTDFGKFVFEKHPINGFS	['PFam:Vps54_N_PF10475.11', 'Function:Vacuolar-sorting protein 54 of GARP complex', 'Evalue:0.0048'],[' PFam:Ribosomal_S30AE_PF02482.21', 'Function:Sigma 54 modulation protein / S30EA ribosomal protein', 'Evalue:0.021'],
KU160494.1	Vibrio phage vB_VmeM-32, complete genome	ALY07069.1	56943	57285	ALY07065.1	Baculovirus late expression factor 10 (LEF-10)	MIKTGMSKSMFSALKENIVSYSESHYIFNANNPEILKFTCFGAIRPNEKHASLVLSHQPNALKMVETGDVSLCQPDSNATTLSFADVESVDKLIEMLNGVRQKIINSEIESYS	N/A
KU160494.1	Vibrio phage vB_VmeM-32, complete genome	ALY07069.1	57629	57971	ALY07066.1	Protein of unknown function (DUF3823) N-terminal domain	MSKTAKIRVCATCEWIFDSTISNQCEMCHNSVGSYGARWVYGKNYLTLYKNQTPWREKQLAKSMFRIDQEISAKNDFAKRPKLSRVCVGEMETTKSLSFASFESNDKDCRKYY	N/A
KU160494.1	Vibrio phage vB_VmeM-32, complete genome	ALY07069.1	57974	58355	ALY07067.1	Protein of unknown function (DUF2653)	MKNVINQHTLSVGEEFATISVKFNIKDGITVSVKTDTIKRLCENVVVGQFRYDYQNFFENNDSENIKINSLFFNSNHGFNINLYFYSKLENVEYAKTKMSEAIMAYIDENIEIITNDINRLREWTQ	['PFam:DUF2653_PF10850.10', 'Function:Protein of unknown function (DUF2653)', 'Evalue:0.0033'],[' PFam:CEP1-DNA_bind_PF09287.12', 'Function:CEP-1 DNA binding', 'Evalue:0.033'],[' PFam:HHH_3_PF12836.9', 'Function:Helix-hairpin-helix motif', 'Evalue:0.034'
KU160494.1	Vibrio phage vB_VmeM-32, complete genome	ALY07069.1	58377	58581	ALY07068.1	hypothetical protein	MTEPTKMQKITTIVNHVRDKIERENKALCEKGRHSEQKPFDYDGAILSLIFVEDCELDKAYAMVIGN	N/A
KU160494.1	Vibrio phage vB_VmeM-32, complete genome	ALY07069.1	58615	59125	ALY07069.1	CpXC protein	MLGRCYDSKIQEKQPTYIDCSVCDEWHYFQNFATWYYDNYPKDGISEKYQLDKDLKVNGNKIYSPETCLFVSHAVNLFTTDHGSARGDYLIGVSWNKATQKFMAYCSNPFTRKLEYLGLFTNELEAHHAWRKRKSELAYELAMVQTNEEVKKAILNWKKNLDDNLIHIV	N/A
KU160494.1	Vibrio phage vB_VmeM-32, complete genome	ALY07069.1	59366	61208	ALY07070.1	DNA gyrase B	MTENKKVNGDVFQILSERDHALQAPDMYIGSVVAEPIEVLIDGKYETLNYVPGLLKIIDEIIDNSVDEAIRTDYKFANEIRVQINNSCEVEISDNGRGIPQDDILTPEGIKIPRPLAAWTRARAGTNFDKGRTTMGKNGIGSALTNFFSSQFIGTTDDGKSRVIVRCTNSAENVDFVKEKSVSHGTSVKFVPDFDYFGVNRINENIERVIQNRLTYLAICHRQIKFYFNGKAISGNFVSFAKKFGDVYYENETNH	['PFam:DNA_gyraseB_PF00204.27', 'Function:DNA gyrase B', 'Evalue:2.2e-16'],[' PFam:HATPase_c_PF02518.28', 'Function:Histidine kinase- DNA gyrase B- and HSP90-like ATPase', 'Evalue:1.8e-11'],[' PFam:HATPase_c_3_PF13589.8', 'Function:Histidine kinase- DN
KU160494.1	Vibrio phage vB_VmeM-32, complete genome	ALY07069.1	61210	61405	ALY07071.1	Ulvan lyase, long isoform	MKTQEIQITNDDFIKLLASRDHYFEKSGYCGGITYSTIYCGVSGDLIAYREIDGNNIQCFVIKV	N/A
KU160494.1	Vibrio phage vB_VmeM-32, complete genome	ALY07069.1	61435	62113	ALY07072.1	3' exoribonuclease, RNase T-like	MSKTDKPIDFIIDYETLSARPDCVILDVAVIPFVNDFQNLPTFNELIESGLNIKLQISSQRAIGRSVCSSTLDFWKKQDNAAKVILKPTPHDVELYEAHDKIKEFLYKSGVMYNKSHGWCRGFFDFPIFADVMSKQFETTHSQPYEIITQGKMREIRSVIEAHLGVRNKTVCPLPKGSLPNFIHHNSLHDCAKDVLMLLYAQRYAYGIEEVPSYENTEPVTAVAY	['PFam:DUF5051_PF16473.7', 'Function:3 exoribonuclease RNase T-like', 'Evalue:8.8e-11'],
KU160494.1	Vibrio phage vB_VmeM-32, complete genome	ALY07069.1	62177	62795	ALY07073.1	dUTPase	MSNTQDDLIFTYTPDRTRTVAEIGTFGYPFDGRIVKVEKIKVEKFGPKIPVKRLPHYPVDPETEEMYPAPNFATDYSAAVDLRSAAAFDVVLSPNESYVFPTGLCYNMMYDDTFPFRIASIILPRSGMGFKLFTRLANTVGLIDQDYQKEIMVKVRNEGTEKLTIKMGERFCQMMFVPVLVPKFVDVDEFDSETERGGFGSTGTN	['PFam:dUTPase_PF00692.21', 'Function:dUTPase', 'Evalue:4.4e-19'],
KU160494.1	Vibrio phage vB_VmeM-32, complete genome	ALY07101.1	80620	81091	ALY07097.1	hypothetical protein	MKSDNYLNEFLFIDDQNMVEFARKQKHSIMLNPNMKSIKCVTPNRQLGLTTMTALNVCMKIKTRKRRVTIYSESFETYKQIFKLNLWDQIDTMTKNTITLYNGSRIDFYRTRSKLDNGLRGIRHDLLVIDSFYNHDLDHTNVHFNEIIHVATGVDV	N/A
KU160494.1	Vibrio phage vB_VmeM-32, complete genome	ALY07101.1	81077	81587	ALY07098.1	Terminase DNA packaging enzyme	MSNELDIKSLMNVSGIGLSLYGDSGSDEETATHEPLVLSDVESSHDLEHRENDLKTDYEIARKNIHYQQQMILNMATIALENAKNSESPRFVDSFTNLMNQMGKTNADLIKLHQELNKALGKEIKSSKTNDKPSGNVTVNGDATVFVGTPQELMERERDIVDGDYNEIG	['PFam:DNA_Packaging_PF11053.10', 'Function:Terminase DNA packaging enzyme', 'Evalue:3.1e-30'],[' PFam:FapA_PF03961.15', 'Function:Flagellar Assembly Protein A', 'Evalue:0.0031'],
KU160494.1	Vibrio phage vB_VmeM-32, complete genome	ALY07101.1	81579	82317	ALY07099.1	T4-like virus Myoviridae tail sheath stabiliser	MNYNGTIRKMIVLFGSVFNDIRIATYDKDGEVNGDKKIPITYSSKEKFIARLNSNNTNAIDNETVKIETILPRMCYNLIDMQYNSQFKTASNNFTVIKGLKKFNAVPYKFMFELSIFTRKQSDMFEILENILPYFGPNFCTRLKEFIGTELHFERDINITVSSISPDLQVEGDFKERRRIEWTIMFEMDGWLSAKPTENVGEIRSIILDFKGSETAVEYDKATIDVEPIDVIKEDWKGLRTIKYE	['PFam:T4-gp15_tss_PF16724.7', 'Function:T4-like virus Myoviridae tail sheath stabiliser', 'Evalue:7.9e-61'],
KU160494.1	Vibrio phage vB_VmeM-32, complete genome	ALY07101.1	82321	83230	ALY07100.1	T4-like virus tail tube protein gp19	MAISFRDANNLANVANDLMSPESRSFMPDFSRFSNVIASRELARTNLFLVRFRDFRSVLNDKGERLIVPDTGIETGNALRGGGGLTNAWNRSRDTLTNITANVAPSALLAVGATDIGMLRTFGMGDTLDTLFDSGYDINKDFGLMVKSVNLPNVSFDVNTIKHAKKPYGKPTNRTTGNVSVTFYCTRHYEERIFMLQWMNYIHNNKKNSYSFYNQYSSMIEIATLSAKGLDTSLTICDGCFPMNVGEVQLSYENG	['PFam:Phage_T4_gp19_PF06841.14', 'Function:T4-like virus tail tube protein gp19', 'Evalue:9.9e-06'],
KU160494.1	Vibrio phage vB_VmeM-32, complete genome	ALY07101.1	83267	83567	prokka	Protein of unknown function (DUF1093)	MHYIPPKARQEFLEELLKFASSDRLSNKTYLEINWNKVKNVDTRLVKHMVKSYLPSHVKGQFVEIKPADWVNVVYLPTAKFVSGPDSKSFNNKKVWSNY	['PFam:DUF1093_PF06486.13', 'Function:Protein of unknown function (DUF1093)', 'Evalue:0.045'],
KU160494.1	Vibrio phage vB_VmeM-32, complete genome	ALY07101.1	83592	84282	prokka	Homeodomain-like domain	MNEVEDTMIFKEHAIPLTETEKRNNQQWIQLGVDYMIAKRKNASLNLQTFAKEKGLNYNTLRGRLSAYKAEIKEKFNKSTPKKTKAQWIDLGVEYLDSKLTPKQFAEKYGLNPDSFRRVLSTYKKDIQTAKLAKDALSGKRRLNAQQKHAVMLQDFRAQIKTRASISPPKNEKKTTEWFQQTIKNQARGHKVGVPKQGRIYTFVYDAKHKATLPYWDAFPLIVYLGANN	['PFam:HTH_23_PF13384.8', 'Function:Homeodomain-like domain', 'Evalue:0.014'],
KU160494.1	Vibrio phage vB_VmeM-32, complete genome	ALY07101.1	84281	84887	ALY07101.1	AP2 domain	MSKLVCGVGINNKGKYSATENRKKTKVYQTWQNMLERCYDTKFHEKNPTYIGCVVCDSWHYFQNFAEWYYDNYPTDGEKYQLDKDLKVHGSKIYSPETCLFVSRTVNLFTIDSGSARGDHLIGVHWHKAKQKFVTHCNNPFTRKQEHLGYFANELEAHHAWRKRKCELAYELAMAQENDEIKKALLNWKKALDDNKIHVIL	['PFam:AP2_PF00847.22', 'Function:AP2 domain', 'Evalue:0.048'],[' PFam:AP2_PF00847.22', 'Function:AP2 domain', 'Evalue:0.048'],
KU160494.1	Vibrio phage vB_VmeM-32, complete genome	ALY07101.1	84950	85322	ALY07102.1	TnsA endonuclease N terminal	MKWLDNNDSVKWWSSEETIIPYFSRIDQKNRRYFMDFTICFTDESGFDKIVLFEVKPYKETMPPKPPTRMTEKAKARLLKDVHTFETNIDKWRATKSLCDKKNWEFKIITEHTLKKMGMKMIK	['PFam:Tn7_Tnp_TnsA_N_PF08722.13', 'Function:TnsA endonuclease N terminal', 'Evalue:0.00039'],
KU160494.1	Vibrio phage vB_VmeM-32, complete genome	ALY07101.1	85461	86460	ALY07103.1	Tail-tube assembly protein	MASISNTSNSIINTQSGLRRRAEQQSIKIYTYPLNILDEETHSSYLVMYFVKPTVSGLSTNSISNRSSGSVKGQYNEDTISILQLYMPALTENISHNYDSESGGFVQDIMTNVGSAISGKEGMEMASSAMQAAAATSLETIKVQLAKKSQMFNPQVTGKVLSNRAATMYRGTNVRNQILNFQFNPTSEKELEQVGLIIRELLVNSSATNLGQASDEFLGGVKIDGGAIPYNVLQIPAQVMVEERINGNREKNRYT	['PFam:T4_tail_cap_PF11091.10', 'Function:Tail-tube assembly protein', 'Evalue:5.8e-38'],
KU160494.1	Vibrio phage vB_VmeM-32, complete genome	ALY07101.1	86459	87011	ALY07104.1	Base plate wedge protein 53	MFEFKDSIQYNGKATTDIFSNYRIHFDNALKSAQVIRYKIEGSPTPEMMSYLLYGDVQYYWTILMLNDIVNPYYDWICRDEIVQLTTSQKYVNFDNGANTIVYHTDENGKKYYRLKEFPVGSGLYYDIGDVHHNWLQYSGNLQPVTAILDELTKNEAKRDILIISPSTISRFMTTFQNSINEE	['PFam:Phage_gp53_PF11246.10', 'Function:Base plate wedge protein 53', 'Evalue:2.5e-39'],
KU160494.1	Vibrio phage vB_VmeM-32, complete genome	ALY07101.1	87045	87294	ALY07105.1	DAHL domain	MNEQVQQLQTEVTKLKARLFDAGEAHQQTVQHYQTILADIAKVAGFDVTQQIQIDEVFEKIKQAFAPKEALVEGETIAPKAE	['PFam:DAHL_PF19443.1', 'Function:DAHL domain', 'Evalue:0.0012'],[' PFam:GP57_PF17594.4', 'Function:Phage Tail fiber assembly helper gene product 57', 'Evalue:0.0013'],[' PFam:DUF4600_PF15372.8', 'Function:Domain of unknown function (DUF4600)', 'Evalue:0.
KU160494.1	Vibrio phage vB_VmeM-32, complete genome	ALY07101.1	87364	88063	ALY07106.1	Phosphomevalonate kinase	MNQNLDIICVCGKKRTGKDTIANYLKAKGYQSIALAELIKESLINTDLKNIISMDDINGLTEFDREAPLIHCRDYLSKVLIDAVLYVDSIYRFKSLTQMINQIRNVIDTYDVQKGVSIRNLMTAFGTDVVTSIDPYYWSEYTLMRVCLSEHSKWIISDVRLSDEVWYWNNAKSALDASVRFLYVYRNTGLTDNHITERGLEPQYDFGHDNVIINNDSTILNLYRQLDEKLKI	['PFam:P-mevalo_kinase_PF04275.16', 'Function:Phosphomevalonate kinase', 'Evalue:0.00027'],[' PFam:AAA_18_PF13238.8', 'Function:AAA domain', 'Evalue:0.00038'],
KU160494.1	Vibrio phage vB_VmeM-32, complete genome	ALY07127.1	104032	105058	ALY07125.1	Calcineurin-like phosphoesterase	MCKTIFLGDLHQGASNDDIYLRETQTDFFEFLCEYAKQRGITRLVQTGDWFDDRKGISQDTIRYQRTYLIPLLESVFDEIIVLPGNHDLHFKNKITPNSVTEMFSERPKFKVIETPQTVLLGQVTLDVIPWICTENEDQIKQFIAESQSDMCVGHFELDGFEFYKGVPSSGESMEFLCDYKKVYSGHYHTRSKHGNVEYIGTPYTLTMGDANDERGFVVFDSDTFTDEFVPNPECNHFRIHYNAEFSEPLSKYKN	['PFam:Metallophos_PF00149.30', 'Function:Calcineurin-like phosphoesterase', 'Evalue:8.2e-06'],
KU160494.1	Vibrio phage vB_VmeM-32, complete genome	ALY07127.1	105063	107448	ALY07126.1	AAA ATPase domain	MFDIQIQMIRYKNICSVGSEFIEIPLDQHNKTLVTGKNGAGKSTMIEALCFLLYGKAFRNINKDGLINSHNKKQLVVEGKIRIKGHDYFIQRGIKPNLFKIYKNDELITECASATEYQKLFESEILGLSIQAFKQIIVLGKAGFVPFMELTTTKRREIVEELLDIAVIGDMNKLNKQQIGELKTKKETLDRAFESTSLLLDTKKEHLDQQKREHEQRILDNANTCKSFVSKVQELKSKLSQLDVERESLYVDKEK	['PFam:AAA_15_PF13175.8', 'Function:AAA ATPase domain', 'Evalue:6.3e-16'],[' PFam:AAA_29_PF13555.8', 'Function:P-loop containing region of AAA domain', 'Evalue:4.5e-08'],[' PFam:AAA_27_PF13514.8', 'Function:AAA domain', 'Evalue:1.4e-05'],[' PFam:AAA_23_PF
KU160494.1	Vibrio phage vB_VmeM-32, complete genome	ALY07127.1	107625	108228	ALY07127.1	AP2 domain	MTKLVRGVGIYEKGRYSVTENGKTTKVYNAWAHMLQRCYDPKYHEKNTSYIGCSVCDEWHYFQTFAEWYYDNYPTDGESYQLDKDLKVIGNKVYSPETCLFVSSVVNSLITDSGSARGDYLIGVHWHKSKRKFAAQCNNLFTRKRVGLGQFTDELEAHLAWRKCKSELAYELAMCQENEEVKAAILNWKKALDDNLIHVL	['PFam:AP2_PF00847.22', 'Function:AP2 domain', 'Evalue:0.0031'],[' PFam:AP2_PF00847.22', 'Function:AP2 domain', 'Evalue:0.0031'],
KU160494.1	Vibrio phage vB_VmeM-32, complete genome	ALY07127.1	108263	108461	ALY07128.1	CLN3 protein	MNTKFTIMERLSLMIILPFLLVIAFILWLNDNQTKVFKKMQSAILYGDINHYKETEKNEIDKTSN	N/A
KU160494.1	Vibrio phage vB_VmeM-32, complete genome	ALY07127.1	108435	109095	ALY07129.1	gp45 sliding clamp, C terminal	MKLTKQAIEVLHNFAAISNSIYIKEGSVLCTKTVNNHTYADATVDTVFTDEMGIYNLGKFLSVVKALGSDCEIDVDNDVINIRNGKTQTTIENCNAATIVHPKKQAVFPDSDVTFELPNVIAKEFYSLSGALGIEFMRFKSENDKVLLLGVTAEGQSVYRTTVGDFDSALQSFDVYLRVNHIKMIECDYKVLISKLGIGKFEGDVISYIIAMEEKSELI	['PFam:gp45-slide_C_PF09116.12', 'Function:gp45 sliding clamp C terminal', 'Evalue:1.9e-10'],[' PFam:DNA_PPF_PF02916.17', 'Function:DNA polymerase processivity factor', 'Evalue:0.00049'],
KU160494.1	Vibrio phage vB_VmeM-32, complete genome	ALY07127.1	109175	110150	ALY07130.1	ATPase family associated with various cellular activities (AAA)	MTQTVVTYPNEHMWEQRYRPVTLDQCILPEADMKVFRGIVEKKRLPHLILHSKSPGTGKTTLARVLCNEVDAEYMFYSGGNLRIDQLRNELTVFASSKTRKSGGKVIIIDEADNEGMRAVHTELRSWMEAYSINCSVIMTCNNIEVLPAALRKSRARTIQFGQPSDNDIKRMKVEMIKRCIDICEIEGVPVEDKKVIATLVGKNFPDLRACVTTLDRYAKGGVVDSGILSELNRSTENLDELIEVLKTKQFGTAL	['PFam:AAA_PF00004.31', 'Function:ATPase family associated with various cellular activities (AAA)', 'Evalue:8e-14'],[' PFam:RuvB_N_PF05496.14', 'Function:Holliday junction DNA helicase RuvB P-loop domain', 'Evalue:4.6e-05'],[' PFam:DNA_pol3_delta2_PF13177
KU160494.1	Vibrio phage vB_VmeM-32, complete genome	ALY07127.1	110146	110734	ALY07131.1	Bacteriophage clamp loader A subunit	MSSLSCLFDDEPELNEHQIAWYSQDWQTVTKLANSFKEPKERSLFQIIDNVTTKSGGHKNVDEFSDYDQYMINQALSQHVVMVGYVSELNQMSNLTNQQHYDYLFHTIRKTSLPKTSFARVTDDWNQKMLIALYCEYYAISKKRALEWIEFDTKTGKINEIKKTLKLILDEQSPLLKILPNAKVRNEVLNSVKEW	['PFam:Phage_clamp_A_PF16790.7', 'Function:Bacteriophage clamp loader A subunit', 'Evalue:3.7e-14'],[' PFam:CSN8_PSD8_EIF3K_PF10075.11', 'Function:CSN8/PSMD8/EIF3K family', 'Evalue:0.04'],
KU160494.1	Vibrio phage vB_VmeM-32, complete genome	ALY07127.1	110765	111167	ALY07132.1	Bacteriophage translational regulator	MIQITLNQPDQFLKIKETLTRMGIANSKTKTLYQSCHILHKQGKYFIAHFKELLALDGANIEITEEDKQRTEDIAHLLSTWNMCDVVEDNFEPIKRYFFRIIAHKEKHEWNLIPKYTMSRGRKKTRKTEEKHD	['PFam:Translat_reg_PF01818.19', 'Function:Bacteriophage translational regulator', 'Evalue:1.8e-48'],[' PFam:DUF3557_PF12078.10', 'Function:Domain of unknown function (DUF3557)', 'Evalue:0.012'],
KU160494.1	Vibrio phage vB_VmeM-32, complete genome	ALY07127.1	111159	111735	ALY07133.1	Dihydrofolate reductase	MIKIVFAYAKSCYYPKPRYAFGLDGGLPWPHHPIDLKMFREVTDGCVMVMSKGTFESLPKLLPNRKHYVLTNNKKDAVSDVKCRSGEHPHELLYCQLKDYLDDFIVVAKLDQLISEDVCVIGGPKLITGVMPIADEVHATKISGAYKSDVEINLSKLKEYKKSGYFELIDKQVIRSSEYPKLTKYVYRATE	['PFam:DHFR_1_PF00186.21', 'Function:Dihydrofolate reductase', 'Evalue:2.4e-23'],
KU160494.1	Vibrio phage vB_VmeM-32, complete genome	ALY07205.1	156503	158747	ALY07200.1	Histidine kinase-, DNA gyrase B-, and HSP90-like ATPase	MKLHIDTTPAITSNNIESGKFGMELSAKTFKIFTSSIYKYKIRAIIRELYSNAIDGLIARKRQHGALIDGKTIDVHLPTSIEPTFIIRDYGTGMSKEFMFSTYTTYFASTKNDNNDEIGGLGLGCKSPLCLVSTFTVTSIVDGIKNVYSVYMTDSGEPNIASMGEFETDELDGVEVRVPVQPEDFAEYEQESLRLLPFFSYQPNFIGQNKLDYDPIVFDDSKTLYNIATKYTGINVGAVMGGVVYPIPDELTKSS	['PFam:HATPase_c_3_PF13589.8', 'Function:Histidine kinase- DNA gyrase B- and HSP90-like ATPase', 'Evalue:0.0002'],[' PFam:HATPase_c_PF02518.28', 'Function:Histidine kinase- DNA gyrase B- and HSP90-like ATPase', 'Evalue:0.0024'],[' PFam:DUF4894_PF16235
KU160494.1	Vibrio phage vB_VmeM-32, complete genome	ALY07205.1	158817	159768	ALY07201.1	Helix-turn-helix domain	MTHKNRENLIKKLLETTTKTHREIANYIGCSASVVSRVRNSYDCVRDKKPVKVHNISAPKSKTNTKTKIKPKPKKEKVLNLDVVYNWVLTAQNVTIVGNDMSQYTADKSHKRFEEIRDLIIAGKVKEAIEIIDTKEAVVRWSDGRIEIDGYELKLDGVVIKNKLAERIIAEAQKPDSGDVQRYVNFMKKLDENPNPEMFDDLFDFIVHADIEIADDGDVIAYKRVREDGYDFYTGTILNAIGTPVKMKRRDCDPD	['PFam:HTH_38_PF13936.8', 'Function:Helix-turn-helix domain', 'Evalue:0.0065'],[' PFam:Crp_PF00325.22', 'Function:Bacterial regulatory proteins crp family', 'Evalue:0.012'],[' PFam:Trp_repressor_PF01371.21', 'Function:Trp repressor protein', 'Evalue:0.04
KU160494.1	Vibrio phage vB_VmeM-32, complete genome	ALY07205.1	159861	160407	ALY07202.1	SprT-like family	MKNFELRIQAVKLINNEVIRLIDCWNNHPNTKTKVSYPEVRYTCKGNDAGKASKYYVDFNLDTATIKGNWDRFQNTVSHEIAHYIDFNIRGKSGHDSFWKKLHRFLGGDGSRTHSMKSLSKLKEYVYDVNGHKVTLTSIRHKKIQEKGEVYRCSGGRIDASCDFEIKNESIEFETKLKLWN	['PFam:SprT-like_PF10263.11', 'Function:SprT-like family', 'Evalue:8.7e-06'],[' PFam:DUF547_PF04784.16', 'Function:Protein of unknown function DUF547', 'Evalue:0.04'],
KU160494.1	Vibrio phage vB_VmeM-32, complete genome	ALY07205.1	160488	160728	ALY07203.1	hypothetical protein	MKNFNEIKHALSVDYAERLHFFNKMQSSVSTEYMVDIDELVSIVLDSRSYAEAYHKTKSIGARNILTKLFDKELKICHH	N/A
KU160494.1	Vibrio phage vB_VmeM-32, complete genome	ALY07205.1	160715	161168	ALY07204.1	Phosphoinositide phosphatase C-terminal domain	MSSLVLSQLKLAVSGARLVSNMKYDKKTGKFVLTRINDTAILRKSGAYFIVVDSAAISFNLFGASKTPRGFMDVVKRLNNSVSGQNAQLADKLKLVSNRIKRDSSIRVMYMPYSALRSMLEHEGFNGINDSTELARKLRETYIFHGRAKS	N/A
KU160494.1	Vibrio phage vB_VmeM-32, complete genome	ALY07205.1	161294	161903	ALY07205.1	protein of unknown function (DUF4170)	MSKLRLVHGVGIYEKGRYSASENDKPTKVYNAWQAMLGRCYDSKYHEKKPTYIGCSVCEEWHHFQNFATWYDANYPNGDGSYQLDKDLKVSGSKIYSPETCLFVSSVVNTFTTDSGSIRGEYMIGVCWHKRGQKYLACCSNPFTKKVEYLGLFTNELEAHHAWRKRKSELAYELAMAQENDEVKNAILNWKKNLDENKIHVI	N/A
KU160494.1	Vibrio phage vB_VmeM-32, complete genome	ALY07205.1	162009	163320	ALY07206.1	DNA gyrase/topoisomerase IV, subunit A	MKRTIKDLINTEGLEYSEYVISERALPSLVDGLKPSQRYFLYSCIRNANNTFKKIAAISGVVSEYGYNHAETAILDTGAAMANTWANNYPIVLGRGNFGSRSNRDAAAPRYIFAKIDENFEHLFLDNDLLLPSTKKGSDLPEFYLPVIPYVLLNGTSGIAVGYATDIPPHCPKSVAEQTIACIKNGSCDDAMISFPEFIGTVDQEERTVSGRVELKSKYIARITELPPQFDRVTYIKFLDKLVDSSKIVSYDDLC	['PFam:DNA_topoisoIV_PF00521.22', 'Function:DNA gyrase/topoisomerase IV subunit A', 'Evalue:1.9e-76'],[' PFam:Mur_ligase_C_PF02875.23', 'Function:Mur ligase family glutamate ligase domain', 'Evalue:0.016'],
KU160494.1	Vibrio phage vB_VmeM-32, complete genome	ALY07205.1	163330	163573	ALY07207.1	Arabidopsis phospholipase-like protein (PEARLI 4)	MSKLTNTIKAVCTGQPQSIEVMIAKGEEWAQNMMRSIELGEKEVAEKREKIVEMETELSAMQEVVKRGKRIHEKFTSFFE	['PFam:PEARLI-4_PF05278.14', 'Function:Arabidopsis phospholipase-like protein (PEARLI 4)', 'Evalue:0.01'],[' PFam:SIKE_PF05769.13', 'Function:SIKE family', 'Evalue:0.012'],[' PFam:DUF6318_PF19843.1', 'Function:Family of unknown function (DUF6318)', 'Evalu
KU160494.1	Vibrio phage vB_VmeM-32, complete genome	ALY07205.1	163638	163893	ALY07208.1	hypothetical protein	MNVEKILVTLKHIEMVEMADKNGSTICRLVKDLQMKKVVVTVERNLNHIFSYVTFEDGSILRFNRNILDKREPSVVLRDTNYLS	N/A
KU160494.1	Vibrio phage vB_VmeM-32, complete genome	ALY07205.1	163918	164212	ALY07209.1	Anti-Sigma Factor A	MYYNYNNNTKIDLIMDMIAALSILIKFDMADEILENQHNVVAFLDELGFKTLSGQKLTVMNFRYIISSLRPNDKNKVINEFKMAFESPKIAQLLVRP	['PFam:AsiA_PF09010.12', 'Function:Anti-Sigma Factor A', 'Evalue:3.7e-20'],
KU160494.1	Vibrio phage vB_VmeM-32, complete genome	ALY07205.1	164213	164582	ALY07210.1	hypothetical protein	MSMNNLILCAANKIKVTKPNGETVDLVVADSEHFQKNMQSVFKLLREFGCDLGPDQSCDDRGQGFLDSSGNFHNRSDAYKIAKSSGQPFNDEYILPNDKLDSSCIRHFPLETPLTKFMSKGN	N/A
KU160494.1	Vibrio phage vB_VmeM-32, complete genome	ALY07205.1	164585	165071	ALY07211.1	hypothetical protein	MSKIIRNVLVGEYGKSLTRYENTFVGLDENGIEKYRSLLPQPILFPCDLNVRVFDEYKSQSNTDAPVFGYVVDVRLVKTSVNTVLLYMDFEPTEEANHLLNEGTKFSIATSGVIVHNERGGSEFSNNVLVAITLDNARKDEDGKRIEWTHYHQFNKLFREC	N/A
KU160494.1	Vibrio phage vB_VmeM-32, complete genome	ALY07205.1	165072	166029	ALY07212.1	RNA repair pathway DNA polymerase beta family	MNIDKSQLIFGCVFGSHLYGTNIESSDRDYKWVYVPTKEQVILKKGTLIVNKHKTDSGDDNEYIDLLSFLRMLYRGDTVAIEMLHVPKDKILLTTPEFNHLITNRKDFYTKNMNGIIGYIRKQAGRFSVKSERINALLHLIVHVSHMGMSVDKMKSTKIVNLKEHLPNNELTGWWTKVNNGQQELFYQILGRSFVPNTSLYDLYNVATKIRDEYGSRAHAAANMRGADYKAISHAFRSALQLTEIYETRDLKFPS	['PFam:RlaP_PF10127.11', 'Function:RNA repair pathway DNA polymerase beta family', 'Evalue:2.4e-13'],
NC_019527.1	Aeromonas phage vB_AsaM-56, complete genome	YP_007007738.1	17374	17650	YP_007007732.1	hypothetical protein	MITTYTSRDAEACAYLSALVTVELCAEAHRKGKVNTAIRRCVNRQLPGLVEHKRVYLIFKGLAKQPFPAGCLHHLRRMLEEMAGGQVVLEG	N/A
NC_019527.1	Aeromonas phage vB_AsaM-56, complete genome	YP_007007738.1	17653	17980	YP_007007733.1	hypothetical protein	MIDLDKIEQQCKGAIENGCGHLPVLGCGNAVKLMEVISRLRYAEAETGAILSMVRQAEKDAARYRWIKENSKFGVGRCGIDWELYFEGPAPDNSAMIELHIDEAMQCK	N/A
NC_019527.1	Aeromonas phage vB_AsaM-56, complete genome	YP_007007738.1	17970	18168	YP_007007734.1	hypothetical protein	MQVKLEFLTDCDAQHGAYYLQDRGYSVRLMGKALVVDKPDPADLALVMTTYRAFTVELAEGDVCA	N/A
NC_019527.1	Aeromonas phage vB_AsaM-56, complete genome	YP_007007738.1	18158	18446	YP_007007735.1	Restriction alleviation protein Lar	MRMILAVIVALVIGVGPHWQKYKAEKIAAYQAQHGGDVCEIHNVLIGVECRPFTRAELEAKEQAEALQRWNDRVADAEARKRVAQQMDDLLHYGQ	N/A
NC_019527.1	Aeromonas phage vB_AsaM-56, complete genome	YP_007007738.1	18559	19156	prokka	Terminase small subunit	MTMKILTDKQETYCRKYIELLNQRQAYMASYDASKMKPNTVDRSASILHQKPHIQARINELMAEREQRLQIDADYVLRRLVEIDQMDVLDILKEDGALKPISEWPKCWRTTLSGLDINTTVTNYDDTTTENILKKIKWPDKVKNLELIGKHVRVGAFKEQLDHTSSDGSMTPKGAINIGELSDSAMAEILKARDAADS	['PFam:Terminase_2_PF03592.18', 'Function:Terminase small subunit', 'Evalue:6.5e-24'],
NC_019527.1	Aeromonas phage vB_AsaM-56, complete genome	YP_007007738.1	19139	20606	YP_007007737.1	Terminase RNaseH-like domain	MLLTPDVLDQIEREYCSRSLANFVRRAWQILDPGMPLVWGPHMDAVCLHLEAVTKGQINRLLINIPPGTSKSSLVSVYWPAWEWGPKGIPTNRVIGASHEQSLSVRDSTKMRRLVTDPWYQKLWPTNLMRDNNQKLSFENESTGFRQACAVRSMTGRRGDRVIWDDPHSAEDAHSPAALIEAERIFKETLPTRLVSPEHSAIVIVMQRLNENDVSGIILSDDYGYEHLCLPMEYERERHCKTSIGWEDWRKEEGE	['PFam:Terminase_6C_PF17289.4', 'Function:Terminase RNaseH-like domain', 'Evalue:1.3e-15'],
NC_019527.1	Aeromonas phage vB_AsaM-56, complete genome	YP_007007738.1	20785	21364	YP_007007738.1	hypothetical protein	MKLVYGFGVNDADYSVKPVVNGNQTDCPAYRSWRNMLKRCYYPKFHSMRPTYASVKVTEEWRSFMAFRSWWLENQVDGWQLDKDLIGSGNLYSPGTCIYVPGWLNSLTTDHGSARGEFPIGVNYSKQHGKYQARCSHPLGGQEHLGYFTDPALAHKAWKSRKLEIATELKPFMDDIDARIYHRVIETILGAK	N/A
NC_019527.1	Aeromonas phage vB_AsaM-56, complete genome	YP_007007738.1	21373	22924	YP_007007739.1	Protein of unknown function (DUF1073)	MWPFDRKKFKREVADKLADAARAEEQEKARKLAMRRAVMKSMERRASDAATKWAPPQLMPGVVPAGTTPAVAMDSLCGPTYQFLNSAAGGLYAADIQPFPGYQNLAALATRPEYRAFASTLSTELTREGIEITSKDRTKAKEMASKIKELEEACEYYGVMGIIQKAAEHDCFFGRGQISINIKGADVSVPLILDPRTIKKGSLTGFSNIEPMWTSPSAYNALDPTAPDFYKPSTWWVLGREMHASRLLTIITRPL	['PFam:DUF1073_PF06381.13', 'Function:Protein of unknown function (DUF1073)', 'Evalue:1.3e-93'],
NC_019527.1	Aeromonas phage vB_AsaM-56, complete genome	YP_007007738.1	22923	23700	YP_007007740.1	Phage Mu protein F like protein	MAQKPKTVRAIHANRGAEARYRRALEGLIKEMSNSAEYWLAAQYRQAPPEIAEDALPAAEMTARVREVSKRWIARFNDMADDIAKRFTAGAIKATDNSFQNALKDAGWAVDFKMTRAMQDVAKASVVENVALIKSIPQQYFTEVEGIVMRGYSRGRDLQEITTELQSRYGITQRRAVLIARDQSNKLNAVTTQARRQELGITEAIWQHSHGGKEPRKSHVAADGRKFEIAKGCLIDGKRTLPGEEINCRCVSKSV	['PFam:Phage_Mu_F_PF04233.16', 'Function:Phage Mu protein F like protein', 'Evalue:2.4e-12'],
NC_019527.1	Aeromonas phage vB_AsaM-56, complete genome	YP_007007738.1	23733	24060	YP_007007741.1	hypothetical protein	MKEYLKMADVFVGEYTPKRRIDAWPPSRYGETLVELSGSPAQYAAHAINSHDELVAEVERLTKSAELAIMTLEEVDRVLTERIKNGAYDLDDISGEVTYALDKLSARE	N/A
NC_019527.1	Aeromonas phage vB_AsaM-56, complete genome	YP_007007738.1	24075	24750	YP_007007742.1	TrbM	MKISNSKKELARIISENGGWRNGEFAAQDSDGGVGGYEVKPEWNSRSKYWWRAALGEWFFANKIKNHHQTVLSRAEYFHLYPVLDAKPEFCESVMRSIPEPSDKPTIEQLATDYRNAKDYANRKQDEADKANMESDAALAQLEDAIAAIGFVITPLAATEKEPELVIADWRDLQVGDEIYTLSGEVVTVTGFDKDSCEWPVLAVSKSGGDWIVGKDGFTFIRRP	['PFam:TrbM_PF07424.13', 'Function:TrbM', 'Evalue:0.033'],
NC_019527.1	Aeromonas phage vB_AsaM-56, complete genome	YP_007007767.1	35377	35554	YP_007007759.1	helix-turn-helix protein	MLPEQIKQARQSLGLSVNAMAQRLGIDRNTYGKWERGEQRAPAIAATAIRWLVAGKIE	['PFam:HTH_3_PF01381.24', 'Function:Helix-turn-helix', 'Evalue:2.2e-10'],[' PFam:HTH_31_PF13560.8', 'Function:Helix-turn-helix domain', 'Evalue:5.2e-08'],[' PFam:HTH_19_PF12844.9', 'Function:Helix-turn-helix domain', 'Evalue:1.5e-07'],[' PFam:MqsA_antitox
NC_019527.1	Aeromonas phage vB_AsaM-56, complete genome	YP_007007767.1	35569	35767	YP_007007760.1	hypothetical protein	MKSIDSLINLLENTRYSALLAEARENGVSMDSDWFKSRSSEISAKADKARKNVTHYSGPFANDLF	N/A
NC_019527.1	Aeromonas phage vB_AsaM-56, complete genome	YP_007007767.1	35947	36592	YP_007007762.1	hypothetical protein	MAGIPGFPVLKSGKIPAPITSVLSSALGSLWSALFPGDKWGIFELGKEDGPVMVDSIVEMGINGSAEASSYPIESGSFTSYNKVRNPGMLILRVTKEGRASTRSYITDWLQDNLNAPTQWDIVMPEKRYSGYTLVEYRILRGASSGAGMIVADLMMQEVRGNPAEYSNSKYNIADPNNVPPTPTARVQLGEVIEPVKDIQWDYQVTAPTDTFGS	N/A
NC_019527.1	Aeromonas phage vB_AsaM-56, complete genome	YP_007007767.1	36599	36899	YP_007007763.1	hypothetical protein	MAIEQIPLRAVPAQTVQVTLAGQPVTLYLRQLGGRQYLSASWAGQVLCDTVLMVNRSAILRVPYTGFIGDIAVNDTQGDDAPDYTGWGSRWQLLFNSEA	N/A
NC_019527.1	Aeromonas phage vB_AsaM-56, complete genome	YP_007007767.1	36913	37756	YP_007007764.1	hypothetical protein	MRTGSFAGPGEPDTVVYEGFRSSVQINAPGGWQFATARISIKGLAQDVMNRLTIINYVNTELQRNEVLVEATGPDGKYNTLFLGTIGSAYADYMGAPDVSFMIEAYQSLQSSVDANPPTSWPGPQKVTAIAGELCKKIGLPLENNGVDVTVSDAYLSGSYLNQLRTLCDMARCQLWVEPSEGLIAIAPIGTPRSQDPVVMNSDLGLVGWPTPTHLGVDFMCLYDPGIYRGRQIKLETSVTPCAGDWYVRSVAVNL	N/A
NC_019527.1	Aeromonas phage vB_AsaM-56, complete genome	YP_007007767.1	37757	38390	YP_007007765.1	Phage protein Gp138 N-terminal domain	MAETNNPLALPSDFDSEQNGLNFAIQQAMLKLQTALPVRVMAVRNAGLAPVGQVDITVLVDMVDGQGNTVQHGTISNVPYFRLQGSTNAVIVDPSPGDIGMACFCSRDISAVKSVKDAAPPGSWRSHDFSDALYLGGFLNGTPTSYVQITEGGILVHNTSGVKLGNTGADVRKLVDERFVELFNSHTHGGGPAPSQEMTAAHLTTLTKAN	['PFam:Gp138_N_PF18352.3', 'Function:Phage protein Gp138 N-terminal domain', 'Evalue:7.5e-06'],
NC_019527.1	Aeromonas phage vB_AsaM-56, complete genome	YP_007007767.1	38389	38734	YP_007007766.1	hypothetical protein	MDTIFLNPTTWDLDVDASGGIALSSSAYSVAQDVASQSLLWRGEAPYNTDDGIPYEQSVLGQRPAQATLAAWYQQEALRVPDVASATPVLIYDQARGVTGQIQVTLTDGTQINV	N/A
NC_019527.1	Aeromonas phage vB_AsaM-56, complete genome	YP_007007767.1	38726	39308	YP_007007767.1	hypothetical protein	MSRLVHGFGVNDADYAVKPRVNGKQVACPAYRTWANMIQRAYNPKEQEKYPTYIGVKVCEEWRHFMAFRSWWLANNVPGWHLDKDLIGNRKLYSPHTCIFVPDWLNNFTIDSGASRGEWPIGVSWHKLRGRFQANCRHPFGRQEHLGLFDCPEHAHLAWLVRKLEIAAEIKPQMDEIDIRIYPRVVDTIRNAS	N/A
NC_019527.1	Aeromonas phage vB_AsaM-56, complete genome	YP_007007767.1	39352	40567	YP_007007768.1	Baseplate J-like protein	MSMVPKLTITYQGITVPQATAIRAGVLTDYNVAFGGNLNVTSSATPQAHLADNLTQNITDANSAVAAVIAGVDPATSEGRFQDAIGRIYFLTRKGATASVVLATVTGQPGAILSAGALARDVNGLYWASSGSVTFPIGGVATVEFACTTPGPVQLGIGELNRIAQASPGWDAINNTGAAVTGTNVESRAEFEARRFASVAKNAHGSAAAIRGSVWDVPGVIDVYAYDNFTDSPVAVGPTAFEIPAHCVYVAVVGG	['PFam:Baseplate_J_PF04865.16', 'Function:Baseplate J-like protein', 'Evalue:5.9e-13'],[' PFam:PIGO_PIGG_PF19316.1', 'Function:GPI ethanolamine phosphate transferase membrane region', 'Evalue:0.014'],
NC_019527.1	Aeromonas phage vB_AsaM-56, complete genome	YP_007007767.1	40563	41202	YP_007007769.1	Protein of unknown function (DUF2612)	MISMRQYAASPRIKQLISYHAEYFSATWVDEFYNVVWNVDTAQGFGLDIWGRIVGLEGGRYLQVDAGFYLGFYSETPPAWGTFNNGTLFNGKRDTSTFKLEDPAFRLLILAKALTNISDCTVPSLNRMLQELFPGRGRCWVNDLQGMEIRYTFEFELLPWEKSIINSDSLPRPGGVLVSVAETPLETLGFSEAQSPGGYDYDPFDQGVFYNA	['PFam:DUF2612_PF11041.10', 'Function:Protein of unknown function (DUF2612)', 'Evalue:2.1e-47'],
NC_019527.1	Aeromonas phage vB_AsaM-56, complete genome	YP_007007767.1	41222	41945	YP_007007770.1	hypothetical protein	MPISEPEKYTTLWSQSGVRFDIPPAADPVTGKAGFDLGFSSINMASEAAGGIPPWGQDFNGILFSITRAIQYIQSGALPTFSSDFSTAISGYKKGAVLIGVDGVTVWQSEIDWNTTDPDSPSAAGWVNLPLKYLPKRSFTGTDSIRIPNVDGGLILKWGSSLCTNVGVTNVIFPEPFPNAVLQVIGIGTQENVSLQAYACVSAKNISGFTWSAFTAISGAPPSQATQFGAVGINYLAIGY	N/A
NC_019527.1	Aeromonas phage vB_AsaM-56, complete genome	YP_007007767.1	41992	42829	prokka	Phage Tail Collar Domain	MSISEPSKITVPFAESGIKNAIPQEANNATGKAGFDKGFPGRTMLPKASGGIPPSGMDFNGILYDITSAIRYMQAGGIPSYDAAFAAAISGYAKGAVLIGGDGVTLYQNTVDGNATDPNSGGAGWIAGGSSGYPVGAPIPWPTAVPPAGFIAMTGQSFSAATYLKLAQAYPSLVLPDMRAEFIRGWDNARGVDTGRVILSAQGDAIRNITGKLTNVYTENPNITVGALSFAGSGSASLGTGGTTVLFRNALLNAS	['PFam:Collar_PF07484.14', 'Function:Phage Tail Collar Domain', 'Evalue:7.6e-10'],
MG592553.1	Vibrio phage 1.187.O._10N.286.49.F1, partial genome	AUR93322.1	2093	2342	AUR93316.1	hypothetical protein	MSIEKDLAKYTGLQLVATQLKHQCDARDTLHQFDYDDEFLEEVDTEVLRLVGSLYERSDKLNLKYHGLLPNYVAESQDPNNI	N/A
MG592553.1	Vibrio phage 1.187.O._10N.286.49.F1, partial genome	AUR93322.1	2358	2619	AUR93317.1	hypothetical protein	MTWYTSTDKQELDYSKLIMATSSDRSSVYLLLPSTKDRSYDHRGYDWFNINTGEWNSCVNYKTVGEALAVGGYCNIRNCEVSIREV	N/A
MG592553.1	Vibrio phage 1.187.O._10N.286.49.F1, partial genome	AUR93322.1	2705	2912	AUR93318.1	hypothetical protein	MPTYSQYVEGYRKVITTDLRIDGKPYTYHYFIRLPELLCMSKWRYAKSNSKIVIEHKRRVARIFARMK	N/A
MG592553.1	Vibrio phage 1.187.O._10N.286.49.F1, partial genome	AUR93322.1	2921	3197	AUR93319.1	hypothetical protein	MKTKLLQKLLTYCVRQLYSTDKQRADFKRKVNNETWISSQIGSGGHSLMASRPICNEEVVSIMCVLCDNRTYIGDDDKTIPVDYYRSEWKG	N/A
MG592553.1	Vibrio phage 1.187.O._10N.286.49.F1, partial genome	AUR93322.1	3206	3836	AUR93320.1	hypothetical protein	MDFILKYKDSKEYGWPDHRSKISYYVLEDNFYLSQELHPQYYEVTYDWYSKCHEVNEYYDPIKQSKYKLGDSKPSEWFADDENESHRTVALGINLEGYHHRINDNEDLPRIAWAYTHDIQREVAKYQGKNYFPCFDINNLLREGIVTPLTFEKYLVGEEGNQHHHIRGEFLYQDEKYYLLMAQDSSWSDDDWVEEGVYGKVDIFSWKKM	N/A
MG592553.1	Vibrio phage 1.187.O._10N.286.49.F1, partial genome	AUR93322.1	3906	5457	AUR93321.1	Nicotinate phosphoribosyltransferase (NAPRTase) family	MIQQTNVVDGYKIGHISQYIKGTSQVYSNMTPRSDKLARVLRDHYDGTMVFFGAQKSLIEMKDLWDTTFFSKPKEEVLKKYSRRIKNYLGGDKGDDQIAAMSKLHDLGYLPLSVKTLPEGSSVNMGIPTITVKNTHPEFYWLTNYCETYLSCSVWHMCNSATLSREYYKTSKRWAEVTGADEIWLSIANHCFAARGHRGQQDAMDSGMGHLLFSVGTDTLWAIDGFEDYYGADSDKELIACSVNAFEHATATQRI	['PFam:NAPRTase_PF04095.18', 'Function:Nicotinate phosphoribosyltransferase (NAPRTase) family', 'Evalue:1.1e-30'],[' PFam:NAMPT_N_PF18127.3', 'Function:Nicotinamide phosphoribosyltransferase N-terminal domain', 'Evalue:0.00019'],
MG592553.1	Vibrio phage 1.187.O._10N.286.49.F1, partial genome	AUR93322.1	5459	6206	AUR93322.1	hypothetical protein	MEERLLTSLKEKDAELVRKLDNKRVEIRFLKTGWVTEVYTANIIRGEFRDRLEPSLCGVGYGVMRGSSTKESYKVWHNMLHRCYSYDKVTKYVTYADCSVCDLWLDFREFDKWYDETVPQESELKFELDKDMKIKGNRLYSPNTCTWIPKKLNQYINDVKGAESLTGIKGVSPSFNKKGLIESLYEVRCADGKGKRVYLGQVSCVEEGSRIYTKYKESQLQYLAKEYLDSGGISEETYKVICNFKVGE	N/A
MG592553.1	Vibrio phage 1.187.O._10N.286.49.F1, partial genome	AUR93322.1	6218	6392	AUR93323.1	hypothetical protein	MRVTNRNVEIVPVLFGLLYKVVENKKLCNGYCERWYSYTKTLHLNYESAQKSAQNFK	N/A
MG592553.1	Vibrio phage 1.187.O._10N.286.49.F1, partial genome	AUR93322.1	6375	7230	AUR93324.1	Phosphoribosyl transferase domain	MITVFSNNQEVQVNRLQFSDGALTFKLEDIPKDARYISIKVCPTTPVYLIREELLLITECILELVQEDHFGRNVPMYLELPYLPYARADRKFEHGNPVPLHSFLNTLDYICGFDEIYICDIHNKSAVEGFNLNIIEKTQLECFKASLPQDFNIKYDLVLAPDKGSVEKAKSCANYLEVPVHNCGKERDVSTGKIIRSTLPDGVDFTGKTVLIPDDLCDGNYTFYCLSKLLKESGAKQVDLYVTHMIGSKGLGNLK	['PFam:Pribosyltran_PF00156.29', 'Function:Phosphoribosyl transferase domain', 'Evalue:1.4e-07'],[' PFam:Pribosyl_synth_PF14572.8', 'Function:Phosphoribosyl synthetase-associated domain', 'Evalue:0.0039'],
MG592553.1	Vibrio phage 1.187.O._10N.286.49.F1, partial genome	AUR93322.1	7294	7642	AUR93325.1	Protein prenyltransferase alpha subunit repeat	MIKRKMTSNYSGWNWRRRVEDDITRHEEVTGRKVDTKESLLDFLFGDYQSHPETTLDIYLLTPEDKTWKHRLNMFWAFPVTLLCAPYQFIVNGGVGWTNKGKVGKFLLKAIGEDR	N/A
MG592553.1	Vibrio phage 1.187.O._10N.286.49.F1, partial genome	AUR93322.1	7638	8145	AUR93326.1	Deoxynucleoside kinase	MFKTETVIGAMTGSEKRAQTLPDFKRQLEGRSKPIDTLNLQLESLYNFAGKLGYSIRGSYYKNQGFFNHNAPRESLKFISFDTMKYWHNNPFNNYSFSDKMSTAAASSARIVERVKLQRTKEGIKVQDHYVKLVTNSREDYLKSQLASTCPTLTNEQMEDIIKSGLLK	N/A
MG592553.1	Vibrio phage 1.187.O._10N.286.49.F1, partial genome	AUR93322.1	8325	8571	AUR93328.1	hypothetical protein	MSDTIYTPSVSGSGQFAKCISCGLNATKEGHDGCLGTLDEKVVMNACCGHGDVSYAYVQLWDRSCIRGEQAVSLIKSLKEK	N/A
MG592553.1	Vibrio phage 1.187.O._10N.286.49.F1, partial genome	AUR93322.1	8581	8815	AUR93329.1	hypothetical protein	MIKPKHLFCIYENATKDTGKDSPKFLTKFFRFDQNTELFYNGKLYNISAGKGQKLLVKRRFKVYSNNPPVEVKHLDK	N/A
MG592553.1	Vibrio phage 1.187.O._10N.286.49.F1, partial genome	AUR93322.1	8811	9201	AUR93330.1	hypothetical protein	MAEERKKLLKEWRDISLWDKLRATFYKTPDTFGRYNQAYSDYVIKLLNDPSLKVVEVLKHNMVVTVGGRQYEFWISNYPYSYGKLEKLGITHQWSYSSLNWEAVLKVRKLQLRQREEFFRKYDEEQSKL	N/A
MG592553.1	Vibrio phage 1.187.O._10N.286.49.F1, partial genome	AUR93322.1	9208	9613	AUR93331.1	SMODS and SLOG-associating 2TM effector domain 6	MNNHKGLTIIPHEDLVRAVKNWNKLRKLYQEVCSKADDHAEVVWKSKSILYRGWCQIKSGIFMPDEWWDGYSQYIQNNSIAGYRTGKDWLPEYCYTNDAMAAEDCAEHALECGTHYLSPRQVQFVHVFKDLEVR	N/A
MG592553.1	Vibrio phage 1.187.O._10N.286.49.F1, partial genome	AUR93372.1	26135	27116	AUR93362.1	RNase_H superfamily	MSRKFNNYSQEQKDTIIELHLQGASSRQICGQLGLSPKRKADINYIIKYWKQGKISYSKSEITLKSNLPKVLLFDIETAPNKFHGWGMFNQNFGLNQLVNEWFVLSYAAKWLGEDEVVYEDMRGQVHTEDDTHLLDSLWKMFNEADIIIGQNSKAFDVKKMNARWIMNGYQPPSPYKQIDTLDIAKRKFAFTSRKLEHMTDILCENKKLTHGKFAGFELWKQCMLDNEEAWLEMEDYNRMDVVSLEELYLKMAAW	['PFam:RNase_H_2_PF13482.8', 'Function:RNase_H superfamily', 'Evalue:5.6e-07'],[' PFam:HTH_7_PF02796.17', 'Function:Helix-turn-helix domain of resolvase', 'Evalue:0.029'],
MG592553.1	Vibrio phage 1.187.O._10N.286.49.F1, partial genome	AUR93372.1	27145	27361	AUR93363.1	hypothetical protein	MERNTARLENWVLMNNTLFGDIYDDSRGNPNGSRCMTSPLLPMSMQVSSPDEGVEVFTQNTVYLLGKKEQG	N/A
MG592553.1	Vibrio phage 1.187.O._10N.286.49.F1, partial genome	AUR93372.1	27360	27642	AUR93364.1	hypothetical protein	MSKWFATISCGNGMTKWELIEEPDYDSAEKWAREDCIDFASSYGYYQDLDHFGDYDQLYREDSWCDGEEDYMDIAELDYFVVEYDPEEHDGYL	N/A
MG592553.1	Vibrio phage 1.187.O._10N.286.49.F1, partial genome	AUR93372.1	27643	27841	AUR93365.1	hypothetical protein	MPTELTPEEKFTYKKIGSFYFIIDAETGNKCSANGKVLRSKGVKKLAETLYLLREGYKKQLEQEG	N/A
MG592553.1	Vibrio phage 1.187.O._10N.286.49.F1, partial genome	AUR93372.1	27840	28056	AUR93366.1	Protein phosphatase CheZ	MIEFEKEWKEIYFVSVEASEERDLHQEFADACGITRQQAKELCYKNMFQPQTPWLLKRMVDVDREIHKEMK	N/A
MG592553.1	Vibrio phage 1.187.O._10N.286.49.F1, partial genome	AUR93372.1	28120	28333	AUR93367.1	protein of unknown function (DUF5405)	MDLNEAIIIAKKCLHSSVEVLEQRGIDYNTKCEAYSVIAEYHSRINLLYKNGGATETVLGALYTVNKEKV	['PFam:DUF5405_PF17399.4', 'Function:Domain of unknown function (DUF5405)', 'Evalue:0.011'],[' PFam:DUF5405_PF17399.4', 'Function:Domain of unknown function (DUF5405)', 'Evalue:0.011'],
MG592553.1	Vibrio phage 1.187.O._10N.286.49.F1, partial genome	AUR93372.1	28343	28847	AUR93368.1	Cell Wall Hydrolase	MKKREWSIVWMIWAMIFGVLYSGSSEAAVRDNIYDILSIKDLSGDECMIYNAYHESRSEADIANLLVMASVVNRIKSPRWGSNPCEVILQKYQYSWVRDGKGDYPQEKGQFYRMQNLLDFFWKNLDTILVMSEGADMYHHKDIKPEWDWSQLDYIGQSDNHLFYKHK	['PFam:Hydrolase_2_PF07486.14', 'Function:Cell Wall Hydrolase', 'Evalue:1.3e-13'],[' PFam:Hydrolase_2_PF07486.14', 'Function:Cell Wall Hydrolase', 'Evalue:1.3e-13'],
MG592553.1	Vibrio phage 1.187.O._10N.286.49.F1, partial genome	AUR93372.1	28908	29076	AUR93369.1	hypothetical protein	MYLLLLAGIILGLSFYLDKKQGDEYKVYIPYIGFVNTRLWGSIITTLLILFVINN	N/A
MG592553.1	Vibrio phage 1.187.O._10N.286.49.F1, partial genome	AUR93372.1	29077	29254	AUR93370.1	Spore germination GerD central core domain	MKPTREQVIKMLMSDTVYQALDLESFYDEDTGLYPNIYEVLDSIGIGEMEIGSVMQGE	N/A
MG592553.1	Vibrio phage 1.187.O._10N.286.49.F1, partial genome	AUR93372.1	29256	29832	AUR93371.1	HNH endonuclease	MNSPWETEEGKVVWKTESAYYTWLRGALRRLWADYPLRKVWKNSMLRPVTAEEKRKKVFHPSTKKVGQCVFCKTDMAGSKLECDHIIESEGCTSKETAEQFLWHCGGQTAENFQLVCKPCHKAKSLQVKLGLETIEDAFREKAAIQWLKDIKGVTAQRNYLESIGVGGAQELKAKELRPAYVKYLKSLEGE	['PFam:HNH_PF01844.25', 'Function:HNH endonuclease', 'Evalue:0.00011'],[' PFam:HNH_5_PF14279.8', 'Function:HNH endonuclease', 'Evalue:0.0019'],[' PFam:HNH_PF01844.25', 'Function:HNH endonuclease', 'Evalue:0.00011'],[' PFam:HNH_5_PF14279.8', 'Function:HNH
MG592553.1	Vibrio phage 1.187.O._10N.286.49.F1, partial genome	AUR93372.1	29828	30632	AUR93372.1	hypothetical protein	MAKNTPILSPIHDISGVKGRGKFNIHVGQIWPTRNFGNLEVVGLPEKGIKSVTVKFLLTSNVLTIQPASLVRGTVKDKLFGVGYNSKGVYGTTGKYHKCYDYWKTMIMRSYSQDYTLLHPTYRDVTVAEGWLDYQNFAKWYFQQTYLGDSYNLDKDLLKVGNLEYSPENCCLLPQEVNKALTVREGVKGYVYHKRDQVHETTYRSVYLGRSTDYTLTQLQQRYVNARNKYVRGLGKKYSTLLPNFIIKALEEYTC	N/A
MG592553.1	Vibrio phage 1.187.O._10N.286.49.F1, partial genome	AUR93372.1	30632	30920	AUR93373.1	hypothetical protein	MLLSNKYRVVEDTAQITLFQLETKDVLDDNKNPTGETKVVEKGMGFYSRTAAGRASAYNRLINCEVSEAETLQEVLDTVKHCEEQCVEFWKEVQE	N/A
MG592553.1	Vibrio phage 1.187.O._10N.286.49.F1, partial genome	AUR93372.1	30919	31231	AUR93374.1	hypothetical protein	MCRCTPSIRTPCCGGVSCHPPVDGNLISEETIMQNSQLQLWQSYTDKKQDCERLYEIIDKIPQLIQDSTQEVESHDCWGFEWVESRVNGEVLAKKLEELLKEV	N/A
MG592553.1	Vibrio phage 1.187.O._10N.286.49.F1, partial genome	AUR93372.1	31223	31805	AUR93375.1	hypothetical protein	MTRLVHGVGINDLPKTKYGSGEGTRCPIHMRWRNMLQRCYGEHNRPTYEGCTVCKEWLTFSNFKSWMEKQDWEGKHLDKDLLLQSNKVYSPETCVFVDQLVNSFITEGKASKGIHLIGVHLHKQGKFRAMCNNPFTKRNEHVGLYEEEIIAHLAWKKRKHELSYQLAHSNYVTDERVRQALLCRYSEVDQIYV	N/A
MG592553.1	Vibrio phage 1.187.O._10N.286.49.F1, partial genome	AUR93372.1	31827	31959	AUR93376.1	FANCL C-terminal domain	MYPYNDCGWCYAPEDKNRNDTNGACNNPRQCEQFIPIRVEEGE	['PFam:FANCL_C_PF11793.10', 'Function:FANCL C-terminal domain', 'Evalue:0.0055'],[' PFam:FANCL_C_PF11793.10', 'Function:FANCL C-terminal domain', 'Evalue:0.0055'],
MG592553.1	Vibrio phage 1.187.O._10N.286.49.F1, partial genome	AUR93372.1	32012	33524	AUR93377.1	hypothetical protein	MISFSKRAGKGSENSYQAEDSGKIKKEFTRDLSDNKLFPQIQVDDISKITDKNTEWYLDGDGIVWKSCSSVESLYLEVKNLNNGNIFEVDNIIKFKGLGKKISENSWLGIENVKREAKGEEPYKVEDFEITQKSRLNYKTEEVAFEQVQIMIRTKLKNLREQFQIDNIRFCIGEGECFRNFEDTVEPYKGQRSELRPIMLKRARKWVLEDLEGLKAPEGFENDDFVEWHAAEGWKDYKRHGVFSKGVIGEDKDMF	N/A
MG592553.1	Vibrio phage 1.187.O._10N.286.49.F1, partial genome	AUR93372.1	33516	34302	AUR93378.1	HNH endonuclease	MENEVEIFYEGNLVTRKEAVEQGLKNYFTGKSCKHGHVETRQTCSGQCNQCKRLRTQKWRDKPESERYQNEKVSKELPTQDHLKSVLDYDPVTGKIYWKLRPMRPTENERSYRAWRTRWEGKEAGSQHYANGYLEIRFEDGKLHKVHRVIWKIMTGEDPTLPIDHVNSIPWDNRWCNLRQATNQENARNSRSFSRNGYKGVTEAIDNTWTVNWCVADQNFYKQGFNTSEMAARYYDKVVKELYGDFAKLNFQEDK	['PFam:HNH_3_PF13392.8', 'Function:HNH endonuclease', 'Evalue:8.7e-12'],[' PFam:HNH_3_PF13392.8', 'Function:HNH endonuclease', 'Evalue:8.7e-12'],
MG592553.1	Vibrio phage 1.187.O._10N.286.49.F1, partial genome	AUR93375.1	27840	28056	AUR93366.1	Protein phosphatase CheZ	MIEFEKEWKEIYFVSVEASEERDLHQEFADACGITRQQAKELCYKNMFQPQTPWLLKRMVDVDREIHKEMK	N/A
MG592553.1	Vibrio phage 1.187.O._10N.286.49.F1, partial genome	AUR93375.1	28120	28333	AUR93367.1	protein of unknown function (DUF5405)	MDLNEAIIIAKKCLHSSVEVLEQRGIDYNTKCEAYSVIAEYHSRINLLYKNGGATETVLGALYTVNKEKV	['PFam:DUF5405_PF17399.4', 'Function:Domain of unknown function (DUF5405)', 'Evalue:0.011'],[' PFam:DUF5405_PF17399.4', 'Function:Domain of unknown function (DUF5405)', 'Evalue:0.011'],
MG592553.1	Vibrio phage 1.187.O._10N.286.49.F1, partial genome	AUR93375.1	28343	28847	AUR93368.1	Cell Wall Hydrolase	MKKREWSIVWMIWAMIFGVLYSGSSEAAVRDNIYDILSIKDLSGDECMIYNAYHESRSEADIANLLVMASVVNRIKSPRWGSNPCEVILQKYQYSWVRDGKGDYPQEKGQFYRMQNLLDFFWKNLDTILVMSEGADMYHHKDIKPEWDWSQLDYIGQSDNHLFYKHK	['PFam:Hydrolase_2_PF07486.14', 'Function:Cell Wall Hydrolase', 'Evalue:1.3e-13'],[' PFam:Hydrolase_2_PF07486.14', 'Function:Cell Wall Hydrolase', 'Evalue:1.3e-13'],
MG592553.1	Vibrio phage 1.187.O._10N.286.49.F1, partial genome	AUR93375.1	28908	29076	AUR93369.1	hypothetical protein	MYLLLLAGIILGLSFYLDKKQGDEYKVYIPYIGFVNTRLWGSIITTLLILFVINN	N/A
MG592553.1	Vibrio phage 1.187.O._10N.286.49.F1, partial genome	AUR93375.1	29077	29254	AUR93370.1	Spore germination GerD central core domain	MKPTREQVIKMLMSDTVYQALDLESFYDEDTGLYPNIYEVLDSIGIGEMEIGSVMQGE	N/A
MG592553.1	Vibrio phage 1.187.O._10N.286.49.F1, partial genome	AUR93375.1	29256	29832	AUR93371.1	HNH endonuclease	MNSPWETEEGKVVWKTESAYYTWLRGALRRLWADYPLRKVWKNSMLRPVTAEEKRKKVFHPSTKKVGQCVFCKTDMAGSKLECDHIIESEGCTSKETAEQFLWHCGGQTAENFQLVCKPCHKAKSLQVKLGLETIEDAFREKAAIQWLKDIKGVTAQRNYLESIGVGGAQELKAKELRPAYVKYLKSLEGE	['PFam:HNH_PF01844.25', 'Function:HNH endonuclease', 'Evalue:0.00011'],[' PFam:HNH_5_PF14279.8', 'Function:HNH endonuclease', 'Evalue:0.0019'],[' PFam:HNH_PF01844.25', 'Function:HNH endonuclease', 'Evalue:0.00011'],[' PFam:HNH_5_PF14279.8', 'Function:HNH
MG592553.1	Vibrio phage 1.187.O._10N.286.49.F1, partial genome	AUR93375.1	29828	30632	AUR93372.1	hypothetical protein	MAKNTPILSPIHDISGVKGRGKFNIHVGQIWPTRNFGNLEVVGLPEKGIKSVTVKFLLTSNVLTIQPASLVRGTVKDKLFGVGYNSKGVYGTTGKYHKCYDYWKTMIMRSYSQDYTLLHPTYRDVTVAEGWLDYQNFAKWYFQQTYLGDSYNLDKDLLKVGNLEYSPENCCLLPQEVNKALTVREGVKGYVYHKRDQVHETTYRSVYLGRSTDYTLTQLQQRYVNARNKYVRGLGKKYSTLLPNFIIKALEEYTC	N/A
MG592553.1	Vibrio phage 1.187.O._10N.286.49.F1, partial genome	AUR93375.1	30632	30920	AUR93373.1	hypothetical protein	MLLSNKYRVVEDTAQITLFQLETKDVLDDNKNPTGETKVVEKGMGFYSRTAAGRASAYNRLINCEVSEAETLQEVLDTVKHCEEQCVEFWKEVQE	N/A
MG592553.1	Vibrio phage 1.187.O._10N.286.49.F1, partial genome	AUR93375.1	30919	31231	AUR93374.1	hypothetical protein	MCRCTPSIRTPCCGGVSCHPPVDGNLISEETIMQNSQLQLWQSYTDKKQDCERLYEIIDKIPQLIQDSTQEVESHDCWGFEWVESRVNGEVLAKKLEELLKEV	N/A
MG592553.1	Vibrio phage 1.187.O._10N.286.49.F1, partial genome	AUR93375.1	31223	31805	AUR93375.1	hypothetical protein	MTRLVHGVGINDLPKTKYGSGEGTRCPIHMRWRNMLQRCYGEHNRPTYEGCTVCKEWLTFSNFKSWMEKQDWEGKHLDKDLLLQSNKVYSPETCVFVDQLVNSFITEGKASKGIHLIGVHLHKQGKFRAMCNNPFTKRNEHVGLYEEEIIAHLAWKKRKHELSYQLAHSNYVTDERVRQALLCRYSEVDQIYV	N/A
MG592553.1	Vibrio phage 1.187.O._10N.286.49.F1, partial genome	AUR93375.1	31827	31959	AUR93376.1	FANCL C-terminal domain	MYPYNDCGWCYAPEDKNRNDTNGACNNPRQCEQFIPIRVEEGE	['PFam:FANCL_C_PF11793.10', 'Function:FANCL C-terminal domain', 'Evalue:0.0055'],[' PFam:FANCL_C_PF11793.10', 'Function:FANCL C-terminal domain', 'Evalue:0.0055'],
MG592553.1	Vibrio phage 1.187.O._10N.286.49.F1, partial genome	AUR93375.1	32012	33524	AUR93377.1	hypothetical protein	MISFSKRAGKGSENSYQAEDSGKIKKEFTRDLSDNKLFPQIQVDDISKITDKNTEWYLDGDGIVWKSCSSVESLYLEVKNLNNGNIFEVDNIIKFKGLGKKISENSWLGIENVKREAKGEEPYKVEDFEITQKSRLNYKTEEVAFEQVQIMIRTKLKNLREQFQIDNIRFCIGEGECFRNFEDTVEPYKGQRSELRPIMLKRARKWVLEDLEGLKAPEGFENDDFVEWHAAEGWKDYKRHGVFSKGVIGEDKDMF	N/A
MG592553.1	Vibrio phage 1.187.O._10N.286.49.F1, partial genome	AUR93375.1	33516	34302	AUR93378.1	HNH endonuclease	MENEVEIFYEGNLVTRKEAVEQGLKNYFTGKSCKHGHVETRQTCSGQCNQCKRLRTQKWRDKPESERYQNEKVSKELPTQDHLKSVLDYDPVTGKIYWKLRPMRPTENERSYRAWRTRWEGKEAGSQHYANGYLEIRFEDGKLHKVHRVIWKIMTGEDPTLPIDHVNSIPWDNRWCNLRQATNQENARNSRSFSRNGYKGVTEAIDNTWTVNWCVADQNFYKQGFNTSEMAARYYDKVVKELYGDFAKLNFQEDK	['PFam:HNH_3_PF13392.8', 'Function:HNH endonuclease', 'Evalue:8.7e-12'],[' PFam:HNH_3_PF13392.8', 'Function:HNH endonuclease', 'Evalue:8.7e-12'],
MG592553.1	Vibrio phage 1.187.O._10N.286.49.F1, partial genome	AUR93375.1	34291	34456	AUR93379.1	Collagen trimerization domain	MGKRSIGKQIKIRVDEWMTKIETTPEGTFIYIEEEDKEEVLEVLMEELGGGCGE	['PFam:Collagen_trimer_PF20010.1', 'Function:Collagen trimerization domain', 'Evalue:0.0016'],[' PFam:Glyco_transf_36_PF06165.13', 'Function:Glycosyltransferase family 36', 'Evalue:0.05'],
MG592553.1	Vibrio phage 1.187.O._10N.286.49.F1, partial genome	AUR93375.1	34569	34824	AUR93380.1	hypothetical protein	MTNLEAMQDADLRQTIHDVELLERLRNGLPDDLIAAQEKVVHIGWNLQEHKELMGCIKTLNLEVEISNAKKLVEERWRELLEED	N/A
MG592553.1	Vibrio phage 1.187.O._10N.286.49.F1, partial genome	AUR93375.1	34820	35036	prokka	hypothetical protein	MTTHEYARYLLTLEDLPLLVNNKHTERSTYLDDTYVVYWKPEWEESIFPSEVEVFGHKFEDLEKAYEVFVE	N/A
MG592553.1	Vibrio phage 1.187.O._10N.286.49.F1, partial genome	AUR93521.1	106058	106277	AUR93509.1	hypothetical protein	MTKFIILENHSADAGRYGSFKDIRYGGVVEGEYVNEKQDSIYVLGSEFNKIGATIDQPELKHMYGDFTEVEE	N/A
MG592553.1	Vibrio phage 1.187.O._10N.286.49.F1, partial genome	AUR93521.1	106276	106573	AUR93510.1	Putative mannose-6-phosphate isomerase YvyI	MNHVDKYYWIIDHPKLTKGRGQAEIELTPHMVNPENEIIEGDITLNTAFRWWVEVTQTVLYEGEYIKAHDWDLDCGGETAEDAVETLYGTVLQKYGDY	N/A
MG592553.1	Vibrio phage 1.187.O._10N.286.49.F1, partial genome	AUR93521.1	106691	106934	AUR93511.1	Elongation factor Tu	MIKVRHETYTNVGTEGHIDHGKQIPQILIVGGVSKNFQGAYAQLKLMEAAGEVMIVHQEIDESDYEGLESTLVYKDEFTN	N/A
MG592553.1	Vibrio phage 1.187.O._10N.286.49.F1, partial genome	AUR93521.1	106933	107245	AUR93512.1	Sigma factor-binding protein Crl	MKLKSIIHALAYGKSRPSMVRSEGARRVKQAEVMMNLRQTQKTLSYCAAYGTHDKLGNFKQEGIKKRPVSAPKTFGVKYGQGIDINFSEVEERLLAQGYKGTH	N/A
MG592553.1	Vibrio phage 1.187.O._10N.286.49.F1, partial genome	AUR93521.1	107309	107561	AUR93513.1	hypothetical protein	MGTELIKAQSRLGKKVRNYIDWRYKGTRSCCFILLEGCRIKVTTRCHKKDHYPIELRNKYRRCTVHTEHVNQYQMNDLARNLK	N/A
MG592553.1	Vibrio phage 1.187.O._10N.286.49.F1, partial genome	AUR93521.1	107571	107847	AUR93514.1	hypothetical protein	MTDDQVYKINEQFSTQEEQFTYWGRYHGYLECCIELFLQESHKDYWFKRLPWFSTRSLKIDGYIPCEKCANLPRQTLVDDINSRRKVEKIK	N/A
MG592553.1	Vibrio phage 1.187.O._10N.286.49.F1, partial genome	AUR93521.1	107938	108298	AUR93515.1	CXXC zinc finger domain	MKQYLWFVGTSTGYAGMDQHDVVLHETTDDQNEDLGDMVWVMALEQAQSYGIERYCGECESCQEQEYDDCEEQEEGIEGWAELYNPNDHDGKRAGGGSFLDDHEGYKFDEELNAYYVED	N/A
MG592553.1	Vibrio phage 1.187.O._10N.286.49.F1, partial genome	AUR93521.1	108310	108496	AUR93516.1	hypothetical protein	MITNKCTTPKPDIGCQDGTCPDCNYYEYQLWIQAHGHCDAGSWDCPDEEDCPWKKGLFDFK	N/A
MG592553.1	Vibrio phage 1.187.O._10N.286.49.F1, partial genome	AUR93521.1	108492	108681	AUR93517.1	hypothetical protein	MYYIQHNGTKRYALVCQGVSKEYINWMDNPQYANSYLTFRAADKELHFYQVVNASVVYKENT	N/A
MG592553.1	Vibrio phage 1.187.O._10N.286.49.F1, partial genome	AUR93521.1	108693	108834	AUR93518.1	hypothetical protein	MTTEQLTELAKSHTPSQDSIDNLRKLLEDEVETKITQEFLNRTYSI	N/A
MG592553.1	Vibrio phage 1.187.O._10N.286.49.F1, partial genome	AUR93521.1	108830	109082	AUR93519.1	hypothetical protein	MYDEFFQDNEVQETLISRAKTKHNSVCISGEDVGGVYCRYSSEYLGWNLLRKWSEVAVCLSDDERKQWVIDNPEPVNKFKERV	N/A
MG592553.1	Vibrio phage 1.187.O._10N.286.49.F1, partial genome	AUR93521.1	109174	109381	AUR93520.1	Protein of unknown function (DUF1653)	MTNNPITTARVLHYKPRNTKYRVLHHNVKIKSSDGSWGLGCVYQDIDEGNIYTRPYSMFNLSKWKISE	['PFam:DUF1653_PF07866.13', 'Function:Protein of unknown function (DUF1653)', 'Evalue:0.0015'],
MG592553.1	Vibrio phage 1.187.O._10N.286.49.F1, partial genome	AUR93521.1	109370	110696	AUR93521.1	DNA repair protein Crb2 Tudor domain	MDKTIPYDLGYKGQAVTGEVFEVINYEGRKKITIKFECGSTKNTTSTDIKQNKVKYVFKHPRLEEGDTVVSSRNEIAKIVKLDRRKGRVKLKFLCGKVKNYSLGSVLAKSFTSEDLVKIKKGDTFATNNYGNVAVEEYINAHNVVVMFEDGTVTTVQSSSLRLGNIGHPTSGILIGFKFTNSDGCVGEVTKFESQDQISVTWEDGNTTKGHRASQVKKGAIYCPNFKSVCGVGYFGIGKYKSDKSGRTGNYNKRV	['PFam:Tudor_3_PF18115.3', 'Function:DNA repair protein Crb2 Tudor domain', 'Evalue:0.0054'],[' PFam:Tudor_3_PF18115.3', 'Function:DNA repair protein Crb2 Tudor domain', 'Evalue:0.0054'],
MG592553.1	Vibrio phage 1.187.O._10N.286.49.F1, partial genome	AUR93521.1	110802	113133	AUR93522.1	DNA polymerase family A	MKKIKNWKLATVFDLEGDGLDATLFHVFSFHMADGKKGHIDGANHDRFRAFLNYHMDNELPIVAHNGICFDVPTCERLLNIDLSRLMLIDTMALSWYLNTKRKSHGLGTFLEDYGIPKPKVGDCEWIIPIKGIQLSIRKEGKGSDRVNIVTYKYLNEDLIDPESLPENYKKVGLCPETLDFEYVAQFESKESHDQRVKDHKELMITRCNEDVKINLCLWQDFMKRLHEIYTIVKNCVDSGKVNPLRMSNDEVTYL	['PFam:DNA_pol_A_PF00476.22', 'Function:DNA polymerase family A', 'Evalue:8.2e-15'],[' PFam:RNase_H_2_PF13482.8', 'Function:RNase_H superfamily', 'Evalue:0.00084'],[' PFam:PRD_PF00874.22', 'Function:PRD domain', 'Evalue:0.0038'],[' PFam:Ish1_PF10281.11',
MG592553.1	Vibrio phage 1.187.O._10N.286.49.F1, partial genome	AUR93521.1	113132	115223	AUR93523.1	Toprim-like	MAKEFKEPIDSHRIDGHTYCIADEMIEQGIKNQSGDEYTDCGSSDAMASYISEYEDGTETYSSYCFSCAQSFRQDHLAKSGQADEFGLDPEDGKVREKKTFERKPKQPKITREQAQIVVGYGTDATLKHGSNRGQQVRGIKEKYNEFFGHRTKKDSRGNPTVRFYPETKDGNLQGFKTRTFPKNFGFENVGITGIKNDLSGQHKFKDMHFRDICIVGGEEDKVAFFQQFDEYQEDRWGGSGKEYAPMPVVSPTTG	['PFam:Toprim_2_PF13155.8', 'Function:Toprim-like', 'Evalue:2.2e-06'],[' PFam:DnaB_C_PF03796.17', 'Function:DnaB-like helicase C terminal domain', 'Evalue:0.00037'],[' PFam:Toprim_4_PF13662.8', 'Function:Toprim domain', 'Evalue:0.0049'],[' PFam:Toprim_PF0
MG592550.1	Vibrio phage 1.184.A._10N.286.49.A5, partial genome	AUR93161.1	17307	19782	AUR93157.1	Chaperone of endosialidase	MAVSMIGPKFYAWDRNGKPLAFGKLYTYQARTNVPKATYQSEDRVVENTNPVILNGEGYANVYLDGSYKMVLKDKDENEIWSSDPVTSAQFEEWVNCLSATYLSPTTFSVTGNQTSSFVPQRRVRLDSDSQEFEYATIESSVYSGGKTVVTIYSLSGTVTTGLQSVCISIVGPESTPAVVGNIVVFSDIAQALLPTMNMITPSMIDTGDVAAKTVSYKGGWAVLLEPIGGANHVATTLERVRDSKGDQSWLPDGY	['PFam:Peptidase_S74_PF13884.8', 'Function:Chaperone of endosialidase', 'Evalue:5.4e-06'],
MG592550.1	Vibrio phage 1.184.A._10N.286.49.A5, partial genome	AUR93161.1	19778	20438	AUR93158.1	Bacteriophage Lambda NinG protein	MANKKKRCLFCKDYHIAESGIKTPAGTFCSLDHAVKHARAVSERQRKRQQQKAKQVQAKEDKASRAASKEAKRRDLKWQHGLTQKAFNKMRVLEEKLWFKERGLEPECISCGRPIGGDQWCCGHFKTRGAQSGLRYDRKNTFLQHNHRCNMNLSGDISGTKTTRGYKQGLIDRFGEEEGQAIIEYCETNSDPVKWTWEELEKMRSQFNERIRALTIRLD	['PFam:NinG_PF05766.14', 'Function:Bacteriophage Lambda NinG protein', 'Evalue:1.4e-24'],[' PFam:RE_CfrBI_PF09516.12', 'Function:CfrBI restriction endonuclease', 'Evalue:0.019'],
MG592550.1	Vibrio phage 1.184.A._10N.286.49.A5, partial genome	AUR93161.1	20437	20881	AUR93159.1	Protein of unknown function (DUF1367)	MKISFIKEPGGVFRAATDNDFEKTTKFKTGELYEADIKLTRNPKFLRKVFSFFNFCYSHWDGNKVHEYCSETEQLERFRKDLTILAGFYVQTVRLDGSLRTEAESLAFSSMSEERFQECYSALINAAMKHIFKTYDENTFNQLRSFF	['PFam:DUF1367_PF07105.13', 'Function:Protein of unknown function (DUF1367)', 'Evalue:1.9e-22'],[' PFam:DNA_pack_N_PF02500.17', 'Function:Probable DNA packing protein N-terminus', 'Evalue:0.034'],
MG592550.1	Vibrio phage 1.184.A._10N.286.49.A5, partial genome	AUR93161.1	20870	21113	AUR93160.1	hypothetical protein	MQYTKTVTLEINGTEVEAMLTFDYTPEVQGVYDALPQDCFPTEPEEWELIKLVAEDNNCSWMLEHIGDNLIDQIGEENED	N/A
MG592550.1	Vibrio phage 1.184.A._10N.286.49.A5, partial genome	AUR93161.1	21159	21756	AUR93161.1	hypothetical protein	MKNKRKLVQGVGINDAEYKVNQNGKRCPFYKVWQSMIDRCYSKRIHKLYPSYSDCTVCNEWLSFSNFRKWMVTQVWELKQLDKDIIEPGNKIYCPEKCRFIDPQVNTFLTNVHKLKDNGLPVGVCFDGRMATKKYRVSIGINGKIFKLGNYKTAEEAGTAYIKAKYDHIVSVAALQADHAVRDGLIMHANILIGKKEP	N/A
MG592550.1	Vibrio phage 1.184.A._10N.286.49.A5, partial genome	AUR93161.1	21745	22303	AUR93162.1	DNA N-6-adenine-methyltransferase (Dam)	MANDLWRTPPQVFNTLNREFNFIADMASSKHNALCETFFTECEDSLSFDWKYTIECVMGHDLPNGACYVFLNCPYSNPMPWVKKALEAQAGGLGVVMLLNDDTSVGWFAEALKGVSEIRHIVADATPEGKREYSTGRIAFLDGEGKPIPGNNKPQFVLVFNPFKIGAQVTSYVKKSELYGVNYEK	['PFam:Dam_PF05869.13', 'Function:DNA N-6-adenine-methyltransferase (Dam)', 'Evalue:1.8e-37'],[' PFam:DUF3615_PF12274.10', 'Function:Protein of unknown function (DUF3615)', 'Evalue:0.036'],
MG592550.1	Vibrio phage 1.184.A._10N.286.49.A5, partial genome	AUR93161.1	22295	22445	AUR93163.1	hypothetical protein	MPEIKPVECDPGYSDQHKKLGGKSLKTKNIRSATPRGFALAVYEGNKNG	N/A
MG592550.1	Vibrio phage 1.184.A._10N.286.49.A5, partial genome	AUR93161.1	22603	23200	AUR93164.1	hypothetical protein	MKKAVFLFDYTGIMAKPWADAGYLCYCFDGQHPKGVSKSGHENVLNCGMWFNNDVTGSGSLLDVDKIKAIVGDECAFVFGFPECTDLAVSGAAHFASKRDNNPFFQAEAMVLVKLVKLVGQEYQCPWALENPISVISSLWRKPDYIFHPYEYGGFFSQKEAPPFFSLYIKKKQWYLLSLLSLLGKNINALGRSKTPSA	N/A
MG592550.1	Vibrio phage 1.184.A._10N.286.49.A5, partial genome	AUR93161.1	23196	23358	AUR93165.1	hypothetical protein	MHKPNVIPKDATHIVDGLPHKVGLHGYVYYYDGIQWVLSSKSKNEMWRGSRLA	N/A
MG592550.1	Vibrio phage 1.184.A._10N.286.49.A5, partial genome	AUR93161.1	23367	23538	AUR93166.1	hypothetical protein	MFNDIDRNDLADQIRGAKRNDTGSCSESCEVFNDESITTEEMKSEVEQVSKPNKKK	N/A
MG592550.1	Vibrio phage 1.184.A._10N.286.49.A5, partial genome	AUR93161.1	23530	23710	AUR93167.1	Phosphoadenosine phosphosulfate reductase family	MINVVSFSGGRTSAYLVHLMEQKRKLEGWDVRYLFMDTGAEHPRNVPRKKYIRRSNSNV	['PFam:PAPS_reduct_PF01507.21', 'Function:Phosphoadenosine phosphosulfate reductase family', 'Evalue:0.0011'],[' PFam:ATP_bind_3_PF01171.22', 'Function:PP-loop family', 'Evalue:0.028'],
MG592550.1	Vibrio phage 1.184.A._10N.286.49.A5, partial genome	AUR93161.1	23706	23895	AUR93168.1	hypothetical protein	MINLKHCVLSKNEDDGNKIVCTRESANHPSPSMQAYLCAMIANNAIYRMMVENRNRKGIEQK	N/A
MG592550.1	Vibrio phage 1.184.A._10N.286.49.A5, partial genome	AUR93161.1	23881	24370	AUR93169.1	hypothetical protein	MWKIALNKQAIESVKNGIAQTVKTGITWPPNLPKFIELCEDVEDANESFDRFIDKEEPIDHAELLTRQKVGYPCRTQLPEDKARKLWAETISKIRTKIANGEITPPDPKAKRIETPEKMKETLTPEQRNQQLDRQIDEMLAQGLKLYGPHKTRFEERQNDKS	N/A
MG592550.1	Vibrio phage 1.184.A._10N.286.49.A5, partial genome	AUR93161.1	24347	25328	AUR93170.1	Protein of unknown function (DUF1376)	MHYYQFNIGDYAKATRHLSNTEDLAYRRLIDLYYDKEQPLIKDVSKLSRLINMRENHEEIKTVLEDFFTETEEGYQQSRIDSEIANYHAKADAARANGKKGGRPRKAKANPNETEGKAKKTQSVNLANPDETEGKAKKSESKANHKPLTNNQEPLTSNQLETTVSAKANPAFDLFKYWCDVMGKNLSTSKLTAKRDKAIKARLKEGYTVEQIKQAIDGCRNDPFSMGQNDRQKPFNDIELICRTGEKLESFMETI	['PFam:DUF1376_PF07120.13', 'Function:Protein of unknown function (DUF1376)', 'Evalue:1.2e-23'],[' PFam:Phg_2220_C_PF09524.12', 'Function:Conserved phage C-terminus (Phg_2220_C)', 'Evalue:0.0024'],
MG592529.1	Vibrio phage 1.161.O._10N.261.48.C5, partial genome	AUR91525.1	51936	53199	AUR91514.1	hypothetical protein	MANFSKKANNGSQGGGSSDYDSSVWNAWNAYLHEQHPAKKGVDKGTKNRKTKVVAGVVNFIMDLGTPPAPDNEWKVKEDWVAPAEGEDYSDYEVEFMKANPNTDFIWTKEWNDNDKKMQTVRKQTSPAQSSQEYGVCIDFPSWLIDYSKHPNAAEDAPEQLRPMRVSLNGKFRGEVQRPITFETNWKTGEISDKNLIRKICAAAGRDQELKDSGWDIGTVAQAVCNFKVTSDLNDTGDAVFYTASASSPAAIEDM	N/A
MG592529.1	Vibrio phage 1.161.O._10N.261.48.C5, partial genome	AUR91525.1	53460	53661	AUR91515.1	Firmicute fructose-1,6-bisphosphatase	MYKDKNGNLLHEGKVVVNEHGNFYKVDGFNTSREYFVKLSNGCVHSSAKPESLLCINSVSDFYENY	N/A
MG592529.1	Vibrio phage 1.161.O._10N.261.48.C5, partial genome	AUR91525.1	53612	53963	AUR91516.1	DNA polymerase alpha subunit p180 N terminal	MDKQIPQVLIVGDVTDNFLAAYTQLQIMEANGEVEIIYQEIDESDYEGLKSTEVYSETLEDDFGNIWLDSLHDLVDTGLLDRKHSHPHWHKGRWYYKGEGECIKIRMVIFYMKVKL	['PFam:DNA_pol_alpha_N_PF12254.10', 'Function:DNA polymerase alpha subunit p180 N terminal', 'Evalue:0.032'],
MG592529.1	Vibrio phage 1.161.O._10N.261.48.C5, partial genome	AUR91525.1	54040	54292	AUR91517.1	hypothetical protein	MKTFLVKSNTTLGKKVLNYIDWRYSGSRSCCVITCKGGCLKVTTRCHKKDHYPIKLRNKYRRHTAHTEYVNQHQMNDLWKRIK	N/A
MG592529.1	Vibrio phage 1.161.O._10N.261.48.C5, partial genome	AUR91525.1	54382	54742	AUR91518.1	Insulin-like growth factor binding protein	MKQYLWFVGTSTGYVGTDQYDVVSHEATDDQNENLGDMVWIMALEQAQSYGIEHYCGECEACQEQEYEDCEEQEGGIEGWAELYNPNDHDGKRAGGGSFLDDHEGYLFDEKFNAYYVED	['PFam:IGFBP_PF00219.20', 'Function:Insulin-like growth factor binding protein', 'Evalue:0.02'],[' PFam:zf-CXXC_PF02008.22', 'Function:CXXC zinc finger domain', 'Evalue:0.031'],
MG592529.1	Vibrio phage 1.161.O._10N.261.48.C5, partial genome	AUR91525.1	54802	54964	AUR91519.1	hypothetical protein	MKALKGKLARLLLSYVEGRDALRYIIRSGEDTVTVTLPNGKTYIITNKNPNNP	N/A
MG592529.1	Vibrio phage 1.161.O._10N.261.48.C5, partial genome	AUR91525.1	54974	55178	AUR91520.1	hypothetical protein	MSKEYTTEFVAGLLIRRQIRNALDCLIFRGEDITYHENRGWIDSTFTLKGNRTIVRAVFNTLQQHFE	N/A
MG592529.1	Vibrio phage 1.161.O._10N.261.48.C5, partial genome	AUR91525.1	55170	55455	AUR91521.1	Nbl1 / Borealin N terminal	MSKELHQQVKEMRSNAQTRISNIQKAAILRTDRNKKLAEKRLRPIHGDAWEEVYRNELKVKAKLSSLELQISLMDPREIAEWIYELQNKDNTNV	N/A
MG592529.1	Vibrio phage 1.161.O._10N.261.48.C5, partial genome	AUR91525.1	55454	55736	AUR91522.1	DDE_Tnp_1-like zinc-ribbon	MSYTQPTPEELEHLISLCKEGKTYIMPPNLTREERIQFMCSCIEEAKKVSNETSTFCDWCGKPITAWYEDPEDGTVSCRPCLNKGYVNSKEGS	['PFam:Tnp_zf-ribbon_2_PF13842.8', 'Function:DDE_Tnp_1-like zinc-ribbon', 'Evalue:0.022'],
MG592529.1	Vibrio phage 1.161.O._10N.261.48.C5, partial genome	AUR91525.1	55795	55924	AUR91523.1	YbgS-like protein	MITNKCKDRDISCEDGVCPDCNYYEYQLWVQAHEHCDTGSWD	N/A
MG592529.1	Vibrio phage 1.161.O._10N.261.48.C5, partial genome	AUR91525.1	55920	56109	AUR91524.1	hypothetical protein	MYYIQHNGTKRYALVCQGVVQEYINWMDNPRYANSYLTFKAADKELHFYQVVNASVVYKENT	N/A
MG592529.1	Vibrio phage 1.161.O._10N.261.48.C5, partial genome	AUR91525.1	56192	56951	AUR91525.1	AP2 domain	MRKMAIQVGNIYNSKSCGDFEVVQIESYKKMKVRFVDTGFETWAQGGQVTDGRVSDKLSPTVYGVGVLGLVEGAVVGVKSYKIWHAMIQRCYSEKANTRLRSRTYDDVSVCEEWLLYTNFRDWFDKNYIEGYCMDKDLTILGCRQYSPDSCSFIPNDINCLLLKSDKNRGEFPLGVHLDTESGRYVAQISIKKNGRTKRKWLGYHSTPEEAFDVYKSFKEDWIKIVAGVSYENGEISKTIYENLKKYAVEPY	['PFam:AP2_PF00847.22', 'Function:AP2 domain', 'Evalue:1.7e-05'],[' PFam:AP2_PF00847.22', 'Function:AP2 domain', 'Evalue:1.7e-05'],[' PFam:AP2_PF00847.22', 'Function:AP2 domain', 'Evalue:1.7e-05'],
MG592529.1	Vibrio phage 1.161.O._10N.261.48.C5, partial genome	AUR91525.1	57067	57373	AUR91526.1	DNA polymerase family A	MQGTEAACQKFAENWFDRESKRLGMDVQRILSYHDEYTVECALDIEEDVKRLMFESYKVASERLHEWHQTKSQWFRGADCPDFAIQLQSGSSSGMNYYDIH	N/A
MG592529.1	Vibrio phage 1.161.O._10N.261.48.C5, partial genome	AUR91525.1	57629	59879	AUR91527.1	DNA polymerase family A	MHKFSKEQLAVYSNLPQYADIESRGFWGDVHTTEDIHVLLSVVDDPETGEEVPLIFHDRPDLCGQEVYDEIDDKTYIIPERAGTLLEGFRFWYRVGQSEKGYLSVHNNCTYDKPIVEKVMPKCLIPDEKWVDTFIQSKIQWFDRPTPKGAKSGHGLAAYGIIHGIKKPDITDFTVMDAKMIHRCLEDCKIQKMAHKYLQKERDLLEAKIGITFDDAYKMEWEYAKTCHAQEVYGAMADREHMEACVEKWDVRLHE	['PFam:DNA_pol_A_PF00476.22', 'Function:DNA polymerase family A', 'Evalue:2.7e-07'],[' PFam:DNA_pol_A_PF00476.22', 'Function:DNA polymerase family A', 'Evalue:2.7e-07'],
MG592529.1	Vibrio phage 1.161.O._10N.261.48.C5, partial genome	AUR91525.1	59871	60648	AUR91528.1	hypothetical protein	MSKRKYVKSPIEVGQIYESNYSGKVEVVSYFGVKKVEVRFLNSGKTKWVRGDHLKLGTIKDYHQPTVFGVGVVGDNVTKVEGKTTTVYNAWTGILERCYSESLHKTHPTYKDCEVSEDWKYLDNFKVWFENHHKDGWEIDKDLLFKGNKVYSEETCRYIPKSLNNLIKENWKLSTKDLPLGVTERHHCTTNPYNASVSVGKSKRVSIGNYPTPELAFQAYKREKEKHIKTFSTELFTSGEIDSKLYEALINYEVT	N/A
MG592529.1	Vibrio phage 1.161.O._10N.261.48.C5, partial genome	AUR91528.1	56192	56951	AUR91525.1	AP2 domain	MRKMAIQVGNIYNSKSCGDFEVVQIESYKKMKVRFVDTGFETWAQGGQVTDGRVSDKLSPTVYGVGVLGLVEGAVVGVKSYKIWHAMIQRCYSEKANTRLRSRTYDDVSVCEEWLLYTNFRDWFDKNYIEGYCMDKDLTILGCRQYSPDSCSFIPNDINCLLLKSDKNRGEFPLGVHLDTESGRYVAQISIKKNGRTKRKWLGYHSTPEEAFDVYKSFKEDWIKIVAGVSYENGEISKTIYENLKKYAVEPY	['PFam:AP2_PF00847.22', 'Function:AP2 domain', 'Evalue:1.7e-05'],[' PFam:AP2_PF00847.22', 'Function:AP2 domain', 'Evalue:1.7e-05'],[' PFam:AP2_PF00847.22', 'Function:AP2 domain', 'Evalue:1.7e-05'],
MG592529.1	Vibrio phage 1.161.O._10N.261.48.C5, partial genome	AUR91528.1	57067	57373	AUR91526.1	DNA polymerase family A	MQGTEAACQKFAENWFDRESKRLGMDVQRILSYHDEYTVECALDIEEDVKRLMFESYKVASERLHEWHQTKSQWFRGADCPDFAIQLQSGSSSGMNYYDIH	N/A
MG592529.1	Vibrio phage 1.161.O._10N.261.48.C5, partial genome	AUR91528.1	57629	59879	AUR91527.1	DNA polymerase family A	MHKFSKEQLAVYSNLPQYADIESRGFWGDVHTTEDIHVLLSVVDDPETGEEVPLIFHDRPDLCGQEVYDEIDDKTYIIPERAGTLLEGFRFWYRVGQSEKGYLSVHNNCTYDKPIVEKVMPKCLIPDEKWVDTFIQSKIQWFDRPTPKGAKSGHGLAAYGIIHGIKKPDITDFTVMDAKMIHRCLEDCKIQKMAHKYLQKERDLLEAKIGITFDDAYKMEWEYAKTCHAQEVYGAMADREHMEACVEKWDVRLHE	['PFam:DNA_pol_A_PF00476.22', 'Function:DNA polymerase family A', 'Evalue:2.7e-07'],[' PFam:DNA_pol_A_PF00476.22', 'Function:DNA polymerase family A', 'Evalue:2.7e-07'],
MG592529.1	Vibrio phage 1.161.O._10N.261.48.C5, partial genome	AUR91528.1	59871	60648	AUR91528.1	hypothetical protein	MSKRKYVKSPIEVGQIYESNYSGKVEVVSYFGVKKVEVRFLNSGKTKWVRGDHLKLGTIKDYHQPTVFGVGVVGDNVTKVEGKTTTVYNAWTGILERCYSESLHKTHPTYKDCEVSEDWKYLDNFKVWFENHHKDGWEIDKDLLFKGNKVYSEETCRYIPKSLNNLIKENWKLSTKDLPLGVTERHHCTTNPYNASVSVGKSKRVSIGNYPTPELAFQAYKREKEKHIKTFSTELFTSGEIDSKLYEALINYEVT	N/A
MG592529.1	Vibrio phage 1.161.O._10N.261.48.C5, partial genome	AUR91528.1	60721	61399	AUR91529.1	DnaB-like helicase C terminal domain	MLVDEYGESRFHVLDDRSGTWEGLKKRIEQLHRQYGCNVIIVDVLTDLLRTMGNEEQSGALNWMSNFVKNGVTIINVLHTRKPPSGRGGIPQKPTEYDVLGSSIFVQKAAGNIVIYRNKVCTDDPIEQNTTYWDVAKMRQGKTGDKIMAMYYDGETRQVYDRDKYFEENPDKLPVGYDLSVSSFDAEYYEEGGRGWNGISKKGFSRGQGKKGATPEPDIMDGVPL	['PFam:DnaB_C_PF03796.17', 'Function:DnaB-like helicase C terminal domain', 'Evalue:2e-05'],
MG592529.1	Vibrio phage 1.161.O._10N.261.48.C5, partial genome	AUR91528.1	61654	62143	AUR91530.1	GIY-YIG catalytic domain	MFYIIYKITNKVNNKFYIGITSEGLERRFNGHCRKAKVGSTTNFHQALMKYGFENFTKEILHSFEENCKKTAYSIEQQYIDSTQAVKIGYNMDVGFGWNITDRSGENNPMFGKISGNVKRVVVYGKDYISATEAGKDLGLSSRTISQWALSNKEKDQHCYYI	['PFam:GIY-YIG_PF01541.26', 'Function:GIY-YIG catalytic domain', 'Evalue:5.6e-12'],[' PFam:SegE_GIY-YIG_PF19835.1', 'Function:Putative endonuclease segE GIY-YIG domain', 'Evalue:0.0024'],[' PFam:NUMOD1_PF07453.15', 'Function:NUMOD1 domain', 'Evalue:0.017
MG592529.1	Vibrio phage 1.161.O._10N.261.48.C5, partial genome	AUR91528.1	62455	63589	AUR91531.1	Toprim-like	MAKEFKEVIDSYRHDEHEHCIASEMVQEGFSGYSDCGSSDGLSLYSNIYEDDTETFSAYCFSCAQSFQQKHLSKSTLADQLGLDPEDGKVREKKTFERKPKQPKITREQRDELWSRTSNEGKGYRGLSDESLKFYGFRVELKKNQKDVKAVYFPETKDGKLQGYKSRHDPKGFGWDNIGITGAVNDLSGQYRFPDGGKYVLITGGEFDMVAAQDMLYEYQSMKNQDDYNRYAVVSPTTGESSAAKQCRNHYEWFD	['PFam:Toprim_2_PF13155.8', 'Function:Toprim-like', 'Evalue:2.1e-06'],
MG592529.1	Vibrio phage 1.161.O._10N.261.48.C5, partial genome	AUR91528.1	63588	63783	AUR91532.1	Transcription elongation factor Elf1 like	MIQRHEEPNYWHWDYDCPHCGTEYMATGWHQTDSGLQECRICEKEFEVEIEYDPVYSVSKVEGD	['PFam:Elf1_PF05129.15', 'Function:Transcription elongation factor Elf1 like', 'Evalue:0.0012'],[' PFam:zf-C2H2_4_PF13894.8', 'Function:C2H2-type zinc finger', 'Evalue:0.042'],
MG592529.1	Vibrio phage 1.161.O._10N.261.48.C5, partial genome	AUR91528.1	63857	64076	AUR91533.1	hypothetical protein	MKNNRKIEVGQVRAAQFGTEYEYWYVVNRIVSKANGQYKDVYVTITQHHNASNIDRKHIWYESCMLKDVVVM	N/A
MG592529.1	Vibrio phage 1.161.O._10N.261.48.C5, partial genome	AUR91548.1	68256	68415	prokka	hypothetical protein	MLGNWVTVKERLFDMDYRKPLDGVVTFLTRYSDMDHETFWEIFELFEEGKIV	N/A
MG592529.1	Vibrio phage 1.161.O._10N.261.48.C5, partial genome	AUR91548.1	68485	68896	AUR91543.1	Glycosyl hydrolases family 39	MKKVIFSTTINASGTAIFCNEDYSDPMFVAVNHAAGSSAYTYYLNGSATSNGRTHCEAHEAWEELASYLGASHILPVGQSQIKKWFKEEYNSKLKEFKYNLSDEKRKAAEENKVKKKTQSGGLWLKSGKGKNGYWN	['PFam:Glyco_hydro_39_PF01229.19', 'Function:Glycosyl hydrolases family 39', 'Evalue:0.014'],[' PFam:MMtag_PF10159.11', 'Function:Multiple myeloma tumor-associated', 'Evalue:0.024'],
MG592529.1	Vibrio phage 1.161.O._10N.261.48.C5, partial genome	AUR91548.1	68907	69156	AUR91544.1	hypothetical protein	MILDSVSVVVCYTKVTRNSGDYYYKAEFMEDKVFYGTGAASDARDAKLAASEMNGMYKTPERHYGAVRMFYEDAVKEGLLNV	N/A
MG592529.1	Vibrio phage 1.161.O._10N.261.48.C5, partial genome	AUR91548.1	69148	69424	AUR91545.1	hypothetical protein	MSNVIYMDCYDPDNRYIIYEDTPHEVVRDTYKWVNYKDKSGKLLPTPVQVLLKDLDKSHLKTLCYFTLKGFPESVNKFMVDEWNYRIDMKI	N/A
MG592529.1	Vibrio phage 1.161.O._10N.261.48.C5, partial genome	AUR91548.1	69457	69643	AUR91546.1	Macrophage colony stimulating factor-1 (CSF-1)	MDKVFMDKSQMRKLKTNVTKLQNLTLRKKYCFDRGYDSYNEVCTEHKKVLNRILSMFEIED	['PFam:CSF-1_PF05337.13', 'Function:Macrophage colony stimulating factor-1 (CSF-1)', 'Evalue:0.0095'],
MG592529.1	Vibrio phage 1.161.O._10N.261.48.C5, partial genome	AUR91548.1	70258	70939	AUR91547.1	Resolvase, N terminal domain	MRHIGYLRVSTISQQVDRQLHDVGVDFHKIFEDKASGASINNRPQFVEMLDYLQENDTVHIQSNDRCFRNVKEMLGFVEDMLERKINIRLHTENLHFVHDGNEMMLAQSKLMLTQLAAFSEFFLTQNRVAIKQGIKAAKAKGTLFGSANPKYRKSFEKNKAAGLHKTPVRKVAQPELLARIRQMVNDSNGNLTQMEMTAKLNAEGWTSARGKVLSQGMISKLLKEI	['PFam:Resolvase_PF00239.23', 'Function:Resolvase N terminal domain', 'Evalue:4.6e-24'],
MG592529.1	Vibrio phage 1.161.O._10N.261.48.C5, partial genome	AUR91548.1	71430	72009	AUR91548.1	AP2 domain	MILNFGVNDIPKCKSNLKYYQKWYDMIQRCYNTSQRSKYPTYTNCEVCQEWRYFSNFLNWCKAYEVRTGIDCKDYALDKDVMSSVTYSPESCCFLPKNVNTFLSIKRRNNTLGYVGVSYQKSSRLYKAEINAFFERRRICLGYFKDARSASIAYKEAKLGIASRIVIEGLLSYDLEVEKVFLNSVENLLETL	['PFam:AP2_PF00847.22', 'Function:AP2 domain', 'Evalue:0.016'],[' PFam:AP2_PF00847.22', 'Function:AP2 domain', 'Evalue:0.016'],
MG592529.1	Vibrio phage 1.161.O._10N.261.48.C5, partial genome	AUR91548.1	72172	72433	prokka	FIVAR domain	MAIYSSTLNEQKATNNAWNAYRHVKSHLEEVYDTCTDEELNNLIHNVETLAGVLEGATLDLIEPYDQKQMERMISYKVDQGIYPKL	N/A
MG592529.1	Vibrio phage 1.161.O._10N.261.48.C5, partial genome	AUR91548.1	72651	72825	AUR91550.1	B domain	MKTFKVSAEVVNIYGNGENTVNTAYKAESEEKALQGFIKYLESNRNLKTFSNVKTSE	['PFam:IgG_binding_B_PF01378.19', 'Function:B domain', 'Evalue:0.046'],
MG592529.1	Vibrio phage 1.161.O._10N.261.48.C5, partial genome	AUR91548.1	72830	73142	AUR91551.1	hypothetical protein	MIIYLKNFPKDFILNYKVSDRLDFECAKGKYKPFLDQAFENMIKKDLNFDNLTGTVFHGKDWQERFSSLEDWEGLDIEDQDPLWFISKHVKCEASTLYNKSRV	N/A
MG592529.1	Vibrio phage 1.161.O._10N.261.48.C5, partial genome	AUR91548.1	73373	74354	AUR91552.1	UV-endonuclease UvdE	MNKIGTVCIITSGLKVNSKGERTYSAAKQFVIGRVTKAALQKPNGYKLLTDKVKSNLDSLYNCLQYIASKPEGMRSFRIGSDLLPWFDSLEFNHMYDDKLLFVIDHKLVKCKQLIDTYGIRIATHPDKKAAILNSDNPNVRANAVLNLNYHGYFMQRLQSAANGAVINIHMHGKITDQVVPEFAQLSDYVKQVLTFENDDCISRAGVQGTLDMCKMYGVRYLYDTHHDLAENSGDEWLDLNSITFREILNTWGDV	['PFam:UvdE_PF03851.16', 'Function:UV-endonuclease UvdE', 'Evalue:8e-31'],
MG592529.1	Vibrio phage 1.161.O._10N.261.48.C5, partial genome	AUR91548.1	74426	74777	prokka	hypothetical protein	MEFSKEALNVTQLLINSLQEGINLQTYYCFQPEEAKHVIRVLDLFCDTRLRYISVSFFNNPKMDQTIALKVYKKGLGYEKDLITFLDKEVHDFISNDVDIDRTPHNLRELFLDNFL	N/A
MG592529.1	Vibrio phage 1.161.O._10N.261.48.C5, partial genome	AUR91548.1	74884	75160	AUR91554.1	BTB And C-terminal Kelch	MIKPNAKLYLTFVNDFLTVAGFSEWLEVSVEQATSIIARSKIMWLSEDKGHRTYFTNNCINLCEHYNSINPNNAKVFANHHAKNLLAEYSA	N/A
MG592529.1	Vibrio phage 1.161.O._10N.261.48.C5, partial genome	AUR91657.1	128218	128575	AUR91650.1	RF-1 domain	MDINPQDIEVSLVRADNEHSLGNWSMQTYSGVVLYHKPTGIQVRCTEHKSQWKNKSEAMEKLLVKVEAATNGKYILKLLADLKASLGNYENLTLEEYDILYGDIEEIQRKVFERFNND	['PFam:RF-1_PF00472.22', 'Function:RF-1 domain', 'Evalue:5.7e-10'],
MG592529.1	Vibrio phage 1.161.O._10N.261.48.C5, partial genome	AUR91657.1	128750	128975	AUR91651.1	hypothetical protein	MSKLPTSDEILNMYVQQTITGNIFEDSQYSIRRITPHTFELFKYTWFGDLEIYHSSYGYKEVDKLLEVLGDGRK	N/A
MG592529.1	Vibrio phage 1.161.O._10N.261.48.C5, partial genome	AUR91657.1	128961	129201	AUR91652.1	NADH-ubiquinone oxidoreductase B12 subunit family	MEENDKKCYSAWRRAEAYQVPMTKEGMERADERYKNFKQGWDYAVKACMLELEKEHTKNKKEHSFFNIGKHLIEKLRSL	['PFam:NDUF_B12_PF08122.14', 'Function:NADH-ubiquinone oxidoreductase B12 subunit family', 'Evalue:0.018'],
MG592529.1	Vibrio phage 1.161.O._10N.261.48.C5, partial genome	AUR91657.1	129323	129644	AUR91653.1	Phosphopantetheine attachment site	MGNIIKLFDWKKLNSKLKLKSVNSNNRSMPSDTIEILEGIFEDVLGIPNNVTFSENTTREDLWMDSLDNLASVMAIECNFKIDIKDTEWDNCVTVGDMVKLIESKL	['PFam:PP-binding_PF00550.27', 'Function:Phosphopantetheine attachment site', 'Evalue:3.9e-06'],[' PFam:PP-binding_2_PF14573.8', 'Function:Acyl-carrier', 'Evalue:0.003'],
MG592529.1	Vibrio phage 1.161.O._10N.261.48.C5, partial genome	AUR91657.1	129640	129871	AUR91654.1	hypothetical protein	MSEKDYEFYKKFYDENRIRLLQYENLRTHFREMIHNTLGKNFYNMGMDVYECDAEACRHITDKANQSWFSRLLEKD	N/A
MG592529.1	Vibrio phage 1.161.O._10N.261.48.C5, partial genome	AUR91657.1	129933	131394	AUR91655.1	AAA domain	MERKISDLYNVLPFELTTGQKNFLSLATSGNNVFCQGSAGSGKSSVLQLLKQFWGDKVAFTAMTGIANMRLFEGKGGKGTTARVMGLPVGIAQPKHWKELTRACQEIMASSDKIEYLVIEECGGMNAEQLHLLQHRIHRLNKKSKKRRERNIKIILVGDILQLGTIVSEEEKEFFTKRYGSHLFFKSDAFKEMNFQTVYLDEVKRQNDPIFMAALDVLRYGNEDRMFKLMEWLNKRYNPKPPVNVPRICATKRAV	['PFam:AAA_30_PF13604.8', 'Function:AAA domain', 'Evalue:4.5e-14'],[' PFam:PIF1_PF05970.16', 'Function:PIF1-like helicase', 'Evalue:4.1e-09'],[' PFam:UvrD_C_2_PF13538.8', 'Function:UvrD-like helicase C-terminal domain', 'Evalue:0.00012'],[' PFam:AAA_22_PF
MG592529.1	Vibrio phage 1.161.O._10N.261.48.C5, partial genome	AUR91657.1	131386	131641	AUR91656.1	hypothetical protein	MIKNSQDNTYTCYNIKYIPLSEYQDGILKSLISGKISCKKLAEMRSNARRYGNLDKSIELAIVNEIYKYEVKNVEREDLRDRCK	N/A
MG592529.1	Vibrio phage 1.161.O._10N.261.48.C5, partial genome	AUR91657.1	131603	132224	AUR91657.1	hypothetical protein	MSRGKTYGIGVNDSEYKVRTTETVDGKQIITWECPIFTTWKDMMKRCYSENYHKKQPTYKDCSVCTEWLSYMNFHKWAKDKHGLDPDGKKLQLDKDLLIPENIVYSPDTCLFVPSKVNTFLSEGSRTRDRKLPKGLCWSKAREILQVFCKDPLDRHSKFLGDVSSVEEGVELYKKTKLKYLEDLYTAGYVDSNLLYVLQERIKHNE	N/A
MG592529.1	Vibrio phage 1.161.O._10N.261.48.C5, partial genome	AUR91657.1	132300	132525	AUR91658.1	hypothetical protein	MFKYLLKILGIPTDKPKLKYDHSYLDSDGWYVMKPKSWKIGVKMSPDHNTVRVDMKSLREHVFGGINENINQTT	N/A
MG592529.1	Vibrio phage 1.161.O._10N.261.48.C5, partial genome	AUR91657.1	132499	132718	AUR91659.1	hypothetical protein	MKTSIRLLDLIKDSSVMSTIWKQELDSTTDWGTLHNLFYSYRSVVQEMFDIDCEVEYSEVYRKVLDKFERSW	N/A
MG592529.1	Vibrio phage 1.161.O._10N.261.48.C5, partial genome	AUR91657.1	132717	132918	AUR91660.1	hypothetical protein	MTDLEKYLTSLKERKSKLIKKRLPVVDTDCNIEKLARCSHNARIKIKTDSLDVCIRSVELFMKEES	N/A
MG592529.1	Vibrio phage 1.161.O._10N.261.48.C5, partial genome	AUR91657.1	132914	133091	prokka	TBPIP/Hop2 winged helix domain	MSKNKRERLTKRQVQQRLDKLLESGYCISQMDGKELDYLMWCQPSLYIAFTDKMYNRN	['PFam:TBPIP_PF07106.15', 'Function:TBPIP/Hop2 winged helix domain', 'Evalue:0.0015'],
MG592529.1	Vibrio phage 1.161.O._10N.261.48.C5, partial genome	AUR91657.1	133103	133253	AUR91661.1	Protein of unknown function (DUF4044)	MVVLFVGAVLLAFVCITNLVPTDTSKSVLDRITVTLLWTILALETYMKL	N/A
MG592529.1	Vibrio phage 1.161.O._10N.261.48.C5, partial genome	AUR91657.1	133249	133396	prokka	Extracellular serine protease	MSISEAQHLLYNKFTMADSLNAPSMLNERGEVSEEFIKFCIDNEYLGG	N/A
MG592529.1	Vibrio phage 1.161.O._10N.261.48.C5, partial genome	AUR91657.1	133397	133613	AUR91663.1	hypothetical protein	MGGVYQEEIYSINHEFDSVEEVVSAKEFLNNNQPVCTVVDWYGNELTITNFGDEDLAEHFYRSLINYVDSQ	N/A
NC_019401.1	Cronobacter phage vB_CsaM_GAP32, complete genome	YP_006987286.1	105936	107451	YP_006987281.1	protein of unknown function (DUF2828)	MSAFKNAVNNVNTTAANNRSTTANGGASLKSTLNPLVDLFFMIGSLRNKDLGAYKAQFDAAYAANPTLALQMILWARDVRGGAGERNTPRELLKYLEVKHPEDVLRVIPVLAEFGRWDDLLIFKTAAAKSVAYSAIAEALQSGNGLCAKWMPRIYKFKKNAQGVVDMNSTANKNRAHNNKIAREIMATMNINERTYRKLLASLSNTVEQKMCANEWDEIDYGKLPSVASSRYLPAFMKRDENRYREYLASLEKGE	['PFam:DUF2828_PF11443.10', 'Function:Domain of unknown function (DUF2828)', 'Evalue:2.9e-78'],[' PFam:VWA_2_PF13519.8', 'Function:von Willebrand factor type A domain', 'Evalue:0.045'],[' PFam:DUF2828_PF11443.10', 'Function:Domain of unknown function (DUF
NC_019401.1	Cronobacter phage vB_CsaM_GAP32, complete genome	YP_006987286.1	107501	107642	YP_006987282.1	VEGFR-2 Transmembrane domain	MKTLRNHLFGFVMMYKTSFAINPVITTVGTIVAAVFVASLAKIFGL	N/A
NC_019401.1	Cronobacter phage vB_CsaM_GAP32, complete genome	YP_006987286.1	107695	108118	YP_006987283.1	Protein of unknown function (DUF1408)	MTQYIELVGYIEYDPDRKDMKRRTEYWCVLQLPNDLVRYYQYFVRKEKHIELEMPAWGAHSSIIRGEKPDDEHIHLWKKYHRKKVKIRFKPDIIEVKDRKKDGSFYIINFESPELCELRRELGLPVYPEFHITIGRTYYD	N/A
NC_019401.1	Cronobacter phage vB_CsaM_GAP32, complete genome	YP_006987286.1	108110	108686	YP_006987284.1	hypothetical protein	MTEIRYKILDSVNGRYVELISISAIPIYSPFGKTFFTYGDALGYLVKTQRDCMAVRRYLNLSRFKIQELHLIPYNTSEVYDGIEDSIMNDPDSDDKHEWLKAILSQAVLDGFGIIKPALLNFVLTYDKYQPMLSELVPPHMIQCIDEFKTVGIQGCDLDLLGSISLTASEKQLNMYDIDGLFKRRKENASK	N/A
NC_019401.1	Cronobacter phage vB_CsaM_GAP32, complete genome	YP_006987286.1	108800	109733	YP_006987285.1	Helix-turn-helix domain	MYKAIQELKTRAGLKHILVGFLLLAAAFGLGFISHDRTTSLVSQEAVVQQEPQITIQKQPPVIIQIEPEEATVNRKQYKVLSGDSLWTIANRIKPHNVEVDEYVKVLKVVNSDVEMHPGTMFEIPSADDLKEVTLPDVLVHFDITDETVINHIKKAEGTSESQAVLKRRLLGGKVGPSFKNGKFYPYRDSTGHFTIGYGHYLGKSEKDAAKYRNGISKRQAHDLLLTDMQRTMNDFVLLLQRKRAVDLTVDQQRI	['PFam:HTH_18_PF12833.9', 'Function:Helix-turn-helix domain', 'Evalue:0.0034'],[' PFam:LysM_PF01476.22', 'Function:LysM domain', 'Evalue:0.0044'],[' PFam:RcsD_ABL_PF16359.7', 'Function:RcsD-ABL domain', 'Evalue:0.045'],[' PFam:HTH_18_PF12833.9', 'Function
NC_019401.1	Cronobacter phage vB_CsaM_GAP32, complete genome	YP_006987286.1	109750	110122	YP_006987286.1	hypothetical protein	MIYGFGIYDGTFVGKNNENLIYQIWVGMIKRCYSTRHQIANPSYIGTTVSDDWKLYSNFEKWYNENYIDGFYLDKDIIGGSKKNIRRKHVRLYQEKLIIVLQKVIRQEVNFLWVFVTIKRKNR	N/A
NC_019401.1	Cronobacter phage vB_CsaM_GAP32, complete genome	YP_006987286.1	110118	110364	YP_006987287.1	hypothetical protein	MINEYKKPFYSQLNNKSLGSFETNEEAHLAWQLAKRDSLTCLIKKYKDIVNPDVINGLQKRIDILTNDIDNNLITATLNKI	N/A
NC_019401.1	Cronobacter phage vB_CsaM_GAP32, complete genome	YP_006987286.1	110381	110717	YP_006987288.1	Sigma 54 modulation protein / S30EA ribosomal protein	MIHHTIVYNDNIAVSEELEFHTFDSFDKLEKFIGNDNVSFRTTYSKEGNSFKVHSHGVHNGVQFDAHVVDDDMYKGVDLMVAKLESQLRKEKGKRTNINRDVDVSTEDNEE	['PFam:Ribosomal_S30AE_PF02482.21', 'Function:Sigma 54 modulation protein / S30EA ribosomal protein', 'Evalue:3.8e-13'],[' PFam:Ribosomal_S30AE_PF02482.21', 'Function:Sigma 54 modulation protein / S30EA ribosomal protein', 'Evalue:3.8e-13'],
NC_019401.1	Cronobacter phage vB_CsaM_GAP32, complete genome	YP_006987286.1	110800	111196	YP_006987289.1	hypothetical protein	MAIYIKDITIESDPYGRYRVKYKDKAVILERYVFNQLYDMNDHVQIYKFLVQNFFHEKPEMMYDEYFGTDSYELDLETERIKKLKAEKFESGILGEKGTNQTQSPKELSRKNLNSTFWGSMIIQDIIDANS	N/A
NC_019401.1	Cronobacter phage vB_CsaM_GAP32, complete genome	YP_006987286.1	111182	111392	YP_006987290.1	ARP2/3 complex ARPC3 (21 kDa) subunit	MLTVDKMFEYDFGFDYSDGDSSAKQMEKRLSSIREELSREHHNKVLIEIHQKNQSFWYSLIKEDILTKV	N/A
NC_019401.1	Cronobacter phage vB_CsaM_GAP32, complete genome	YP_006987286.1	111394	112510	YP_006987291.1	Poly A polymerase head domain	MKKYIVGGFVRDKLLGLQPKDKDYVLVGAKPKDISYLESIGYKQVGADFPVYLSPEGDEYALARIERKTGTGYDGFSVETQGVTLEQDLFRRDLTINAIAWDPITKTHIDPYKGKEDLKNKVLKHVSDAFKEDPLRVLRLARFAARYADFKVHKDTDSMVRQMVKNGEINHLTKERVYVEFEKAFSEQKPSIFLKYLKDIGALTVLLPGFDATQKELELIDHIVNTSSEQYRDEFIWSVILSKCTANNDYVVGGI	['PFam:PolyA_pol_PF01743.22', 'Function:Poly A polymerase head domain', 'Evalue:1.1e-18'],[' PFam:PolyA_pol_RNAbd_PF12627.9', 'Function:Probable RNA and SrmB- binding site of polymerase A', 'Evalue:3.6e-11'],[' PFam:PolyA_pol_PF01743.22', 'Function:Poly A
NC_019401.1	Cronobacter phage vB_CsaM_GAP32, complete genome	YP_006987286.1	112577	113006	YP_006987292.1	NUDIX domain	MRYTCGIIFYRDGQILIGHTTGQSHWDLPKGKTEDGETYKEAAVRECYEETGLEIAEDDLLLIGEVAYRKGKRLVLFFYTASDKPDVEQLECLSTYTNRYGQEKPELDKFMYIDVEDCQYYLTERMCNSIIKAVTQFMENKI	['PFam:NUDIX_PF00293.30', 'Function:NUDIX domain', 'Evalue:1.6e-14'],[' PFam:NUDIX_PF00293.30', 'Function:NUDIX domain', 'Evalue:1.6e-14'],
NC_019401.1	Cronobacter phage vB_CsaM_GAP32, complete genome	YP_006987286.1	113031	113268	YP_006987293.1	Glutaredoxin	MNVKMYGRAQGCKFCDRAKLICEMNGFNLEFIDIEAQGLSAEDLAEIIGTPVRTVPQIFVDEQYVGGCDKFEAFLKGE	['PFam:Glutaredoxin_PF00462.26', 'Function:Glutaredoxin', 'Evalue:7.1e-12'],[' PFam:Thioredoxin_3_PF13192.8', 'Function:Thioredoxin domain', 'Evalue:0.0067'],[' PFam:GST_N_3_PF13417.8', 'Function:Glutathione S-transferase N-terminal domain', 'Evalue:0.01
NC_019401.1	Cronobacter phage vB_CsaM_GAP32, complete genome	YP_006987286.1	113269	113683	YP_006987294.1	Yqey-like protein	MSLFKTIQAERQSALGQNRVKYSLFGVIIAEVQRKTTSSEVDDSVVIQVIKKLLESVNETLAVATSEQPELEQEKVLLTNLLPKQLTNDELLAIMQEAIAADPSMAEKKNMFPYLKANFDGQYNGKDANTLFSQLGA	['PFam:YqeY_PF09424.12', 'Function:Yqey-like protein', 'Evalue:3.1e-06'],[' PFam:YqeY_PF09424.12', 'Function:Yqey-like protein', 'Evalue:3.1e-06'],
NC_019401.1	Cronobacter phage vB_CsaM_GAP32, complete genome	YP_006987287.1	105936	107451	YP_006987281.1	protein of unknown function (DUF2828)	MSAFKNAVNNVNTTAANNRSTTANGGASLKSTLNPLVDLFFMIGSLRNKDLGAYKAQFDAAYAANPTLALQMILWARDVRGGAGERNTPRELLKYLEVKHPEDVLRVIPVLAEFGRWDDLLIFKTAAAKSVAYSAIAEALQSGNGLCAKWMPRIYKFKKNAQGVVDMNSTANKNRAHNNKIAREIMATMNINERTYRKLLASLSNTVEQKMCANEWDEIDYGKLPSVASSRYLPAFMKRDENRYREYLASLEKGE	['PFam:DUF2828_PF11443.10', 'Function:Domain of unknown function (DUF2828)', 'Evalue:2.9e-78'],[' PFam:VWA_2_PF13519.8', 'Function:von Willebrand factor type A domain', 'Evalue:0.045'],[' PFam:DUF2828_PF11443.10', 'Function:Domain of unknown function (DUF
NC_019401.1	Cronobacter phage vB_CsaM_GAP32, complete genome	YP_006987287.1	107501	107642	YP_006987282.1	VEGFR-2 Transmembrane domain	MKTLRNHLFGFVMMYKTSFAINPVITTVGTIVAAVFVASLAKIFGL	N/A
NC_019401.1	Cronobacter phage vB_CsaM_GAP32, complete genome	YP_006987287.1	107695	108118	YP_006987283.1	Protein of unknown function (DUF1408)	MTQYIELVGYIEYDPDRKDMKRRTEYWCVLQLPNDLVRYYQYFVRKEKHIELEMPAWGAHSSIIRGEKPDDEHIHLWKKYHRKKVKIRFKPDIIEVKDRKKDGSFYIINFESPELCELRRELGLPVYPEFHITIGRTYYD	N/A
NC_019401.1	Cronobacter phage vB_CsaM_GAP32, complete genome	YP_006987287.1	108110	108686	YP_006987284.1	hypothetical protein	MTEIRYKILDSVNGRYVELISISAIPIYSPFGKTFFTYGDALGYLVKTQRDCMAVRRYLNLSRFKIQELHLIPYNTSEVYDGIEDSIMNDPDSDDKHEWLKAILSQAVLDGFGIIKPALLNFVLTYDKYQPMLSELVPPHMIQCIDEFKTVGIQGCDLDLLGSISLTASEKQLNMYDIDGLFKRRKENASK	N/A
NC_019401.1	Cronobacter phage vB_CsaM_GAP32, complete genome	YP_006987287.1	108800	109733	YP_006987285.1	Helix-turn-helix domain	MYKAIQELKTRAGLKHILVGFLLLAAAFGLGFISHDRTTSLVSQEAVVQQEPQITIQKQPPVIIQIEPEEATVNRKQYKVLSGDSLWTIANRIKPHNVEVDEYVKVLKVVNSDVEMHPGTMFEIPSADDLKEVTLPDVLVHFDITDETVINHIKKAEGTSESQAVLKRRLLGGKVGPSFKNGKFYPYRDSTGHFTIGYGHYLGKSEKDAAKYRNGISKRQAHDLLLTDMQRTMNDFVLLLQRKRAVDLTVDQQRI	['PFam:HTH_18_PF12833.9', 'Function:Helix-turn-helix domain', 'Evalue:0.0034'],[' PFam:LysM_PF01476.22', 'Function:LysM domain', 'Evalue:0.0044'],[' PFam:RcsD_ABL_PF16359.7', 'Function:RcsD-ABL domain', 'Evalue:0.045'],[' PFam:HTH_18_PF12833.9', 'Function
NC_019401.1	Cronobacter phage vB_CsaM_GAP32, complete genome	YP_006987287.1	109750	110122	YP_006987286.1	hypothetical protein	MIYGFGIYDGTFVGKNNENLIYQIWVGMIKRCYSTRHQIANPSYIGTTVSDDWKLYSNFEKWYNENYIDGFYLDKDIIGGSKKNIRRKHVRLYQEKLIIVLQKVIRQEVNFLWVFVTIKRKNR	N/A
NC_019401.1	Cronobacter phage vB_CsaM_GAP32, complete genome	YP_006987287.1	110118	110364	YP_006987287.1	hypothetical protein	MINEYKKPFYSQLNNKSLGSFETNEEAHLAWQLAKRDSLTCLIKKYKDIVNPDVINGLQKRIDILTNDIDNNLITATLNKI	N/A
NC_019401.1	Cronobacter phage vB_CsaM_GAP32, complete genome	YP_006987287.1	110381	110717	YP_006987288.1	Sigma 54 modulation protein / S30EA ribosomal protein	MIHHTIVYNDNIAVSEELEFHTFDSFDKLEKFIGNDNVSFRTTYSKEGNSFKVHSHGVHNGVQFDAHVVDDDMYKGVDLMVAKLESQLRKEKGKRTNINRDVDVSTEDNEE	['PFam:Ribosomal_S30AE_PF02482.21', 'Function:Sigma 54 modulation protein / S30EA ribosomal protein', 'Evalue:3.8e-13'],[' PFam:Ribosomal_S30AE_PF02482.21', 'Function:Sigma 54 modulation protein / S30EA ribosomal protein', 'Evalue:3.8e-13'],
NC_019401.1	Cronobacter phage vB_CsaM_GAP32, complete genome	YP_006987287.1	110800	111196	YP_006987289.1	hypothetical protein	MAIYIKDITIESDPYGRYRVKYKDKAVILERYVFNQLYDMNDHVQIYKFLVQNFFHEKPEMMYDEYFGTDSYELDLETERIKKLKAEKFESGILGEKGTNQTQSPKELSRKNLNSTFWGSMIIQDIIDANS	N/A
NC_019401.1	Cronobacter phage vB_CsaM_GAP32, complete genome	YP_006987287.1	111182	111392	YP_006987290.1	ARP2/3 complex ARPC3 (21 kDa) subunit	MLTVDKMFEYDFGFDYSDGDSSAKQMEKRLSSIREELSREHHNKVLIEIHQKNQSFWYSLIKEDILTKV	N/A
NC_019401.1	Cronobacter phage vB_CsaM_GAP32, complete genome	YP_006987287.1	111394	112510	YP_006987291.1	Poly A polymerase head domain	MKKYIVGGFVRDKLLGLQPKDKDYVLVGAKPKDISYLESIGYKQVGADFPVYLSPEGDEYALARIERKTGTGYDGFSVETQGVTLEQDLFRRDLTINAIAWDPITKTHIDPYKGKEDLKNKVLKHVSDAFKEDPLRVLRLARFAARYADFKVHKDTDSMVRQMVKNGEINHLTKERVYVEFEKAFSEQKPSIFLKYLKDIGALTVLLPGFDATQKELELIDHIVNTSSEQYRDEFIWSVILSKCTANNDYVVGGI	['PFam:PolyA_pol_PF01743.22', 'Function:Poly A polymerase head domain', 'Evalue:1.1e-18'],[' PFam:PolyA_pol_RNAbd_PF12627.9', 'Function:Probable RNA and SrmB- binding site of polymerase A', 'Evalue:3.6e-11'],[' PFam:PolyA_pol_PF01743.22', 'Function:Poly A
NC_019401.1	Cronobacter phage vB_CsaM_GAP32, complete genome	YP_006987287.1	112577	113006	YP_006987292.1	NUDIX domain	MRYTCGIIFYRDGQILIGHTTGQSHWDLPKGKTEDGETYKEAAVRECYEETGLEIAEDDLLLIGEVAYRKGKRLVLFFYTASDKPDVEQLECLSTYTNRYGQEKPELDKFMYIDVEDCQYYLTERMCNSIIKAVTQFMENKI	['PFam:NUDIX_PF00293.30', 'Function:NUDIX domain', 'Evalue:1.6e-14'],[' PFam:NUDIX_PF00293.30', 'Function:NUDIX domain', 'Evalue:1.6e-14'],
NC_019401.1	Cronobacter phage vB_CsaM_GAP32, complete genome	YP_006987287.1	113031	113268	YP_006987293.1	Glutaredoxin	MNVKMYGRAQGCKFCDRAKLICEMNGFNLEFIDIEAQGLSAEDLAEIIGTPVRTVPQIFVDEQYVGGCDKFEAFLKGE	['PFam:Glutaredoxin_PF00462.26', 'Function:Glutaredoxin', 'Evalue:7.1e-12'],[' PFam:Thioredoxin_3_PF13192.8', 'Function:Thioredoxin domain', 'Evalue:0.0067'],[' PFam:GST_N_3_PF13417.8', 'Function:Glutathione S-transferase N-terminal domain', 'Evalue:0.01
NC_019401.1	Cronobacter phage vB_CsaM_GAP32, complete genome	YP_006987287.1	113269	113683	YP_006987294.1	Yqey-like protein	MSLFKTIQAERQSALGQNRVKYSLFGVIIAEVQRKTTSSEVDDSVVIQVIKKLLESVNETLAVATSEQPELEQEKVLLTNLLPKQLTNDELLAIMQEAIAADPSMAEKKNMFPYLKANFDGQYNGKDANTLFSQLGA	['PFam:YqeY_PF09424.12', 'Function:Yqey-like protein', 'Evalue:3.1e-06'],[' PFam:YqeY_PF09424.12', 'Function:Yqey-like protein', 'Evalue:3.1e-06'],
NC_019401.1	Cronobacter phage vB_CsaM_GAP32, complete genome	YP_006987460.1	264741	265764	YP_006987456.1	protein of unknown function (DUF4651)	MSHFTVLVHITEEEAQNRDIQQLLSEKLQPYHEYECTGIKDQYVKKIDRTDEKMKDYHSKTVECVYDEDGALVGTKYCDRCKYFWKRSGHGYSSDDVFEVPDGYELRKTKLDEIYTFEGYLRDWCGDSLDGEYSVLEDGRFYVFTNENSKWDWWTVGGRWSGMFLDTNGQKQDIIQKKDWDIAGEASAAITTFAPFFDRFEENADKFEGVVFMSWDECCEQSKTTDGKINYNTARELYHNQEYKNILKSVFSLEG	N/A
NC_019401.1	Cronobacter phage vB_CsaM_GAP32, complete genome	YP_006987460.1	265773	266145	YP_006987457.1	hypothetical protein	MNTFEICCGIRRVILNSTAEVMNYPSWGSEYAYKQITQLAERIKGNRTFKFIDPTALTLSEMQELGFGKWEEGSKLMLIPLWLMQFIDPELEVTCISGEVCQFKDADNDNRYGCLAYGIFPKE	N/A
NC_019401.1	Cronobacter phage vB_CsaM_GAP32, complete genome	YP_006987460.1	266163	267210	YP_006987458.1	AAA domain	MKESGLFFGKFAPLHTGHISAILNAATQVEELYVVLCWDEKFQSTLTPALQKVMTLRNRLMWLKDTFKHMKKIKITYVDETPIPAYPVGCEDFTKLVRNKLVTEFHQPYVDIVFSSETDYNDYFADYWPDSEHVLIDPPREFVNISATRIRNNPYQHWDLLAPASHKHFVKKVCIIGVESTGKSTLTINLANHFSTQYVEEVGRTICENEYHWSEAMMNIEDYVYVAMEHKVKEHKMAKTANKVLFSDTNNLITL	['PFam:AAA_28_PF13521.8', 'Function:AAA domain', 'Evalue:5.3e-26'],[' PFam:CTP_transf_like_PF01467.28', 'Function:Cytidylyltransferase-like', 'Evalue:6.5e-05'],[' PFam:MMR_HSR1_PF01926.25', 'Function:50S ribosome-binding GTPase', 'Evalue:0.0053'],[' PFam:
NC_019401.1	Cronobacter phage vB_CsaM_GAP32, complete genome	YP_006987460.1	267206	268010	YP_006987459.1	Nicotinamide mononucleotide transporter	MNALVTSLNLSPSLLLGYILFLSTVCGIYIYRIAGTDLKLSQVFSTCVTDFKGWTVKEYLWLFTAPAIICVVSLIMGGGWVEFICSVTSIIGAILVAKGKISSYVWGFVGTALYLYISYKYKLYGETITYALLFLPMQVSGYYYWIVNSKEKDTDVIKKVMTTKQRIWLFIGTGIAIAVYAAFLRYLEGATPGLDSATSILSIVATTLMVKRYAEQWLIWILVNTVAILMWVLAVLHHQDQGFSVLTMWVTFWLN	['PFam:NMN_transporter_PF04973.14', 'Function:Nicotinamide mononucleotide transporter', 'Evalue:5.2e-36'],
NC_019401.1	Cronobacter phage vB_CsaM_GAP32, complete genome	YP_006987460.1	267999	268626	YP_006987460.1	hypothetical protein	MTNKLVLNIGINDADYVTVKEEKINGKRKVVWRCPYYVRWYNLISRCYSTATLQKNPTYIGCTVCEEWLTFSNFKAWMETQDWENKQLDKDLKILGNMVYSPETCLFISFELNKFLNENQNNRGDYPIGVYLKSENRYGSQCGKTHLGYYDTAFDAHQRWLSEKINRIDKFIEVSENEIKHALIKFKSILQYHVENGIIFKGIKYEIH	N/A
NC_019401.1	Cronobacter phage vB_CsaM_GAP32, complete genome	YP_006987460.1	268612	268855	YP_006987461.1	hypothetical protein	MKFIEILKMKSAIFHGTEVHVPEHIKYIASDKSGKVIGFEKEPVPDAEFEWWDNPTGDDMYDIGTVDLEGTNWTETLVIL	N/A
NC_019401.1	Cronobacter phage vB_CsaM_GAP32, complete genome	YP_006987460.1	268903	269326	YP_006987462.1	hypothetical protein	MKYFRVNCGDASGMSEFWEYFALPDNYDIEDAVDMYTENNQWVYSLDCDRRRSEELTEEQYKTGILFNKMYEYKYELNEIRREYNIYPTMDMAVKFAKRDHKSGYVRVGQPHIHNVYKVNADGNFIFVYHHWSDRVGVLK	N/A
NC_019401.1	Cronobacter phage vB_CsaM_GAP32, complete genome	YP_006987460.1	269322	269634	YP_006987463.1	hypothetical protein	MIHIIYDKNSPVAFNDAAIMKIADKIVKEHGSTEEIHECTVGQELFLSAVRSAMCVQGVSHENLVVFAVDHEKIHRITINDCYSFETYVHFPNIVSEILMPLF	N/A
NC_019401.1	Cronobacter phage vB_CsaM_GAP32, complete genome	YP_006987460.1	269642	269978	YP_006987464.1	hypothetical protein	MLIVQYKPNDSSAAIADGKIKEVAADWVRDITYSERKVVVISQTLMIDGIRAALVDLNVDPSLIAIEVYNEEDELMESVSITDRYCLTSWSSFPQVHVDCLRTVVKSGKYI	N/A
NC_019401.1	Cronobacter phage vB_CsaM_GAP32, complete genome	YP_006987460.1	269961	270321	YP_006987465.1	8TM Microsporidial transmembrane domain	MENIFENLEYVKKYVLSEDTNSVHWYDILTGTANNVVVVSHKNFDPYVRLISDKYTLKYDGRELNLSSLIADESLDNIDDPNITEEWFFQLSTVKNYGGLEYVEIDFVKEVFKRCFNNN	['PFam:8TM_micro_PF17028.7', 'Function:8TM Microsporidial transmembrane domain', 'Evalue:0.031'],
NC_019401.1	Cronobacter phage vB_CsaM_GAP32, complete genome	YP_006987460.1	270331	270517	YP_006987466.1	hypothetical protein	MLNPIFESILNDERYERYDGVNEILILSTINYEVKVTKEYMKLDKVQYNMNLVEPHHGIPL	N/A
NC_019401.1	Cronobacter phage vB_CsaM_GAP32, complete genome	YP_006987460.1	270633	271083	YP_006987467.1	Vault protein inter-alpha-trypsin domain	MNQFASVVNMKADELEFKFSEFYQPWNSTKLNYDTVVFTETFNININISERTSSVHFMDNIVNDGNTKRTVHVQFRTDEDEGYSVSLFKMNISGDENDFMEDYDGIDSIPDIDLRRCSLDIETLRAMAKLGVEIVENLKKNETIIKSVL	['PFam:VIT_PF08487.12', 'Function:Vault protein inter-alpha-trypsin domain', 'Evalue:0.0094'],
NC_019401.1	Cronobacter phage vB_CsaM_GAP32, complete genome	YP_006987460.1	271208	271508	YP_006987468.1	hypothetical protein	MTIAEVRPWVQPSPFKIDGSVLPCDIRDDLVEYCLDTENMYDYCDGDFTAVFDLTKPLFLEDLTETEPDDEVIDYVAVIKQHLPDDYKETTIGVYFCNG	N/A
NC_019401.1	Cronobacter phage vB_CsaM_GAP32, complete genome	YP_006987460.1	271500	271920	YP_006987469.1	Chitin synthase N-terminal	MAKEILKENFKLRNEEDKEVLYTKTTNNEGEETHHYSYFACTCSSEDKQYWQQRLHDYMPDHNPEVHASLVSQLCATISWDYNGSVDIYMDQWFGLTVSGIISLNGQDKTNYNISMQCDDVTLGLMAVVDILEKILVLE	N/A
NC_047839.1	Pseudoalteromonas phage SL20, complete genome	YP_009791446.1	20111	21026	YP_009791445.1	hypothetical protein	MVYTKINGAKVDEFMKRFKDYCVVDFTDVFEGCYTYTEINLGPFAIDFREFVELETGCYITDSDWINTGVFTWEKLVEHLNKGMKKEEGVLASFKADEKETFSAPYNPVKNISIEKYYRCAKGAPSQCDQFYSGNGILFMSESDCGKYYYWEDYNSKNELIFFRGEKSWVEGNYQKFDFLDKEDVGGEVNGKKVVDLGEITLIGKKETNPTPIKSDGGKSDYYKIELPQWLMDKHSENGFIMLEDLAEIMFENDF	N/A
NC_047839.1	Pseudoalteromonas phage SL20, complete genome	YP_009791446.1	21290	21479	prokka	hypothetical protein	MKNDIQVSKQVLLYVAEQLYVKAYSDGKKGVSTENIEAVIAKVAEQFVNDVDRLALAIPVKR	N/A
NC_047839.1	Pseudoalteromonas phage SL20, complete genome	YP_009791446.1	21505	21733	prokka	CRISPR-associated negative auto-regulator DevR/Csa2	MKEITATTETFLKTLEMIYLAGANDNEQSKEDEVLTESELRERIVSHLKVITANLSEASSKGTSSEQDDDYGEEA	N/A
NC_047839.1	Pseudoalteromonas phage SL20, complete genome	YP_009791446.1	21716	21974	prokka	ATP synthase, Delta/Epsilon chain, long alpha-helix domain	MARKHKRELKLTIEEQNLYNVLVIDLEDALGALQTAEQELSLSEQQVKQAEEDLRLAVENWKEKKKIVTGVEAAYEWFIRDYIED	['PFam:ATP-synt_DE_PF00401.22', 'Function:ATP synthase Delta/Epsilon chain long alpha-helix domain', 'Evalue:0.015'],[' PFam:OEP_PF02321.20', 'Function:Outer membrane efflux protein', 'Evalue:0.035'],[' PFam:DUF2969_PF11184.10', 'Function:Protein of unk
NC_047839.1	Pseudoalteromonas phage SL20, complete genome	YP_009791446.1	21976	22177	prokka	hypothetical protein	MGSMEGYIEEVCTAYNKAIEFALELNTYHVKLFLELWHNGDYEEIETLFPEFDTNCAKDCVYVGNY	N/A
NC_047839.1	Pseudoalteromonas phage SL20, complete genome	YP_009791446.1	22254	22458	prokka	hypothetical protein	MTREGILEELLKEAMGKIDYVLNTPDDTVWVSKVTDFQASSYGYLENGIIDDLIYPHRFMDKLKQEK	N/A
NC_047839.1	Pseudoalteromonas phage SL20, complete genome	YP_009791446.1	22545	23796	prokka	Plasmid recombination enzyme	MSNIKLKNNPELMEAIEKALNSGSSVRGVARDVLGSESRESSIRAAIKRGDISLDTEEETEDTLSEEQIEVLCEHPDYSVSNLAKRLRSAQRTNNQLRKVQRELFDGEEGRFTLEGFTSELKKELKLPKRSFTKVPQNGSTKRTVEVLFSDLQIGKCSEFYNTENALSAMEYYGKEVLKIIKEVNPEKIVFASLGDIIECAKKHGLQSAYSTDTSNAQQLANATTSMWKYVIEPLLSTGITMTILGVAGNHGSDA	N/A
NC_047839.1	Pseudoalteromonas phage SL20, complete genome	YP_009791446.1	23788	24385	YP_009791446.1	AP2 domain	MSKGVQGVGFNSGGSYRVMESPNVKTKAYSVWKDMLRRGYSESYKKKRPTYKDVTVCEEWLDYQKFAEWFYTNYKEGFQLDKDIVSRGNKVYCPEFCRFIPQDLNSLLVNRTGGSRNYDLPLGVSYRKDSGKYVAWCNNGEGITINLGSKETPEEAFILYKEYKESIIKRKATEYYGKGIIDSDTYNSLMEYEVNESG	['PFam:AP2_PF00847.22', 'Function:AP2 domain', 'Evalue:0.00087'],[' PFam:AP2_PF00847.22', 'Function:AP2 domain', 'Evalue:0.00087'],
NC_047839.1	Pseudoalteromonas phage SL20, complete genome	YP_009791446.1	24512	24701	prokka	hypothetical protein	MKFIGILITVMAIFLICPTIIYCLWDDVMVKFFNLPDVTFLDSIWISILSSVLFKSSYTGND	N/A
NC_047839.1	Pseudoalteromonas phage SL20, complete genome	YP_009791446.1	24716	24932	YP_009791447.1	Protein of unknown function (DUF3169)	MRILMVLMGWLGLISGNLFWIGHAIYELVKTDQGFFTIVATNFGWWLLHMAVSILLFGIGFWFFDPSKKKW	N/A
NC_047839.1	Pseudoalteromonas phage SL20, complete genome	YP_009791446.1	25042	25939	YP_009791448.1	Putative exonuclease, RdgC	MKKFAVYNFKGAIQLNEEEILTKTVNTLTKEQTTLVSFDPLFDETFVQDVNDYQVAKIRFNSRKEPDKTILAEQVDSYLETIDLPQDESSYQQLCNAVQEEKRLELMQYTGYTSKAAIVAVDNSTGKVVIAEARNFADMIMGDLLSCFEGDYSELELLSTEPVATETILTGFLLDERKNLPDPFTLVEKVSLGKKSVLDKKPSSATIKVSKTYPAVDEILSLVTDLGNVVKDLELEFDGILCFNVTNTLSIESVK	['PFam:RdgC_PF04381.14', 'Function:Putative exonuclease RdgC', 'Evalue:2.4e-10'],
NC_047839.1	Pseudoalteromonas phage SL20, complete genome	YP_009791446.1	26107	26353	YP_009791449.1	hypothetical protein	MKNDFDTWWGEASFIEDDGCYQEKYLAAKEAWEEKDNQLEEVIGRLENYPCCMSCYLTKEEMFAARNIKERFIEILKEELL	N/A
NC_047839.1	Pseudoalteromonas phage SL20, complete genome	YP_009791446.1	26349	26775	prokka	hypothetical protein	MITSKARKLAEEYFSVGVAKQFKLEYHWTNLWSRQVHLTQEEQTVEVEKHLAAISSPIWEVVESILECPEDLEKVDTYTYKFSFGEVELEFHSGDFGGIGIYPEIYNTAEEKTIIIEAYRVARKWIDGQQQREILKGVFSE	N/A
NC_047839.1	Pseudoalteromonas phage SL20, complete genome	YP_009791446.1	26767	28357	YP_009791450.1	hypothetical protein	MSEFSFVMGDVPKVEGVGFQGGTNTFIRSKKDNTLFKDLQVENIERLYTEDVIAHIDADSIAYKSASSIEDDFVEVENNKENDTTKEGLFVPSGTIFKNKTEFKGAARTEGKITAGSYLDIINVKREVEGLELYTLDDFEIVPKKKLKYEKGATIDGLEFKNSTEVLYYFMDNWIECIKKQTLIDNIKLYLGAGLVHRHFIQLPKRYKEARVDMERPLLLQEARDYLLENYPSELAPEGYEADERVDAAAFKDYL	N/A
NC_047839.1	Pseudoalteromonas phage SL20, complete genome	YP_009791469.1	43438	44023	YP_009791466.1	DNA N-6-adenine-methyltransferase (Dam)	MNKSLMFSSDNQKWATRETCFRSIEQQLGRSYNVDPCCEESTAKCKLFITQEDDLFKVDSIREKFNLPKVEMFVNPPYGTMQKKFVEKVITLCEEDNVVADILIPSRTDTQLFHDVILPKANAVYFIKGRITFGDDAYWQWVWEQEFIDGKKNSLYQKFGKMNPAPFPSMVVSVGGKGIFQMSTLQLEKEKYDG	['PFam:Dam_PF05869.13', 'Function:DNA N-6-adenine-methyltransferase (Dam)', 'Evalue:1.2e-16'],[' PFam:DUF4974_PF16344.7', 'Function:Domain of unknown function (DUF4974)', 'Evalue:0.047'],
NC_047839.1	Pseudoalteromonas phage SL20, complete genome	YP_009791469.1	44012	44375	prokka	Large polyvalent protein associated domain 26	MMDEDSLQGQLSSIGNLLHNICCSIEDEQHQDTLGKMATDLWELSKFYKLTPEQKLRAKVWDTVAETDIRESDIDSITTDILESMILSHGLLPMQVLEIVLEECLTKQDVSDAIDSLMVG	N/A
NC_047839.1	Pseudoalteromonas phage SL20, complete genome	YP_009791469.1	44446	44605	prokka	hypothetical protein	MNGYKVGEVVGRKLAGSRLFKLKYVGEVYCIAENVSTGEECVIKLKNLKKPI	N/A
NC_047839.1	Pseudoalteromonas phage SL20, complete genome	YP_009791469.1	44645	44921	prokka	hypothetical protein	MFINKTWSTEYKNGYYLLHHHKVAEDSGNWYKASTKTFPNLGSVSRFMEREGIVSNVDLEKSYNALIKEYDIEQSVVWVNNKKRREANKVK	N/A
NC_047839.1	Pseudoalteromonas phage SL20, complete genome	YP_009791469.1	44920	45193	prokka	hypothetical protein	MSSVEEALVELQAFADKMKEDARKGAPPKKEVPLVESKWDTLPEEEYTLFMAEVGDEWECEQYKEKYLRSYSQVMNDVWKKWELNKKEIK	N/A
NC_047839.1	Pseudoalteromonas phage SL20, complete genome	YP_009791469.1	45333	46887	YP_009791468.1	PIF1-like helicase	MSYNSEKLGQVLSRLPFTLTEEQDFFVRDFIKGEGHGVLLGDQGSGKSTVMEVLAEYYQDEILFGGSSGVATVNLPNNIGAATGHKMLKLSVGEAIEADYKKSAIATLTKSDMIKIIVLDEAFCYTSQDLDQMLNQIRKLNKSTAKRGMRNIRLLLVGDCLQRLPIVEDHLKVKMEEKFGHYLMFKSWVWKRFNAKSYVLQVNKRQDGNSPKDIWFKKALYVLRYGVEQHYDKVLEGLNKLVVGDDYEEGSLYLA	['PFam:PIF1_PF05970.16', 'Function:PIF1-like helicase', 'Evalue:6.9e-12'],[' PFam:AAA_30_PF13604.8', 'Function:AAA domain', 'Evalue:1.1e-09'],[' PFam:AAA_22_PF13401.8', 'Function:AAA domain', 'Evalue:3e-07'],[' PFam:AAA_16_PF13191.8', 'Function:AAA ATPase
NC_047839.1	Pseudoalteromonas phage SL20, complete genome	YP_009791469.1	46879	47692	YP_009791469.1	hypothetical protein	MTKRKKSKIYPDGSKWLQNNGCYLEVVEFLGNGSFMVKFEDSPVFKADAKEFRKGVVKNKNKPQVYNVGYMGYGEFMSKNSSKKHTPEYEVWRGVIRRCYDENATSYNIYGGKGVTVCKEWHNFQNFAQWYTSLPNYNKGFNLDKDLLDKSNITYSPEKCTLVPTSVNSLFTGGFKTIVFLRRDKWVVQMQMGEKCLNGNKRQSYFGEYHDRDEAIEVYFENKIKHVISVANKEKENLDEMVYLNLTNPAWIREY	N/A
NC_047839.1	Pseudoalteromonas phage SL20, complete genome	YP_009791469.1	47688	48099	prokka	YspA, cpYpsA-related SLOG family	MKLIIAGGRTFSNFEYGFKCIDYMTKDTPKSEITIICGKAAGGDTCGEEWYKLHKEDGVQIEYFVPKWDDTSAPDAVIKINKFGKEYNAKAGMDRNHAMGDTATHLIAFWDNNSRGTKDMINYMTKLGKPIKVFEY	['PFam:YAcAr_PF10686.11', 'Function:YspA cpYpsA-related SLOG family', 'Evalue:6.4e-06'],
NC_047839.1	Pseudoalteromonas phage SL20, complete genome	YP_009791469.1	48113	48374	YP_009791471.1	Homeobox associated leucine zipper	MLKEMKCNCGLPVRYSHGAKGDSCNKYTVCPTYDQLLEENQKLQKQLYWYRYSVNQIDDYFEYRNESLKDRKKVHQLLGNLTDKLV	['PFam:HALZ_PF02183.20', 'Function:Homeobox associated leucine zipper', 'Evalue:0.023'],
NC_047839.1	Pseudoalteromonas phage SL20, complete genome	YP_009791469.1	48390	48546	prokka	6-carboxyhexanoate--CoA ligase	MDKEKCVEIIHSTISKVLFTTEEFNLTDSRILLEVLIKEGYIKETVFKGEQ	N/A
NC_047839.1	Pseudoalteromonas phage SL20, complete genome	YP_009791469.1	48545	48962	YP_009791472.1	hypothetical protein	MNKIYNLTEGDWTNASEDVNEIVYQYLENYPKEELIATKSVFLYEGVPVQKYMSDYIDVDYILDMAESNACDEVGEFAEGWLDYVTTPQRDELAEMITLWANKNHLQPKFQHVDEVEEIEVEVDEIIRNELLKLLEGE	N/A
NC_047839.1	Pseudoalteromonas phage SL20, complete genome	YP_009791469.1	48964	49249	prokka	hypothetical protein	MFKSKRRLELEKAEDELHLLKNEIREMMYWCAADSPEIGFAMRRLLGEDIHEVGISCWRDKLRKGVFTWEEYVRPTPPKPPENRIVHNGKILSE	N/A
NC_047839.1	Pseudoalteromonas phage SL20, complete genome	YP_009791469.1	49335	49851	prokka	FlhB HrpN YscU SpaS Family	MKELDLTGAKLLKLWLRMGYYDYQLSGEKDICTLVRMCLKSGLCGAGYLVVISILLAGVVASLWAGYLMFSFLTLYLPEAYYAPVDDILFSYILLPVLSGIALVGFTSEVCQGKRNFTPEYMKRPLRKLFKNSTSSTEENIVKEKTPSKTWIAIKEMYRSVKDKTCIKVRL	N/A
NC_047839.1	Pseudoalteromonas phage SL20, complete genome	YP_009791469.1	49847	50054	YP_009791473.1	Oxygen-dependent coproporphyrinogen-III oxidase	MSKKNPPKNRDFLGLVKSGENVYWDIFFYGRKEDGLRKAEFVDRGLFSMPPLIRWEEMPIIKESDYDK	N/A
NC_047839.1	Pseudoalteromonas phage SL20, complete genome	YP_009791469.1	50043	50436	prokka	Phage ABA sandwich domain	MINNIRIKNQPLFKELTFHEQEMKPFVLKFSVPYNHRNLYVDSTSHSEVLSTPFEYKILEEVFNYEPNSNIFTKEETESKLREISHVLSAASEIVKVMSLDEVEFIEVDKETFDKWLTFREWYYIVGEGL	N/A
NC_047839.1	Pseudoalteromonas phage SL20, complete genome	YP_009791469.1	50432	50723	prokka	hypothetical protein	MRTEKILRREDGSRVKIIVEYHIERYMQKQGYRTLVFTCEKGKRTWKPSFDEDCYRYRTLSMEDRKVFEEESKLNHVTEEELLDAKILLWQRMKPD	N/A
NC_047839.1	Pseudoalteromonas phage SL20, complete genome	YP_009791469.1	50760	51030	prokka	hypothetical protein	MSYILLTMAVVTYILLQKIKFKNMEMEAYRSEDQGCYDVNLGRRNFTFDNGNVRSRRACRKRKVIAHFESIEDSGNMDWKTKWKVYRGY	N/A
NC_047839.1	Pseudoalteromonas phage SL20, complete genome	YP_009791485.1	65333	65672	prokka	hypothetical protein	MICEGVITTIMVTATLSMEVCAPHDFEYKVPESIQQEIAQKINTVNKEFLLPQRIFELSGKNSGHSSYPKCTYNKRVKVYQGDKWVGYKKVEVVCGKYNRSVNKMFNSVHTH	N/A
NC_047839.1	Pseudoalteromonas phage SL20, complete genome	YP_009791485.1	65906	66383	YP_009791482.1	Macro domain	MKIIKGNAVDALLNGEIDYLVHGTNSKGVYKSGIAGEIRKRIPEAYQAYMKQHQQWIDFGKKNIPLGDLSNGGKVINLCSQEYYGRSGKRYANYGAIASGFCNLFTYLQDIDTRNPRDLKIGVPWIGAGLGGCEQEIIKELIDHCLDGCYASVTIYEL	['PFam:Macro_PF01661.23', 'Function:Macro domain', 'Evalue:2.8e-07'],
NC_047839.1	Pseudoalteromonas phage SL20, complete genome	YP_009791485.1	66386	66791	YP_009791483.1	RNA pol II promoter Fmp27 protein domain	MTTGILSGWEAFDKEYTLPQDSFPKVNDSFARSRDLSESTISAIQTIMDKIHIIHNRPLYYCETYKDAVECVQSLETTLQLLWGFPYDKNYQTYQFGFKDCTCPKVDNAERVGTGGFIYDRGCVVHKWMFEEGE	['PFam:Fmp27_GFWDK_PF10347.11', 'Function:RNA pol II promoter Fmp27 protein domain', 'Evalue:0.03'],
NC_047839.1	Pseudoalteromonas phage SL20, complete genome	YP_009791485.1	66787	67000	prokka	hypothetical protein	MNIKRIEMDWQMGSHYDIWTNAVTLAEDHCCEVSFPFNGSVYIVNEKSIWSTDVHEKIMDNVGKGVEVML	N/A
NC_047839.1	Pseudoalteromonas phage SL20, complete genome	YP_009791485.1	66996	67464	YP_009791484.1	hypothetical protein	MSVDSKMFVTCGKDKLVGVLDAVIKQLNIYTRKELDYYWENHTDAVNRMHFMFTEDYKSQAETFTNGVHLHAYNMDCLSIVFGCGDDYKRSLKVFPDCSEDYQDIVQGDKILFSIGHWGKNHSIMDQVAIALSPFGDVYYDHDDCDDEGFIKVGL	N/A
NC_047839.1	Pseudoalteromonas phage SL20, complete genome	YP_009791485.1	67466	67655	prokka	hypothetical protein	MKIQSWEEDDHIVSYIIDESTTLVLASGETSDKDSIFANAEERLSEWLSCKMAVMKAEILGE	N/A
NC_047839.1	Pseudoalteromonas phage SL20, complete genome	YP_009791485.1	67692	68130	prokka	hypothetical protein	MIDKDGYFSAASPNSRYYKDYYLSKNCYEGYINAFGELICVEEGMLLIPEDEFQFFEEIPLEDDNINQGETISNYNETTFNAISATFSDEMIHCIKEDCHTVNGSLCFYKEGVVFLWNEDEYFIESVEDYNKVINSIKVLNSFKK	N/A
NC_047839.1	Pseudoalteromonas phage SL20, complete genome	YP_009791485.1	68162	68486	prokka	H-type lectin domain	MNLSEKIQQEKKAHFIKEFKARYPEVYSWFNSYEFSSLFNNRQEVDLQMQYNKYGNVETVPALPFTDSSGEVPLGDIQTYLEKEGFDVGIKIHHSFYKYLTVKLKGE	N/A
NC_047839.1	Pseudoalteromonas phage SL20, complete genome	YP_009791485.1	68623	69289	YP_009791485.1	AP2 domain	MKEEYDFQRVTASKSDLAHRTLLYGVGVNDSWYKTSQKVNGKYTRCPYYTRWMGILERGYCLKSKEKQPAYKEVSVCKEWHTFSNFRQWMETQDRKGKQLDKDIILPNNKVYSPDACVFVSSKVNKLLTDRGAKRGSYKKGVHFNKDRGKFLAQCNDGSGQQKNLGRYPTEQQAYEAYVTYKHALILQVASEQEDDRVKNGLLLHANILLESLNEENETLL	['PFam:AP2_PF00847.22', 'Function:AP2 domain', 'Evalue:0.00017'],[' PFam:AP2_PF00847.22', 'Function:AP2 domain', 'Evalue:0.00017'],
NC_047839.1	Pseudoalteromonas phage SL20, complete genome	YP_009791485.1	69289	70552	YP_009791486.1	Iron-sulfur cluster-binding domain	MINLDSLDKWERYFVIRGCEPFFLTYKSPKWQDSAVNTLVKEFGKEYEIPIRVILTAAAKARRYNDKGCMFPLNANEYSSTTPLMQKTGKKISYRKTRRLLDLMEEKGYFKVYKGYFKHDNDSMPSYLVFHEKLLSMLDKNLCKKYAINKTDGMQFVEIIDEEASTKNKNVFKTNSKFKGVGSLTKEIKLVNKVLSENKITFEGEVCTVVYKRRFHSCIKQGGRWYVVGSFQTESSDKRYTIEINDEASTEVDFK	N/A
NC_047839.1	Pseudoalteromonas phage SL20, complete genome	YP_009791485.1	70669	70852	prokka	hypothetical protein	MNLQLPTWMIKFIEEEFGKGKSNQYYLKLLIKECINSKEGDIIRERIIREEGDILGRKGI	N/A
NC_047839.1	Pseudoalteromonas phage SL20, complete genome	YP_009791485.1	70882	71077	YP_009791487.1	Glutamate--tRNA ligase 2	MRSIAKLLYSDKSNMTGEELSSVHDYIDEEARYSMDSYDYCCLLGWWVLGDRSIPLSPKEAGFD	N/A
NC_047839.1	Pseudoalteromonas phage SL20, complete genome	YP_009791485.1	71073	71253	YP_009791488.1	hypothetical protein	MDYTHIDWVRVNKLLDKNITRENLNKRLYRAKSKGYYEEYLALCLVKGKLNFESSEDKS	N/A
NC_047839.1	Pseudoalteromonas phage SL20, complete genome	YP_009791485.1	71319	71493	prokka	hypothetical protein	MIINYTHKIDMRGGTLYLDLDNDLEWVSYHNGDVYITENAGEDKVELLEDVMFFQMG	N/A
NC_047839.1	Pseudoalteromonas phage SL20, complete genome	YP_009791485.1	71631	72090	YP_009791489.1	Yippee zinc-binding/DNA-binding /Mis18, centromere assembly	MKLKCSKCKTLLTEDLYYAKVSYDKYHFLTPYSMKKVMTTDHGIPYDQSGYRMKKGLFYIRKGLPSFNRTYDYHGIEGYYKVVKATKDTLVVGERSLLEGVVPPFQSGYGCCNYNMGEELLCKCGNTLGEMYLDCFEHGSVEFKDGSVDRCY	['PFam:Yippee-Mis18_PF03226.16', 'Function:Yippee zinc-binding/DNA-binding /Mis18 centromere assembly', 'Evalue:0.0093'],
NC_047839.1	Pseudoalteromonas phage SL20, complete genome	YP_009791485.1	72086	72302	prokka	Family of unknown function (DUF6040)	MNKFIKHFTKAFLFWCPVVNLLTLFILLKVDFLGMRGYCEGWYSSSSKAILVGMVQGWSGVFVLFLVKEII	['PFam:DUF6040_PF19506.1', 'Function:Family of unknown function (DUF6040)', 'Evalue:0.0023'],
NC_047839.1	Pseudoalteromonas phage SL20, complete genome	YP_009791485.1	72304	72865	prokka	hypothetical protein	MRIIMKNNIMQTINKMYKSAPTLEETEISKLESLLTQVGGNAKSILLSAEETSMVEFIDICIRNGITFELRKEIVESSPLSETAPVSNDNTSPTQSPSDSEKPSETVCERAEPPLTRITLNNWDELLSVGDVVVAFDRGGNKTYKTVTGLGNKVYDVWEFMNLDGDWIFLGADNTCEDGREYYVEK	N/A
NC_021067.1	Vibrio phage helene 12B3 genomic sequence	prokka_annotated: starts with AA "MDKTIPYDLG"	46923	47142	YP_007877226.1	hypothetical protein	MPKFKILENHSADAGRYGSFKNIRYGEVVEGEYVNEKQNSIYVLGSEFNKIGATIDRPELKYMYGDFTEVEE	N/A
NC_021067.1	Vibrio phage helene 12B3 genomic sequence	prokka_annotated: starts with AA "MDKTIPYDLG"	47141	47573	YP_007877227.1	HD domain	MDKVLRAKMTAQFYHGGQKYGGYPYEYHLEMVVKKVEDLYPESPKLKLLQQVAWLHDVVEDTDIDPQFLLEEFGAEVTNAVMVVSKIEGEDLYDYYDRVATNKLAFKVKVADTLSNLEQSCKESMTKRIFKYTNQIQELYGRK	['PFam:HD_4_PF13328.8', 'Function:HD domain', 'Evalue:0.00042'],[' PFam:US10_PF17617.4', 'Function:Viral unique short region 10', 'Evalue:0.029'],[' PFam:HD_PF01966.24', 'Function:HD domain', 'Evalue:0.037'],
NC_021067.1	Vibrio phage helene 12B3 genomic sequence	prokka_annotated: starts with AA "MDKTIPYDLG"	47585	47786	YP_007877228.1	hypothetical protein	MYTDKRGNILHEGKVVVNEHGNFYKVDGFDTSRDYFVKLSNGCVHSYAKPESLVCINSVSDFYENY	N/A
NC_021067.1	Vibrio phage helene 12B3 genomic sequence	prokka_annotated: starts with AA "MDKTIPYDLG"	47838	48069	YP_007877229.1	ST7 protein	MDKQIPQVLIVGDVTDNFLAAHTQLQIMEDNGEVEIVYQDIDEPSSVTVEYDLDEEVSKVLVDTWSDLKDTTSTDK	['PFam:ST7_PF04184.14', 'Function:ST7 protein', 'Evalue:0.047'],
NC_021067.1	Vibrio phage helene 12B3 genomic sequence	prokka_annotated: starts with AA "MDKTIPYDLG"	48113	48326	YP_007877230.1	zinc-ribbon domain	MCRLCDRIYRVTESLPELEDCIQLDPEGCLQMHINYYQPKDDSFNTTTLHVNFCPECGKELNKLLTPSPQ	['PFam:zinc_ribbon_2_PF13240.8', 'Function:zinc-ribbon domain', 'Evalue:0.009'],[' PFam:Nudix_N_2_PF14803.8', 'Function:Nudix N-terminal', 'Evalue:0.036'],[' PFam:Zn-ribbon_8_PF09723.12', 'Function:Zinc ribbon domain', 'Evalue:0.041'],
NC_021067.1	Vibrio phage helene 12B3 genomic sequence	prokka_annotated: starts with AA "MDKTIPYDLG"	48325	48655	prokka	hypothetical protein	MKVIFKMITKHITQHVSHYKASSVANLPIAKVVTEYTLTKIHFDSVDKFNHALGFLERRCNKLGTHPVRQKYFPIGNFDKITVDKRNRKVYLVKRTNKQCFNIIVQEKI	N/A
NC_021067.1	Vibrio phage helene 12B3 genomic sequence	prokka_annotated: starts with AA "MDKTIPYDLG"	48626	48815	YP_007877232.1	hypothetical protein	MTSTEPLIGKTFVCTDPDFKGCVGTVEDIWFEDGIPYEFIRVVGEDFSGTFLFNEGYIQNDY	N/A
NC_021067.1	Vibrio phage helene 12B3 genomic sequence	prokka_annotated: starts with AA "MDKTIPYDLG"	48892	49153	YP_007877233.1	hypothetical protein	MAKIEPLSTEQLMKFLVDISVQLDRKLGLDSGDRDMLSYAFVGHSDWELLQEDGEAEIIFDNGVFSVMSSPNFDYNAVLNKSYKSS	N/A
NC_021067.1	Vibrio phage helene 12B3 genomic sequence	prokka_annotated: starts with AA "MDKTIPYDLG"	49156	49363	YP_007877234.1	hypothetical protein	MSKKGSIEFVAGLLIRRQIRNALDELIFRGEDISYHENKGWIDSTFTIKGNKHVVYTTIEVLNEHFGE	N/A
NC_021067.1	Vibrio phage helene 12B3 genomic sequence	prokka_annotated: starts with AA "MDKTIPYDLG"	49365	49557	YP_007877235.1	hypothetical protein	MITNKCTTPKPDIGCEDGTCPDCNYYEYQLWIQAHGHCDTGSRDCPDENDCPWKKGLFDFKGE	N/A
NC_021067.1	Vibrio phage helene 12B3 genomic sequence	prokka_annotated: starts with AA "MDKTIPYDLG"	49553	49805	YP_007877236.1	protein of unknown function (DUF4498)	MSDEFFQDPEVQQTLISRTKTKHNSVCISGEDIDGVYYKYNSEYLRWNLLRKWSEVAVCLSEDERKQWILDNPEPVNKFKENT	N/A
NC_021067.1	Vibrio phage helene 12B3 genomic sequence	prokka_annotated: starts with AA "MDKTIPYDLG"	49816	50062	YP_007877237.1	hypothetical protein	MEFKIYTNDFTVLEKVCTDYGLTPEYIFNPPLSREPSDVYGTGYCTQRNGKLSPFSENSFVDLSEDYEDITGQYLPQKFTL	N/A
NC_021067.1	Vibrio phage helene 12B3 genomic sequence	prokka_annotated: starts with AA "MDKTIPYDLG"	50128	50383	YP_007877238.1	hypothetical protein	MINNPITTARVLHYKPRNTYYDVRHHDVQIKQFVNFLATIMSKLGIIKTLPSWELGCVYEDKDSGNIYTRPYSMFDIGNWEIVK	N/A
NC_021067.1	Vibrio phage helene 12B3 genomic sequence	prokka_annotated: starts with AA "MDKTIPYDLG"	50372	51698	prokka	DNA repair protein Crb2 Tudor domain	MDKTIPYDLGYKGQAVTGEVFEVVNYEGRKKITIKFECGSTKNTTSTDIKQDKVKYVFKQPRLEEGDTVVSSGNETAKIVKLDRRKGRVKLEFPCGKVKNYSLGSVLAKAFTSEDIVKIKKGDTFVTNNHGNVTVDEYRDAHNVVVRFEDGTITNVQASSLRLGNVGHPTSGVLMGFKFTNSDGCIGEVVKFESQDQISVTWEDGHTTQGHRASQVKNGSVYYPNFKSVCGVGYFGIGKYKSDKSGRTGNYNKRV	['PFam:Tudor_3_PF18115.3', 'Function:DNA repair protein Crb2 Tudor domain', 'Evalue:0.015'],[' PFam:PSI_PsaE_PF02427.19', 'Function:Photosystem I reaction centre subunit IV / PsaE', 'Evalue:0.016'],[' PFam:Tudor_3_PF18115.3', 'Function:DNA repair protein
NC_021067.1	Vibrio phage helene 12B3 genomic sequence	prokka_annotated: starts with AA "MDKTIPYDLG"	51804	54135	prokka	DNA polymerase family A	MKQIKNWKLATVFDLEGDGLDATLFHVFSFHMADGKKGHIDGANHDRFRAFLNYHMDNELPIVAHNGICFDVPTCERLLNIDLSRLMLIDTMALSWYLNTKRKSHGLGTFLEDYGIPKPKVGDCEWMIPIKGIQLSIRKEGKGSDRVSIVTYKYLNEDLIDPESLPENYKKVGLCPETLDFEYVAQFESKESHDQRVKDHKELMITRCNEDVKINLCLWQDFMKRLHEIYTIVKDCIDSGKVNPKRMSSDEITYL	['PFam:DNA_pol_A_PF00476.22', 'Function:DNA polymerase family A', 'Evalue:1.3e-14'],[' PFam:RNase_H_2_PF13482.8', 'Function:RNase_H superfamily', 'Evalue:0.00084'],[' PFam:PRD_PF00874.22', 'Function:PRD domain', 'Evalue:0.0034'],[' PFam:Ish1_PF10281.11',
NC_021067.1	Vibrio phage helene 12B3 genomic sequence	prokka_annotated: starts with AA "MDKTIPYDLG"	54134	56207	YP_007877241.1	Toprim-like	MQKFKEVIDTYRHDEHEHCIASEMVQEGFSGYSDCGSSDGLSLYSNVYEDDTETFSAYCFSCAQSFRQEHLSKSTLADQLGLDPEDGKVREKKTFERKPKQPKITREQAKVVVGYGSDATLKHGNNKGQQVRGIKEKYNEFFGHRTKKDSRGNPIVRFYPETKDGNLQGFKTRTFPKNFGFENVGITGIKNDLSGQHKFKDMHFRDICIVGGEEDKVAFFQQFDEYQEDRWGGSGKEYAPMPVVSPTTGEGSAIK	['PFam:Toprim_2_PF13155.8', 'Function:Toprim-like', 'Evalue:2e-06'],[' PFam:DnaB_C_PF03796.17', 'Function:DnaB-like helicase C terminal domain', 'Evalue:0.00041'],[' PFam:Toprim_4_PF13662.8', 'Function:Toprim domain', 'Evalue:0.0046'],[' PFam:Toprim_PF017
NC_021067.1	Vibrio phage helene 12B3 genomic sequence	YP_007877314.1	83202	83400	YP_007877303.1	hypothetical protein	MTKKMKKSAKGLLRIELEDGKYIQYDQQTREQEQQGELREVFRDGNLLIETTLEKIRENVRNSLK	N/A
NC_021067.1	Vibrio phage helene 12B3 genomic sequence	YP_007877314.1	83410	83917	YP_007877304.1	Gram-positive pilin backbone subunit 2, Cna-B-like domain	MLKTETVIRAMTGSAKQAQNLPDFERQLKEREKPIDTEMLQLESLYNFAGKLGYSIRGSYYNNQGFHNPKAPRESLKFVSFDTMKRWHNNPFNNYTFSDKMSTAVASSARIVERVKLQRTKEGIKVQDHYVKLVTNSREDYLKSQLATTCPTLTNEQMEAIITSGLLK	N/A
NC_021067.1	Vibrio phage helene 12B3 genomic sequence	YP_007877314.1	83919	84105	YP_007877305.1	Modulator of levamisole receptor-1	MSKDKRYHIVSDAEFGWHESFVGGFDTEEGAESCMEELKWMCDPYEILTVKDTPSQIKLEE	N/A
NC_021067.1	Vibrio phage helene 12B3 genomic sequence	YP_007877314.1	84101	84323	YP_007877306.1	hypothetical protein	MKSLLQLFTVIDTPEDCPVGVTLLVWDGCDFQTDYVDTDVEYGTYYFANGSSGVAYLELPDHQTALRFLGEGV	N/A
NC_021067.1	Vibrio phage helene 12B3 genomic sequence	YP_007877314.1	84319	84526	YP_007877307.1	Stage II sporulation protein SA	MSMYVETDKPKTLAMATQPLYYMYANSHAFKDGIPRYMEITTDEELEIAYKVYYKLQDDVDKLEEKHL	N/A
NC_021067.1	Vibrio phage helene 12B3 genomic sequence	YP_007877314.1	84527	84755	YP_007877308.1	hypothetical protein	MIKPKHLFCIYENATKDTGKDCPKAKPKFFRFDQDTELFYDGKLYNISAGKGQKLLVKRKGKVYSSSQPSEIKEV	N/A
NC_021067.1	Vibrio phage helene 12B3 genomic sequence	YP_007877314.1	84747	85134	YP_007877309.1	Uncharacterized protein family (UPF0242) N-terminus	MQWEDNEENYNGRGSQLVWSRWELEGFIQNFQSKLDEDGKKIPLTMAEELVLHSLWNLQEDYRRKENYTRCKEREGRYKEESQQLSNQLLEVTEERDSLREKVKEASIASGLFIQSVREKLGWEKKND	['PFam:UPF0242_PF06785.13', 'Function:Uncharacterised protein family (UPF0242) N-terminus', 'Evalue:0.02'],
NC_021067.1	Vibrio phage helene 12B3 genomic sequence	YP_007877314.1	85117	85546	YP_007877310.1	hypothetical protein	MDHHKGLTIIPHEDLVRAVKNWKKLRKLYQEVCDGANDHAEVVWKSKSIFYRGWCQIKSGIFMPDEWWDGYSEYIQNNSIVGFQTGKDWLPEYCYTNDAMAAEDCAKHALEGGTHYLSPRQVNFVHVFKDLEVRGGQYAMGR	N/A
NC_021067.1	Vibrio phage helene 12B3 genomic sequence	YP_007877314.1	85547	85805	YP_007877311.1	protein of unknown function (DUF1864)	MLNTYTLAHLYSDFVKQGTIPHKPTADGFVKLMCGSFMMPIFIAFVVQHGYTMSQVEDWERDTFEEGDAERFFEDVESAFAQIED	['PFam:DUF1864_PF08933.13', 'Function:Domain of unknown function (DUF1864)', 'Evalue:0.029'],
NC_021067.1	Vibrio phage helene 12B3 genomic sequence	YP_007877314.1	85819	86026	prokka	hypothetical protein	MENFLKTATAIWLIISAIACTLSLYAVLVVGILGDGVIPVGIFCAFIVSAFCSGYFGLLCKYAHFDYK	N/A
NC_021067.1	Vibrio phage helene 12B3 genomic sequence	YP_007877314.1	86085	86427	YP_007877313.1	Dual specificity protein phosphatase, N-terminal half	MLTILFYTYFTLTAAVLSAMVVSVYQVVVHNKTTPSALASLKQENIDKWYEGRSLFLDKWKTLSNSQKYFAVFGIILGFIIWMVIYTFIWWFAPKTRLGILWNCLTSTWVLVK	N/A
NC_021067.1	Vibrio phage helene 12B3 genomic sequence	YP_007877314.1	86506	87139	YP_007877314.1	hypothetical protein	MNKLIYGMAVNDANYKLSKRKRLSNGVCKKVWECPFYSKWVGMLTRCYSKAEHKRRPSYSDCTVCKDWLLFSNFKKWMEKEDWLGKDLDKDLFGKGNKEYSPLTCVFISPELNSFLGLNPSKRGNLPLGVSFNVKKDRYRSRIKLEGKENHLGTYDTILEAHYAWQVAKIEVAKVHIRETEDTRVVNLLERLIGNIKEDIERNSYTERWR	N/A
NC_021067.1	Vibrio phage helene 12B3 genomic sequence	YP_007877314.1	87135	88065	YP_007877315.1	ATP dependent DNA ligase domain	MNTKKEVKFKPHLAVDAVVDKLEFPVYVQYKIDGVRMLVRDSVATGRSMKKYKNKKMTEYFSQRCFNGFDMEVGATYPSDPDLCRLSTSVVNTIEGELPKFAVVFDFLDESFLEYGDTYAYRMEQLEDYLLQHNLPDDVEIILSKQYKVNSKEELEEFYTKALEMNYEGLIIRKQDMPHKSGRCTVREGSYLRMKPTGDSEGVVLRVEEAYENLNEAKVNELGHTERSTHQENMKPKGMIGALILKDIHSNEEVK	['PFam:DNA_ligase_A_M_PF01068.23', 'Function:ATP dependent DNA ligase domain', 'Evalue:1.2e-12'],[' PFam:DNA_ligase_OB_2_PF14743.8', 'Function:DNA ligase OB-like domain', 'Evalue:6.3e-09'],
NC_021067.1	Vibrio phage helene 12B3 genomic sequence	YP_007877314.1	88054	88339	YP_007877316.1	hypothetical protein	MFNSKLKLQGLSLEEVIHEGVFGNNQEVSIDDWKYIEHLYQKEENIVIEEGTYTREDLDETAEVNYSQGLSDGGSDERELKRLQTILKENDIEY	N/A
NC_021067.1	Vibrio phage helene 12B3 genomic sequence	YP_007877314.1	88338	88542	YP_007877317.1	hypothetical protein	MDLLNVIIYGLCIFSFAASLKGETLAVKGVWFDVKLHNREDGSITQWIKHTKESPRSWFYCQKVWRR	N/A
NC_021067.1	Vibrio phage helene 12B3 genomic sequence	YP_007877314.1	88544	88814	YP_007877318.1	Protein of unknown function (DUF4231)	MLDRSLQLLIGTVEGLTSAIFPFLYGLLALVLTVGVMFLPIIVSTGLYKFLEGKVQVDTNKGVMVIGGVVQVLWIISCVQFIWSEATGG	N/A
NC_021067.1	Vibrio phage helene 12B3 genomic sequence	YP_007877314.1	89065	89974	prokka	Clp protease	MSNDTPKMAIRTSSNAMTTQFDILFDRTISSPADFHEEVYMMRQAGEGDLVNLHINSGGGALVTFSAVQHVIKNSTAHFHAILEGDASSAASMLFLIADTQEVADHAEMMVHQAQVGYGSHAQGFKGAADMITYQNEKLVNGVYADFLDEDEITKVLNGGEIWLHADQIRERLAKREEVRNQQAIEEAKETYTPEVYATQCVLDITEDCESFGYDPVEIIKEMLEQAFEAQEAEVVGVEVETESAIGWDGNSVYI	['PFam:CLP_protease_PF00574.25', 'Function:Clp protease', 'Evalue:1.4e-11'],[' PFam:EIF_2_alpha_PF07541.14', 'Function:Eukaryotic translation initiation factor 2 alpha subunit', 'Evalue:0.007'],
NC_021067.1	Vibrio phage helene 12B3 genomic sequence	YP_007877314.1	89976	90171	prokka	hypothetical protein	MMTSKYRVCVGSNNHQPWTKWTREDLEYSDRELGFGEGFIEELSNQELFNKIISEGCRQLEKEK	N/A
NC_021067.1	Vibrio phage helene 12B3 genomic sequence	YP_007877314.1	90233	90974	YP_007877322.1	PhoH-like protein	MTKRNKQKVVRDRWDSKESQGREVKPTKADKYVADPVQAKNEKQKEFLRALKTHQVVVFLAPAGVGKSFLTMSEVTDWFKKGEINKILMSRPAVGMGKTLGLLKGGLREKYEPYLLPLVDVIRQRYGTGFYENCINNGSMEMVPLEYIRGRNIDDVAVVDEFQNCTPDEAYTMITRIAETGKLILIGDPSQNDLRGENAMQWLPRFLKDNPELQEHIAIIEATSDDIERGGLCKMMVKAKERSLSN	['PFam:PhoH_PF02562.18', 'Function:PhoH-like protein', 'Evalue:7.3e-47'],[' PFam:AAA_19_PF13245.8', 'Function:AAA domain', 'Evalue:3.2e-08'],[' PFam:AAA_30_PF13604.8', 'Function:AAA domain', 'Evalue:1.1e-07'],[' PFam:UvrD-helicase_PF00580.23', 'Function:U
NC_021067.1	Vibrio phage helene 12B3 genomic sequence	YP_007877414.1	124502	125963	YP_007877404.1	AAA domain	MERKISDLYNVLPFELTTGQKNLLSLATSGNNVLAIGDAGSGKSTVLELLRQFWGDKACFTAYTGIANMRLFDGKGGKGTISRIAGLPMGIAQPKHWKELTRACQEILASSDKIEFLIVEECGGMNAEQLHILQHRIRRLNKASKKRRQRDIKLILVGDLLQLGCITSDEEKEFYTNKYGSHFFFKSDAFKEMDFKTVLLSEVKRQNDPVFMAALDVMRYGNEDRMFNLLKWLNKRYNPKPPVNVPRICATKKAV	['PFam:AAA_30_PF13604.8', 'Function:AAA domain', 'Evalue:1.2e-13'],[' PFam:PIF1_PF05970.16', 'Function:PIF1-like helicase', 'Evalue:8.9e-07'],[' PFam:AAA_22_PF13401.8', 'Function:AAA domain', 'Evalue:6.2e-06'],[' PFam:AAA_16_PF13191.8', 'Function:AAA ATPa
NC_021067.1	Vibrio phage helene 12B3 genomic sequence	YP_007877414.1	125955	126201	YP_007877405.1	hypothetical protein	MTEKLQSSTYTCYNGKYEVVLNTYQTELLSELLSGDIPSKKLTELRSNARRYGNLERSLELSTVNEVYKHEVKYGERKNTS	N/A
NC_021067.1	Vibrio phage helene 12B3 genomic sequence	YP_007877414.1	126175	127228	YP_007877406.1	Putative endonuclease segE, GIY-YIG domain	MAKERTRVDDRKHHYTYLIRDLKNDKVYYGVHSTDNNPWCLSNYHSSSKHLKMIIKEEGITNFTKEVRKFFNSRRAADVWESKVLRRIDAKAHSRFYNKSNGDSNFSAVGMVSVVSIETGDNLRVPVDDPYIGMLYNHVGLGKTLSDSARAKLSSIRKGCWSGEKNPIHNNKNDKNFREKLLTNKGDRSNSGRPKEDLKSEDNLKNLSQYSSNISERGKVRQSKPLRLNNPNDRWVYLHKNKIHLSSSEIGEAYY	['PFam:SegE_GIY-YIG_PF19835.1', 'Function:Putative endonuclease segE GIY-YIG domain', 'Evalue:6.1e-06'],[' PFam:HTH_30_PF13556.8', 'Function:PucR C-terminal helix-turn-helix domain', 'Evalue:0.00052'],[' PFam:NUMOD1_PF07453.15', 'Function:NUMOD1 domain',
NC_021067.1	Vibrio phage helene 12B3 genomic sequence	YP_007877414.1	127224	127467	YP_007877407.1	hypothetical protein	MTKQTIFTHEFATPDHEIIIKLKSDDFDWIDPIDEVWINNNTLYVDNGRGVYDYKISDIVDYNIREYNSENIYDYQGGNL	N/A
NC_021067.1	Vibrio phage helene 12B3 genomic sequence	YP_007877414.1	127463	127799	YP_007877408.1	Amino acid permease N-terminal	MIKAYGSTCDWVLSNIHYRNTAANPYDVVVKPKIKNFHDLVNKTLDEYFQFRYSISNEQVMKVINNVNNFKLKHNNFQTISEHYNGKQYYYDREFLFMTVDSANLAVTTHW	N/A
NC_021067.1	Vibrio phage helene 12B3 genomic sequence	YP_007877414.1	127810	128029	YP_007877409.1	Mating-type protein MAT alpha 1 HMG-box	MKTSIRLLDLIKDSSIMSTIWKQELQSTTDWEILSHLFYSYRSAVEEMFDIDCEPEYSEVYRRVLEKFESSF	['PFam:MATalpha_HMGbox_PF04769.14', 'Function:Mating-type protein MAT alpha 1 HMG-box', 'Evalue:0.019'],
NC_021067.1	Vibrio phage helene 12B3 genomic sequence	YP_007877414.1	128051	128249	YP_007877410.1	hypothetical protein	MKIIAVDAYDRESRANVLIAEGIMPAYADIMVDALNASNAAKYADLYFKAVSDDHKLWRGMEELV	N/A
NC_021067.1	Vibrio phage helene 12B3 genomic sequence	YP_007877414.1	128245	128476	YP_007877411.1	hypothetical protein	MNEYFIKLALSYGLEEDVYGFTKYGDEYNQGIGLSQDTVYLWSGLGSWYDYGCPIKVNSFSELETIFKLVFMKEES	N/A
NC_021067.1	Vibrio phage helene 12B3 genomic sequence	YP_007877414.1	128472	128649	YP_007877412.1	TBPIP/Hop2 winged helix domain	MSKNKRERLTKRQVQQRLDKLLESGYCISQMDGKELDHLMWCQPSLYIAFMSKMDKRR	['PFam:TBPIP_PF07106.15', 'Function:TBPIP/Hop2 winged helix domain', 'Evalue:0.0034'],
NC_021067.1	Vibrio phage helene 12B3 genomic sequence	YP_007877414.1	128645	128792	YP_007877413.1	hypothetical protein	MTITEAQHLLMTKFTLTDSLDAPFMLNDRGEVSEEFIKFCIDNKYVSG	N/A
NC_021067.1	Vibrio phage helene 12B3 genomic sequence	YP_007877414.1	129137	129806	YP_007877414.1	hypothetical protein	MNKKRLVYGVGINDNPYPVTRYEISYVNKVKTRKRVWICPYYRRWLGILERCYSEGLHKRFPSYRGCTLSEEWKTFSCFRLWLEKAETSIPEGFTLADLEIDKDIKCGFSEKVYSETTCTLVHPKVNSFLRGIDNKNQQGLPFGVSQPKDHNSKRYTATITDIISGKRRYIGAFYCPNEAHRAWVNAKLEHLSYLKEHGFLWEECVEESIKLKLTNMYSNTM	N/A
NC_021067.1	Vibrio phage helene 12B3 genomic sequence	YP_007877414.1	130148	130397	YP_007877415.1	Family of unknown function (DUF6501)	MFTVKLYSDQDHYNTISCVHYNVSKFMADGQHVIELTLYKDFSTQNGVTYRIANELPTPHWNYAYISNETGKTVDGLRPYQD	N/A
NC_021067.1	Vibrio phage helene 12B3 genomic sequence	YP_007877414.1	130445	130703	YP_007877416.1	Endonuclease NucS	MNEPIYDLNELSTTWQRIVSCSKGLPLKGVQKEIVDKLKLAISETLESQIYTLEDLSKAQQRIASVSGSDSEMSNLLLCKISSKL	N/A
NC_021067.1	Vibrio phage helene 12B3 genomic sequence	YP_007877414.1	130894	131242	YP_007877417.1	Lipoprotein leucine-zipper	MWDVFLDWVIKYWIAFSVGILYPLWKWFHGKLKHQDQLTRDVEELKGKVSDMDDKFDKFCSDQREAEKRSDQRDMKLMQTLNTMQMESMNRHVELKQDIASVRQETAVNKAKLEK	['PFam:LPP_PF04728.15', 'Function:Lipoprotein leucine-zipper', 'Evalue:0.0079'],[' PFam:DUF1043_PF06295.14', 'Function:Protein of unknown function (DUF1043)', 'Evalue:0.011'],[' PFam:JAKMIP_CC3_PF16034.7', 'Function:JAKMIP CC3 domain', 'Evalue:0.049'],
NC_021067.1	Vibrio phage helene 12B3 genomic sequence	YP_007877414.1	131258	131735	YP_007877418.1	hypothetical protein	MAPLFSIFLFYFLLFIYGEFSKYLEVRYASRMLLYGMTGNLVAITYIPDPTYAMIVASVTLLTTILYLIKTTSFKWVKRAMILPFCLVLLNYFIAYIQPADLLAVIPDFYLEHSHKIVRESFLVMLGVISYLHGSKDERLNYTALFLYVAEYSIALER	N/A
NC_021067.1	Vibrio phage helene 12B3 genomic sequence	YP_007877414.1	131740	132181	prokka	Holin of 3TMs, for gene-transfer release	MSNWFTSLFSSGVEKVVGSVGDAIDKLVTSDEERLQLKNALQEEMNDFKRSQMDHVESLEQQITDRHSNDMKSDSWMSKNIRPLTLAFLTLTTVLLAYLTIFVPLAPEQLVALKSWQPLLQVLLVSAYTFYFGGRTIEKFKKKAGK	['PFam:GTA_holin_3TM_PF11351.10', 'Function:Holin of 3TMs for gene-transfer release', 'Evalue:1.9e-05'],[' PFam:DUF5312_PF17239.4', 'Function:Family of unknown function (DUF5312)', 'Evalue:0.0039'],[' PFam:MCU_PF04678.15', 'Function:Mitochondrial calcium
NC_021067.1	Vibrio phage helene 12B3 genomic sequence	YP_007877414.1	132401	132509	prokka	hypothetical protein	MKAIYLLVVLGLLVFIFGGDPDIHDLTIQWLQKNM	N/A
NC_021067.1	Vibrio phage helene 12B3 genomic sequence	YP_007877414.1	132511	132787	YP_007877421.1	Elongation factor P--(R)-beta-lysine ligase	MKQQPHKHLLAYYTPQRCSAEDTQDLYLGFEELKPVLSILNKIQIIQKQIAIGGISFQEHCKLHLQIDPLLSDLEDLLCDDVKAQLEKEKK	N/A
NC_021067.1	Vibrio phage helene 12B3 genomic sequence	YP_007877414.1	132789	133425	YP_007877422.1	Uncharacterized protein conserved in bacteria (DUF2188)	MKKHHYDYEIVSKTPVVYFYHWEGEIRKVRIIDCDFDKRVTMFCLDTGETFDYKWGYVYDTFEEATKAKHYHEDLLDIDSDEWLSGCPDCINPWELLLSNKDYACYKKSKRKLQLAQNKWYVAVDDESYYNSKHFKTQKAALSYFRKLDSKTIEYAALGEDNIHGNLLEFEDDEIWWIPEGTYGKSGKGEDRRTLKSRHFGKNQTYKQWRK	N/A
NC_048682.1	Raoultella phage Ro1, complete genome	YP_009835702.1	9489	9993	YP_009835697.1	Starch-binding associating with outer membrane	MTTKSSKDMYDSLVDSGAAQERILDVMMRRADRHLEYYERAKETIKKLRSEHRELLKETGRLVNVKVDHIAYDLWGSYTWYKYNMYRYVGHGVWKKYDNKNKHAPHCMATHYHGIFNVNILLEEEDMPEVFIGKCTGSVFGEKVITAKGHMIGYGDEFELRKVKNAV	N/A
NC_048682.1	Raoultella phage Ro1, complete genome	YP_009835702.1	10006	10516	YP_009835698.1	HD domain	MVSAINTQIQVLNPAQELALAIKIAAEGHLNQKDKGGNPYILHPLKVMHYLKSDDFQLMAIAALHDVVEDTDVMAADLVMMGFSNRVVCAVVLLTKTPNQTPEEYFQGIASNYDAVRVKLADLRHNSDVRRLKGLTDKDLLRVRKYHDMYLRLTKMKEHHEAINVLSKL	['PFam:HD_4_PF13328.8', 'Function:HD domain', 'Evalue:0.00015'],
NC_048682.1	Raoultella phage Ro1, complete genome	YP_009835702.1	10479	11499	YP_009835699.1	hypothetical protein	MNKIDVNVKTGEFWEVNHQDRSFIDMLLEERKLLLAQERFNSTFETSHNPTTRFIEYLRGVRDQNPVLEIVLSCLHKLPTHGGPFYWEWFDGNDEDVMDFAFDMNRRTTSHSLSSMVVEHRTHRTGGNHPWSDRLTETVELCFHGHGNGAAFKCSFWDFSHRTSNFLYHLKPLLEDMSNGDDLRLVVEYASHQSKRNAPGSWKNLPYDRFDLLHVRLVCGDLVLHTDYLNSSGLDQLCRQINHSVLNIINRKIEN	N/A
NC_048682.1	Raoultella phage Ro1, complete genome	YP_009835702.1	11631	12522	YP_009835700.1	hypothetical protein	MFDVKKKFTNSEIKSLEERYHKKVERTKKRGLEFSLTLDDWFMMGEKLLGIGPCDYTNMNFSMRSVHGEKDPLYPTVERIDDKKGYVRGNVCVVLQRANELKDRLVDKKTAITIIDPLDREIVQAMMLNMSKDHLEKLKTKYIPQEENKMDMKEHMAEVEGNHNTEYKEIAEQHFHKQPPVAEETTTPVEEKQKLPDDVAVALAYANYCKTFSDAGMNVSVTYAQFKAKYVRNTCALTGEKLSGEPKSILIMDLK	N/A
NC_048682.1	Raoultella phage Ro1, complete genome	YP_009835702.1	12521	12782	YP_009835701.1	hypothetical protein	MYEDILGRPASAPEIKMLNAGFGPTLHFGEEVETLTERPVRGKIDGIVLFAVPHLPGAPGPQLAWGFRVEGIDEFLPQIALQRVMN	N/A
NC_048682.1	Raoultella phage Ro1, complete genome	YP_009835702.1	12831	13458	YP_009835702.1	hypothetical protein	MKLVCGVGINDADYNVVQFRNGKQVWICPHYRAWKSMLGRVTGVYTDVTVVNAWKTFSNFRLWSVKNAPRSMEGYVLDKDLLSFSKKVYGPLTCVYIPKTLNSLLTVVKVNKNGLPLGVSKMDDLFVSQISYLGKKKGLGRFLNPSDAHRAWQQEKVNNLLDYSTKYYKELDFNPVVYDAILTIAMKIHKEEVSGLETVNLFTNNIIY	N/A
NC_048682.1	Raoultella phage Ro1, complete genome	YP_009835702.1	13469	14897	YP_009835703.1	Putative metallopeptidase domain	MYKDESEMISKLQDSALKKVQSARIALLTNRPFYGTLLSGMPLIVDCSWLPTAATDHRNLYFNPEFIMGMPADRKKKVFARIDKHPMMTQQQKDDYKEYINVFYRQKTMKEIVFIMMHEVRHVTNDHMSRGKTFDRKRFNIAADHYINTDLVKELGQKAESLKWFTHRQVFDKTKEFGFLAYCYCDYQYEGKTAEEIYALLPEEIGDGEGKPLGAHIGDYDKDLDILGYTDPHPQKSADQEDEDMSWSEDMIDAA	['PFam:DUF2201_N_PF13203.8', 'Function:Putative metallopeptidase domain', 'Evalue:4.7e-22'],[' PFam:DUF2201_PF09967.11', 'Function:VWA-like domain (DUF2201)', 'Evalue:5e-11'],[' PFam:VWA_CoxE_PF05762.16', 'Function:VWA domain containing CoxE-like protein'
NC_048682.1	Raoultella phage Ro1, complete genome	YP_009835702.1	14880	15291	YP_009835704.1	hypothetical protein	MNTLNKKIVHNLYFQVLLLGLGCCLIVNFEAQDGQDWNGYQYEIFCNRRIVEVYGHGEGGEREILISRDFTDDPLHITEEELSLVEVMMTHLSPFERSLHKLGCDLAVLHHNDASQEYAQEVVLTHLEKYLDAKKE	N/A
NC_048682.1	Raoultella phage Ro1, complete genome	YP_009835702.1	15274	15553	YP_009835705.1	Helix-turn-helix domain	MPKKSEKWVACDEKELHDKNLSCTDLRVLLHIKYKAGYLETKGKKYFASYKTISEATGVSERSISTSIKNLVALGYLSTERRGMSTYEYTVL	['PFam:HTH_36_PF13730.8', 'Function:Helix-turn-helix domain', 'Evalue:4.6e-10'],[' PFam:HTH_27_PF13463.8', 'Function:Winged helix DNA-binding domain', 'Evalue:0.00069'],[' PFam:MarR_2_PF12802.9', 'Function:MarR family', 'Evalue:0.00085'],[' PFam:HTH_24_PF
NC_048682.1	Raoultella phage Ro1, complete genome	YP_009835702.1	15870	16131	YP_009835706.1	hypothetical protein	MKTIRIRQHRGGLLESKQTEKEIPATKEAVLEYVVDSGMIMTMLPLGADDVVVVPYYEDGKDKIYMVKVFSMPFGFIETVGNLTLN	N/A
NC_048682.1	Raoultella phage Ro1, complete genome	YP_009835702.1	16156	16801	YP_009835707.1	hypothetical protein	MGSWPFLIYVIDVLTTDGNYGGWVALMLISALAYAGCYFGQKIYEDLEKNGTALGYQFFEGENLILNQDWSGYKAGDTIEIVTVWNSDNTLRVRLPDGKLSSNYIKQSTIYKVTRKESQSTTPVVVKDVTKGPRKIAVFGMVVCFLGILYANFMPQKETAYKMLAAYVGQNVVESPRTQQLADSTIKYLDAQIKKYTEELDAAAKTKEDKKESK	N/A
NC_048682.1	Raoultella phage Ro1, complete genome	YP_009835713.1	16156	16801	YP_009835707.1	hypothetical protein	MGSWPFLIYVIDVLTTDGNYGGWVALMLISALAYAGCYFGQKIYEDLEKNGTALGYQFFEGENLILNQDWSGYKAGDTIEIVTVWNSDNTLRVRLPDGKLSSNYIKQSTIYKVTRKESQSTTPVVVKDVTKGPRKIAVFGMVVCFLGILYANFMPQKETAYKMLAAYVGQNVVESPRTQQLADSTIKYLDAQIKKYTEELDAAAKTKEDKKESK	N/A
NC_048682.1	Raoultella phage Ro1, complete genome	YP_009835713.1	16797	17124	YP_009835708.1	MazG nucleotide pyrophosphohydrolase domain	MTGIAERVLQSSVRAQARSTVSVMMNLVEEVGELARALNRPYRCDEPAIAEIADVINCAIDLAYMLELQDSSDSDLKEIAERVQCRLEHYVDKKCNKWDRIVEKMGAK	['PFam:MazG_PF03819.19', 'Function:MazG nucleotide pyrophosphohydrolase domain', 'Evalue:0.00051'],
NC_048682.1	Raoultella phage Ro1, complete genome	YP_009835713.1	17120	17471	YP_009835709.1	hypothetical protein	MKPFEKKKIALDFDDTFTLNPTLWHHIVDLMVIEGDFDVRFVTFRYPTDNNSDIEFWANELDIKVIYCSGVQKAQVCAENLWTPDVWIDDMPILIPMKQQLQGMILGIENNEGKHG	N/A
NC_048682.1	Raoultella phage Ro1, complete genome	YP_009835713.1	17463	17874	YP_009835710.1	hypothetical protein	MAKLGKRGYPALYLKGSNVWYTGYAHDWKMGDKVDVSDRHEISELKLQYTGFSRGRSAANIEMVDQGGNKFLMSMSGFDLLMKIVDAPENVQKAEKLLGYDILRSTHHGGSGVWYVGSFCQTKQGQNYFIEPVEVR	N/A
NC_048682.1	Raoultella phage Ro1, complete genome	YP_009835713.1	17870	18029	YP_009835711.1	hypothetical protein	MMSLEKRSKYLVFKFWEIMYDVCYFVFGNLPVTYDVKHKMNMAYMRYQMKRD	N/A
NC_048682.1	Raoultella phage Ro1, complete genome	YP_009835713.1	18155	18971	YP_009835712.1	hypothetical protein	MTTILNTLELIPHNKVGYAFPDMQNDLKRLYLDAVYALDGVEFSADEADERNFDQAKESVKSVLDDLRQYATGSEVEGLLDYAKDTERAFVERGEYVLNAMRRLNKFSKDILDIDNTWNREDIANGVAWVAEQLGEMFDGGSHIRYMMQNRGWRDLYLDYLVNLVGNPVVEVLAHYSSAHDLVYGVDGRIKIADNTVTLMNGPTSLVLSPIPGDMRIVYTVPGKTERFLISVLSTFFIDICNPTPDEVQMYEIST	N/A
NC_048682.1	Raoultella phage Ro1, complete genome	YP_009835713.1	19805	20399	YP_009835713.1	hypothetical protein	MKKVYGVGVNDSASPIKGCRFYATWRNMLQRCYSESYQDKRPSYKGCIVCNEWLTFSTFRAWMEQQDHQGKQLDKDIIIPGNKLYCPDRCVFVTQEMNSLLTVTKSNKGKQPLGVSFLDHKPLPRPYLATVRHGNNLERLGYYSDPLSAHLAWNRRKRDIIAAVAFSCTDHRIAAGLALRVDALDLAYENKAEIICL	N/A
NC_048682.1	Raoultella phage Ro1, complete genome	YP_009835713.1	20567	20753	YP_009835714.1	protein of unknown function (DUF1508)	MENAKVITSETMVTLSTWETESAAPQVRVVPLPFALKMYNAGFTRVRIVAENGEVIADSWE	['PFam:DUF1508_PF07411.14', 'Function:Domain of unknown function (DUF1508)', 'Evalue:0.019'],
NC_048682.1	Raoultella phage Ro1, complete genome	YP_009835713.1	20938	21106	YP_009835715.1	hypothetical protein	MKNISFTTRDQARAFARNVNSKVTTAARLRQPVKDGAGQWVIPGINHGKTLSLAK	N/A
NC_048682.1	Raoultella phage Ro1, complete genome	YP_009835713.1	21199	21985	YP_009835716.1	His-Me finger endonuclease beta4-alpha2 domain	MSTFKLNNGLVVNSESEIVHSVPGKKSTAKKGYVLYKGPSVLDKAPIVVIATMSTANDKTGDMIQTWIMREDVSPLEASAKKLDSSVCGMCPHRTSLNGACYVTLHQAPLSVWKSYKKGNYKDLDSRDLVHFAGRYIRLGSYGDPAAVPFEVWQNMVNHTQGNTGYTHQIHHKNFDHRIATICQISADTEKQAITAWGKGYKTFRVKTPNMRRLEGEITCVNTTHGISCLDCGLCDGKRANVVIDVHGRSAKRFD	N/A
NC_048682.1	Raoultella phage Ro1, complete genome	YP_009835713.1	22052	22565	YP_009835717.1	Preprotein translocase subunit	MGWTSIYSNLNNKKFVENYLTDNRVIETSIVGNEVYQLARARDESLYIRVTILSRKDGVVFYKDMDESCGPCYYNCPEKFLKRSTQQDEFSVNWRAACRQHVKHKKEHKALIDRIKLLKNGDRVEMISGRVVVFEFPHNRARFAGRLADVAPGKQNSLFAWSYKDVAKIL	N/A
NC_048682.1	Raoultella phage Ro1, complete genome	YP_009835713.1	22624	23008	YP_009835718.1	C-terminal domain of cyclic nucleotide phosphodiesterase	MAYMNKEKKAKIVEAVKAVLPKGWKVTFKVIHYSTIRCTVRSAPFNLDDVLDLTDWERENGHKDLNTYHYERYCKTPEFKKAVGEIIEALNTDNYNNSDIMTDYFDVGHYIGLHFGGHDKSFKNSAA	N/A
NC_048682.1	Raoultella phage Ro1, complete genome	YP_009835713.1	23114	23372	YP_009835719.1	hypothetical protein	MFHYIEYRFQGEEYHTRRSGPLNDLEGSGLICEIKHRGGVVLVHKEGPFDYIEELIEYRKKQIAEWRAETYNHRGSRYDSKKPQL	N/A
NC_048682.1	Raoultella phage Ro1, complete genome	YP_009835713.1	23346	23562	YP_009835720.1	Bacteriophage 1.1 Protein	MTAKSRNFEKMTSQRDRLAFGETNERRERNNKRHKPERIAVQWSPDQYDPKLNKRLADRKRNLQRYAVAGE	['PFam:Phage_1_1_PF08200.13', 'Function:Bacteriophage 1.1 Protein', 'Evalue:8.9e-06'],
NC_048682.1	Raoultella phage Ro1, complete genome	YP_009835809.1	62958	63849	YP_009835799.1	SPFH domain / Band 7 family	MLKNIKRVVFAGLIALSAIGLTGCERATVPAGYVGVKVDLYGDEKGVQQQEVGVGKYWLTWNEEIYQFPTFNQLNNYEQPFNFQTKDSMTVTAKIGVEYYVDRSKVTKIFQTYRKGVQEITDVNIRQNISDALIKEAGTMDIGTLAGDGKSQLLDRVTKTLKQKLDPVGIVIVKLSYTDDLGYPPQVTASINAKIEATQKALLRENEIQQTKAEAQKQIEAARGEAESKRLQAQGEADAKVALAKGEAESIQLRG	['PFam:Band_7_PF01145.27', 'Function:SPFH domain / Band 7 family', 'Evalue:1.2e-19'],[' PFam:fvmX2_PF20000.1', 'Function:FtsH ternary system domain X2', 'Evalue:0.028'],[' PFam:Pox_E6_PF04656.14', 'Function:Pox virus E6 protein', 'Evalue:0.039'],
NC_048682.1	Raoultella phage Ro1, complete genome	YP_009835809.1	63841	64006	YP_009835800.1	Ribbon-helix-helix domain	MLLNLKAATWEKLQHLAKSKGKSAASYVAKIVDDHVDENVKTEYKIKEEKQTNA	['PFam:RHH_4_PF13467.8', 'Function:Ribbon-helix-helix domain', 'Evalue:0.015'],[' PFam:Chromo_PF00385.26', 'Function:Chromo (CHRromatin Organisation MOdifier) domain', 'Evalue:0.035'],
NC_048682.1	Raoultella phage Ro1, complete genome	YP_009835809.1	64005	64206	YP_009835801.1	Inovirus Coat protein B	MKYYLNGVGLFVFICVVFGFGVPTLVSAKDTISVIGGFALVFTAPVVVWYWLRKVFIPKTSAEGDR	['PFam:Phage_Coat_B_PF05356.13', 'Function:Inovirus Coat protein B', 'Evalue:0.0073'],
NC_048682.1	Raoultella phage Ro1, complete genome	YP_009835809.1	64205	64565	YP_009835802.1	Transcriptional regulator DsbA	MPRMPKIKIELITSLPSDPVQRKRLKDSVTEVVDLQRQIADLKDQIKDIRSVEKETHNISPKFFNSLVKREYDVRFEAEKKTAALEAEKEVFTEADILFGRGTPNVAQTEADDGAEDTE	['PFam:Phage_DsbA_PF11126.10', 'Function:Transcriptional regulator DsbA', 'Evalue:0.00033'],[' PFam:Spc29_PF17082.7', 'Function:Spindle Pole Component 29', 'Evalue:0.0038'],[' PFam:End3_PF12761.9', 'Function:Actin cytoskeleton-regulatory complex protein E
NC_048682.1	Raoultella phage Ro1, complete genome	YP_009835809.1	64627	64852	YP_009835803.1	CpcD/allophycocyanin linker domain	MEENIDYSEIIALAKRLKMTIMNRGASSRHVIRFTMKRRWGGVKKYAYECTLGTLVSHVNQIERMGGKIVGIDN	['PFam:CpcD_PF01383.23', 'Function:CpcD/allophycocyanin linker domain', 'Evalue:0.0041'],
NC_048682.1	Raoultella phage Ro1, complete genome	YP_009835809.1	64904	65570	YP_009835804.1	Phosphoribosyl-ATP pyrophosphohydrolase	MKEAYDTLNAMLRPTSLVKYAKHVVDWNSIAASAKGEFTPLEKQWEFVGEELQETVTALIENDRKEVVDGACDLFVVASYAYWLSNNYSLSLTYNPDLKFSPGKAFDAFANEDYEEMLKLSTALLFSLDMQLDKNMSSVLESNDSKYPTVTEVRSLHKDLDLVEALEAECACIEERNNGRYEGVHFSIVKGVLGQEDRVVFFDKGGKIMKPGTFKKPNIIV	['PFam:PRA-PH_PF01503.19', 'Function:Phosphoribosyl-ATP pyrophosphohydrolase', 'Evalue:0.00011'],
NC_048682.1	Raoultella phage Ro1, complete genome	YP_009835809.1	65578	65833	YP_009835805.1	hypothetical protein	MHQIKENTVDFEAHIYDSAMNDNYRWSIRPDPDLPGSVNLSYNELAHYDNRSRQGYEQRGMVGFDKETWEKIKYAIDGVFEKTI	N/A
NC_048682.1	Raoultella phage Ro1, complete genome	YP_009835809.1	65819	66170	YP_009835806.1	hemolysin-III related	MIWYWLALLGASFVTGGGIYAAYRFRKDKLDDFFDWVAGKVKRLLVIWVFVMGLVTLALTAPLWHTMTCQFDGWAANTETSYSWYKSTCLYKSKTGAWLPLGISRDQPQGDGDASN	N/A
NC_048682.1	Raoultella phage Ro1, complete genome	YP_009835809.1	66185	66500	YP_009835807.1	PGDYG protein	MWSYCRDKNLEGVVVASAGDYVIKGVAGEFYPCKSEIFHATYDPLEDTDREPGNYPAKAIRKGDEIMFCGKVYTVTNTGAMGEDVILSLGDGSQIPVRLILKLS	['PFam:PGDYG_PF14083.8', 'Function:PGDYG protein', 'Evalue:0.018'],
NC_048682.1	Raoultella phage Ro1, complete genome	YP_009835809.1	66469	66631	YP_009835808.1	hypothetical protein	MGFYRKKPVEVEAHKFDGSSTSAGQIHNWMETGVWKDSEIHTRDCGRTVEIKT	N/A
NC_048682.1	Raoultella phage Ro1, complete genome	YP_009835809.1	66630	67167	YP_009835809.1	protein of unknown function (DUF4170)	MDVYYSRWKDILKRCYSESFHANNPSYIGCSVCEEWKTFSIFKAWLVGSGFDGTQVIDKDLLFRGNKLYSPETCVLIDSELNSFLAIGGRGSHLPHGVGLQSGKCVKPYTAKIKDSVKTEYIGSYETAMDAHKAWQNRKYQAACNLSLRYDDPIRAYIVNAANRILEDIENNRQTKEI	['PFam:DUF4170_PF13773.8', 'Function:Domain of unknown function (DUF4170)', 'Evalue:0.042'],[' PFam:DUF4170_PF13773.8', 'Function:Domain of unknown function (DUF4170)', 'Evalue:0.042'],
NC_048682.1	Raoultella phage Ro1, complete genome	YP_009835809.1	67222	68524	YP_009835810.1	ATP dependent DNA ligase domain	MQQVNSTLYALNKDGSFQCWKVFIAGNQVVVEFGKVGGKKQQKVTTCEPKNVGRSNETTAEQQALAEAVSKWEKQVRLGYRDDTSKLEQEENFSPMLAHDAIKRSKSIVYPAYVQPKLDGVRALVTLDADGFPQFNSRGNKLYPVPLDSELSEQVRSLSEHSGFDKFDGELYIHGLSLQKIVALAKKWRTPEQIEDEIEKDYQSDLKRHQKAVDNGEESWKDHDGEVYSVAIEPVKDVDRYGGYSSLDLEYHIFD	['PFam:DNA_ligase_A_M_PF01068.23', 'Function:ATP dependent DNA ligase domain', 'Evalue:2.9e-10'],[' PFam:DNA_ligase_OB_2_PF14743.8', 'Function:DNA ligase OB-like domain', 'Evalue:1.6e-06'],[' PFam:ArsR_PF09824.11', 'Function:ArsR transcriptional regulator
NC_048682.1	Raoultella phage Ro1, complete genome	YP_009835809.1	68523	69300	YP_009835811.1	Sir2 family	MRRLIVISGAGFSAESGVRTFRTDTDSGKALWDEYDLEEVCNIHAFRGNFYHKTHMFYNKRRAELPTVHPNAAHLRVAEWYKRYPGQVVNMTTNVDDLLERAGVHKEDTLYIHGYLKEILIKDAFTKKIKVVDIGYDQIDPDDYDWCKPNVIFFGENAPAYGPMYDTLESLTNQDLVIVVGCSNTVINFNWELFPAVVRGTKVVVVNPAIKYDEQMIYENAGVLVYRTGAVDAFNNPGLIKMVENHLEGKTPLQS	['PFam:SIR2_PF02146.19', 'Function:Sir2 family', 'Evalue:3e-21'],
NC_048682.1	Raoultella phage Ro1, complete genome	YP_009835809.1	69310	69715	YP_009835812.1	AAA domain	MKELYILRGVSGAGKSTVADALSENSLWPVCEADSYHYQNGDYNWKAENQAAAHAWCKEKARGAMSYGFDRIIVSNTNTSLKEIQPYIDMAEEFGYSVFSLVIENRHGNDSVHSVPQETRDAQERRLRNSLKLQ	['PFam:AAA_33_PF13671.8', 'Function:AAA domain', 'Evalue:1.7e-08'],[' PFam:AAA_18_PF13238.8', 'Function:AAA domain', 'Evalue:0.00073'],[' PFam:Zeta_toxin_PF06414.14', 'Function:Zeta toxin', 'Evalue:0.002'],[' PFam:AAA_29_PF13555.8', 'Function:P-loop conta
NC_048682.1	Raoultella phage Ro1, complete genome	YP_009835809.1	69724	70069	YP_009835813.1	hypothetical protein	MIIWLDDLRDPKDYGYPDALWFKTSQKFMDFLDNRSKFYRYVTEWHFDNDLGEDSEKEGYDCLLALEEKLVYGKLPVHDAKLYVHTSNPSAAQKFMLAKESFLKYRITILRNNY	N/A
NC_048682.1	Raoultella phage Ro1, complete genome	YP_009835809.1	70065	71028	YP_009835814.1	RNA ligase	MKFNVDDLVAKNLVTKKTYTEGPFAGLSVLKYKNNVFWDNLWHTDARLLECRGMVVDAEDNVVIWPFTKIFNHFENGTDVPQDQLVCVPRKVNGFMAAMSVYKGGVIVSTTGTLDSEFAQMAKDKITSAMHDGMLDYFVKNAGPCTLIFEICDDSDPHIVAEEAGAYLIGCRVHLSGGMLPEWDLDKVADRYGWKRAGWDNMLFSDVVKASQSVNHEGFVVRDVDTNELLLKIKSPHYLAKKFLMRGSQNKWDMI	['PFam:RNA_lig_T4_1_PF09511.12', 'Function:RNA ligase', 'Evalue:3.8e-13'],[' PFam:Muted_PF14942.8', 'Function:Organelle biogenesis Muted-like protein', 'Evalue:0.015'],
NC_048682.1	Raoultella phage Ro1, complete genome	YP_009835891.1	122562	122988	YP_009835883.1	Family of unknown function (DUF6510)	MKRCSNCGAEKPLEQFQIRRASKDGFTASCKLCLKERDRIRDQDPERKAMKERYVKGIGREAATRAKRKYIEKNPKKRSVHIKTGNAIRDGKLFKQPCEVCGSQDVQAHHCDYDKPLEIMWLCPIHHEEWHRKHGEAKNAV	['PFam:DUF6510_PF20120.1', 'Function:Family of unknown function (DUF6510)', 'Evalue:0.00059'],[' PFam:zf-RRN7_PF11781.10', 'Function:Zinc-finger of RNA-polymerase I-specific TFIIB Rrn7', 'Evalue:0.015'],[' PFam:zf-ribbon_3_PF13248.8', 'Function:zinc-ribb
NC_048682.1	Raoultella phage Ro1, complete genome	YP_009835891.1	122990	124178	YP_009835884.1	hypothetical protein	MSVVIEFKNPATGKVDHFAKGSIKFISIKPVKNADQDGVKRTHIPARNGQPAKVIEATHSISFLMQAVDENNNVIDPQGQGEWVGMGEKKLQASHTDKVQVKFDSGYKDILTGMVVSFPLKVTKNGDKTYINGTLSGKTFSILDESKAGQAAPRQQQSSAPAAQSGGGVKIFGEITEIVGNLATVNDEKNGPGGVVLSDEQLSQVSVGGRLTAFVDMSNGNILNGFKAYGPAGQNSGSSGGKKSGGYDQVGVETG	N/A
NC_048682.1	Raoultella phage Ro1, complete genome	YP_009835891.1	124191	124530	YP_009835885.1	hypothetical protein	MTKEVTPTNEARFLGLDPNQFGTVIFLSSASVQMADHINSEPVRKEMERLISEGKHETIETALAWIRGQRNAVMQLSGASTFAQNLLAQVEDKLVDHLLAVPVTQVVEEKSE	N/A
NC_048682.1	Raoultella phage Ro1, complete genome	YP_009835891.1	124561	124765	YP_009835886.1	Transmembrane Fragile-X-F protein	MKIGVLTILGCIFVTLKLCGIIAWSWWWVLLPFYFGMAVLVGVFVVGITGIFCVAGFSALLDKIIGK	['PFam:Tmemb_185A_PF10269.11', 'Function:Transmembrane Fragile-X-F protein', 'Evalue:0.0059'],
NC_048682.1	Raoultella phage Ro1, complete genome	YP_009835891.1	125011	125161	YP_009835887.1	hypothetical protein	MTKIRKFFKWLCSLFGTNTIVTVGNNNNTFVSQTTKVTTVLPKFPNRKR	N/A
NC_048682.1	Raoultella phage Ro1, complete genome	YP_009835891.1	125153	125465	YP_009835888.1	hypothetical protein	MLIDELGVRSLVPDAWAEAYGKPQADPHSVFAELLGVTRQQAKVVSYEYMYSEEAVDVRAIKLWHLAGKETRHVYRKFANLLAANGVLVPPLREILEEVDWND	N/A
NC_048682.1	Raoultella phage Ro1, complete genome	YP_009835891.1	125454	125739	YP_009835889.1	hypothetical protein	MALTREERTGARFVEMYEARVGSKPTLEEQLMLAYFKENVDDLPVDWGDPTSFHKAFRQTDVCRQGYQDMVIWSFMSGGPSAAIWDVLEEFYAN	N/A
NC_048682.1	Raoultella phage Ro1, complete genome	YP_009835891.1	125729	126101	YP_009835890.1	Protein of unknown function (DUF1240)	MIGFWEWFTMHNNWVGSCLLYGMLAIWACVHSFRESWKSKIFTYVLLVGIFGTSMSYLSTYLDGYGMYQRHYTTCAKPEAVASFYVFDAKKERCYKPVVGFAPVDDTQVRTLTPKQMETGEWL	N/A
NC_048682.1	Raoultella phage Ro1, complete genome	YP_009835891.1	126104	126788	YP_009835891.1	AP2 domain	MARKLVYGVGVNDAPYVTEPGKRVAGRTVHAKKCPYFVLWKSMLKRCYGKSDPSYLGCIVDTSWHSFMAFKLWVQSQKQHDIWLKELDLPIKEREVKFQLDKDILGNGKLYSPVTCILVPSTLNSVLSYQKENIKELPLGVSWVSSRMKYRAYIMVENKYKNLGYYENPQLAHLAWQKEKCRNIFRLLTGYEKQPYKDGRVIQRFTEVVDGILEDISNLRETTNFGG	N/A
NC_048682.1	Raoultella phage Ro1, complete genome	YP_009835891.1	126780	127482	YP_009835892.1	Nicotinamide mononucleotide transporter	MMNLYVKTTWTDFYGWTKLEYLWLLICSGAIAIVSLTMGGGLIEFISSVTGIIGAILVAKGKLSSYYWGFVATVLYAYISFTYKLYGETIMYTLLFTPMQVIGGVIWARKLTVSADGERADVIKKYLTTKQRWIVGIGTLVTIGLYAEFVSLLKGSMPGLDSATAILSVLATYLMMVRYAEQWLIWLLVNTVAIVMWVQATIHHQGAGSAILAMWVTFWLNSLYGWYKWRKNG	['PFam:NMN_transporter_PF04973.14', 'Function:Nicotinamide mononucleotide transporter', 'Evalue:1.9e-33'],
NC_048682.1	Raoultella phage Ro1, complete genome	YP_009835891.1	127506	127734	YP_009835893.1	hypothetical protein	MNKYYFTFGMNQQMKDGVSLGNFYVCIEAADINSARFDMFEARGSSWSFSYTEEEFAGQPEKYGLTSLTLEQVTL	N/A
NC_048682.1	Raoultella phage Ro1, complete genome	YP_009835891.1	127730	128177	YP_009835894.1	protein of unknown function (DUF4326)	MAKVLNFYHLGKVIPENAEYMGRAMPHLGLKQSKFANPFKLSKDEPRGATIERYRVWLWQQIRTGKIIMQDLLDLDGKDLVCFCKQPNKEVACHCDVCSEINTVEDATLIAAAPELLDAVLDLKYKLYGNNAVNPKIEALLKRLRSIL	['PFam:DUF4326_PF14216.8', 'Function:Domain of unknown function (DUF4326)', 'Evalue:1.7e-19'],
NC_048682.1	Raoultella phage Ro1, complete genome	YP_009835891.1	128169	128382	YP_009835895.1	Glycosyl-transferase family 4	MDQTKVLVWKTQEGYPVRITHMSDEHIINAVQWLTDFSTNEEIEGVEVKWWIIEFTRELYKRLHPELVNG	['PFam:Glyco_trans_4_5_PF16994.7', 'Function:Glycosyl-transferase family 4', 'Evalue:0.015'],
NC_048682.1	Raoultella phage Ro1, complete genome	YP_009835891.1	128383	128650	YP_009835896.1	hypothetical protein	MGFPKLEVGDLVLVRQWNGDESVELCQYRGSTGNLMLMVSHPDAILKSQSERFIRDTDSMPYSVSIVRKADSEAWAKLMMKISSHKGE	N/A
NC_048682.1	Raoultella phage Ro1, complete genome	YP_009835891.1	128651	129629	YP_009835897.1	AAA domain	MYLFLSYDQKFVDAQPEWIRPKLGLADRYRDLLDVIADEGLDNVKVDYVDESKIPGYPEGGAAYAKLIRAKQPFVKYDFAFSSEPEYESYFNEFFPEAKHVVIDAERKEVPISATMIRNDPYNNFYNLAWPARKRFMKKVAIIGVESTGKTTLTQHLARTFNAGWIPEIGRLICEREYHSSEFAMSREDYLRIAMEHRLKEMEVAGWGDRGVMFSDTTNLITHFSGICAGKIEHGDRLFHALNLEEGENFYDLIL	['PFam:AAA_28_PF13521.8', 'Function:AAA domain', 'Evalue:6.4e-20'],[' PFam:AAA_18_PF13238.8', 'Function:AAA domain', 'Evalue:0.0051'],[' PFam:PduV-EutP_PF10662.11', 'Function:Ethanolamine utilisation - propanediol utilisation', 'Evalue:0.02'],[' PFam:Arf_
NC_048682.1	Raoultella phage Ro1, complete genome	YP_009835891.1	129720	130008	YP_009835898.1	Defensin propeptide	MKKFILAALLVVAFSTQATEFYTENDLANMKIQSIDEAARGDILESYKRGLEKVMVQRETAEMQLKVAELELEISKMKRDILLNRIALEAMEKNK	['PFam:Defensin_propep_PF00879.20', 'Function:Defensin propeptide', 'Evalue:0.018'],[' PFam:Spore_III_AF_PF09581.12', 'Function:Stage III sporulation protein AF (Spore_III_AF)', 'Evalue:0.027'],
NC_048682.1	Raoultella phage Ro1, complete genome	YP_009835906.1	133725	134361	YP_009835904.1	NUMOD4 motif	MEIWKEIPSSEGKYSISNYGRLRRNRYERVNKNQVTSWVQVYDERILSPSKDTHGYLQASLIVGNLPKSMLLHRLVAEAFLAPPSQELIDECLKAGHKVVLVNHKDENPLNNHVDNLEWCTPSYNNEYSPQDYSNRSGDNCKHAVLKESDVDKILKLRGKMSQQAIADMFDVKQITISNIFTGRSWSSYTGIPRKERNKGKRAAKTKLLSQ	['PFam:NUMOD4_PF07463.13', 'Function:NUMOD4 motif', 'Evalue:3.3e-12'],[' PFam:HNH_3_PF13392.8', 'Function:HNH endonuclease', 'Evalue:1.3e-08'],[' PFam:HTH_3_PF01381.24', 'Function:Helix-turn-helix', 'Evalue:0.0044'],[' PFam:MRP-L20_PF12824.9', 'Function:M
NC_048682.1	Raoultella phage Ro1, complete genome	YP_009835906.1	134311	136981	YP_009835905.1	DNA polymerase family A	MLKEFGVNNWNLFLDPAHPEYESAVAFARSKKDANLTIRSYDELESFLKTCRAIACHNLFGYDLRLWKKLSGIEYDMFKDPKCMGTIGDTQVNLYDTLSMSRVLYPDRPLPNGCPDSVVNPVTGKRDRVGPHGLLAWGYRVANKKVQIDDWRNQPLWEYVNRVWEDVLINELTWQSLIDESTGVRWPDDKQFMYKDKPEGMRQINWKNALRRRMLTDYLMIEQEIQGVPFNKHEAEQLRDRIDVMMKEVEEEVEP	['PFam:DNA_pol_A_PF00476.22', 'Function:DNA polymerase family A', 'Evalue:2.1e-13'],
NC_048682.1	Raoultella phage Ro1, complete genome	YP_009835906.1	137079	137703	YP_009835906.1	hypothetical protein	MTNKCGMGINDADYPVTKSVTIEGKKVTLWRCPYHTLWRSMLERGISKKFKNRRKTYADVYICEEWLVFSRFKKWVQSQPCHEAWLNGEGLDLDKDLLVEGNRVYGPDTCVFVPKKLNSLLVNCSISKNGLPMGVSLDRGLYRAQTSSKTLGRFSTPLEAHKAWLLAKSKLLAEMVEDYEGKDYANPELVARLKGIAYKMRQDAATV	N/A
NC_048682.1	Raoultella phage Ro1, complete genome	YP_009835906.1	137714	139250	YP_009835907.1	DnaB-like helicase C terminal domain	MVKAMSASTKASKGVKDWADSVLKGIRHIQNDEDIGGLPTLPYVGLNCGTANAVDTFANNEKFIRSYEKVVLGFDNDEATALEKEKKIKKGKEATDDVASFLLSENIYVVRYPNERNDPDGFKDIRDIYDAGKVRELYAMFTKADDRYVPDKLIGLKDITIENLRKKKKDGVPLPGMPGLYNLTRGPRTGELWTLTGPSGGGKSTISRKIEYAIIDYLRDMSIPRLDGWTESEKVAIIRLEEDEEESVNSLYAEE	['PFam:DnaB_C_PF03796.17', 'Function:DnaB-like helicase C terminal domain', 'Evalue:7.2e-12'],[' PFam:AAA_25_PF13481.8', 'Function:AAA domain', 'Evalue:2.5e-10'],[' PFam:AAA_18_PF13238.8', 'Function:AAA domain', 'Evalue:0.01'],[' PFam:ATPase_PF06745.15',
NC_048682.1	Raoultella phage Ro1, complete genome	YP_009835906.1	139204	139720	YP_009835908.1	hypothetical protein	MGNGPDWAAYRKGGNENPRAGFGSNRGGKLSYSNNRVEETLESVLSGTRIMAVPEMSLSLEAAQYFKIRSAVSPADGITPVATYLPYYDKYGKLTGFKKRDWTLQKEKTGHFSTVGAVKASSQFFGQHEALWVLVVNRSISWKVKVTYAPHGRQRMKWLRPCLQALRPARV	N/A
NC_048682.1	Raoultella phage Ro1, complete genome	YP_009835906.1	139712	140279	YP_009835909.1	DOR family	MTRERDDLGKFTESSSKKEYGGMQVCKKCGEEKECTHKNFRINTKGGNRVSSICRSCQYKDQKEKHLASRNDIEYLKKRRERGKRYRESNRDKVLFNNYSRLDKIKGRVSDLTLEDVRRIIRSPCIYCGDKGDVGLDRIDNSIGHSVENVLPCCSVCNKARSDFFSVEEMMTIIGPAIREVRNRRCNG	N/A
NC_048682.1	Raoultella phage Ro1, complete genome	YP_009835906.1	140275	140968	YP_009835910.1	hypothetical protein	MKKKVIILYDYTSVMARPWLEAGYEVWTFDGQHSPGVTREGDLVKVGMWFFHDKTVQQAQEIKEMVGDNVHIVFGFPECTHLTNAGSRHWAKKRAANPNFQKEAMELCLLVEKVGDLYNVPWAFENPVGVLSSMYRKPDYMFDPCDLGGWLPLIDVHPLYPHIYPPRDQYKKKTCLWWGNNFIGPEKKPLPSLYKDNPGWKKCGGKSLKTKNIRSCTPRSLAIAVYEANK	N/A
MK813942.1	Aeromonas phage 4_4512, complete genome	QEG08941.1	122	338	QEG08937.1	Vanadium/alternative nitrogenase delta subunit	MKQITERDRIAARALAKNLIKQFESMGLQRTGNSQDLIERACSLLRKEAANNGISPTVLKWYVSAVRTGEI	N/A
MK813942.1	Aeromonas phage 4_4512, complete genome	QEG08941.1	494	734	QEG08938.1	hypothetical protein	MDKMREEFEAWCASIGFTLKPNAFDNGDYAMGYGWEEWNAWQASRAALCVQMPRCCNEEQDSYRLNIIDSLDDAGVSYE	N/A
MK813942.1	Aeromonas phage 4_4512, complete genome	QEG08941.1	726	1443	QEG08939.1	Phage antirepressor protein KilAC domain	MNNLIAMSSEMTMGTREIAEMLGTRHADIIKSVCRLHDAGAICHDTTLPFREFKTERGNTYIEYMLNKLDSITLVAQNSPQFTAALVKRWDELERGVAKPSFMDSLSPAAVIMLEDLDRQLKESRQQLAIAAPKAEFVDRYVESTGNLGFRQVAKLLKVKETDLREFLIGNKVMYRLAGVMTPHSDHIDAGRFVVKAGMAEHGDSSHAYSQAKFTPKGVEWLAGELAKHEAKKLMGAE	['PFam:ANT_PF03374.16', 'Function:Phage antirepressor protein KilAC domain', 'Evalue:2.4e-26'],[' PFam:Phage_pRha_PF09669.12', 'Function:Phage regulatory protein Rha (Phage_pRha)', 'Evalue:4.4e-12'],[' PFam:IF2_N_PF04760.17', 'Function:Translation initiat
MK813942.1	Aeromonas phage 4_4512, complete genome	QEG08941.1	1442	3041	QEG08940.1	protein of unknown function (DUF4942)	MGGTALSTATGSGFFAPVDTSLIGALLTTHKRIEASICAVDNFMRSDDCRSAIGFYLAACREDQGRIGLKVDGLMQKDKALAALHADYWDKALRLTDVLECMPQKRRDEWYELIRSHATPPFEDEAVYLTLQDMLNSRERFLAERVEGIFRALSGEHVTNSPAAFGKRMIIYVMTSYGTTNYTNEGHITDLRKIIARFMGRDEPSGFGVTTRVIQAAMAQTGEWLAIDGGAIRIRCYKKGTAHLEIHPDMAWRLN	['PFam:DUF4942_PF13708.8', 'Function:Domain of unknown function (DUF4942)', 'Evalue:4.1e-26'],[' PFam:MTS_PF05175.16', 'Function:Methyltransferase small domain', 'Evalue:0.00035'],
MK813942.1	Aeromonas phage 4_4512, complete genome	QEG08941.1	3184	3838	QEG08941.1	BssC/TutF protein	MNTVELSLFIEANYPATATSIAQRKAIFGVGANDAHYATQPRVNGKQIKDPAYRAWVNMLVRAYNQKYHAARPTYSDVTACKDWHSFSAFRAWWLDNYKEGWQLDKDLLVPGNREYSPDACIYIPSRLNAFTIDCGVVRGGLPIGVSIYKPTGKYQSHCNNPITGNRRRLGYFTTPEAAHDTWLNYKLALADQLKPDMDTIDQRIHPNVVTIIKALR	N/A
MK813942.1	Aeromonas phage 4_4512, complete genome	QEG08941.1	4057	4663	QEG08943.1	Bacteriophage Lambda NinG protein	MANSLRKCKHCSEYKPACDGIKTPAGWFCCHSCAIEFAREKSARAAARQAAKRRADNSKVEKAAKAELRQRKMEVKPIGYWMRRAQAEFNRFIRARDAGLPCISCGHPDDGSRQRHASHYRSVGGNPSERFNELNVWASCSICNSHLSGNLTAFRVALVGRVGIEAVEYLEGPHESKRYRREDYQAIEAEYKAKLKELIGS	['PFam:NinG_PF05766.14', 'Function:Bacteriophage Lambda NinG protein', 'Evalue:7.9e-55'],[' PFam:E7R_PF17467.4', 'Function:Viral Protein E7', 'Evalue:0.041'],
MK813942.1	Aeromonas phage 4_4512, complete genome	QEG08941.1	4759	4945	QEG08944.1	Helix-turn-helix domain	MTAQELKGARKKLGMTQQEFSDAISGTIRELRSWEQGVNKVNKYAIIVINQLLERKGVKHE	['PFam:HTH_19_PF12844.9', 'Function:Helix-turn-helix domain', 'Evalue:3.8e-05'],[' PFam:HTH_3_PF01381.24', 'Function:Helix-turn-helix', 'Evalue:0.0012'],[' PFam:MqsA_antitoxin_PF15731.7', 'Function:Antitoxin component of bacterial toxin-antitoxin system
MK813942.1	Aeromonas phage 4_4512, complete genome	QEG08941.1	4937	5123	QEG08945.1	hypothetical protein	MSSTFRELAEKVAQMERDGESKAAASCWKKAGAYSSNEINIDWCRARAEFCESHLWRGVAA	N/A
MK813942.1	Aeromonas phage 4_4512, complete genome	QEG08941.1	5119	5365	QEG08946.1	hypothetical protein	MIDLDKIVEAMNELADIGDKESHLALDEVVELINRLRQAEKDAARYRWLRDTGCFEGSNDDFFHATPAQTDSAIDEAMQCK	N/A
MK813942.1	Aeromonas phage 4_4512, complete genome	QEG08941.1	5355	5550	QEG08947.1	hypothetical protein	MQVKLEFITECDAQHGAMYFDDRGYRVRLMGKALAVDKPDKADLALVMATYRAFTVELNDGDWI	N/A
MK813942.1	Aeromonas phage 4_4512, complete genome	QEG08941.1	5546	5723	QEG08948.1	Mastadenovirus early E4 13 kDa protein	MKTNWLSIGAIALGCGAVVSAFTGESIESSIQLVGMWITVGFSRVVDAISAIAHKQPK	N/A
MK813942.1	Aeromonas phage 4_4512, complete genome	QEG08941.1	6643	6811	prokka	hypothetical protein	MVYLMIVAVFISIFSIGLFVGAYVTRHVVAAESAKMKAVMEMDAFRKRWFAENQK	N/A
MK813942.1	Aeromonas phage 4_4512, complete genome	QEG08982.1	30541	31144	QEG08974.1	hypothetical protein	MSNETDLDWLARNVHVWKSGYDLAVVQRGGGEIYVTWPSACSCGITKKQWLARRAELQSVTEQFKPSIEEANRLAQEFKPFASIEDNQEREMKQDNRWFERGELPPVGAECEIVSNYLPTFQCEIVEYSDTQVCIRWKCDFSLRVIKLDLFNPSGFKFRPIRQDYQVIADIVRSVPLVENGYPERIADAILAAGFSLRDK	N/A
MK813942.1	Aeromonas phage 4_4512, complete genome	QEG08982.1	31136	31463	QEG08975.1	protein of unknown function (DUF4406)	MTIIYIAGPMSGIKDHNRPLFNMVAAELTEQGHSVLNPATLPDGLSQGQYMQICLPMVPVAHELVMLPGWEQSEGAYIEFLLAKKSGKTIRDLSGRVLHQGNQGEGNE	['PFam:DUF4406_PF14359.8', 'Function:Domain of unknown function (DUF4406)', 'Evalue:1.7e-28'],[' PFam:DUF1937_PF09152.12', 'Function:Domain of unknown function (DUF1937)', 'Evalue:0.041'],
MK813942.1	Aeromonas phage 4_4512, complete genome	QEG08982.1	31459	32005	QEG08976.1	DNA N-6-adenine-methyltransferase (Dam)	MAILIKSNTPDSDKDFWATTWQAFSDAEALYGRKFQVDVAAEASTAKCLSYFVRPGDSDPVAAGVDAMLMEWPADWWCNPPFTMKPEFIAEARHAQAAGNPGMMLLPYEPLTKWWRNLLSDEVIIYEPDGRYQFMERDGKTIKTGANFGCALVLFPAHKIGTSIRVPFERGFSTKSGEQEE	['PFam:Dam_PF05869.13', 'Function:DNA N-6-adenine-methyltransferase (Dam)', 'Evalue:5.8e-19'],
MK813942.1	Aeromonas phage 4_4512, complete genome	QEG08982.1	32006	32243	QEG08977.1	hypothetical protein	MTREQALASAEAQYRQHRATYVATLSPEQLGAIQRNAAKPRPTGRRITIERERERVVLMSQCPYVGFATITSKKNGSL	N/A
MK813942.1	Aeromonas phage 4_4512, complete genome	QEG08982.1	32239	32824	QEG08978.1	hypothetical protein	MNDKIQLAAMGEHLAEQQPMCMAKRVEELEAQVRELESMLQAANRSWPDKCPITRRNFFMEIDGVPTYGGPYDSYTIPEMLGTPDQPWHDRELFVRRFDHDRGYWVDDEIIDLRVIHDGVLDDLMADQIPEPAVPEGWQLVPHMPTPDMCAAFHRADSDWEDGWAFDDNGNRHHSPVYQWVAMLAAAPSADSTK	N/A
MK813942.1	Aeromonas phage 4_4512, complete genome	QEG08982.1	33016	33172	QEG08980.1	hypothetical protein	MKIFRVTGLNKKNKCYEAANVMAGNHEQAIKLMAMSHIRVVCCDKRGVKYV	N/A
MK813942.1	Aeromonas phage 4_4512, complete genome	QEG08982.1	33305	33827	QEG08981.1	Single-strand binding protein family	MASRGVNKAVILGNVGDDPSIRYMPNGKAVANFTVATSESWKDQQGHKQERTEWHRCTAYDKLAEIIGEYVKKGSKLYLEGKLQTRKWQDQQGQDRYTTEIIVSEMQMLDGKPQQQGGQQAPQGQQQQQRHPQQQQAPQNNGYQQAISKPVQQQQAPQYNEPPHDFDDDILPF	['PFam:SSB_PF00436.27', 'Function:Single-strand binding protein family', 'Evalue:1.3e-42'],[' PFam:Lyase_8_N_PF08124.13', 'Function:Polysaccharide lyase family 8 N terminal alpha-helical domain', 'Evalue:0.0084'],
MK813942.1	Aeromonas phage 4_4512, complete genome	QEG08982.1	33826	34477	QEG08982.1	hypothetical protein	MTNLEVSNFLMELSAHKKIRILSRKKICGFGVNDSDYVTTVKKDGCTIRCPAYVAWTSLITRAYSKKYHIKFPTYAGISVCEEWRYFMNFRSWWVVNNVDGWCLDKDLLSDSGVYSPDSCIYVPSWLNNFLIDSGAKRGNCPIGVYFLKANGKFKSSCRNPITKNEEHLGLFDDPDSAHNAWVKRKIQIATCLKDEIDGIDSRIYQRVIEIIKRAR	N/A
MK813942.1	Aeromonas phage 4_4512, complete genome	QEG08982.1	34593	35271	QEG08983.1	YqaJ-like viral recombinase domain	MIFTNSITGVNVYDMEQGSDDWKLHRLGVVTASRAHDIIKTGKAKGSYSESRKAYMLELIAQVCTGLVPDSASFKQAEWGHENEPLAREAYEALEFVSVNQCGLIYRDESMRCAISPDGIMEDRGLEIKNPFTSQVHIATLLDGKIKPEYATQCQYSLWVTGLDRWDFASFDWRMRGRPENRLVVIPQYRDEEVMARFDEEIPKFCAEMDEALDRLGFKFFDQWL	['PFam:YqaJ_PF09588.12', 'Function:YqaJ-like viral recombinase domain', 'Evalue:8.9e-21'],
MK813942.1	Aeromonas phage 4_4512, complete genome	QEG08982.1	35267	36146	QEG08984.1	RecT family	MSGFDVVGFVGSQVGLFTQALSDNSITWQKEQQFAIQAFQKNDYLAKVAMANPSSAQNAIINVAAIGITLNPAAKLAYLVPRDGGVHLDISYMGLLHLAQASGAIQWGQCKLVCANDTYESNGLDSAPTHRYNAFGDRGDVVGGYCTVKTAQGDYLTEEMSVDEINAIMQRSQSFKSGKSSPWKTDWSEMARKTIVKRGSKYWPRCERLDNAIHHLNTDGAEGLADDSSAQKEIIINPIEAIKSAISSKGRTDEQ	['PFam:RecT_PF03837.16', 'Function:RecT family', 'Evalue:1.5e-30'],
MK813942.1	Aeromonas phage 4_4512, complete genome	QEG08982.1	36142	36487	QEG08985.1	hypothetical protein	MSNRKSQFQQDWLADNWHRFVAEGIEDSHGRLLTVSDALELTRLEGDQIDAAFRLGACATHEAIEIIAKAFLLDVVVDTLWDEHLAAEEEMGRQMLWARAEQAFENHDLKESAR	N/A
MK813942.1	Aeromonas phage 4_4512, complete genome	QEG08982.1	36867	37074	QEG08987.1	Cro/C1-type HTH DNA-binding domain	MDSGKAISIALVKAEKTKADLARGIGRKPETIYAMCKAKSASTNTLKRIADYLGMTVTELVALGDDKA	['PFam:HTH_26_PF13443.8', 'Function:Cro/C1-type HTH DNA-binding domain', 'Evalue:6.7e-08'],[' PFam:HTH_3_PF01381.24', 'Function:Helix-turn-helix', 'Evalue:3.7e-05'],[' PFam:HTH_31_PF13560.8', 'Function:Helix-turn-helix domain', 'Evalue:0.002'],[' PFam:HTH
MK813942.1	Aeromonas phage 4_4512, complete genome	QEG08982.1	37070	37427	QEG08988.1	HNH/ENDO VII superfamily nuclease with conserved GHE residues	MIANMTPEQRAEALEKARIARAEKTAAWKATAHLLKSDFSDSAYWHKLASKFKVRMPGDHVPGSEFKAIRKAARKLGIEPSQIRDAFGGDVKHIHAMNPTWPAFAIIGLLLEMAEGCE	['PFam:GH-E_PF14410.8', 'Function:HNH/ENDO VII superfamily nuclease with conserved GHE residues', 'Evalue:0.0074'],
MK813942.1	Aeromonas phage 4_4512, complete genome	QEG08982.1	37423	38212	QEG08989.1	Conserved phage C-terminus (Phg_2220_C)	MSAKYTFWAWGVKVKNAPLKLALLQLADNANDDGVSWYSVPKMASRCDMSERALQGHIKELVAAGLLSIKERPGTSRIYQLQYQEAQLIAPQILHHTPAEVAPPPPQILHHTPAEVAPPPPQILHHTPAEVAPDPNNEPNNIDPVIEKHSLPSKLDDRVKQVIDLLNSMTGSKYKASTKSHAGNISGRLNDGHGVDDLMAVVRFKVGEWLHDPKMAQYLRPETLFQAGKFNGYLTAAKATQGPLAGLSAISRKNA	['PFam:Phg_2220_C_PF09524.12', 'Function:Conserved phage C-terminus (Phg_2220_C)', 'Evalue:1.4e-24'],[' PFam:HTH_36_PF13730.8', 'Function:Helix-turn-helix domain', 'Evalue:1.4e-05'],[' PFam:RP-C_PF03428.15', 'Function:Replication protein C N-terminal doma
NC_006953.1	Listonella phage phiHSIC, complete genome	prokka_annotated: starts with AA "MLGRCYDENL"	127	625	prokka	hypothetical protein	MLGRCYDENLRHKHPTYKDCTVCDEWHNFQNFAEWHEANYPKDGKSYQLDKDLKVIGNKDYSPEKCMFVSVEINHFTIDSGASRGKYMIGVCKSGEKLIAQCSNPITGEHEYLGLFDNELKAHLAWRNRKSWMAYELAMIQGREEVKQALLNWKRALDNFEIHRV	N/A
NC_006953.1	Listonella phage phiHSIC, complete genome	prokka_annotated: starts with AA "MLGRCYDENL"	702	1254	prokka	DNA polymerase III beta subunit, central domain	MINNLVQAVKAAKVFAAKNDVRFYFNGVALYVNDGVIESVVATDGYSMAVIGSTELNGEASIIANKDIDTLCNALATSDQVKVNWPVIEIGDYKIPLVDGRYPNVKRVIPTIERKPADVIGVQPDILAKLKPFKAALTKNLKPRDRAHVGCKMMCGTASEAVMFKFDNEKIDNAIVVVQPMRI	['PFam:DNA_pol3_beta_2_PF02767.18', 'Function:DNA polymerase III beta subunit central domain', 'Evalue:1.2e-05'],[' PFam:Rad60-SLD_PF11976.10', 'Function:Ubiquitin-2 like Rad60 SUMO-like', 'Evalue:0.048'],
NC_006953.1	Listonella phage phiHSIC, complete genome	prokka_annotated: starts with AA "MLGRCYDENL"	1256	1403	prokka	hypothetical protein	MDGFIITTLKEAKANGNLREETVIMAGLLGFEINAMIQELDIGWLYED	N/A
NC_006953.1	Listonella phage phiHSIC, complete genome	prokka_annotated: starts with AA "MLGRCYDENL"	1607	1763	prokka	hypothetical protein	MTLQDYEERYLDDLIDNWNGIDWDEYVRGCYREYMDSIDEAKIAGWEIEKC	N/A
NC_006953.1	Listonella phage phiHSIC, complete genome	prokka_annotated: starts with AA "MLGRCYDENL"	1756	2101	YP_224232.1	Foot protein 3	MLELFLVTSCFHIGQDGLNEINPGIIAKDEHLVAGAYYNSFKRVSVLAGGYKQWEHNDWEYGLVYGGVTGYSEKWTVLGVTSFVAPYISYDFNGVKPTVLLLGNAVTFSVGYSF	['PFam:Mfp-3_PF04202.15', 'Function:Foot protein 3', 'Evalue:0.04'],
NC_006953.1	Listonella phage phiHSIC, complete genome	prokka_annotated: starts with AA "MLGRCYDENL"	2097	2328	prokka	Chloramphenicol resistance protein CraA	MISKAILPSNQGALDFKEALDIWNIPARLIKNESRCVLFDAKTLTSSQLANLEHDYEPTFVKLTIGDILLMREVEK	N/A
NC_006953.1	Listonella phage phiHSIC, complete genome	prokka_annotated: starts with AA "MLGRCYDENL"	2324	2534	prokka	hypothetical protein	MNTDKIETETPEEKETLDAIAKPLSRKQVVAINQLREAIQGCERAGLPVYHGKKQITGATADKDGVVLS	N/A
NC_006953.1	Listonella phage phiHSIC, complete genome	prokka_annotated: starts with AA "MLGRCYDENL"	2627	3029	prokka	DNA-packaging protein gp3	MSETKMGAPTKYKPEYCELLMDMAKEGASFTEFRAAIGAVSRQTLHNWKEAHPDFLDAYTRAEAYGEAYWDKQMRKDLMYNKEVNAPLVKLYFANRFGWSDKTETKNDHTSSDGSMTPSKIELVVATNDNKED	['PFam:GP3_package_PF16677.7', 'Function:DNA-packaging protein gp3', 'Evalue:0.0001'],[' PFam:HTH_Tnp_1_2_PF13022.8', 'Function:Helix-turn-helix of insertion element transposase', 'Evalue:0.0037'],
NC_006953.1	Listonella phage phiHSIC, complete genome	prokka_annotated: starts with AA "MLGRCYDENL"	34640	37088	YP_224275.1	Primase C terminal 2 (PriCT-2)	MNISDYIDAGFSIVELHPMTKEKHCTCFKGKECAMAGKHPKLQNWQSKQYTEDELVAIEDSSPDSFGALVGGYLVIDIDPRNDGDNSYEQLCKDTNTDYEKESSFVVFTGGGGKHIYFKAPEGVQLKSKLGQYNGVDFKSSGFVVGAGSLHKSGLLYESIKGAPSDISEPPKKLVELLEKKVNPKNSAFSLPEDKVDQQKIQDMLDCIDPDCDYEDWLHIGMAIHDETCGEGFDLWDAWSSNGSKYNQKEMDFKW	['PFam:PriCT_2_PF08707.13', 'Function:Primase C terminal 2 (PriCT-2)', 'Evalue:7.8e-22'],[' PFam:Prim-Pol_PF09250.13', 'Function:Bifunctional DNA primase/polymerase N-terminal', 'Evalue:1.2e-15'],[' PFam:DUF3987_PF13148.8', 'Function:Protein of unknown f
NC_006953.1	Listonella phage phiHSIC, complete genome	prokka_annotated: starts with AA "MLGRCYDENL"	37723	37867	prokka	Bacteriophage Lambda NinG protein	MPVNQKKCEVCGVLFYATDKAKVCSGKCRVKKHRQKKKSDSGERLGE	['PFam:NinG_PF05766.14', 'Function:Bacteriophage Lambda NinG protein', 'Evalue:0.00094'],[' PFam:Prok-RING_1_PF14446.8', 'Function:Prokaryotic RING finger family 1', 'Evalue:0.029'],[' PFam:DUF2116_PF09889.11', 'Function:Uncharacterized protein containing
NC_021073.1	Vibrio phage henriette 12B8, complete genome	YP_007877978.1	521	1103	prokka	hypothetical protein	MIDYKPWELYPHIWKTEAQFWTWLRGSLRRSVWEKYPVKLEFKNEAVSLPPEGYTGRAKSGAICALSGVWEGKSKMEVDHIEGNVSLKSWEDVLPFILHMVATKENMQLVTNPAHKIKSHAEKQGLTYEEADVDKAAIAWLKEHKGVDKQKRLMLKMGIDEDLLVNSKTRRMALTDHLRTQMYPNQTNVQTML	N/A
NC_021073.1	Vibrio phage henriette 12B8, complete genome	YP_007877978.1	1296	2421	YP_007877975.1	DnaJ domain	MTKFTTAAEELLAFNKANAATQMLMMDAVGVLDEENCKNAKTRKAAYASYVENKAYEVVTEEAGETVETTPSTDTENISDDAVESVSGDSKELDGDVTETNEPGVANEDSPTNGNDLDDDEVFVALNKTQKDRLAELSDEVLSSYHDSIFVPEDMPSQKDRRECKYQMGAALREARNIFPSDKQFGEWVLNEINDPLLEKGDPVINQKTLFNYRKLAEFGTYEDCETIGFTNVYKISQEGKEELLTQVKGMLTGE	['PFam:DnaJ_PF00226.33', 'Function:DnaJ domain', 'Evalue:0.00029'],
NC_021073.1	Vibrio phage henriette 12B8, complete genome	YP_007877978.1	2481	2799	YP_007877976.1	hypothetical protein	MKKFLAALFGILFKTGDRVDVSTELSELKRIQSRLALAKEQKEQDIATSECNKLDLETDLEEDIRKLKVAYEAEVRDEEEAIKAADTEISEIDDWLGMFPKPKSK	N/A
NC_021073.1	Vibrio phage henriette 12B8, complete genome	YP_007877978.1	2858	3908	YP_007877977.1	Protein RecA	MSSSLMKRLVKNSKLSKTSVLSESEFYQDTNESMFQTDIPMLNVALSGRTDGGMSGGILMLCGESKSFKTGFMIEVAAGFQKKHPEGIILFYDSEKGAPIKYFQQRNIDMDRVLHTPIFNIEELKFDSVNQLKIIQEEKIPVMIMVDSIGMLPSTKEVSNAEEENSAADMTRARELNSLFRIWTPYIAFNNIPCVVINHGYTSMDGKGTFTVSGGKKVYLAADDVFIIGRRQDGTASDLKGFHFVVNVDKSREVV	N/A
NC_021073.1	Vibrio phage henriette 12B8, complete genome	YP_007877978.1	3911	4538	YP_007877978.1	Putative actin-like family	MASSNLRRRTKLYGVAVNDADYLTEVSEYIDGRKKTVWICPAYGAWREMIKRCYSRNFQVRCPTYVGCSVCDEWLTFSKFKMWFDKNHTVGYQLDKDLLVHTNKEYSPHACIYVPQSLNILLNCNENARGEYPQGVSYHTSGKYMSRVSINGKQKHLGKFKTVTEASEAYKKAKLEYVTNELIGYVDAGDITQEQSDKILETAKLKLI	['PFam:Actin_micro_PF17003.7', 'Function:Putative actin-like family', 'Evalue:0.018'],[' PFam:DUF2680_PF10925.10', 'Function:Protein of unknown function (DUF2680)', 'Evalue:0.028'],[' PFam:Actin_micro_PF17003.7', 'Function:Putative actin-like family', 'Ev
NC_021073.1	Vibrio phage henriette 12B8, complete genome	YP_007877978.1	4555	5977	YP_007877979.1	DnaB-like helicase C terminal domain	MELADIDIGQIVLHSTVHNPHYASKVVSYISPDYFSDNTERAIAETIIEFHQKYHKTPNHKEVVVMMRERSDVNQLDRTVLTDVLSAGAYNVTDNDWLIENTERYIRRRRVALAFEQTYGEFEKGDEVNDIANIFQIAQTFSFDSSIGHSYIKDAGLRYEYYTAESSRVSLMIAMMDKVTSGGVIGGTLNCYLAGTGTGKSLVMCDQAAKMAMAGYRVLYISLEMAEMGLAQRIDANLMDVDINKIKHMSQEDYD	['PFam:DnaB_C_PF03796.17', 'Function:DnaB-like helicase C terminal domain', 'Evalue:1.8e-16'],[' PFam:AAA_25_PF13481.8', 'Function:AAA domain', 'Evalue:4.6e-07'],[' PFam:ATPase_PF06745.15', 'Function:KaiC', 'Evalue:4.2e-06'],[' PFam:DnaB_PF00772.23', 'Fun
NC_021073.1	Vibrio phage henriette 12B8, complete genome	YP_007877978.1	5985	6567	YP_007877980.1	Anaerobic ribonucleoside-triphosphate reductase	MAEIEKIASAIVYGTADKALLNSNANKASERVPVMKNLVAGEVAKIMANKYLPPNVITAHRDGVIHFHDMDESPFYPMFNCCLVDLKGMLANGFMMGNADIETPKSISTACAITAQIIAQVACHQYGGVSLNRLDEVLAPYVDKSYKKWLAKGKQWMDNDKAVVFATDQTREEVQNACQALEYEVNTLFTSQG	['PFam:NRDD_PF13597.8', 'Function:Anaerobic ribonucleoside-triphosphate reductase', 'Evalue:1.2e-43'],
NC_021073.1	Vibrio phage henriette 12B8, complete genome	YP_007877978.1	6777	7269	YP_007877981.1	HNH endonuclease	MKFVFIDGKATMYAFDDELNLINTKTWKKLKRMDWSGGYKMYNIYTGTHKTRRRILVHRLIANVFMGMPLDSKMTVNHIDGDKSNNVLSNLEILSVNDNIKHAFNTGLSKGKSFRSFITDDGTGYGSWYPSINQSRKDGFNPGNVHDALSKGIKLHGYAFIEM	['PFam:HNH_3_PF13392.8', 'Function:HNH endonuclease', 'Evalue:1.5e-10'],
NC_021073.1	Vibrio phage henriette 12B8, complete genome	YP_007877978.1	7305	8586	YP_007877982.1	Anaerobic ribonucleoside-triphosphate reductase	MQTPFVTFGFGLGTTWQAREIQKGILNTRIRGLGKEGRTAIFPKLVFMMDDDVNVKRGDPNYDIKKLAIKCASKRNYPDILNMPRLRETGNGSAPMGCRSFLHKWHDADGNEVWDGRNNLGVVSINLPRIGIISQSEDEFWANLDAAANVARKGLEARIDRLRGVKAKSAPILYQEGALGFRLDPEDDIMQVFENGRASISLGYIGINEMCNAFMGTDSHIFENQDKQKFSQRVVAKLKEYTVKWREESGWAYGL	['PFam:NRDD_PF13597.8', 'Function:Anaerobic ribonucleoside-triphosphate reductase', 'Evalue:4.5e-112'],[' PFam:Gly_radical_PF01228.23', 'Function:Glycine radical', 'Evalue:4e-15'],[' PFam:HypA_PF01155.21', 'Function:Hydrogenase/urease nickel incorporation
NC_021073.1	Vibrio phage henriette 12B8, complete genome	YP_007878072.1	57139	57514	YP_007878063.1	protein of unknown function (DUF4375)	MAISDRATGRSFRTLLQAMLKASEGNHVIVAVADYQQLRRSVDMLHRMLDEGGVHNYLYNSYAPQIKFTHAPDSSITVVRYEDVDVRIERHKAFYTTEPHVFTDHWVMDKRLIELENRIARDIY	['PFam:DUF4375_PF14300.8', 'Function:Domain of unknown function (DUF4375)', 'Evalue:0.038'],
NC_021073.1	Vibrio phage henriette 12B8, complete genome	YP_007878072.1	57580	58015	YP_007878064.1	Bcl-x interacting, BH3 domain	MSELLRNIEAAANAEMEEAVQRIALKHEVLYRAELVRIADEFNKDYPNHVIKFSDGMGQRSIEVFHRLRQNPDQNLMWFTDGECFMYDAPYSDYSMCNERSAYEIVIDRLCDLFKQISYMGVVGSSYWMDTQIDPQQEKQNEKY	['PFam:Bclx_interact_PF08945.12', 'Function:Bcl-x interacting BH3 domain', 'Evalue:0.025'],
NC_021073.1	Vibrio phage henriette 12B8, complete genome	YP_007878072.1	58001	58484	YP_007878065.1	zinc-ribbon domain	MKSIKLSCGNVIQVDVESGANDVVSWTNFFIAVDNLDGEVWAFTERPSREYNDDVWDSSCISWPIGRVDTEEFSGNYIDLTSTVTFVARLDDIVVTPEPEAKENEVTCLIASEVKVRCPHCQEINDGFCGDPRGADEEFTCEWCEKTYTIHKEADIEMEG	['PFam:zinc_ribbon_4_PF13717.8', 'Function:zinc-ribbon domain', 'Evalue:0.0021'],[' PFam:PRKCSH-like_PF12999.9', 'Function:Glucosidase II beta subunit-like', 'Evalue:0.006'],[' PFam:zinc_ribbon_5_PF13719.8', 'Function:zinc-ribbon domain', 'Evalue:0.022'],
NC_021073.1	Vibrio phage henriette 12B8, complete genome	YP_007878072.1	58488	58710	YP_007878066.1	hypothetical protein	MESYHIFLLWNAFAMFVGSGVAAALTTQFCHEFNAKQFWSDKTTKTLVMLENLSFFMAACGVVSIIMFCMVWE	N/A
NC_021073.1	Vibrio phage henriette 12B8, complete genome	YP_007878072.1	58714	58963	YP_007878067.1	hypothetical protein	MYSIQRLASMLTGGDVVAGCYYKILKAVHDGNLGEYDLNIDIYCNALSFLESCHAIKMIDSDDWIITNFGKDVVTRAENMEK	N/A
NC_021073.1	Vibrio phage henriette 12B8, complete genome	YP_007878072.1	58966	59533	YP_007878068.1	hypothetical protein	MQIVYNDATRWYRTCYEMRDRLNDIKALVETEAEKFHEKQSSVMREFNSSLPAECDYWSSKKKDTIPLTAVHASYYFEGCKLLRTELYEDYRGKLTCEVYSKECINIPEILRDIATEYDSVDLNVRGSDVIKIYIRSERFCPSKPLLEYIKLLDGVLETWCPTISQVSITKEEALEFEACKKFIDEIG	N/A
NC_021073.1	Vibrio phage henriette 12B8, complete genome	YP_007878072.1	59589	59997	YP_007878069.1	Ubiquinone biosynthesis protein COQ7	MRFQTRAHSKNSIIITKSLLGIDLSSEEKLHLAGRCYESDVDYIDQMHGCYACKGFVDQEIGYHYMEKHMRLMAEEEERERELSQGDRKWSEEEMRIQRDQLFDTDWTPVESDIVPLPKWKVDSDRIINLLGDTK	['PFam:COQ7_PF03232.15', 'Function:Ubiquinone biosynthesis protein COQ7', 'Evalue:0.022'],
NC_021073.1	Vibrio phage henriette 12B8, complete genome	YP_007878072.1	60066	60375	prokka	hypothetical protein	MLVTLDHLKLDIATAASVACEGFFEPDTIISDIELELEVGSVLDSEQLAKFKDVLESGEGLHNIDGYDYSSTGLKLERHDNDVFDVYWDELVECLEDDNEVE	N/A
NC_021073.1	Vibrio phage henriette 12B8, complete genome	YP_007878072.1	60375	60750	YP_007878071.1	Laminin Domain I	MEMTELQSVKIRCFDAETQCTDMLDKINRLTNLLTEIAGKVGVLSHNDQNQPNFEISELNARIDDMVAKEAEANVRVEPMEEVPLPERSPYSVADFEGVEPRVEVEEFEEVAPRIKRRRGRAHE	['PFam:Laminin_I_PF06008.16', 'Function:Laminin Domain I', 'Evalue:0.025'],
NC_021073.1	Vibrio phage henriette 12B8, complete genome	YP_007878072.1	60758	61400	YP_007878072.1	HNH endonuclease	MKFDGNVAGTVYSNFVVKKEGARRGFSATIPRGFRTMDCQCICGKLINVPLGALRSGKSKSCGCMKNVTHGDTGTPLYNSWRHMRARCRERSEDPNQDECSHIDEWNDYLSFKSWALSNGYKDGLDLCRNGDTGDYTPDNCRWGTREENTIEAHAKTWWFVSPSGENIEIYNLRQFCSTNNLSTSSMQYVHRGDMKSHKGYTKQERNNAERTS	['PFam:HNH_3_PF13392.8', 'Function:HNH endonuclease', 'Evalue:0.019'],[' PFam:HNH_3_PF13392.8', 'Function:HNH endonuclease', 'Evalue:0.019'],
NC_021073.1	Vibrio phage henriette 12B8, complete genome	YP_007878072.1	61380	61935	YP_007878073.1	HAD superfamily, subfamily IIIB (Acid phosphatase)	MQNEQVKVALFDYDGTLIDSLGLSSFKEGETFDWEKFMINSMDKCTFQSTWDLMHEYQAEGIVCIICTARPDVFDALTYQDIIKRNLGEDMVVLRDEKLWRDELKALEGVTDENDIRRIAHEHHALYRSLIIDDLEEHFGAGCILYAVDDQTKNLDTFAARGIECKLVTDGIISDYVMEGGDGS	['PFam:Acid_phosphat_B_PF03767.16', 'Function:HAD superfamily subfamily IIIB (Acid phosphatase)', 'Evalue:0.00043'],[' PFam:HAD_PF12710.9', 'Function:haloacid dehalogenase-like hydrolase', 'Evalue:0.0032'],
NC_021073.1	Vibrio phage henriette 12B8, complete genome	YP_007878072.1	62017	62317	YP_007878074.1	hypothetical protein	MIDWALNFYAEYELYIDDIFGGFTLLLMLYWFYLDIRRYLGKDVIITPQMTLVTDDGDKIFVLSVEEEQGRYVLYHSRNGGLQLCTFSEFVKLKDGGGK	N/A
NC_021073.1	Vibrio phage henriette 12B8, complete genome	YP_007878072.1	62318	62792	prokka	hypothetical protein	MRDVEVVVTSTSTVAVGDGREFFERYRPDKLPRVLTHDLRGTPECAMQIEEMEYDIDRYDIIKLVIDNQDKYIALDEPASKLYKGMIEQLRSYDWHLHNGRRELAVKAEEIRCKNTYIKELEHDKDFAWRKYNQDVMRVTKLGFFERMKFLLTGRLV	N/A
NC_021073.1	Vibrio phage henriette 12B8, complete genome	YP_007878072.1	62902	63175	YP_007878076.1	hypothetical protein	MAINTDPYYYIKEDHPTHTAARATALKVMGEARRYDENVRVGWENRYYVDGLKHYRMSGVEISKTNMLDELIIELLNGKVVRVDNIEWSI	N/A
NC_021073.1	Vibrio phage henriette 12B8, complete genome	YP_007878072.1	63176	63605	YP_007878077.1	Lipopolysaccharide assembly protein A	MKINWSLKDGEGWVFDLVDTLVCIVFTPLVIIRHLWHLWCAILSTLAVLLASVINVIMGTEYQQFVEFYYADPSHKYYDDLPDWYVWLLADVNNYITTFHKWLVSLVSYDLDGGDDDDDDDWHGGEPQEIEIDEHEALNNPV	N/A
NC_021073.1	Vibrio phage henriette 12B8, complete genome	YP_007878072.1	63615	63909	YP_007878078.1	hypothetical protein	MNVNVFGRCVFSGVVSSIVISLFYNLIWYYALLGYCTIGWVMYIIGGLWELWDKKQNPWKSYHEGTIFDWWPVTIPIYTIAWFLPLYVWVEHIIKKK	N/A
NC_021073.1	Vibrio phage henriette 12B8, complete genome	YP_007878072.1	63989	64280	YP_007878079.1	hypothetical protein	MKALLTLVLIIASPFANSSVCDTYADMAELVMKYRQAGIEVNNEISRPQGSDLDSLIYSAYNWGVMDTEVAQAIAVAEFKHVMNAKCVKEARRTRQ	N/A
NC_021073.1	Vibrio phage henriette 12B8, complete genome	YP_007878072.1	64323	65013	prokka	Putative peptidoglycan binding domain	MFVKLGSRGEDVVLVQRALIKLGYAVAHDGIFGSNTKKAVLQFQAANDLTPDGIVGKNTYAALTEINTEPKNNIEWLNLAKKEIGVHEVYNESRVHYYWKAAKLSGLTKFPASKIPWCSGFVCAMMELAGVRSPRTDGAKNWLGWGTELKEPCDGCVVVFTRTGGGHVGIVVGEDDKDNLLVLGGNQGNAVNIKSFSKERVTGYRYPEGHEPSNKLSKGLGTELSNDEA	['PFam:PG_binding_1_PF01471.20', 'Function:Putative peptidoglycan binding domain', 'Evalue:6e-17'],[' PFam:PG_binding_3_PF09374.12', 'Function:Predicted Peptidoglycan domain', 'Evalue:2.6e-09'],[' PFam:CHAP_PF05257.18', 'Function:CHAP domain', 'Evalue:4.2
NC_055784.1	Vibrio virus vB_VspP_SBP1, complete genome	prokka_annotated: starts with AA "MTQHKLFGVG"	66156	66375	prokka	hypothetical protein	MLLTSAQEALRKSGYRFLSGHIIKNNMTYGFYATSSTKKFGTYVDEHIYMVKTCSREVAAVMVVNNVEVIKY	N/A
NC_055784.1	Vibrio virus vB_VspP_SBP1, complete genome	prokka_annotated: starts with AA "MTQHKLFGVG"	66352	66646	YP_010100773.1	hypothetical protein	MSKLSNTKRADAFGDKVKRVVAAIECTVDVGDFIIWGGLNIGILTSRGDWQTGEVTEFVMISVRGLPIEKELMTHLTLHDIPFVKHDRREEPGKWNR	N/A
NC_055784.1	Vibrio virus vB_VspP_SBP1, complete genome	prokka_annotated: starts with AA "MTQHKLFGVG"	66633	66858	prokka	hypothetical protein	MEPMKPSRFLIMLKNHFGYRISPKVANGRDLYLNGWAGYLSYDGMTDRPRGFVIGAKGQHLKAMCILHDQRILE	N/A
NC_055784.1	Vibrio virus vB_VspP_SBP1, complete genome	prokka_annotated: starts with AA "MTQHKLFGVG"	66854	67121	YP_010100775.1	SRP54-type protein, helical bundle domain	MKQISNVQLTDLAKKVGLVVNFEYHLLHLVNSKETIGHWSSAKGWVKQVTLHGNTADNDKVKEFRVLLLINDVNCRVTDKITITKDFR	['PFam:SRP54_N_PF02881.21', 'Function:SRP54-type protein helical bundle domain', 'Evalue:0.041'],
NC_055784.1	Vibrio virus vB_VspP_SBP1, complete genome	prokka_annotated: starts with AA "MTQHKLFGVG"	67117	67372	YP_010100776.1	hypothetical protein	MNTFSKINADLKQYGLQLEQAIARQWYITNEGEYGRGQIHGYFKYNRGTDIAETLLVYKTSGHKELLLTLNTTIWDCVLTGGTD	N/A
[truncated: 4,460 more rows]
