# Supplementary material for: Nuclease genes occupy boundaries of genetic exchange between bacteriophages
Source: NAR Genom Bioinform. 2023 Aug 24;5(3):lqad076. doi: 10.1093/nargab/lqad076 (PMC10448857; doi:10.1093/nargab/lqad076)
Supplement: lqad076_Supplemental_Files [file lqad076_supplemental_files.zip › Tables_S6.csv]

Table S6) Analysis of putative mobile genetic elements identified in Figure 8
sequence_id	description	satellite_position (bp)	satellite_sequence	satellite_length (bp)	att_WT	att_lysr	tyrosine	Resolvase	int_at_lysR
CP003297.1	CP003297.1 Escherichia coli O104:H4 str. 2009EL-2050, complete genome	4117892:4143152	AACTCTTTGATTTTAATGGTGCGATAATAGGAGTAAAACACTCGATTAATCTCGTGTTAATGCCATCACCTACGACCATTACTAATTGATTGAATCTTATAGAAAAATCATCATTTTCTATGCGTCACAATCAATTTTCACATTACAAACGCTCCGACACTTTAGCCGGAGATTTTATGAGATACAAGCCTAACCAATACTTAATCTGTGATTCTTACGGTAACTACTATTTAAGGATCACGCTGCCTGTGTATA	14250	ACTCTTTGATTTTAATGGTGCGATAATAGGAGTAAAACACTCGA		TRUE
CP003289.1	CP003289.1 Escherichia coli O104:H4 str. 2011C-3493, complete genome	4140183:4165443	ATGGTGCCGATAATAGGAGTAAAACACTCGATTAATCTCGTGTTAATGCCATCACCTACGACCATTACTAATTGATTGAATCTTATAGAAAAATCATCATTTTCTATGCGTCACAATCAATTTTCACATTACAAACGCTCCGACACTTTAGCCGGAGATTTTATGAGATACAAGCCTAACCAATACTTAATCTGTGATTCTTACGGTAACTACTATTTAAGGATCACGCTGCCTGTGTATATGCAGCCCTTTTTT	13037			TRUE
CP003301.1	CP003301.1 Escherichia coli O104:H4 str. 2009EL-2071, complete genome	4176864:4202124	AACTCTTTGATTTTAATGGTGCGATAATAGGAGTAAAACACTCGATTAATCTCGTGTTAATGCCATCACCTACGACCATTACTAATTGATTGAATCTTATAGAAAAATCATCATTTTCTATGCGTCACAATCAATTTTCACATTACAAACGCTCCGACACTTTAGCCGGAGATTTTATGAGATACAAGCCTAACCAATACTTAATCTGTGATTCTTACGGTAACTACTATTTAAGGATCACGCTGCCTGTGTATA	14250	ACTCTTTGATTTTAATGGTGCGATAATAGGAGTAAAACACTCGA		TRUE
LM995515.1	LM995515.1 Escherichia coli genome assembly FHI102, scaffold scaffold-29_contig-0.0_1_1315130_[organism:Escherichia	828614:853874	ATGGTGCCGATAATAGGAGTAAAACACTCGATTAATCTCGTGTTAATGCCATCACCTACGACCATTACTAATTGATTGAATCTTATAGAAAAATCATCATTTTCTATGCGTCACAATCAATTTTCACATTACAAACGCTCCGACACTTTAGCCGGAGATTTTATGAGATACAAGCCTAACCAATACTTAATCTGTGATTCTTACGGTAACTACTATTTAAGGATCACGCTGCCTGTGTATATGCAGCCCTTTTTT	13037			TRUE
LM996051.1	LM996051.1 Escherichia coli genome assembly FHI48, scaffold scaffold-34_contig-0.0_1_799263_[organism:Escherichia	235072:260425	TTAAGGCGTAAAACAACGCCATAGACGCAATAAAGAGGCTTCAACATAGATTGGTAGCCTCTTTTATAATTACATCGTTACAGAGCGTTTTAGAGGCGTTTACGGCTATTCCTGTTTAAAGGCAGGAGTAATAGTATCTTCACCTTCACTACTTGATCTTTCAGTGTTAACACGTTTTTTCATATTCGCCCCAATGTTCTTAGATGGTTGTGTTTTGATAGCTACAGTGTTTACAGTGCCATACGAAACGAGCCT	10119				TRUE
LM996081.1	LM996081.1 Escherichia coli genome assembly FHI43, scaffold scaffold-15_contig-2.0_1_800763_[organism:Escherichia	237141:262494	TTAAGGCGTAAAACAACGCCATAGACGCAATAAAGAGGCTTCAACATAGATTGGTAGCCTCTTTTATAATTACATCGTTACAGAGCGTTTTAGAGGCGTTTACGGCTATTCCTGTTTAAAGGCAGGAGTAATAGTATCTTCACCTTCACTACTTGATCTTTCAGTGTTAACACGTTTTTTCATATTCGCCCCAATGTTCTTAGATGGTTGTGTTTTGATAGCTACAGTGTTTACAGTGCCATACGAAACGAGCCT	10119				TRUE
LM996975.1	LM996975.1 Escherichia coli genome assembly FHI85, scaffold scaffold-33_contig-0.0_1_815899_[organism:Escherichia	32048:57308	AGAAAATCAATAACTTAGCTTAACTTCTCTAAGAAATTGTATCTTCTGTTATCACTTACAAACGCCTATACGTTGTTATGGGCTTTTGGTAGTTTAACACGTATGGGCGAGTAGTTCCCAGGCTCAACCTCGTAACAAGTTCCTTTGAAGCTGGAAGACGTGCCACCGTCTCTAAACCTTCTACCAAAACTCTTAGCAAGATGTTCCACACCTGGCGCGGTGTCCAATGATGCTACACGTCGTGAGACGTTGCAG	12664	CGAGTGTTTTACTCCTATTATCGGCACCATTAAAATCAAAGAGTTA		TRUE	TRUE
LN554925.1	LN554925.1 Escherichia coli genome assembly FHI62, scaffold scaffold-23_contig-0.0_1_800564_[organism:Escherichia	235088:260441	TTAAGGCGTAAAACAACGCCATAGACGCAATAAAGAGGCTTCAACATAGATTGGTAGCCTCTTTTATAATTACATCGTTACAGAGCGTTTTAGAGGCGTTTACGGCTATTCCTGTTTAAAGGCAGGAGTAATAGTATCTTCACCTTCACTACTTGATCTTTCAGTGTTAACACGTTTTTTCATATTCGCCCCAATGTTCTTAGATGGTTGTGTTTTGATAGCTACAGTGTTTACAGTGCCATACGAAACGAGCCT	10119				TRUE
CP009859.1	CP009859.1 Escherichia coli strain ECONIH1, complete genome	5097917:5123402	CTCTTATCAAGTACAAAAGCCACTGTGTTTGTTAATGGCTTTGGTATGTTATCACACAGTGGCGAGTAGTTCACAGGCTCAACCTCGTAACAAGTTCCTTTGAAGCTGGAAGACGTGCCACCGTCTCTAAATCGTATACCAAAACTCTTAGCAAGATGTTCCACACCTGGCGCGGTGTCCAATGATGCTACACGTCGTGAGACGTTGCAGAGGATAAACAGGCTAAATGATGGGAAGAGTAGTTTTAAGTGCATA	11427			TRUE	TRUE
HF572917.2	HF572917.2 Escherichia coli HUSEC2011 complete genome	285103:310363	AGAAAATCAATAACTTAGCTTAACTTCTCTAAGAAATTGTATCTTCTGTTATCACTTACAAACGCCTATACGTTGTTATGGGCTTTGGTAGTGTAACACGTATGGGCGAGTAGTTCCCAAGCTCAACCTCGTAACAAGTTCCTTTGAAGCTGGAAGACGTGCCACCGTCTCTAAACCTTCTACCAAAACTCTTAGCAAGATGTTCCACACCTGGCGCGGTGTCCAATGATGCTACACGTCGTGAGACGTTGCAGA	12892			TRUE
CP011331.1	CP011331.1 Escherichia coli O104:H4 str. C227-11, complete genome	3447443:3472703	ATGGTGCCGATAATAGGAGTAAAACACTCGATTAATCTCGTGTTAATGCCATCACCTACGACCATTACTAATTGATTGAATCTTATAGAAAAATCATCATTTTCTATGCGTCACAATCAATTTTCACATTACAAACGCTCCGACACTTTAGCCGGAGATTTTATGAGATACAAGCCTAACCAATACTTAATCTGTGATTCTTACGGTAACTACTATTTAAGGATCACGCTGCCTGTGTATATGCAGCCCTTTTTT	13037			TRUE
CP011416.1	CP011416.1 Escherichia coli strain CFSAN029787, complete genome	3142463:3167776	AGAAAATCAATAACTTAGCTTAACTTCTCTAAGAAATTGTATCTTCTGTTATCACTTACAAACGCCTATACGTTGTTATGGGCTTTGGTAGTGTAACACGTATGGGCGAGTAGTTCCCAGGCTCAACCTCGTAACAAGTTCCTTTGAAGCTGGAAGACGTGCCACCGTCTCTAAACCTTCTACCAAAACTCTTAGCAAGATGTTCCACACCTGGCGCGGTGTCCAATGATGCTACACGTCGTGAGACGTTGCAGA	12017			TRUE
AP014857.1	AP014857.1 Escherichia albertii DNA, complete genome, strain: EC06-170	326513:351858	TTATCGGCACCATTAAGAAAATCAATAACTTAGCTTAACTTCTCTAAGAAATTGTATCTTCTGTTATCACTTACAAACGCCTATACGTTGTTATGGGCTTTGGTAGTGTAACACGTATGGGCGAGTAGTTCCCAGGCTCAACCTCGTAACAAGTTCCTTTGAAGCTGGAAGACGTGCCACCGTCTCTAAACCTTCTACCAAAACTCTTAGCAAGATGTTCCACACCTGGCGCGGTGTCCAATGATGCCACACGTC	12440			TRUE
CP016007.1	CP016007.1 Escherichia coli strain NGF1, complete genome	1437560:1462913	TTAAGGCGTAAAACAACGCCATAGACGCAATAAAGAGGCTTCAACATAGATTGGTAGCCTCTTTTACAATTACATCGTCACAGAGCGTTTTAGAGGCATTTACGGCTATTCCTGTTTAAAGGCAGGAGTAATAGTGTCTTCACCTTCACTACTTGATTTTTCAGTGTTAACACGTTTTTTCATATTAGCCCCGATGTTCTTAGATGGCTGTGTTTTGATAGCCACAGTGTTTACAGTGCCATACGAAACGAGCCT	10099				TRUE
CP013185.1	CP013185.1 Escherichia coli strain FORC_029 chromosome, complete sequence	4067421:4092681	AACTCTTTGATTTTAATGGTGCGATAATAGGAGTAAAACACTCGATTAATCTCGTGTTAATGCCATCACCTACGACCATTACTAATTGATTGAATCTTATAGAAAAATCATCATTTTCTATGCGTCACAATCAATTTTCACATTACAAACGCTCCGACACTTTAGCCGGAGATTTTATGAGATACAAGCCTAACCAATACTTAATCTGTGATTCTTACGGTAACTACTATTTAAGGATCACGCTGCCTGTGTATA	13052	ACTCTTTGATTTTAATGGTGCGATAATAGGAGTAAAACACTCGA		TRUE
CP010117.1	CP010117.1 Escherichia coli strain C2, complete genome	2521863:2547231	AACTCTTTGATTTTAATGGTGCCGATAATAGGAGTAAAACACTCGATTAATCTCGTGTTAATGCCATCACCTACGACCATTACTAATTGATTGAATCTTATAGAAAAAATCATCATTTTCTATGCGTTACAATCAATTTTCACATTACAAACGCTCCGACACTTTAGCCGGAGATTTTATGAGATACAAGCCTAACCAATACTTAATCTGTGATTCTTACGGTAACTACTATTTACGGATCACGCTGCCTGTGTA	13815	ACTCTTTGATTTTAATGGTGCCGATAATAGGAGTAAAACACTCGA		TRUE	TRUE
CP010140.1	CP010140.1 Escherichia coli strain D3, complete genome	3708357:3733617	ATTTCACTTCTCCGTCATACGTCGGGAGGGTGTCTTTAGTGGTGCTGGCTGTTCCTGCATTGGTTGGCACTCGGCTTTTTACCTGTCCGCCTGTGCTCTTAGGTGATGCGGTCTTTACAGCAATAGCGTTAGTAGTTGCATAACTCACTAATCTTATCTGTTCGAACTGCAAATCAAACTGTAAAGCTGATTCTGTTTTATATTCGTAGTCAATGCCTGTCAGAATCATATTATCAAACGTCTTATGCTCTGTGC	10762
CP010150.1	CP010150.1 Escherichia coli strain D7, complete genome	1185517:1210908	AACTCTTTGATTTTAATGGTGCCGATAATAGGAGTAAAACACTCGATTAATCTCGTGTTAATGCCATCACCTACGACCATTACTAATTGATTGAATCTTATAGAAAAATCATCATTTTCTATGCGTCACAATCAATTTTCACATTACAAACGCTCCGACACTTTAGCCGGAGATTTTATGAGATACAAGCCTAACCAATACTTAATCTGTGATTCTTACGGTAACTACTATTTAAGGATCACGCTGCCTGTGTAT	13273	ACTCTTTGATTTTAATGGTGCCGATAATAGGAGTAAAACACTCGA		TRUE
CP010151.1	CP010151.1 Escherichia coli strain D8, complete genome	2880838:2906149	ATGGTGCCGATAATAGGAGTAAAACACTCGATTAATCTCGTGTTAATGCCATCACCTACGACCATTACTAATTGATTGAATCTTATAGAAAAATCATCATTTTCTATGCGTCACAATCAATTTTCACATTACAAACGCTCCGACACTTTAGCCGGAGATTTTATGAGATACAAGCCTAACCAATACTTAATCTGTGATTCTTACGGTAACTACTATTTAAGGATCACGCTGCCTGTGTATATGCAGCCCTTTTTT	12175			TRUE
CP016828.1	CP016828.1 Escherichia coli strain FORC_043 chromosome, complete genome	4121991:4147251	AACTCTTTGATTTTAATGGTGCGATAATAGGAGTAAAACACTCGATTAATCTCGTGTTAATGCCATCACCTACGACCATTACTAATTGATTGAATCTTATAGAAAAATCATCATTTTCTATGCGTCACAATCAATTTTCACATTACAAACGCTCCGACACTTTAGCCGGAGATTTTATGAGATACAAGCCTAACCAATACTTAATCTGTGATTCTTACGGTAACTACTATTTAAGGATCACGCTGCCTGTGTATA	13052	ACTCTTTGATTTTAATGGTGCGATAATAGGAGTAAAACACTCGA		TRUE
CP009050.1	CP009050.1 Escherichia coli NCCP15648, complete genome	285104:310364	AGAAAATCAATAACTTAGCTTAACTTCTCTAAGAAATTGTATCTTCTGTTATCACTTACAAACGCCTATACGTTGTTATGGGCTTTGGTAGTGTAACACGTATGGGCGAGTAGTTCCCAAGCTCAACCTCGTAACAAGTTCCTTTGAAGCTGGAAGACGTGCCACCGTCTCTAAACCTTCTACCAAAACTCTTAGCAAGATGTTCCACACCTGGCGCGGTGTCCAATGATGCTACACGTCGTGAGACGTTGCAGA	12893			TRUE
CP022912.1	CP022912.1 Escherichia coli O6:H16 strain 2011EL-1370-2 chromosome, complete genome	3732518:3757909	ATGTTTGAATGGTGCCGATAATAGGAGTAAAACACTCGATTAATCTCGTGTTAATGCCATCACTACGACCATTACTAATTGATTGAATCTTATAGAAAAATAATCATTTTCTATGCGTCACAATCAATTTTCACATTACAAACGCTCCGACACTTTAGCCGGAGATTTTATGAGATACAAGCCTAACCAATACTTAATCTGTGATTCTTACGGTAACTACTATTTAAGGATCACGCTGCCTGTGTATATGCAGCC	12985			TRUE
CP023349.1	CP023349.1 Escherichia coli strain ETEC-2264 chromosome, complete genome	291510:316823	ATCACTTACAAACGCCTATACGTTGTTATGGGCTTTGGTAGTGTAACACGTATGGGCGAGTAGTTCCCAGGCTCAACCTCGTAACAAGTTCCTTTGAAGCTGGAAGACGTGCCACCGTCTCTAAACCTTCTACCAAAACTCTTAGCAAGATGTTCCACACCTGGCGCGGTGTCCAATGATGCTACACGTCGTGAGACGTTGCAGAGGATAAACAGGCTAAATGATGGGAAGAGTTTTAAGTGCAATAGTGGATCA	14813			TRUE
CP023531.1	CP023531.1 Escherichia coli strain FDAARGOS_401 chromosome, complete genome	3191357:3216617	AACTCTTTGATTTTAATGGTGCGATAATAGGAGTAAAACACTCGATTAATCTCGTGTTAATGCCATCACCTACGACCATTACTAATTGATTGAATCTTATAGAAAAATCATCATTTTCTATGCGTCACAATCAATTTTCACATTACAAACGCTCCGACACTTTAGCCGGAGATTTTATGAGATACAAGCCTAACCAATACTTAATCTGTGATTCTTACGGTAACTACTATTTAAGGATCACGCTGCCTGTGTATA	14250	ACTCTTTGATTTTAATGGTGCGATAATAGGAGTAAAACACTCGA		TRUE
CP023535.1	CP023535.1 Escherichia coli strain FDAARGOS_403 chromosome, complete genome	4236966:4262226	AGAAAATCAATAACTTAGCTTAACTTCTCTAAGAAATTGTATCTTCTGTTATCACTTACAAACGCCTATACGTTGTTATGGGCTTTGGTAGTGTAACACGTATGGGCGAGTAGTTCCCAAGCTCAACCTCGTAACAAGTTCCTTTGAAGCTGGAAGACGTGCCACCGTCTCTAAACCTTCTACCAAAACTCTTAGCAAGATGTTCCACACCTGGCGCGGTGTCCAATGATGCTACACGTCGTGAGACGTTGCAGA	12892			TRUE
CP024228.1	CP024228.1 Escherichia coli O25:NM strain 2014EL-1343-2 chromosome, complete genome	2396802:2422113	TGATCGGAATGTATACAGGCATGCGGATCAACGAGATAGCAAGTCTCACAATAGACGATGTGAAAGAGATCGAAGGTGTGCTGTGTTTTGAAATCACACAGGGAAAAACGAAAGCTGCGGCACGTCTTGTGCCTGTGCATAGCCTTATCACTCCATTGGTGTTATCTCTTCGTGAAAAGCCTCACAATGGCTTTTTGTTCTATCACGCCAGCATTACAGAGCGTGCTGACGGTAAACGCTCTACGTGGCATACAC	11580			TRUE
CP024299.1	CP024299.1 Escherichia coli strain 90-9276 chromosome	2600084:2625397	AACTCTTTGATTTTAATGGTGCCGATAATAGGAGTAAAACACTCGATTAATCTCGTGTTAATGCCATCACCTACGACCTTTACTAATTGATTGAATCTTATAGAAAAATCATCATTTTCTATGCGTCACAATCAATTTTCACATTACAAACGCTCCGACACTTTAGCCGGAGATTTTATGAGATACAAGCCTAACCAATACTTAATCTGTGATTCTTACGGTAACTACTATTTAAGGATCACGCTGCCTGTGTAT	15048	ACTCTTTGATTTTAATGGTGCCGATAATAGGAGTAAAACACTCGA		TRUE
CP024240.1	CP024240.1 Escherichia coli O114:H49 strain 90-9280 chromosome, complete genome	4134126:4159439	ATCACTTACAAACGCCTATACGTTGTTATGGGCTTTGGTAGTGTAACACGTATGGGCGAGTAGTTCCCAGGCTCAACCTCGTAACAAGTTCCTTTGAAGCTGGAAGACGTGCCACCGTCTCTAAACCTTCTACCAAAACTCTTAGCAAGATGTTCCACACCTGGCGCGGTGTCCAATGATGCTACACGTCGTGAGACGTTGCAGAGGATAAACAGGCTAAATGATGGGAAGAGTTTTAAGTGCAATAGTGGATCA	14813			TRUE
CP024256.1	CP024256.1 Escherichia coli strain ATCC 43886 chromosome, complete genome	1927084:1952344	TATCGGCACCATTAAGAAAATCAATAACTTAGCTTAGCTTCTCTAAGAAATTGTATCTTCTGTTATCACTTACAAACGCCTATACGTTGTTATGGGCTTTGGTAGTGTAACACGTATGGGCGAGTAGTTCCCAGGCTCAACCTCGTAACAAGTTCCTTTGAAGCTGGAAGACGTGCCACCGTCTCTAAACCTTCTACCAAAACTCTTAGCAAGATGTTCCACACCTGGCGCGGTGTCCAATGATGCTACACGTCG	15985	CGAGTGTTTTACTCCTATTATCGGCACCATTAAAATCAAAGAGTTA		TRUE
CP024257.1	CP024257.1 Escherichia coli O25:H16 strain F5505-C1 chromosome, complete genome	4514022:4539333	TGATCGGAATGTATACAGGCATGCGGATCAACGAGATAGCAAGTCTCACAATAGACGATGTGAAAGAGATCGAAGGTGTGCTGTGTTTTGAAATCACACAGGGAAAAACGAAAGCTGCGGCACGTCTTGTGCCTGTGCATAGCCTTATCACTCCATTGGTGTTATCTCTTCGTGAAAAGCCTCACAATGGCTTTTTGTTCTATCACGCCAGCATTACAGAGCGTGCTGACGGTAAACGCTCTACGTGGCATACAC	11579			TRUE
CP024275.1	CP024275.1 Escherichia coli O6:H16 strain M9682-C1 chromosome, complete genome	402521:427781	AGAAAATCAATAACTTAGCTTAACTTCTCTAAGAAGTTGTATCTTCTGTTATCACTTACAAACGCCTATACGTTGTTATGGGCTTTGGTAGTGTAACACGTATGGGCGAGTAGTTCCCAGGCTCAACCTCGTAACAAGTTCCTTTGAAGCTGGAAGACGTGCCACCGTCTCTAAACCTTCTACCAAAACTCTTAGCAAGATGTTCCACACCTGGCGCGGTGTCCAATGATGCTACACGTCGTGAGACGTTGCAGA	13534			TRUE
CP019051.1	CP019051.1 Escherichia coli strain CRE1540 chromosome, complete sequence	312637:337950	TGGTGCCGATAATAGGAGTAAAACACTCGATTAATCTCGTGTTAATGCCATCACCTACGACCATTACTAATTGATTGAATCTGATAGAAAAATTATCATTTTCTATACCTTACAATCAATTTACACATTACAAACGCTCCGACACTTTAGCCGGAGATTTTATGAGATACAAGCCTAACCAATACTTAATCTGTGATTCTTACGGTAACTACTATTTAAGGATCACGCTGCCTGTGTATATGCAGCCCTTTTTTG	13290			TRUE
CP025317.1	CP025317.1 Escherichia albertii strain 1551-2 chromosome, complete genome	280066:305326	AGAAAATCAATAACTTAGCTTAACTTCTCTAAGAAATTGTATCTTCTGTTATCACTTACAAACGCCTATACGTTGTTATGGGCTTTGGTAGTGTAACACGTATGGGCGAGTAGTTCCCAGGCTCAACCTCGTAACAAGTTCCTTTGAAGCTGGAAGACGTGCCACCGTCTCTAAACCTTCTACCAAAACTCTTAGCAAGATGTTCCACACCTGGCGCGGTGTCCAATGATGCTACACGTCGTGAGACGTTGCAGA	11990			TRUE
CP026491.1	CP026491.1 Escherichia coli strain HS13-1 chromosome, complete genome	3980617:4005928	AGAAAATCAATAACTTAGCTTAACTTCTCTAAGAAATTGTATCTTCTGTTATCACTTACAAACGCCTATACGTTGTTATGGGCTTTGGTAGTGTAACACGTATGGGCGAGTAGTTCCCAGGCTCAACCTCGTAACAAGTTCCTTTGAAGCTGGAAGACGTGCCACCGTCTCTAAACCTTCTACCAAAACTCTTAGCAAGATGTTCCACACCTGGCGCGGTGTCCAATGATGCTACACGTCGTGAGACGTTGCAGA	12351			TRUE
CP022086.2	CP022086.2 Escherichia coli O104:H4 strain FDAARGOS_348 chromosome, complete genome	5074533:5099793	AGAAAATCAATAACTTAGCTTAACTTCTCTAAGAAATTGTATCTTCTGTTATCACTTACAAACGCCTATACGTTGTTATGGGCTTTGGTAGTGTAACACGTATGGGCGAGTAGTTCCCAAGCTCAACCTCGTAACAAGTTCCTTTGAAGCTGGAAGACGTGCCACCGTCTCTAAACCTTCTACCAAAACTCTTAGCAAGATGTTCCACACCTGGCGCGGTGTCCAATGATGCTACACGTCGTGAGACGTTGCAGA	14091			TRUE
CP027394.1	CP027394.1 Escherichia coli O104:H4 strain FDAARGOS_349 chromosome, complete genome	4148556:4173816	AGAAAATCAATAACTTAGCTTAACTTCTCTAAGAAATTGTATCTTCTGTTATCACTTACAAACGCCTATACGTTGTTATGGGCTTTGGTAGTGTAACACGTATGGGCGAGTAGTTCCCAAGCTCAACCTCGTAACAAGTTCCTTTGAAGCTGGAAGACGTGCCACCGTCTCTAAACCTTCTACCAAAACTCTTAGCAAGATGTTCCACACCTGGCGCGGTGTCCAATGATGCTACACGTCGTGAGACGTTGCAGA	12892			TRUE
CP027126.1	CP027126.1 Escherichia coli strain AR_0374 chromosome, complete genome	1911915:1937228	TAATGGTGCCGATAATAGGAGTAAAACACTCGATTAATCTCGTGTTAATGCCATCACCTACGACCATTACTAATTGATTGAATCTGATAGAAAAATTATCATTTTCTATACCTTACAATCAATTTACACATTACAAACGCTCCGACACTTTAGCCGGAGATTTTATGAGATACAAGCCTAACCAATACTTAATCTGTGATTCTTACGGTAACTACTATTTAAGGATCACGCTGCCTGTGTATATGCAGCCCTTTT	13293			TRUE
CP027366.1	CP027366.1 Escherichia coli strain 89-3156 chromosome, complete genome	347454:372799	AGAAAATCAATAACTTAGCTTAACTTCTCTAAGAAATTGTATCTTCTGTTATCACTTACAAACGCCTATACGTTGTTATGGGCTTTGGTAGTGTAACACGTATGGGCGAGTAGTTCCCAGGCTCAACCTCGTAACAAGTTCCTTTGAAGCTGGAAGACGTGCCACCGTCTCTAAACCTTCTACCAAAACTCTTAGCAAGATGTTCCACACCTGGCGCGGTGTCCAATGATGCTACACGTCGTGAGACGTTGCAGA	12210			TRUE
CP027445.1	CP027445.1 Escherichia coli strain 2013C-3492 chromosome, complete genome	1877634:1903025	GGTAAGGTCTAACATGCTAATTGTTTCCCTGTATTATGATTGTTGTTTATTATTGTTTTTTAGAGCAATAGTATTGAATTGCTTCGAAAGTGCTGCACCCAGTCTGAAAGACACGCTGGCGCACATTATTTGCATCAATTGAAAGCATTCTGCATAAGGCACTGACATTGATTATTGAGTCATCGCTAATAGCTGCCAGTTCTTTTACAGATTTAAGAATTAATGCCTGTGAATTTTCTGTGTTCATTGGTTTTC	11016
CP027459.1	CP027459.1 Escherichia coli strain 90-3040 chromosome, complete genome	3020163:3045554	GGTAAGGTCTAACATGCTAATTGTTTCCCTGTATTATGATTGTTGTTTATTATTGTTTTTTAGAGCAATAGTATTGAATTGCTTCGAAAGTGCTGCACCCAGTCTGAAAGACACGCTGGCGCACATTATTTGCATCAATTGAAAGCATTCTGCATAAGGCACTGACATTGATTATTGAGTCATCGCTAATAGCTGCCAGTTCTTTTACAGATTTAAGAATTAATGCCTGTGAATTTTCTGTGTTCATTGGTTTTC	11006
CP027461.1	CP027461.1 Escherichia coli strain 95-3322 chromosome, complete genome	410264:435577	AGAAAATCAATAACTTAGCTTAACTTCTCTAAGAAATTGTATCTTCTGTTATCACTTACAAACGCCTATACGTTGTTATGGGCTTTGGTAGTGTAACACGTATGGGCGAGTAGTTCCCAGGCTCAACCTCGTAACAAGTTCCTTTGAAGCTGGAAGACGTGCCACCGTCTCTAAACCTTCTACCAAAACTCTTAGCAAGATGTTCCACACCTGGCGCGGTGTCCAATGATGCCACACGTCGTGAGACGTTGCAGA	12631			TRUE
CP027552.1	CP027552.1 Escherichia coli strain 2015C-4498 chromosome, complete genome	1742335:1767595	AGAAAATCAATAACTTAGCTTAACTTCTCTAAGAAATTGTATCTTCTGTTATCACTTACAAACGCCTATACGTTGTTATGGGCTTTTGGTAGTTTAACACGTATGGGCGAGTAGTTCCCAGGCTCAACCTCGTAACAAGTTCCTTTGAAGCTGGAAGACGTGCCACCGTCTCTAAACCTTCTACCAAAACTCTTAGCAAGATGTTCCACACCTGGCGCGGTGTCCAATGATGCTACACGTCGTGAGACGTTGCAG	13777			TRUE	TRUE
CP027593.1	CP027593.1 Escherichia coli strain 2013C-3304 chromosome	4956945:4982205	AACTCTTTGATTTTAATGGTGCCGATAATAGGAGTAAAACACTCGATTAATCTCGTGTTAATGCCATCACCTACGACCATTGCTAATTGATTGAATCTTATAGAAAAAATTATCATTTTCTATGCGTTACAATCAATTTTCACATTACAAACGCTCCGACACTTTAGCCGGGGAGTTTATGAGATACAAGCCCAATCAATACATAATCTGTGATTCTTACGGTAACTACTATTTAAGGATCACGCTGCCTGTGTA	12742	ACTCTTTGATTTTAATGGTGCCGATAATAGGAGTAAAACACTCGA		TRUE	TRUE
CP027675.1	CP027675.1 Escherichia coli strain 88-3510 chromosome, complete genome	2642806:2668191	AGAAAATCAATAACTTAGCTTAACTTCTCTAAGAAATTGTATCTTCTGTTATCACTTACAAACGCCTATACGTTGTTATGGGCTTTGGTAGTGTAACACGTATGGGCGAGTAGTTCCCAGGCTCAACCTCGTAACAAGTTCCTTTGAAGCTGGAAGACGTGCCACCGTCTCTAAACCTTCTACCAAAACTCTTAGCAAGATGTTCCACACCTGGCGCGGTGTCCAATGATGCTACACGTCGTGAGACGTTGCAGA	10927
CP027766.1	CP027766.1 Escherichia coli strain 2013C-3342 chromosome, complete genome	2899371:2924631	AACTCTTTGATTTTAATGGTGCCGATAATAGGAGTAAAACACTCGATTAATCTCGTGTTAATGCCATCACCTACGACCATTGCTAATTGATTGAATCTTATAGAAAAAATTATCATTTTCTATGCGTTACAATCAATTTTCACATTACAAACGCTCCGACACTTTAGCCGGGGAGTTTATGAGATACAAGCCCAATCAATACATAATCTGTGATTCTTACGGTAACTACTATTTAAGGATCACGCTGCCTGTGTA	13912	ACTCTTTGATTTTAATGGTGCCGATAATAGGAGTAAAACACTCGA		TRUE	TRUE
CP028714.1	CP028714.1 Escherichia coli strain Mt1B1 chromosome	1892082:1917435	CTCTAAAACGCAACAGGACGCATTCTAACGCTGTTTTCATTACTCGGTATAGGGATGTATAGGTGATGTGTGTTTAATGCGTCTGCGAGCTTTTTTTGTGCCTTATTTTGCATTTTCATAATGCAGAAGAGAACACGGAAAACCTTAAAATTAATTATTGGGGTATTTAAGGCTATTTTCAGGTTATTTAAGGGTATTAAACTTGATTTAATTGATTAAAATATAAACAGATAGTTCTGTATCTTATTGATTTAT	10201				TRUE
CP024992.1	CP024992.1 Escherichia coli O104:H4 strain LB226692 chromosome	365678:390938	ATGGTGCCGATAATAGGAGTAAAACACTCGATTAATCTCGTGTTAATGCCATCACCTACGACCATTACTAATTGATTGAATCTTATAGAAAAATCATCATTTTCTATGCGTCACAATCAATTTTCACATTACAAACGCTCCGACACTTTAGCCGGAGATTTTATGAGATACAAGCCTAACCAATACTTAATCTGTGATTCTTACGGTAACTACTATTTAAGGATCACGCTGCCTGTGTATATGCAGCCCTTTTTT	13037			TRUE
CP029111.1	CP029111.1 Escherichia coli strain AR436 chromosome, complete genome	1909014:1934327	TAATGGTGCCGATAATAGGAGTAAAACACTCGATTAATCTCGTGTTAATGCCATCACCTACGACCATTACTAATTGATTGAATCTGATAGAAAAATTATCATTTTCTATACCTTACAATCAATTTACACATTACAAACGCTCCGACACTTTAGCCGGAGATTTTATGAGATACAAGCCTAACCAATACTTAATCTGTGATTCTTACGGTAACTACTATTTAAGGATCACGCTGCCTGTGTATATGCAGCCCTTTT	13293			TRUE
CP020545.1	CP020545.1 Escherichia coli strain ZJ3920 chromosome, complete genome	286425:311736	AAAGAATCAAGCTCTAGCACGGTTTCGTCCACCGGAGTACAACGGGTGCCTGATAAGAGAAGAACTTGCTAAGACTTCATAGCTTTTGTGAAAAAGCCCTTTTTAGTGGATACGCCTACGGCGCTTATTTTTTGGGATAGCCCATCAAAGGCGCTTTATGGCTCCTATTGTCTAAAAATAATCCTCCTGGTATTTTAAGCATCTAAGACAGTTTGAATGATGGGGGATGTATGGCGATATCAGCAAAGAAAGCCG	12859			TRUE	TRUE
CP020545.1	CP020545.1 Escherichia coli strain ZJ3920 chromosome, complete genome	4814420:4839773	CTCTTATCAAGTACAAAAGCCACTGTGTTTGTTAATGGCTTTGGTATGTTATCACACAGTGGCGAGTAGTTCACAGGCTCAACCTCGTAACAAGTTCCTTTGAAGCTGGAAGACGTGCCACCGTCTCTAAATCGTATACCAAAACTCTTAGCAAGATGTTCCACACCTGGCGCGGTGTCCAATGATGCTACACGTCGTGAGACGTTGCAGAGGATAAACAGGCTAAATGATGGGAAGAGTAGTTTTAAGTGCATA	14046			TRUE	TRUE
CP029212.1	CP029212.1 Escherichia coli strain H8Ecoli chromosome	3652209:3677469	TGGTGCCGATAATAGGAGTAAAACACTCGATTAATCTCGTGTTAATGCCATCACCTACGACCATTACTAATTGATTGAATCTGATAGAAAAATCATCATTTTCTATGCGTCACAATCAATTTTCACATTACAAACGCTCCGACACTTTAGCCGGAGATTTTATGAGATACAAGCCTAACCAATACTTAATCTGTGATTCTTACGGTAACTATTATTTAAGGATCACGCTGCCTGTGTATATGCAGCCCTTTTTTG	14758			TRUE
CP029242.1	CP029242.1 Escherichia coli strain ECCRA-119 chromosome, complete genome	3768148:3793461	TAATGGTGCCGATAATAGGAGTAAAACACTCGATTAATCTCGTGTTAATGCCATCACCTACGACCATTACTAATTGATTGAATCTGATAGAAAAATTATCATTTTCTATACCTTACAATCAATTTACACATTACAAACGCTCCGACACTTTAGCCGGAGATTTTATGAGATACAAGCCTAACCAATACTTAATCTGTGATTCTTACGGTAACTACTATTTAAGGATCACGCTGCCTGTGTATATGCAGCCCTTTT	13293			TRUE
CP029747.1	CP029747.1 Escherichia coli strain 2016C-3878 chromosome, complete genome	276417:301808	CATACATCTTTGCGATGCTTTTTTGACCTACCAAATCAAGTCTCCAAGTTTTACCGCCAAGATTTATGGTCATTTTTTTATCTTGTATATCAAAAGTTGAATCTACAGAAACTTTCTGACTTCCCGAGTCAATATGACCTTCCTGTATTGCTTTACAGGAAAAGGTTGTGGCGTGGCCCATCACTGGAATTAACAAAGCGGCAAATACTAGTTTTTTCATTTGTCTCCCTTGGTGTGTCAAATGGATGGTGATGC	11400
CP028429.1	CP028429.1 Escherichia coli strain RM9131 chromosome, complete genome	3502308:3527676	CTAATTGATTGAATATCCTAGAAAAAATAATTCTTTTTAATAGATTACAATCAATTTTCACATTACAAACGCTCCGACACTTTAGCCGGAGATTTTATGAGATACAAGCCTAACCAATACTTAATCTGTGATTCTTACGGTAACTACTATTTGAGGATCACGTTGCCTGTGTATATGCAGCCCTTTTTTGAAGGAAAAAGGACGTTTGTCAGGAGTCTACATACAAGTAATCTTCGTGTTGCACGTAGAAAGCGT	13765			TRUE	TRUE	TRUE
CP028432.1	CP028432.1 Escherichia coli strain RM9975 chromosome, complete genome	3497010:3522378	CTAATTGATTGAATATCCTAGAAAAAATAATTCTTTTTAATAGATTACAATCAATTTTCACATTACAAACGCTCCGACACTTTAGCCGGAGATTTTATGAGATACAAGCCTAACCAATACTTAATCTGTGATTCTTACGGTAACTACTATTTGAGGATCACGTTGCCTGTGTATATGCAGCCCTTTTTTGAAGGAAAAAGGACGTTTGTCAGGAGTCTACATACAAGTAATCTTCGTGTTGCACGTAGAAAGCGT	13765			TRUE	TRUE	TRUE
CP022664.1	CP022664.1 Escherichia coli strain FORC 064 chromosome, complete genome	3774069:3799382	AACTCTTTGATTTTAATGGTGCCGATAATAGGAGTAAAACACTCGATTAATCTCGTGTTAATGCCATCACCTACGACCATTACTAATTGATTGAATCTTATAGAAAAATCATCATTTTCTATGCGTCACAATCAATTTTCACATTACAAACGCTCCGACACTTTAGCCGGACATTTTATGAGATACAAGCCTAACCAATACTTAATCTGTGATTCTTACGGTAACTACTATTTGAGGATCACGTTGCCTGTGTAT	16285	ACTCTTTGATTTTAATGGTGCCGATAATAGGAGTAAAACACTCGA		TRUE
CP031546.1	CP031546.1 Escherichia coli strain cq9 chromosome, complete genome	1236758:1262098	AGAAAATCAATAACTTAGCTTAACTTCTCTAAGAAATTGTATCTTCTGTTATCACTTACAAACGCCTATACGTTGTTATGGGCTTTTGGTAGTTTAACACGTATGGGCGAGTAGTTCCCAGGCTCAACCTCGTAACAAGTTCCTTTGAAGCTGGAAGACGTGCCACCGTCTCTAAACCTTCTACCAAAACTCTTAGCAAGATGTTCCACACCTGGCGCGGTGTCCAATGATGCTACACGTCGTGAGACGTTGCAG	13356			TRUE	TRUE
CP025036.2	CP025036.2 Escherichia coli strain S17-20 chromosome	1906639:1932007	AGAAAATCAATAACTTAGCTTAACTTCTCTAAGAAATTGTATCTTCTGTTATCACTTACAAACGCCTATACGTTGTTATGGGCTTTTGGTAGTTTAACACGTATGGGCGAGTAGTTCCCAGGCTCAACCTCGTAACAAGTTCCTTTGAAGCTGGAAGACGTGCCACCGTCTCTAAACCTTCTACCAAAACTCTTAGCAAGATGTTCCACACCTGGCGCGGTGTCCAATGATGCTACACGTCGTGAGACGTTGCAG	12284			TRUE	TRUE
CP024997.2	CP024997.2 Escherichia coli strain S17-13 chromosome	654999:680367	AGAAAATCAATAACTTAGCTTAACTTCTCTAAGAAATTGTATCTTCTGTTATCACTTACAAACGCCTATACGTTGTTATGGGCTTTTGGTAGTTTAACACGTATGGGCGAGTAGTTCCCAGGCTCAACCTCGTAACAAGTTCCTTTGAAGCTGGAAGACGTGCCACCGTCTCTAAACCTTCTACCAAAACTCTTAGCAAGATGTTCCACACCTGGCGCGGTGTCCAATGATGCTACACGTCGTGAGACGTTGCAG	12283			TRUE	TRUE
CP023061.1	CP023061.1 Escherichia coli strain FORC_069 chromosome, complete genome	4067469:4092729	AACTCTTTGATTTTAATGGTGCGATAATAGGAGTAAAACACTCGATTAATCTCGTGTTAATGCCATCACCTACGACCATTACTAATTGATTGAATCTTATAGAAAAATCATCATTTTCTATGCGTCACAATCAATTTTCACATTACAAACGCTCCGACACTTTAGCCGGAGATTTTATGAGATACAAGCCTAACCAATACTTAATCTGTGATTCTTACGGTAACTACTATTTAAGGATCACGCTGCCTGTGTATA	13052	ACTCTTTGATTTTAATGGTGCGATAATAGGAGTAAAACACTCGA		TRUE
CP032892.1	CP032892.1 Escherichia coli strain SCEC020022 chromosome, complete genome	3798858:3824171	TAATGGTGCCGATAATAGGAGTAAAACACTCGATTAATCTCGTGTTAATGCCATCACCTACGACCATTACTAATTGATTGAATCTGATAGAAAAATTATCATTTTCTATACCTTACAATCAATTTACACATTACAAACGCTCCGACACTTTAGCCGGAGATTTTATGAGATACAAGCCTAACCAATACTTAATCTGTGATTCTTACGGTAACTACTATTTAAGGATCACGCTGCCTGTGTATATGCAGCCCTTTT	13293			TRUE
CP022730.1	CP022730.1 Escherichia coli strain SA186 chromosome, complete genome	3639315:3664668	AGAAAATCAATAACTTAGCTTAACTTCTCTAAGAAATTGTATCTTCTGTTATCACTTACAAACGCCTATACGTTGTTATGGGCTTTGGTAGTGTAACACGTATGGGCGAGTAGTTCCCAGGCTCAACCTCGTAACAAGTTCCTTTGAAGCTGGAAGACGTGCCACCGTCTCTAAACCTTCTACCAAAACTCTTAGCAAGATGTTCCACACCTGGCGCGGTGTCCAATGATGCTACACGTCGAGATGACGTTGCAG	12143			TRUE
CP025896.1	CP025896.1 Escherichia coli, complete genome	229786:255046	AACTCTTTGATTTTAATGGTGCCGATAATAGGAGTAAAACACTCGATTAATCTCGTGTTAATGCCATCACCTACGACCATTACTAATTGATTGAATCTTATAGAAAAATCATCATTTTCTATGCGTCACAATCAATTTTCACATTACAAACGCTCCGACACTTTAGCCGGAGATTTTATGAGATACAAGCCTAACCAATACTTAATCTGTGATTCTTACGGTAACTACTATTTAAGGATCACGCTGCCTGTGTAT	13047	ACTCTTTGATTTTAATGGTGCCGATAATAGGAGTAAAACACTCGA		TRUE
CP025892.1	CP025892.1 Escherichia coli strain 503025 chromosome, complete genome	79446:104706	AGAAAATCAATAACTTAGCTTAACTTCTCTAAGAAATTGTATCTTCTGTTATCACTTACAAACGCCTATACGTTGTTATGGGCTTTGGTAGTGTAACACGTATGGGCGAGTAGTTCCCAGGCTCAACCTCGTAACAAGTTCCTTTGAAGCTGGAAGACGTGCCACCGTCTCTAAACCTTCTACCAAAACTCTTAGCAAGATGTTCCACACCTGGCGCGGTGTCCAATGATGCTACACGTCGTGAGACGTTGCAGA	12887			TRUE
CP025881.1	CP025881.1 Escherichia coli strain 503440 chromosome, complete genome	4712282:4737542	AGAAAATCAATAACTTAGCTTAACTTCTCTAAGAAATTGTATCTTCTGTTATCACTTACAAACGCCTATACGTTGTTATGGGCTTTGGTAGTGTAACACGTATGGGCGAGTAGTTCCCAGGCTCAACCTCGTAACAAGTTCCTTTGAAGCTGGAAGACGTGCCACCGTCTCTAAACCTTCTACCAAAACTCTTAGCAAGATGTTCCACACCTGGCGCGGTGTCCAATGATGCTACACGTCGTGAGACGTTGCAGA	12887			TRUE
CP025869.1	CP025869.1 Escherichia coli strain 503829 chromosome, complete genome	4640362:4665622	AACTCTTTGATTTTAATGGTGCCGATAATAGGAGTAAAACACTCGATTAATCTCGTGTTAATGCCATCACCTACGACCATTACTAATTGATTGAATCTTATAGAAAAATCATCATTTTCTATGCGTCACAATCAATTTTCACATTACAAACGCTCCGACACTTTAGCCGGAGATTTTATGAGATACAAGCCTAACCAATACTTAATCTGTGATTCTTACGGTAACTACTATTTAAGGATCACGCTGCCTGTGTAT	13047	ACTCTTTGATTTTAATGGTGCCGATAATAGGAGTAAAACACTCGA		TRUE
CP025865.1	CP025865.1 Escherichia coli strain 504211 chromosome, complete genome	1481784:1507044	AACTCTTTGATTTTAATGGTGCCGATAATAGGAGTAAAACACTCGATTAATCTCGTGTTAATGCCATCACCTACGACCATTACTAATTGATTGAATCTTATAGAAAAATCATCATTTTCTATGCGTCACAATCAATTTTCACATTACAAACGCTCCGACACTTTAGCCGGAGATTTTATGAGATACAAGCCTAACCAATACTTAATCTGTGATTCTTACGGTAACTACTATTTAAGGATCACGCTGCCTGTGTAT	13031	ACTCTTTGATTTTAATGGTGCCGATAATAGGAGTAAAACACTCGA		TRUE
LR130552.1	LR130552.1 Escherichia coli strain MS14386 genome assembly, chromosome: 1	3697966:3723357	AACTCTTTGATTTTAATGGTGCCGATAATAGGAGTAAAACACTCGATTAATCTCGTGTTAATGCCATCACCTACGACCATTACTAATTGATTGAATCTTATAGAAAAATCATCATTTTCTATGCGTCACAATCAATTTTCACATTACAAACGCTCCGACACTTTAGCCGGAGATTTTATGAGATACAAGCCTAACCAATACTTAATCTGTGATTCTTACGGTAACTACTATTTAAGGATCACGCTGCCTGTGTAT	12496	ACTCTTTGATTTTAATGGTGCCGATAATAGGAGTAAAACACTCGA		TRUE
CP034389.1	CP034389.1 Escherichia coli strain RS571 chromosome, complete genome	3884557:3909870	AACTTATTGATTTAAATGGTGCCGATAATAGGAGTAAAACACTCGATTAATCTCGTGTTAATGCCATCACCTACGACCATTACTAATTGATTGAATCTGATAGAAAAATTATCATTTTCTATACCTTACAATCAATTTACACATTACAAACGCTCCGACACTTTAGCCGGAGATTTTATGAGATACAAGCCTAACCAATACTTAATCTGTGATTCTTACGGTAACTACTATTTAAGGATCACGCTGCCTGTGTAT	13305	ACTTATTGATTTAAATGGTGCCGATAATAGGAGTAAAACACTCGA		TRUE
CP035354.1	CP035354.1 Escherichia coli strain BR64-DEC chromosome	4416578:4441969	AACTCTTTGATTTTAATGGTGCCGATAATAGGAGTAAAACACTCGATTAATCTCGTGTTAATGCCATCACCTACGACCATTACTAATTGATTGAATCTTATAGAAAAATCATCATTTTCTATGCGTCACAATCAATTTTCACATTACAAACGCTCCGACACTTTAGCCGGAGATTTTATGAGATACAAGCCTAACCAATACTTAATCTGTGATTCTTACGGTAACTACTATTTAAGGATCACGCTGCCTGTGTAT	12797	ACTCTTTGATTTTAATGGTGCCGATAATAGGAGTAAAACACTCGA		TRUE
CP035339.1	CP035339.1 Escherichia coli strain BR29-DEC chromosome	391801:417192	AGAAAATCAATAACTTAGCTTAACTTCTCTAAGAAATTGTATCTTCTGTTATCACTTACAAACGCCTATACGTTGTTATGGGCTTTGGTAGTGTAACACGTATGGGCGAGTAGTTCCCAGGCTCAACCTCGTAACAAGTTCCTTTGAAGCTGGAAGACGTGCCACCGTCTCTAAACCTTCTACCAAAACTCTTAGCAAGATGTTCCACACCTGGCGCGGTGTCCAATGATGCCACACGTCGTGAGACGTTGCAGA	12637			TRUE
CP039403.1	CP039403.1 Escherichia coli strain 382634_2f chromosome, complete genome	3735697:3761089	TTAAGGCGTAAAACAACGCCATAGACGCAATAAAGAGGCGTCAACATAGATTGGTAGCCTCTTTTATAATTACATCGTTACAGAGCGTTTTAGAGGCGTTTACGGCTATTCCTGTTTAAAGGCAGGAGTAATAGTATCTTCACCTTCACTACTTGATTTTTCAGTGTTAACACGTTTTTTCATATTAGCCCCAATGTTCTTAGATGGCTGTGTTTTGAGAGCTACAGTGTTTACAGTGCCATAAGAAACTAATCT	10193				TRUE
CP031902.1	CP031902.1 Escherichia coli O104:H4 strain FWSEC0009 chromosome, complete genome	4144092:4169352	ATGGTGCCGATAATAGGAGTAAAACACTCGATTAATCTCGTGTTAATGCCATCACCTACGACCATTACTAATTGATTGAATCTTATAGAAAAATCATCATTTTCTATGCGTCACAATCAATTTTCACATTACAAACGCTCCGACACTTTAGCCGGAGATTTTATGAGATACAAGCCTAACCAATACTTAATCTGTGATTCTTACGGTAACTACTATTTAAGGATCACGCTGCCTGTGTATATGCAGCCCTTTTTT	13037			TRUE
CP041002.1	CP041002.1 Escherichia coli strain FDAARGOS_772 chromosome, complete genome	221319:246579	AGAAAATCAATAACTTAGCTTAACTTCTCTAAGAAATTGTATCTTCTGTTATCACTTACAAACGCCTATACGTTGTTATGGGCTTTGGTAGTGTAACACGTATGGGCGAGTAGTTCCCAAGCTCAACCTCGTAACAAGTTCCTTTGAAGCTGGAAGACGTGCCACCGTCTCTAAACCTTCTACCAAAACTCTTAGCAAGATGTTCCACACCTGGCGCGGTGTCCAATGATGCTACACGTCGTGAGACGTTGCAGA	14091			TRUE
CP042871.1	CP042871.1 Escherichia coli strain CFSAN061766 chromosome, complete genome	3739049:3764362	AACTCTTTGATTTTAATGGTGCGATAATAGGAGTAAAACACTCGATTAATCTCGTGTTAATGCCATCACCTACGACCATTACTAATTGATTGAATCTTATAGAAAAATCATCATTTTCTATGCGTCACAATCAATTTTCACATTACAAACGCTCCGACACTTTAGCCGGAGATTTTATGAGATACAAGCCTAACCAATACTTAATCTGTGATTCTTACGGTAACTACTATTTAAGGATCACGCTGCCTGTGTATA	12414	ACTCTTTGATTTTAATGGTGCGATAATAGGAGTAAAACACTCGA		TRUE
CP042947.1	CP042947.1 Escherichia coli strain 90-9133 chromosome, complete genome	2073415:2098726	TAGATGTGCTGTTGATCTGACTTTCTTTGATAGCCATTTATATTAATCCTTGTGTAATGAGCGGAAAGCAATAAATATTGCCCCCGCTTTATTATTAGTTATCGTTAAACTTAGTTAACGCTACTCTGTCCTGACAACGTGCTAAGAATCAGATTCGAACTAAACTGATTGTTGTTCGCTCTGATCTCAGTGCGGATTAAATCCTGAAAGCCGGGACCGTTAGGGATGACGTTAACAGAGATCATATCACTCGGC	11381
CP042953.1	CP042953.1 Escherichia coli strain D8-1 chromosome, complete genome	4355851:4381111	ATGGTGCCGATAATAGGAGTAAAACACTCGATTAATCTCGTGTTAATGCCATCACCTACGACCATTACTAATTGATTGAATCTTATAGAAAAATCATCATTTTCTATGCGTCACAATCAATTTTCACATTACAAACGCTCCGACACTTTAGCCGGAGATTTTATGAGATACAAGCCTAACCAATACTTAATCTGTGATTCTTACGGTAACTACTATTTAAGGATCACGCTGCCTGTGTATATGCAGCCCTTTTTT	13038			TRUE
CP041996.1	CP041996.1 Escherichia coli strain AR Bank #0349 chromosome, complete genome	4216532:4241923	TTTTTCTGCCCGACACGCCACCAAAAAGCACCGGCAAAATGGATATTAAAGTCATGCTCGGCCTGGATGCGCTGATCCTGCTGCGCGATAAGAACTTCCTCGTCTTTTTCTTCTGTTCATTCCTGTTTGCGATGCCACTGGCGTTCTATTACATCTTTGCCAACGGTTATCTGACCGAAGTTGGCATGAAAAACGCCACTGGCTGGATGACGCTCGGCCAGTTCTCTGAAATCTTCTTTATGCTGGCATTGCCGT	11412
CP043747.1	CP043747.1 Escherichia coli strain CVM N16EC0140 chromosome, complete genome	4048805:4074196	AACTCTTTGATTTTAATGGTGCCGATAATAGGAGTAAAACACTCGATTAATCTCGTGTTAATGCCATCACCTACGACCATTACTAATTGATTGAATCTTATAGAAAAATAATCATTTTCTATGCGTCACAATCAATTTTCACATTACAAACGCTCCGACACTTTAGCCGGAGATTTTATGAGATACAAGCCTAACCAATACTTAATCTGTGATTCTTACGGTAACTACTATTTAAGGATCACGCTGCCTGTGTAT	12821	ACTCTTTGATTTTAATGGTGCCGATAATAGGAGTAAAACACTCGA		TRUE
CP040269.1	CP040269.1 Escherichia coli strain 1500 chromosome, complete genome	1908761:1934129	AACTCTTTGATTTTAATGGTGCCGATAATAGGAGTAAAACACTCGATTAATCTCGTGTTAATGCCATCACCTACGACCATTACTAATTGATTGAATCTTATAGAAAAATCATCATTTTCTATGCGTCACAATCAATTTTCACATTACAAACGCTCCGACACTTTAGCCGGGGAGTTTATGAGATACAAGCCTAATCAATACATAATCTGTGATTCTTACGGTAACTACTATTTAAGGATCACGCTGCCTGTGTAT	13222	ACTCTTTGATTTTAATGGTGCCGATAATAGGAGTAAAACACTCGA		TRUE
CP045140.1	CP045140.1 Escherichia coli strain KCTC 72668 chromosome	4575733:4601040	ATGGTGCCGATAATAGAGTAAAACACTCGATTAATCTCGTGTTAATGCCATCACCTACGACCATTACTAATTGATTGAATCTTATAGAAAAATCATCATTTTCTATGCGTCACAATCAATTTTCACATTACAAACGCTCCGACACTTTAGCCGGAGATTTTATGAGATACAAGCCTAACCAATACTTAATCTGTGATTCTTACGGTAACTACTATTTAAGGATCACGCTGCCTGTGTATATGCAGCCCTTTTTGA	12111			TRUE
CP046006.1	CP046006.1 Escherichia coli strain 1919D3 chromosome, complete genome	3623497:3648844	AACTCTTTGATTTTAATGGTGCCGATAATAGGAGTAAAACACTCGATTAATCTCGTGTTAATGCCATCACCTACGACCATTACTAATTGATTGAATCTTATAGAAAAATCATCATTTTCTATGCGTCACAATCAATTTTCACATTACAAACGCTCCGACACTTTAGCCGGGGAGTTTATGAGATACAAGCCCAATCAATACATAATCTGTGATTCTTACGGTAACTACTATTTGAGGATCACGTTGCCTGTGTAT	13981	ACTCTTTGATTTTAATGGTGCCGATAATAGGAGTAAAACACTCGA		TRUE	TRUE
CP046676.1	CP046676.1 Escherichia coli strain 152661 chromosome, complete genome	1028883:1054274	AGAAAATCAATAACTTAGCTTAACTTCTCTAAGAAATTGTATCTTCTGTTATCACTTACAAACGCCTATACGTTGTTATGGGCTTTGGTAGTGTAACACGTATGGGCGAGTAGTTCCCAGGCTCAACCTCGTAACAAGTTCCTTTGAAGCTGGAAGACGTGCCACCGTCTCTAAACCTTCTACCAAAACTCTTAGCAAGATGTTCCACACCTGGCGCGGTGTCCAATGATGCTACACGTCGTGAGACGTTGCAGA	14377			TRUE
LR740776.1	LR740776.1 Escherichia coli strain BEN2908 genome assembly, chromosome: APEC2908	306502:331855	ATCACTTACAAACGCCTATACGTTGTTATGGGCTTTGGTAGTGTAACACGTATGGGCGAGTAGTTCCCAGGCTCAACCTCGTAACAAGTTCCTTTGAAGCTGGAAGACGTGCCACCGTCTCTAAACCTTCTACCAAAACTCTTAGCAAGATGTTCCACACCTGGCGCGGTGTCCAATGATGCTACACGTCGTGAGATGTTGCAGAGGATAAACAGGCTAAATGATGGGAAGAGTTTTAAGTGCAATAGTGGATCA	16039			TRUE	TRUE
CP047094.1	CP047094.1 Salmonella sp. S13 chromosome, complete genome	3595299:3620652	TTAAGGCGTAAAACAACGCCATAGACGCAATAAAGAGGCTTCAACATAGATTGGTAGCCTCTTTTATAATTACATCGTTACAGAGCGTTTTAGAGGCGTTTACGGCTATTCCTGCTTAAAGGCAGGCGTAATAGTGTCTTCACCTTCACTACTTGATCTTTCAGCGTTAACACGTTTCTTCAAATTCGCCCCGATGTTCTTAGATGGCTGTGTTTTGATAGCTACAGTGTTTACAGTGCCATACGAAACGAGCCT	10768
CP048025.1	CP048025.1 Escherichia coli strain GZEC065 chromosome, complete genome	4128138:4153451	AGAAAATCAATAACTTAGCTTAACTTCTCTAAGAAATTGTATCTTCTGTTATCACTTACAAACGCCTATACGTTGTTATGGGCTTTGGTAGTGTAACACGTATGGGCGAGTAGTTCCCAGGCTCAACCTCGTAACAAGTTCCTTTGAAGCTGGAAGACGTGCCACCGTCTCTAAACCTTCTACCAAAACTCTTAGCAAGATGTTCCACACCTGGCGCGGTGTCCAATGATGCTACACGTCGTGAGACGTTGCAGA	13146			TRUE
AP021891.1	AP021891.1 Escherichia coli 2017.01.04CC DNA, complete genome	3557298:3582666	AACAATTTGATTTTAATGGTGCCGATAATAGGAGTAAAACACTCGATTAATCTCGTGTTAATGCCATCACCTACGACCATTACTAATTGATTGAATCTTATAGAAAAAATTATCATCTTCTATGCGTTACAATCAATTTTCACATTACAAACGCTCCGACACTTTAGCCGGGGAGTTTATGAGATACAAGCCCAATCAATACATAATCTGTGATTCTTACGGTAACTACTATTTAAGGATCACGCTGCCTGTGTA	12557			TRUE	TRUE
CP048603.1	CP048603.1 Escherichia coli strain ChlosBP-23-1 chromosome, complete genome	3601747:3627115	CAACAGATTGCTGCTATCCGTGGCGCGGTAAACGGTCTGATGCGGGAAGTGATTAAAGGTCATCTGACGGAACACATCGTTCACCAGGGGGATGAGCTAAAACGTGAAGAAGATCTGGATGTCGTTCTGAAGGTGCTGGATTCATATATCAAATAATTTATTAACGCGATTGTAAAACTGCCGTTTTTCCTCGTTTACAACGCGTGCGCTGGACATTACCATCCTCCTTTGCGATTTATCATCGCAACCAAACGA	12112				TRUE
CP048647.1	CP048647.1 Escherichia coli strain GW-AmxH19 chromosome, complete genome	3828405:3853716	ATGGTGCCGATAATAGGAGTAAAACACTCGATTAATCTCGTGTTAATGCCATCACCTACGACCATTACTAATTGATTGAATCTTATAGAAAAATCATCATTTTCTATGCGTCACAATCAATTTTCACATTACAAACGCTCCGACACTTTAGCCGGAGATTTTATGAGATACAAGCCTAACCAATACTTAATCTGTGATTCTTACGGTAACTACTATTTAAGGATCACGCTGCCTGTGTATATGCAGCCCTTTTTT	12175			TRUE
CP049348.1	CP049348.1 Escherichia coli strain 3R chromosome, complete genome	286116:311429	AGAAAATCAATAACTTAGCTTAACTTCTCTAAGAAATTGTATCTTCTGTTATCACTTACAAACGCCTATACGTTGTTATGGGCTTTGGTAGTGTAACACGTATGGGCGAGTAGTTCCCAGGCTCAACCTCGTAACAAGTTCCTTTGAAGCTGGAAGACGTGCCACCGTCTCTAAACCTTCTACCAAAACTCTTAGCAAGATGTTCCACACCTGGCGCGGTGTCCAATGATGCTACACGTCGTGAGACGTTGCAGA	13146			TRUE
LR782232.1	LR782232.1 Escherichia coli isolate SC467 genome assembly, chromosome: omosome1	3907910:3933301	AACTCTTTGATTTTAATGGTGCCGATAATAGGAGTAAAACACTCGATTAATCTCGTGTTAATGCCATCACCTACGACCATTACTAATTGATTGAATCTTATAGAAAAATCATCATTTTCTATGCGTCACAATCAATTTTCACATTACAAACGCTCCGACACTTTAGCCGGAGATTTTATGAGATACAAGCCTAACCAATACTTAATCTGTGATTCTTACGGTAACTACTATTTAAGGATCACGCTGCCTGTGTAT	13101	ACTCTTTGATTTTAATGGTGCCGATAATAGGAGTAAAACACTCGA		TRUE
LR782233.1	LR782233.1 Escherichia coli isolate SC468 genome assembly, chromosome: omosome1	2227661:2253052	TGATTTAAATGGTGCCGATAATAGGAGTAAAACACTCGATTAATCTCGTGTTAATGCCATCACCTACGACCATTACTAATTGATTGAATCTTATAGAAGAAATCATCATTTTCTATGCGTTACAATCAATTTTCACATTACAAACGCTCCGACACTTTAGCCGGGGAGTTTATGAGATACAAGCCCAATCAATACATAATCTGTGATTCTTACGGTAACTACTATTTACGGATCACGCTGCCTGTGTATATGCAG	13082			TRUE
CP043541.1	CP043541.1 Escherichia coli strain 15RDA-Livestock feces-ECO087 chromosome	4700327:4725718	AAAGGAACAACAATGATCGACCATATACAGGAAACACAATTATTTCAGATGATCCTGTCTGATGCAAAAAACTATGCTGAGTTAATTCGGCTGGCAAAAGAAACAGAAGACTACGAAGCATTAGAGCGTTATCGTGATGAAGTGCTGACGCTCAAGACACCTTTTAACATCGTATTGAATATGATTAATGATGCATTACAAGGAGAAGCCGCATAATGGAAGAAGATATTAGCAATGCAATGGAACAACTTTTAG	10280			TRUE
CP047378.1	CP047378.1 Escherichia coli strain CAU16175 chromosome, complete genome	1151500:1176813	AGAAAATCAATAACTTAGCTTAACTTCTCTAAGAAATTGTATCTTCTGTTATCACTTACAAACGCCTATACGTTGTTATGGGCTTTGGTAGTGTAACACGTATGGGCGAGTAGTTCCCAGGCTCAACCTCGTAACAAGTTCCTTTGAAGCTGGAAGACGTGCCACCGTCTCTAAACCTTCTACCAAAACTCTTAGCAAGATGTTCCACACCTGGCGCGGTGTCCAATGATGCTACACGTCGAGATGACGTCGCAG	12897			TRUE
CP051001.1	CP051001.1 Escherichia coli O157:H16 str. 98-3133 chromosome, complete genome	1862757:1888070	AGAAAATCAATAACTTAGCTTAGCTTCTCTAAGAAATTGTATCTTCTGTTATCACTTACAAACGCCTATACGTTGTTATGGGCTTTGGTAGTGTAACACGTATGGGCGAGTAGTTCCCAGGCTCAACCTCGTAACAAGTTCCTTTGAAGCTGGAAGACGTGCCACCGTCTCTAAACCTTCTACCAAAACTCTTAGCAAGATGTTCCACACCTGGCGCGGTGTCCAATGATGCTACACGTCGAGATGACGTTGCAG	13500	CGAGTGTTTTACTCCTATTATCGGCACCATTAAAATCAAAGAGTTA		TRUE
CP055256.1	CP055256.1 Escherichia coli strain AH25 chromosome, complete genome	3946526:3971839	TGGTGCCGATAATAGGAGTAAAACACTCGATTAATCTCGTGTTAATGCCATCACCTACGACCATTACTAATTGATTGAATCTGATAGAAAAATTATCATTTTCTATACCTTACAATCAATTTACACATTACAAACGCTCCGACACTTTAGCCGGAGATTTTATGAGATACAAGCCTAACCAATACTTAATCTGTGATTCTTACGGTAACTACTATTTAAGGATCACGCTGCCTGTGTATATGCAGCCCTTTTTTG	13290			TRUE
LR778142.1	LR778142.1 Escherichia coli isolate SC434 genome assembly, chromosome: omosome1	762727:788095	AGAAAATCAATAACTTAGCTTAACTTCTCTAAGAAATTGTATCTTCTGTTATCACTTACAAACGCCTATACGTTGTTATGGGCTTTGGTAGTGTAACACGTATGGGCGAGTAGTTCCCAGGCTCAACCTCGTAACAAGTTCCTTTGAAGCTGGAAGACGTGCCACCGTCTCTAAACCTTCTACCAAAACTCTTAGCAAGATGTTCCACACCTGGCGCGGTGTCCAATGATGCTACACGTCGTGAGACGTTGCAGA	12018			TRUE
LR778146.1	LR778146.1 Escherichia coli isolate SC455 genome assembly, chromosome: omosome1	2339060:2364428	TGATTTAAATGGTGCCGATAATAGGAGTAAAACACTCGATTAATCTCGTGTTAATGCCATCACCTACGACCATTACTAATTGATTGAATCTTATAGAAGAAATCATCATTTTCTATGCGTTACAATCAATTTTCACATTACAAACGCTCCGACACTTTAGCCGGGGAGTTTATGAGATACAAGCCCAATCAATACATAATCTGTGATTCTTACGGTAACTACTATTTACGGATCACGCTGCCTGTGTATATGCAG	12171			TRUE
LR778152.1	LR778152.1 Escherichia coli isolate SC477 genome assembly, chromosome: omosome1	2342356:2367724	TGATTTAAATGGTGCCGATAATAGGAGTAAAACACTCGATTAATCTCGTGTTAATGCCATCACCTACGACCATTACTAATTGATTGAATCTTATAGAAGAAATCATCATTTTCTATGCGTTACAATCAATTTTCACATTACAAACGCTCCGACACTTTAGCCGGGGAGTTTATGAGATACAAGCCCAATCAATACATAATCTGTGATTCTTACGGTAACTACTATTTACGGATCACGCTGCCTGTGTATATGCAG	12171			TRUE
CP055806.1	CP055806.1 Escherichia fergusonii strain RHB03-C23 chromosome, complete genome	3564550:3590035	AACTTATTGATTTAAGTGGTGCCGATAATAGGAGTAAAACACTCGATTAATCTCGTGTTAATGCCATCACCTACGACCATTACTAATTGATTGAATCTTATAGAAAAATCATCATTTTCTATGCGTCACAATCAATTTTCACATTACAAACGCTCCGACACTTTAGCCGGAGATTTTATGAGATACAAGCCTAACCAATACATAATCTGTGATTCTTACGGTAACTACTATTTGAGGATCACGTTGCCTGTGTAT	13999	ACTTATTGATTTAAGTGGTGCCGATAATAGGAGTAAAACACTCGA		TRUE
CP055796.1	CP055796.1 Escherichia coli strain RHB04-C10 chromosome, complete genome	3670128:3695476	AACTTATTGATTTAAATGGTGCCGATAATAGGAGTAAAACACTCGATTAATCTCGTGTTAATGCCATCACCTACGACCATTACTAATTGATTGAATCTTATAGAAAAAATCATCATTTTCTATGCGTTACAATCAATTTTCACATTACAAACGCTCCGACACTTTAGCCGGGGAGTTTATGAGATACAAGCCTAATCAATACATAATCTGTGATTCTTACGGTAACTACTATTTGAGGATCACGTTGCCTGTGTA	12171	ACTTATTGATTTAAATGGTGCCGATAATAGGAGTAAAACACTCGA		TRUE
CP055786.1	CP055786.1 Escherichia coli strain RHB04-C20 chromosome, complete genome	3670015:3695363	AACTTATTGATTTAAATGGTGCCGATAATAGGAGTAAAACACTCGATTAATCTCGTGTTAATGCCATCACCTACGACCATTACTAATTGATTGAATCTTATAGAAAAAATCATCATTTTCTATGCGTTACAATCAATTTTCACATTACAAACGCTCCGACACTTTAGCCGGGGAGTTTATGAGATACAAGCCTAATCAATACATAATCTGTGATTCTTACGGTAACTACTATTTGAGGATCACGTTGCCTGTGTA	12171	ACTTATTGATTTAAATGGTGCCGATAATAGGAGTAAAACACTCGA		TRUE
CP055696.1	CP055696.1 Escherichia fergusonii strain RHB18-C03 chromosome, complete genome	1664495:1689863	AACTTATTGATTTTAATGGTGCCGATAATAGGAGTAAAACACTCGATTAATCTCGTGTTAATGCCATCACCTACGACCATTACTAATTGATTGAATCTTATAGAAAAAATCATCATTTTCTATGCGTTACAATCAATTTTCACATTACAAACGCTCCGACACTTTAGCCGGGGAGTTTATGAGATACAAGCCCAATCAATACATAATCTGTGATTCTTACGGTAACTACTATTTGAGGATCACGTTGCCTGTGTA	12577	ACTTATTGATTTTAATGGTGCCGATAATAGGAGTAAAACACTCGA		TRUE	TRUE
CP055669.1	CP055669.1 Escherichia coli strain RHB30-C19 chromosome, complete genome	917768:943023	AGAAAATCAATAACTTAGCTTAACTTCTCTAAGAAATTGTATCTTCTGTTATCACTTACAAACGCCTATACGTTGTTATGGGCTTTGGTAGTGTAACACGTATGGGCGAGTAGTTCCCAGGCTCAACCTCGTAACAAGTTCCTTTGAAGCTGGAAGACGTGCCACCGTCTCTAAACCTTCTACCAAAACTCTTAGCAAGATGTTCCACACCTGGCGCGGTGTCCAATGATGCTACACGTCGTGAGACGTTGCAGA	13742			TRUE	TRUE
CP055599.1	CP055599.1 Escherichia fergusonii strain RHB41-C23 chromosome, complete genome	1656947:1682315	AACTTATTGATTTTAATGGTGCCGATAATAGGAGTAAAACACTCGATTAATCTCGTGTTAATGCCATCACCTACGACCATTACTAATTGATTGAATCTTATAGAAAAAATCATCATTTTCTATGCGTTACAATCAATTTTCACATTACAAACGCTCCGACACTTTAGCCGGGGAGTTTATGAGATACAAGCCCAATCAATACATAATCTGTGATTCTTACGGTAACTACTATTTGAGGATCACGTTGCCTGTGTA	12577	ACTTATTGATTTTAATGGTGCCGATAATAGGAGTAAAACACTCGA		TRUE	TRUE
CP056165.1	CP056165.1 Escherichia marmotae strain RHBSTW-00777 chromosome, complete genome	1010907:1036167	AGAAAATCAATAACTTAGCTTAACTTCTCTAAGAAATTGTATCTTCTGTTATCACTTACAAACGCCTATACGTTGTTATGGGCTTTGGTAGTGTAACACGTATGGGCGAGTAGTTCCCAGGCTCAACCTCGTAACAAGTTCCTTTGAAGCTGGAAGACGTGCCACCGTCTCTAAACCTTCTACCAAAACTCTTAGCAAGATGTTCCACACCTGGCGCGGTGTCCAATGATGCTACACGTCGTGAGACGTTGCAGA	12812			TRUE
CP056190.1	CP056190.1 Escherichia coli strain RHBSTW-01004 chromosome, complete genome	3884242:3909553	ATGGTGCCGATAATAGGAGTAAAACACTCGATTAATCTCGTGTTAATGCCATCACCTACGACCATTACTAATTGATTGAATCTTATAGAAAAATCATCATTTTCTATGCGTCACAATCAATTTTCACATTACAAACGCTCCGACACTTTAGCCGGAGATTTTATGAGATACAAGCCTAACCAATACTTAATCTGTGATTCTTACGGTAACTACTATTTAAGGATCACGCTGCCTGTGTATATGCAGCCCTTTTTT	13276			TRUE
CP056916.1	CP056916.1 Escherichia fergusonii strain RHB42-C24 chromosome, complete genome	3255800:3281148	AACTTATTGATTTAAGTGGTGCCGATAATAGGAGTAAAACACTCGATTAATCTCGTGTTAATGCCATCACCTACGACCATTACTAATTGATTGAATCTTATAGAAAAAATTATCATTTTCTATGCGTTACAATCAATTTTCACATTACAAACGCTCCGACACTTTAGCCGGGGAGTTTATGAGATACAAGCCCAATCAATACATAATCTGTGATTCTTACGGTAACTACTATTTGAGGATCACGTTGCCTGTGTA	13547	ACTTATTGATTTAAGTGGTGCCGATAATAGGAGTAAAACACTCGA		TRUE
CP056936.1	CP056936.1 Escherichia fergusonii strain RHB42-C13 chromosome, complete genome	3255800:3281148	AACTTATTGATTTAAGTGGTGCCGATAATAGGAGTAAAACACTCGATTAATCTCGTGTTAATGCCATCACCTACGACCATTACTAATTGATTGAATCTTATAGAAAAAATTATCATTTTCTATGCGTTACAATCAATTTTCACATTACAAACGCTCCGACACTTTAGCCGGGGAGTTTATGAGATACAAGCCCAATCAATACATAATCTGTGATTCTTACGGTAACTACTATTTGAGGATCACGTTGCCTGTGTA	13547	ACTTATTGATTTAAGTGGTGCCGATAATAGGAGTAAAACACTCGA		TRUE
CP056951.1	CP056951.1 Escherichia fergusonii strain RHB42-C01 chromosome, complete genome	3255798:3281146	AACTTATTGATTTAAGTGGTGCCGATAATAGGAGTAAAACACTCGATTAATCTCGTGTTAATGCCATCACCTACGACCATTACTAATTGATTGAATCTTATAGAAAAAATTATCATTTTCTATGCGTTACAATCAATTTTCACATTACAAACGCTCCGACACTTTAGCCGGGGAGTTTATGAGATACAAGCCCAATCAATACATAATCTGTGATTCTTACGGTAACTACTATTTGAGGATCACGTTGCCTGTGTA	13547	ACTTATTGATTTAAGTGGTGCCGATAATAGGAGTAAAACACTCGA		TRUE
CP057087.1	CP057087.1 Escherichia coli strain RHB38-C15 chromosome, complete genome	2087640:2113125	AACTACTTGATTTAAATGGTGCCGATAATAGGAGTAAAACACTCGATTAATCTCGTGTTAATGCCATCACCTACGACCATTACTAATTGATTGAATCTTATAGAAAAATCATCATTTTCTATGCGTCACAATCAATTTTCACATTACAAACGCTCCGACACTTTAGCCGGAGATTTTATGAGATACAAGCCTAACCAATACATAATCTGTGATTCTTACGGTAACTACTATTTGAGGATCACGTTGCCTGTGTAT	13283	ACTACTTGATTTAAATGGTGCCGATAATAGGAGTAAAACACTCGA		TRUE
CP057101.1	CP057101.1 Escherichia fergusonii strain RHB38-C04 chromosome, complete genome	3439627:3464980	AACTTATTGATTTAAGTGGTGCCGATAATAGGAGTAAAACACTCGATTAATCTCGTGTTAATGCCATCACCTACGACCATTACTAATTGATTGAATCTTATAGAAAAAATCATCATTTTCTATGCGTTACAATCAATTTTCACATTACAAACGCTCCGACACTTTAGCCGGGGAGTTTATGAGATACAAGCCCAATCAATACATAATCTGTGATTCTTACGGTAACTACTATTTAAGGATCACGCTGCCTGTGTA	12144	ACTTATTGATTTAAGTGGTGCCGATAATAGGAGTAAAACACTCGA		TRUE
CP057152.1	CP057152.1 Escherichia coli strain RHB35-C14 chromosome, complete genome	3788770:3814098	AACTCTTTGATTTTAATGGTGCCGATAATAGGAGTAAAACACTCGATTAATCTCGTGTTAATGCCATCACCTACGACCATTACTAATTGATTGAATCTTATAGAAAAAATCATCATTTTCTATGCGTTACAATCAATTTTCACATTACAAACGCTCCGACACTTTAGCCGGGGAGTTTATGAGATACAAGCCCAATCAATACATAATCTGTGATTCTTACGGTAACTACTATTTGAGGATCACGTTGCCTGTGTA	12566	ACTCTTTGATTTTAATGGTGCCGATAATAGGAGTAAAACACTCGA		TRUE	TRUE
CP057281.1	CP057281.1 Escherichia coli strain RHB30-C17 chromosome, complete genome	916908:942163	AGAAAATCAATAACTTAGCTTAACTTCTCTAAGAAATTGTATCTTCTGTTATCACTTACAAACGCCTATACGTTGTTATGGGCTTTGGTAGTGTAACACGTATGGGCGAGTAGTTCCCAGGCTCAACCTCGTAACAAGTTCCTTTGAAGCTGGAAGACGTGCCACCGTCTCTAAACCTTCTACCAAAACTCTTAGCAAGATGTTCCACACCTGGCGCGGTGTCCAATGATGCTACACGTCGTGAGACGTTGCAGA	13742			TRUE	TRUE
CP057287.1	CP057287.1 Escherichia coli strain RHB30-C16 chromosome, complete genome	916430:941685	AGAAAATCAATAACTTAGCTTAACTTCTCTAAGAAATTGTATCTTCTGTTATCACTTACAAACGCCTATACGTTGTTATGGGCTTTGGTAGTGTAACACGTATGGGCGAGTAGTTCCCAGGCTCAACCTCGTAACAAGTTCCTTTGAAGCTGGAAGACGTGCCACCGTCTCTAAACCTTCTACCAAAACTCTTAGCAAGATGTTCCACACCTGGCGCGGTGTCCAATGATGCTACACGTCGTGAGACGTTGCAGA	13742			TRUE	TRUE
CP057194.1	CP057194.1 Escherichia coli strain RHB33-C12 chromosome, complete genome	2137596:2162938	TTAAGGCGTAAAACAACGCCATAGACGCAATAAAGAGGCTTCAACATAGATTGGTAGCCTCTTTTATAATTACATCGTTACAGAGCGTTTTAGAGGCATTTACGGCTATTCCTGTTTAAAGGCAGGAGTAATAGTGTCTTCACCTTCACTACTTGATTTTTCAGTGTTAACACGTTTTTTCATATTAGCCCCGATGTTCTTAGATGGCTGTGTTTTGATAGCTACAGTGTTTACAGTGCCATACGAAACGAGCCT	10049				TRUE
CP057396.1	CP057396.1 Escherichia coli strain RHB27-C22 chromosome, complete genome	832395:857763	GGGTATGGACATTTTTATTTCGAAAAAGATGCGCAATTTCATTTTATTAGCGCAAACCAATAATATTGCCCGGGCGGCAGAAAAAATCCATATGACAGCTTCGCCATTTGGTAAAAGCATTGCCGCGCTGGAAGAACAAATTGGCTATACGCTATTTACCCGCAAAGATAATAATATCAGCCTCAATAAAGCCGGACAGGAACTGTATCAAAAACTGTTCCCGGTTTATCAACGGCTTTCTGCGATTGATAATGA	13404		GTCGTTCACGAGAAATTGTGATTGGCATAGATAATACTTATCCGACAATTA	TRUE	TRUE	TRUE
CP057463.1	CP057463.1 Escherichia fergusonii strain RHB26-C03 chromosome, complete genome	1739406:1764774	AACTTATTGATTTTAATGGTGCCGATAATAGGAGTAAAACACTCGATTAATCTCGTGTTAATGCCATCACCTACGACCATTACTAATTGATTGAATCTTATAGAAAAAATCATCATTTTCTATGCGTTACAATCAATTTTCACATTACAAACGCTCCGACACTTTAGCCGGGGAGTTTATGAGATACAAGCCCAATCAATACATAATCTGTGATTCTTACGGTAACTACTATTTGAGGATCACGTTGCCTGTGTA	12577	ACTTATTGATTTTAATGGTGCCGATAATAGGAGTAAAACACTCGA		TRUE	TRUE
CP057468.1	CP057468.1 Escherichia coli strain RHB25-C20 chromosome, complete genome	3756708:3782099	AACTCTTTGATTTTAATGGTGCCGATAATAGGAGTAAAACACTCGATTAATCTCGTGTTAATGCCATCACCTACGACCATTACTAATTGATTGAATCTTATAGAAAAATAATCATTTTCTATGCGTCACAATCAATTTTCACATTACAAACGCTCCGACACTTTAGCCGGAGATTTTATGAGATACAAGCCTAACCAATACTTAATCTGTGATTCTTACGGTAACTACTATTTAAGGATCACGCTGCCTGTGTAT	12846	ACTCTTTGATTTTAATGGTGCCGATAATAGGAGTAAAACACTCGA		TRUE
CP057669.1	CP057669.1 Escherichia coli strain RHB18-C18 chromosome, complete genome	2015182:2040442	AACTCTTTGATTTTAATGGTGCCGATAATAGGAGTAAAACACTCGATTAATCTCGTGTTAATGCCATCACCTACGACCATTACTAATTGATTGAATCTTATAGAAAAAATCATCATTTTCTATGCATTACAATCAATTTTCACATTACAAACGCTCCGACACTTTAGCCGGAGATTTTATGAGATACAAGCCTAACCAATACTTAATCTGTGATTCTTACGGTAACTACTATTTACGGATCACGCTGCCTGTGTA	12659	ACTCTTTGATTTTAATGGTGCCGATAATAGGAGTAAAACACTCGA		TRUE	TRUE
CP057681.1	CP057681.1 Escherichia fergusonii strain RHB18-C04 chromosome, complete genome	1664495:1689863	AACTTATTGATTTTAATGGTGCCGATAATAGGAGTAAAACACTCGATTAATCTCGTGTTAATGCCATCACCTACGACCATTACTAATTGATTGAATCTTATAGAAAAAATCATCATTTTCTATGCGTTACAATCAATTTTCACATTACAAACGCTCCGACACTTTAGCCGGGGAGTTTATGAGATACAAGCCCAATCAATACATAATCTGTGATTCTTACGGTAACTACTATTTGAGGATCACGTTGCCTGTGTA	12577	ACTTATTGATTTTAATGGTGCCGATAATAGGAGTAAAACACTCGA		TRUE	TRUE
CP057808.1	CP057808.1 Escherichia coli strain RHB14-C16 chromosome, complete genome	4175422:4200790	GGTATGGATATTTTTATTTCGAAAAAGATGCGCAATTTTATTTTATTAGCGCAAACCAATAATATTGCTCGGGCAGCAGAAAAGATACATATGACGGCTTCACCGTTTGGCAAAAGTATTGCCGCGCTGGAGGAGCAAATTGGTTATACGCTGTTTACCCGTAAAGATAACAACATTAGCCTTAATAAAGCCGGACAGGAACTGTATCAAAAACTATTCCCGGTTTACCAACGACTTTCTGCTATTGATAATGAA	13344		GTCATTCTCATGAAATTGTCATTGGCATCGATAATACTTATCCGACAATTA	TRUE	TRUE	TRUE
CP057804.1	CP057804.1 Escherichia coli strain RHB14-C20 chromosome, complete genome	4175421:4200789	GGTATGGATATTTTTATTTCGAAAAAGATGCGCAATTTTATTTTATTAGCGCAAACCAATAATATTGCTCGGGCAGCAGAAAAGATACATATGACGGCTTCACCGTTTGGCAAAAGTATTGCCGCGCTGGAGGAGCAAATTGGTTATACGCTGTTTACCCGTAAAGATAACAACATTAGCCTTAATAAAGCCGGACAGGAACTGTATCAAAAACTATTCCCGGTTTACCAACGACTTTCTGCTATTGATAATGAA	13344		GTCATTCTCATGAAATTGTCATTGGCATCGATAATACTTATCCGACAATTA	TRUE	TRUE	TRUE
CP057882.1	CP057882.1 Escherichia coli strain RHB11-C17 chromosome, complete genome	928489:953800	AGAAAATCAATAACTTAGCTTAACTTCTCTAAGAAATTGTATCTTCTGTTATCACTTACAAACGCCTATACGTTGTTATGGGCTTTGGTAGTGTAACACGTATGGGCGAGTAGTTCCCAGGCTCAACCTCGTAACAAGTTCCTTTGAAGCTGGAAGACGTGCCACCGTCTCTAAACCTTCTACCAAAACTCTTAGCAAGATGTTCCACACCTGGCGCGGTGTCCAATGATGCTACACGTCGTGAGACGTTGCAGA	12896	CGAGTGTTTTACTCCTATTATCGGCACCATTAAAATCAAAGAGTTA		TRUE
CP057885.1	CP057885.1 Escherichia coli strain RHB11-C16 chromosome, complete genome	898225:923593	CTCTAAAACGCAACAGGACGCATTCTAACGCTGTTTTCATTGCTTGGTATAGGGATGTATAGGTGATGTGTGTTTAATGCGTCTGTGAGCTTGTTTTGTGCCTTATTTTGCATTTTCATAATGCAGAAGAGAACACGGAAAACCTTAAAATTAATTATTGGGGTATTTAAGGCTATTTTCAGGTTATTTAAGGGTATTAAACTTGATTTAATTGATTAAAATATAAACAGATGGTTCTGTATCTTATTGATTTAT	10118				TRUE
CP057896.1	CP057896.1 Escherichia fergusonii strain RHB10-C23 chromosome, complete genome	3254659:3280007	AACTTATTGATTTAAGTGGTGCCGATAATAGGAGTAAAACACTCGATTAATCTCGTGTTAATGCCATCACCTACGACCATTACTAATTGATTGAATCTTATAGAAAAAATTATCATTTTCTATGCGTTACAATCAATTTTCACATTACAAACGCTCCGACACTTTAGCCGGGGAGTTTATGAGATACAAGCCCAATCAATACATAATCTGTGATTCTTACGGTAACTACTATTTGAGGATCACGTTGCCTGTGTA	13547	ACTTATTGATTTAAGTGGTGCCGATAATAGGAGTAAAACACTCGA		TRUE
CP057918.1	CP057918.1 Escherichia fergusonii strain RHB10-C04 chromosome, complete genome	3254845:3280193	AACTTATTGATTTAAGTGGTGCCGATAATAGGAGTAAAACACTCGATTAATCTCGTGTTAATGCCATCACCTACGACCATTACTAATTGATTGAATCTTATAGAAAAAATTATCATTTTCTATGCGTTACAATCAATTTTCACATTACAAACGCTCCGACACTTTAGCCGGGGAGTTTATGAGATACAAGCCCAATCAATACATAATCTGTGATTCTTACGGTAACTACTATTTGAGGATCACGTTGCCTGTGTA	13547	ACTTATTGATTTAAGTGGTGCCGATAATAGGAGTAAAACACTCGA		TRUE
CP057957.1	CP057957.1 Escherichia coli strain RHB08-C21 chromosome, complete genome	817238:842606	GGGATGGACATTTTTATTTCGAAAAAGATGCGCAATTTCATTTTATTAGCGCAAACCAATAATATTGCCCGGGCGGCAGAAAAAATCCATATGACGGCTTCGCCATTTGGTAAAAGCATTGCCGCGCTGGAAGAACAAATTGGCTATACGCTATTTACCCGCAAAGATAATAATATCAGCCTCAATAAAGCCGGACAGGAACTGTATCAAAAACTGTTCCCGGTTTATCAACGGCTTTCTGCGATTGATAATGAA	13270		CGTCGTTCACGAGAAATTGTGATTGGCATAGATAATACTTATCCGACAATTA	TRUE	TRUE	TRUE
CP055945.1	CP055945.1 Escherichia coli strain RHB30-C20 chromosome	2078487:2103742	AGAAAATCAATAACTTAGCTTAACTTCTCTAAGAAATTGTATCTTCTGTTATCACTTACAAACGCCTATACGTTGTTATGGGCTTTGGTAGTGTAACACGTATGGGCGAGTAGTTCCCAGGCTCAACCTCGTAACAAGTTCCTTTGAAGCTGGAAGACGTGCCACCGTCTCTAAACCTTCTACCAAAACTCTTAGCAAGATGTTCCACACCTGGCGCGGTGTCCAATGATGCTACACGTCGTGAGACGTTGCAGA	13742			TRUE	TRUE
CP055955.1	CP055955.1 Escherichia fergusonii strain RHB18-C08 chromosome	3980372:4005740	AACTTATTGATTTTAATGGTGCCGATAATAGGAGTAAAACACTCGATTAATCTCGTGTTAATGCCATCACCTACGACCATTACTAATTGATTGAATCTTATAGAAAAAATCATCATTTTCTATGCGTTACAATCAATTTTCACATTACAAACGCTCCGACACTTTAGCCGGGGAGTTTATGAGATACAAGCCCAATCAATACATAATCTGTGATTCTTACGGTAACTACTATTTGAGGATCACGTTGCCTGTGTA	12577	ACTTATTGATTTTAATGGTGCCGATAATAGGAGTAAAACACTCGA		TRUE	TRUE
CP058031.1	CP058031.1 Escherichia coli strain RHB03-C12 chromosome, complete genome	3579509:3604857	AACTCTTTGATTTTAATGGTGCCGATAATAGGAGTAAAACACTCGATTAATCTCGTGTTAATGCCATCACCTACGACCATTACTAATTGATTGAATCTTATAGAAAAATCATCATTTTCTATGCGTCACAATCAATTTTCACATTACAAACGCTCCGACACTTTAGCCGGGGAGTTTATGAGATACAAGCCCAATCAATACATAATCTGTGATTCTTACGGTAACTACTATTTGAGGATCACGTTGCCTGTGTAT	12551	ACTCTTTGATTTTAATGGTGCCGATAATAGGAGTAAAACACTCGA		TRUE	TRUE
CP050044.1	CP050044.1 Escherichia coli strain 74-2 chromosome, complete genome	3667894:3693285	AACTCTTTGATTTTAATGGTGCCGATAATAGGAGTAAAACACTCGATTAATCTCGTGTTAATGCCATCACCTACGACCATTACTAATTGATTGAATCTTATAGAAAAATCATCATTTTCTATGCGTCACAATCAATTTTCACATTACAAACGCTCCGACACTTTAGCCGGAGATTTTATGAGATACAAGCCTAACCAATACTTAATCTGTGATTCTTACGGTAACTACTATTTAAGGATCACGCTGCCTGTGTAT	12470	ACTCTTTGATTTTAATGGTGCCGATAATAGGAGTAAAACACTCGA		TRUE
CP048855.1	CP048855.1 Escherichia coli strain V7 chromosome, complete genome	3731206:3756517	ATGGTGCCGATAATAGGAGTAAAACACTCGATTAATCTCGTGTTAATGCCATCACCTACGACCATTACTAATTGATTGAATCTTATAGAAAAATCATCATTTTCTATGCGTCACAATCAATTTTCACATTACAAACGCTCCGACACTTTAGCCGGAGATTTTATGAGATACAAGCCTAACCAATACTTAATCTGTGATTCTTACGGTAACTACTATTTAAGGATCACGCTGCCTGTGTATATGCAGCCCTTTTTT	13276			TRUE
CP048867.1	CP048867.1 Escherichia coli strain 78-Pyelo chromosome, complete genome	3906440:3931751	ATGGTGCCGATAATAGGAGTAAAACACTCGATTAATCTCGTGTTAATGCCATCACCTACGACCATTACTAATTGATTGAATCTTATAGAAAAATCATCATTTTCTATGCGTCACAATCAATTTTCACATTACAAACGCTCCGACACTTTAGCCGGAGATTTTATGAGATACAAGCCTAACCAATACTTAATCTGTGATTCTTACGGTAACTACTATTTAAGGATCACGCTGCCTGTGTATATGCAGCCCTTTTTT	13196			TRUE
CP063046.1	CP063046.1 Escherichia coli strain KC-Dl-1 chromosome, complete genome	959487:984798	ATGGTGCCGATAATAGGAGTAAAACACTCGATTAATCTCGTGTTAATGCCATCACCTACGACCATTACTAATTGATTGAATCTTATAGAAAAATCATCATTTTCTATGCGTCACAATCAATTTTCACATTACAAACGCTCCGACACTTTAGCCGGAGATTTTATGAGATACAAGCCTAACCAATACTTAATCTGTGATTCTTACGGTAACTACTATTTAAGGATCACGCTGCCTGTGTATATGCAGCCCTTTTTT	12175			TRUE
LR882978.1	LR882978.1 Escherichia coli isolate L3_CS7_E2980 genome assembly, chromosome: 1	3907420:3932733	AACTCTTTGATTTTAATGGTGCCGATAATAGGAGTAAAACACTCGATTAATCTCGTGTTAATGCCATCACCTACGACCTTTACTAATTGATTGAATCTTATAGAAAAATCATCATTTTCTATGCGTCACAATCAATTTTCACATTACAAACGCTCCGACACTTTAGCCGGAGATTTTATGAGATACAAGCCTAACCAATACTTAATCTGTGATTCTTACGGTAACTACTATTTAAGGATCACGCTGCCTGTGTAT	15048	ACTCTTTGATTTTAATGGTGCCGATAATAGGAGTAAAACACTCGA		TRUE
LR883012.1	LR883012.1 Escherichia coli isolate L4_E1441_ETEC genome assembly, chromosome: 1	4245386:4270697	TGATCGGAATGTATACAGGCATGCGGATCAACGAGATAGCAAGTCTCACAATAGACGATGTGAAAGAGATCGAAGGTGTGCTGTGTTTTGAAATCACACAGGGAAAAACGAAAGCTGCGGCACGTCTTGTGCCTGTGCATAGCCTTATCACTCCATTGGTGTTATCTCTTCGTGAAAAGCCTCACAATGGCTTTTTGTTCTATCACGCCAGCATTACAGAGCGTGCTGACGGTAAACGCTCTACGTGGCATACAC	11580			TRUE
CP062865.1	CP062865.1 Escherichia coli O39:H21 strain Res13-Lact-PEB08-01 chromosome, complete genome	824811:850164	TATCGGCACCATTAAGAAAATCAATAACTTAGCTTAACTTCTCTAAGAAATTGTATCTTCTGTTATCACTTACAAACGCCTATACGTTGTTATGGGCTTTGGTAGTGTAACACGTATGGGCGAGTAGTTCCCAGGCTCAACCTCGTAACGAGTTCCTTTGAAGCTGGAAGACGTGCCACCGTCTCTAAACCTTCTACCAAAACTCTTAGCAAGATGTTCCACACCTGGCGCGGTGTCCAATGATGCCACACGTCG	12468			TRUE	TRUE
CP062871.1	CP062871.1 Escherichia coli strain Res13-Lact-PEA14-20 chromosome, complete genome	3948006:3973266	AGAAAATCAATAACTTAGCTTAACTTCTCTAAGAAATTGTATCTTCTGTTATCACTTACAAACGCCTATACGTTGTTATGGGCTTTGGTAGTGTAACACGTATGGGCGAGTAGTTCCCAGGCTCAACCTCGTAACAAGTTCCTTTGAAGCTGGAAGACGTGCCACCGTCTCTAAACCTTCTACCAAAACTCTTAGCAAGATGTTCCACACCTGGCGCGGTGTCCAATGATGCTACACGTCGTGAGACGTTGCAGA	12448	CGAGTGTTTTACTCCTATTATCGGCACCATTAAAATCAAAGAGTTA		TRUE	TRUE
CP062901.1	CP062901.1 Escherichia coli O152:H23 strain Res13-Lact-ER01-35 chromosome, complete genome	4164702:4189962	TGATCGGAATGTATACAGGTATGCGGATCAATGAGATAGCAAGTCTCACAATAGACGATGTGAAAGAGATCGAAGGTGTGCTGTGTTTTGAAATCACACAGGGAAAAACGAAAGCTGCGGCACGTGTTGTGCCTGTGCATAGCCTTATCACTCCGTTGGTGTTGTCGCTGCGTGAAAAGCCTCATAATGGCTTTTTGTTCTATCACGCCAGCATTACAGACCGGGCCGATGGTAAACGTTCCACGTGGCACACGC	11409			TRUE	TRUE
CP068035.1	CP068035.1 Escherichia coli strain U90 chromosome, complete genome	1247516:1272884	AGAAAATCAATAACTTAGCTTAACTTCTCTAAGAAATTGTATCTTCTGTTATCACTTACAAACGCCTATACGTTGTTATGGGCTTTTGGTAGTTTAACACGTATGGGCGAGTAGTTCCCAGGCTCAACCTCGTAACAAGTTCCTTTGAAGCTGGAAGACGTGCCACCGTCTCTAAACCTTCTACCAAAACTCTTAGCAAGATGTTCCACACCTGGCGCGGTGTCCAATGATGCTACACGTCGTGAGACGTTGCAG	14996			TRUE	TRUE
CP045712.1	CP045712.1 Escherichia coli strain FHI_NMBU_11 chromosome, complete genome	1548185:1573538	AACTCTTTGATTTTAATGGTGCCGATAATAGGAGTAAAACACTCGATTAATCTCGTGTTAATGCCATCACCTACGACCATTACTAATCGATTGAATCTTATAGAAAAAATCATCATTTTCTATGCGTTACAATCAATTTTCACATTACAAACGCTCCGACACTTTAGCCGGGGAGTTTATGAGATACAAGCCTAACCAATACATAATCTGTGATTCTTACGGTAACTACTATTTAAGGATCACGCTGCCTGTGTA	12432	ACTCTTTGATTTTAATGGTGCCGATAATAGGAGTAAAACACTCGA		TRUE	TRUE
CP069441.1	CP069441.1 Escherichia coli strain FDAARGOS_1261 chromosome, complete genome	3835667:3860978	TATCGGCACCATTAAGAAAATCAATAACTTAGCTTAACTTCTCTAAGAAATTGTATCTTCTGTTATCACTTACAAACGCCTATACGTTGTTATGGGCTTTGGTAGTGTAACACGTATGGGCGAGTAGTTCACAGGCTCAACCTCGTAACAAGTTCCTTTGAAGCTGGAAGACGTGCCACCGTCTCTAAACCTTCTACCAAAACTCTTAGCAAGATGTTCCACACCTGGCGCGGTGTCCAATGATGCTACACGTCG	12111			TRUE
CP069438.1	CP069438.1 Escherichia coli strain FDAARGOS_1260 chromosome, complete genome	4090051:4115362	TATCGCACCATTAAGAAAATCAATAACTTAGCTTAACTTCTCTAAGAAATTGTATCTTCTGTTATCACTTACAAACGCCTATACGTTGTTATGGGCTTTGGTAGTGTAACACGTATGGGCGAGTAGTTCACAGGCTCAACCTCGTAACAAGTTCCTTTGAAGCTGGAAGACGTGCCACCGTCTCTAAACCTTCTACCAAAACTCTTAGCAAGATGTTCCACACCTGGCGCGGTGTCCAATGATGCTACACGTCGT	13131			TRUE
CP069517.1	CP069517.1 Escherichia coli strain FDAARGOS_1262 chromosome, complete genome	5049753:5075064	TATCGGCACCATTAAGAAAATCAATAACTTAGCTTAACTTCTCTAAGAAATTGTATCTTCTGTTATCACTTACAAACGCCTATACGTTGTTATGGGCTTTGGTAGTGTAACACGTATGGGCGAGTAGTTCACAGGCTCAACCTCGTAACAAGTTCCTTTGAAGCTGGAAGACGTGCCACCGTCTCTAAACCTTCTACCAAAACTCTTAGCAAGATGTTCCACACCTGGCGCGGTGTCCAATGATGCTACACGTCG	12111			TRUE
CP069559.1	CP069559.1 Escherichia coli strain FDAARGOS_1259 chromosome, complete genome	4144879:4170190	ATGGTGCCGATAATAGGAGTAAAACACTCGATTAATCTCGTGTTAATGCCATCACCTACGACCATTACTAATTGATTGAATCTTATAGAAAAATCATCATTTTCTATGCGTCACAATCAATTTTCACATTACAAACGCTCCGACACTTTAGCCGGAGATTTTATGAGATACAAGCCTAACCAATACTTAATCTGTGATTCTTACGGTAACTACTATTTAAGGATCACGCTGCCTGTGTATATGCAGCCCTTTTTT	13136			TRUE
CP069935.1	CP069935.1 Escherichia coli strain FDAARGOS_1302 chromosome, complete genome	4912182:4937493	AGAAAATCAATAACTTAGCTTAACTTCTCTAAGAAATTGTATCTTCTGTTATCACTTACAAACGCCTATACGTTGTTATGGGCTTTGGTAGTGTAACACGTATGGGCGAGTAGTTCCCAGGCTCAACCTCGTAACAAGTTCCTTTGAAGCTGGAAGACGTGCCACCGTCTCTAAACCTTCTACCAAAACTCTTAGCAAGATGTTCCACACCTGGCGCGGTGTCCAATGATGCTACACGTCGTGAGACGTTGCAGA	10617
CP069996.1	CP069996.1 Escherichia coli strain FDAARGOS_1300 chromosome, complete genome	907196:932507	CCTACGACCATTACTAATTGATTGAATCTTATAGAAAAATCATCATTTTCTATGCGTCACAATCAATTTTCACATTACAAACGCTCCGACACTTTAGCCGGAGATTTTATGAGATTGAACCGCCCCGGGAATCCTGGAGACTAAACTTCCTGAGAAAGAGGTAAACAGGATGACTAAAAATACTCGTTTTTCCCCCGAAGTCCGTCAACGGGCAGTCCGTATGGTTCTGGAAAGTCAGAGCGAATATGACTCACA	12121
CP070115.1	CP070115.1 Escherichia coli strain FDAARGOS_1298 chromosome, complete genome	397138:422529	ATGGTGCCGATAATAGGAGTAAAACACTCGATTAATCTCGTGTTAATGCCATCACCTACGACCATTACTAATTGATTGAATCTTATAGAAAAATCATCATTTTCTATGCGTCACAATCAATTTTCACATTACAAACGCTCCGACACTTTAGCCGGAGATTTTATGAGATACAAGCCTAACCAATACTTAATCTGTGATTCTTACGGTAACTACTATTTAAGGATCACGCTGCCTGTGTATATGCAGCCCTTTTTT	13013			TRUE
CP070403.1	CP070403.1 Escherichia coli strain CFSAN083827 chromosome, complete genome	924557:949942	AGAAAACTTGTTCGACAAATAATAGATTGATTTTTAATCAACAATTTCTGATAGTGCTCTGTAAGCCGCATTACACAAGGCTTTGCGAAAGTGATGTAAAAGTGAAGAAAGCTAACATTGCACTTTTTAAGCTACTTTTCATTGGATTTTTACGTAGGAATTACACAGGGATTAATCATCAATTACATTGAATTTAAGCCTGTTTTAGATGTTTAATTTTGGTAGCAAGAAACACTTTTAGAAGATCATTGCACA	10436
CP063349.1	CP063349.1 Escherichia coli strain BS15R-A chromosome, complete genome	2252084:2277344	AGAAAATCAATAACTTAGCTTAACTTCTCTAAGAAATTGTATCTTCTGTTATCACTTACAAACGCCTATACGTTGTTATGGGCTTTGGTAGTGTAACACGTATGGGCGAGTAGTTCCCAGGCTCAACCTCGTAACAAGTTCCTTTGAAGCTGGAAGACGTGCCACCGTCTCTAAACCTTCTACCAAAACTCTTAGCAAGATGTTCCACACCTGGCGCGGTGTCCAATGATGCTACACGTCGTGAGACGTTGCAGA	14917			TRUE
CP063479.1	CP063479.1 Escherichia coli strain EM06-18-14 chromosome, complete genome	1640734:1666047	AGAAAATCAATAACTTAGCTTAACTTCTCTAAGAAATTGTATCTTCTGTTATCACTTACAAACGCCTATACGTTGTTATGGGCTTTGGTAGTGTAACACGTATGGGCGAGTAGTTCCCAGGCTCAACCTCGTAACAAGTTCCTTTGAAGCTGGAAGACGTGCCACCGTCTCTAAACCTTCTACCAAAACTCTTAGCAAGATGTTCCACACCTGGCGCGGTGTCCAATGATGCTACACGTCGTGAGACGTTGCAGA	13146			TRUE
CP071441.1	CP071441.1 Escherichia coli strain EcPF20 chromosome, complete genome	1999714:2024974	ATTTCACTTCTCCGTCATACGTCGGGAGGGTGTCTTTAGTGGTGCTGGCTGTTCCTGCATTGGTTGGCACTCGGCTTTTTACCTGTCCGCCTGTGCTCTTAGGTGATGCGGTCTTTACAGCAATAGCGTTAGTAGTTGCATAACTCACTAATCTTATCTGTTCGAACTGCAAATCAAACTGTAAAGCTGATTCTGTTTTATATTCGTAGTCAATGCCTGTCAGAATCATATTATCAAACGTCTTATGCTCTGTGC	10480
CP043262.1	CP043262.1 Escherichia albertii strain RM9976 chromosome, complete genome	333155:358547	TTATCGGCACCATCAAGAAAATCAATAACTTAGCTTAACTTCTCTAAGAAATTGTATCTTCTGTTATCACTTACAAACGCCTATACGTTGTTATGGGCTTTGGTAGTGTAACACGTATGGGCGAGTAGTTCCCAGGCTCAACCTCGTAACAAGTTCCTTTGAAGCTGGAAGACGTGCCACCGTCTCTAAACCTTCTACCAAAACTCTTAGCAAGATGTTCCACACCTGGCGCGGTGTCCAATGATGCTACACGTC	12108			TRUE
CP072785.1	CP072785.1 Escherichia coli strain JA0265 chromosome, complete genome	3938584:3963937	TTAAGGCGTAAAACAACGCCATAGACGCAATAAAGAGGCTTCAACATAGATTGGTAGCCTCTTTTACAATTACATCGTCACAGAGCGTTTTAGAGGCATTTACGGCTATTCCTGTTTAAAGGCAGGAGTAATAGTGTCTTCACCTTCACTACTTGATTTTTCAGTGTTAACACGTTTTTTCATATTAGCCCCGATGTTCTTAGATGGCTGTGTTTTGATAGCCACAGTGTTTACAGTGCCATACGAAACGAGCCT	10099				TRUE
CP072784.1	CP072784.1 Escherichia coli strain JA0266 chromosome, complete genome	3938584:3963937	TTAAGGCGTAAAACAACGCCATAGACGCAATAAAGAGGCTTCAACATAGATTGGTAGCCTCTTTTACAATTACATCGTCACAGAGCGTTTTAGAGGCATTTACGGCTATTCCTGTTTAAAGGCAGGAGTAATAGTGTCTTCACCTTCACTACTTGATTTTTCAGTGTTAACACGTTTTTTCATATTAGCCCCGATGTTCTTAGATGGCTGTGTTTTGATAGCCACAGTGTTTACAGTGCCATACGAAACGAGCCT	10099				TRUE
CP072786.1	CP072786.1 Escherichia coli strain JA0257 chromosome, complete genome	3938584:3963937	TTAAGGCGTAAAACAACGCCATAGACGCAATAAAGAGGCTTCAACATAGATTGGTAGCCTCTTTTACAATTACATCGTCACAGAGCGTTTTAGAGGCATTTACGGCTATTCCTGTTTAAAGGCAGGAGTAATAGTGTCTTCACCTTCACTACTTGATTTTTCAGTGTTAACACGTTTTTTCATATTAGCCCCGATGTTCTTAGATGGCTGTGTTTTGATAGCCACAGTGTTTACAGTGCCATACGAAACGAGCCT	10099				TRUE
CP072787.1	CP072787.1 Escherichia coli strain NC101 chromosome, complete genome	3938584:3963937	TTAAGGCGTAAAACAACGCCATAGACGCAATAAAGAGGCTTCAACATAGATTGGTAGCCTCTTTTACAATTACATCGTCACAGAGCGTTTTAGAGGCATTTACGGCTATTCCTGTTTAAAGGCAGGAGTAATAGTGTCTTCACCTTCACTACTTGATTTTTCAGTGTTAACACGTTTTTTCATATTAGCCCCGATGTTCTTAGATGGCTGTGTTTTGATAGCCACAGTGTTTACAGTGCCATACGAAACGAGCCT	10099				TRUE
CP032078.1	CP032078.1 Escherichia coli strain CT30 chromosome, complete genome	3752847:3778160	ATGGTGCCGATAATAGGAGTAAAACACTCGATTAATCTCGTGTTAATGCCATCACCTACGACCATTACTAATTGATTGAATCTGATAGAAAAATTATCATTTTCTATACCTTACAATCAATTTACACATTACAAACGCTCCGACACTTTAGCCGGAGATTTTATGAGATACAAGCCTAACCAATACTTAATCTGTGATTCTTACGGTAACTACTATTTAAGGATCACGCTGCCTGTGTATATGCAGCCCTTTTTT	13290			TRUE
CP047002.1	CP047002.1 Escherichia coli strain J-8 chromosome, complete genome	4131357:4156670	AGAAAATCAATAACTTAGCTTAACTTCTCTAAGAAATTGTATCTTCTGTTATCACTTACAAACGCCTATACGTTGTTATGGGCTTTGGTAGTGTAACACGTATGGGCGAGTAGTTCCCAGGCTCAACCTCGTAACAAGTTCCTTTGAAGCTGGAAGACGTGCCACCGTCTCTAAACCTTCTACCAAAACTCTTAGCAAGATGTTCCACACCTGGCGCGGTGTCCAATGATGCTACACGTCGTGAGACGTTGCAGA	13146			TRUE
CP070227.1	CP070227.1 Escherichia coli strain JA0072 chromosome, complete genome	3938584:3963937	TTAAGGCGTAAAACAACGCCATAGACGCAATAAAGAGGCTTCAACATAGATTGGTAGCCTCTTTTACAATTACATCGTCACAGAGCGTTTTAGAGGCATTTACGGCTATTCCTGTTTAAAGGCAGGAGTAATAGTGTCTTCACCTTCACTACTTGATTTTTCAGTGTTAACACGTTTTTTCATATTAGCCCCGATGTTCTTAGATGGCTGTGTTTTGATAGCCACAGTGTTTACAGTGCCATACGAAACGAGCCT	10099				TRUE
CP075697.1	CP075697.1 Escherichia coli strain STEC2018-607 chromosome, complete genome	2011337:2036705	TGATCGGAATGTATACAGGTATGCGGATCAATGAGATAGCAAGTCTCACAATAGACGATGTGAAAGAGATCGAAGGTGTGCTGTGTTTTGAAATCACACAGGGAAAAACGAAAGCTGCGGCACGTGTTGTGCCTGTACATAGCCTTATCACTCCGTTGGTGTTGTCGCTGCGTGAAAAGCCTCATAATGGCTTTTTGTTCTATCACGCCAGCATTACAGAGCGTGCTGATGGTAAACGCTCTACGTGGCACACGC	11566			TRUE	TRUE
CP035870.1	CP035870.1 Escherichia coli strain E2528-C1 chromosome, complete genome	2175839:2201099	AACTCTTTGATTTTAATGGTGCCGATAATAGGAGTAAAACACTCGATTAATCTCGTGTTAATGCCATCACCTACGACCATTACTAATTGATTGAATCTTATAGAAAAATCATCATTTTCTATGCGTCACAATCAATTTTCACATTACAAACGCTCCGACACTTTAGCCGGAGATTTTATGAGATACAAGCCTAACCAATACTTAATCTGTAATTCTTACGGTAACTACTATTTGAGGATCACGTTGCCTGTGTAT	16019	ACTCTTTGATTTTAATGGTGCCGATAATAGGAGTAAAACACTCGA		TRUE
BK048880.1	BK048880.1 MAG TPA_asm: Siphoviridae sp. isolate ct8Kz6, partial genome	12546:37857	TATCGCACCATTAAGAAAATCAATAACTTAGCTTAACTTCTCTAAGAAATTGTATCTTCTGTTATCACTTACAAACGCCTATACGTTGTTATGGGCTTTGGTAGTGTAACACGTATGGGCGAGTAGTTCACAGGCTCAACCTCGTAACAAGTTCCTTTGAAGCTGGAAGACGTGCCACCGTCTCTAAACCTTCTACCAAAACTCTTAGCAAGATGTTCCACACCTGGCGCGGTGTCCAATGATGCTACACGTCGT	13131			TRUE
AP024473.1	AP024473.1 Escherichia coli O121:H19 SE14002 DNA, complete genome	3440701:3466054	TTAAGGCGTAAAACAACGCCATAGACGCAATAAAGAGGCTTCAACATAGATTGGTAGCCTCTTTTATAATTACATCGTTACAGAGCGTTTTAGAGGCGTTTACGGCTATTCCTGTTTAAAGGCAGGAGTAATAGTATCTTCACCTTCACTACTTGATCTTTCAGTGTTAACACGTTTTTTCATATTCGCCCCAATGTTCTTAGATGGTTGTGTTTTGATAGCTACAGTGTTTACAGTGCCATACGAAACGAGCCT	10119				TRUE
AP024475.1	AP024475.1 Escherichia coli O121:H19 CEC14159 DNA, complete genome	3424820:3450173	TTAAGGCGTAAAACAACGCCATAGACGCAATAAAGAGGCTTCAACATAGTTGGTAGCCTCTTTTATAATTACATCGTTACAGAGCGTTTTAGAGGCGTTTACGGCTATTCCTGTTTAAAGGCAGGAGTAATAGTATCTTCACCTTCACTACTTGATCTTTCAGTGTTAACACGTTTTTTCATATTCGCCCCAATGTTCTTAGATGGTTGTGTTTTGATAGCTACAGTGTTTACAGTGCCATACGAAACGAGCCTG	10119				TRUE
AP024518.1	AP024518.1 Escherichia coli E148 DNA, complete genome	340427:365818	GTGGAAAGAGAAGCAAGCATACGCCGCACGTCGTGAAGAGGTGGCGGGTATTGATGAATTATCCCTGCAACACTTCAAATCAATTTAAATACTCCCTGATTCTCTAAAACGCAACAGGACGCATTCTAACGCTGTTTTCATTGCTTGGTATAGGGATGTATAGGTGATGTGTGTTTAATGCGTCTGTGCGCTTGTTTTGTGCCTTATTTTGCATTTTCATAATGCAGGAGAGAACACGGAAAGCCTTAAAATTAA	12336			TRUE	TRUE
AP024518.1	AP024518.1 Escherichia coli E148 DNA, complete genome	4790528:4815896	CTCTTATCAAGTACAAAAGCCACTGTGTTTGTTAATGGCTTTGGTATGTTATCACACAGTGGCGAGTAGTTCACAGGCTCAACCTCGTAACAAGTTCCTTTGAAGCTGGAAGACGTGCCACCGTCTCTAAATCGTATACCAAAACTCTTAGCAAGATGTTCCACACCTGGCGCGGTGTCCAATGATGCTACACGTCGTGAGACGTTGCAGAGGATAAACAGGCTAAATGATGGGAAGAGTTTTAAGTGCAATAGT	11405			TRUE	TRUE
AP024521.1	AP024521.1 Escherichia coli E189 DNA, complete genome	340426:365817	AGAAAATCAATAACTTAGCTTAACTTCTCTAAGAAATTGTATCTTCTGTTATCACTTACAAACGCCTATACGTTGTTATGGGCTTTGGTAGTGTAACACGTATGGGCGAGTAGTTCCCAGGCTCAACCTCGTAACAAGTTCCTTTGAAGCTGGAAGACGTGCCACCGTCTCTAAACCTTCTACCAAAACTCTTAGCAAGATGTTCCACACCTGGCGCGGTGTCCAATGATGCCACACGTCGTGAGACGTTGCAGA	12336			TRUE
CP080116.1	CP080116.1 Escherichia coli strain Dog168 chromosome, complete genome	1657022:1682333	TGATCGGAATGTATACAGGCATGCGGATCAACGAGATAGCAAGTCTCACAATAGACGATGTGAAAGAGATCGAAGGTGTGCTGTGTTTTGAAATCACACAGGGAAAAACGAAAGCTGCGGCACGTCTTGTGCCTGTGCATAGCCTTATCACTCCATTGGTGTTATCTCTTCGTGAAAAGCCTCACAATGGCTTTTTGTTCTATCACGCCAGCATTACAGAGCGTGCTGACGGTAAACGCTCTACGTGGCATACAC	11580			TRUE
CP085188.1	CP085188.1 Escherichia coli strain EC195 chromosome, complete genome	3754965:3780276	AACTTATTGATTTAAATGGTGCCGATAATAGGAGTAAAACACTCGATTAATCTCGTGTTAATGCCATCACCTACGACCATTACTAATTGATTGAATCTTATAGAAAAATCATCATTTTCTATGCGTCACAATCAATTTTCACATTACAAACGCTCCGACACTTTAGCCGGAGATTTTATGAGATACAAGCCTAACCAATACTTAATCTGTGATTCTTACGGTAACTACTATTTAAGGATCACGCTGCCTGTGTAT	12866	ACTTATTGATTTAAATGGTGCCGATAATAGGAGTAAAACACTCGA		TRUE
CP085638.1	CP085638.1 Escherichia coli strain fEC.1 chromosome, complete genome	841200:866568	TATCGGCACCATTAAGAAAATCAATAACTTAGCTTAACTTCTCTAAGAAATTGTATCTTCTGTTATCACTTACAAACGCCTATACGTTGTTATGGGCTTTTGGTAGTTTAACACGTATGGGCGAGTAGTTCCCAGGCTCAACCTCGTAACAAGTTCCTTTGAAGCTGGAAGACGTGCCACCGTCTCTAAACCTTCTACCAAAACTCTTAGCAAGATGTTCCACACCTGGCGCGGTGTCCAATGATGCTACACGTC	12298			TRUE	TRUE
CP086259.1	CP086259.1 Escherichia coli strain SCPM-O-B-9427 chromosome, complete genome	4064576:4089836	CCATAGAGCTTAAAAAATATATTGAGCTTTTACGCTACCCTGAAATAGAGAAAGGCTTATCAATCAATAAAAAATCAAATTTAAGGCGTAAAACAACGCTATAGACGTAATAAAGAGGCTTCAATATAGACTGATGCCTCTTTTATGATTATCTCGTTACAGAGCGTTTCATAGGCGTTTAAGGCTATTGTTTAAATACTGGCGTTACAACGTCTTGCCCTGGGCTTTTTTGATTTTTCTGTTCTGTTGTATTTA	11701			TRUE
CP086662.1	CP086662.1 Escherichia coli strain E2 chromosome, complete genome	4125757:4151148	AGAAAATCAATAACTTAGCTTAACTTCTCTAAGAAATTGTATCTTCTGTTATCACTTACAAACGCCTATACGTTGTTATGGGCTTTGGTAGTGTAACACGTATGGGCGAGTAGTTCCCAGGCTCAACCTCGTAACAAGTTCCTTTGAAGCTGGAAGACGTGCCACCGTCTCTAAACCTTCTACCAAAACTCTTAGCAAGATGTTCCACACCTGGCGCGGTGTCCAATGATGCCACACGTCGTGAGACGTTGCAGA	12336			TRUE
AP025205.2	AP025205.2 Escherichia coli 2017.04.03CC DNA, complete genome	3549279:3574592	AACTCTTTGATTTTAATGGTGCCGATAATAGGAGTAAAACACTCGATTAATCTCGTGTTAATGCCATCACCTACGACCATTACTAATTGATTGAATCTTATAGAAAAAATTATCATTTTCTATGCGTTACAATCAATTTTCACATTACAAACGCTCCGACACTTTAGCCGGAGATTTTATGAGATACAAGCCTAACCAATACTTAATCTGTGATTCTTACGGTAACTACTATTTACGGATCACGCTGCCTGTGTA	13171	ACTCTTTGATTTTAATGGTGCCGATAATAGGAGTAAAACACTCGA		TRUE
CP088421.1	CP088421.1 Escherichia coli strain F16EC0267 chromosome, complete genome	3914964:3940277	ATGGTGCCGATAATAGGAGTAAAACACTCGATTAATCTCGTGTTAATGCCATCACCTACGACCATTACTAATTGATTGAATCTTATAGAAAAATCATCATTTTCTATGCGTCACAATCAATTTTCACATTACAAACGCTCCGACACTTTAGCCGGAGATTTTATGAGATACAAGCCTAACCAATACTTAATCTGTGATTCTTACGGTAACTACTATTTAAGGATCACGCTGCCTGTGTATATGCAGCCCTTTTTT	12664			TRUE
CP088456.1	CP088456.1 Escherichia coli strain F16EC0024 chromosome, complete genome	3894866:3920177	ATGGTGCCGATAATAGGAGTAAAACACTCGATTAATCTCGTGTTAATGCCATCACCTACGACCATTACTAATTGATTGAATCTTATAGAAAAATCATCATTTTCTATGCGTCACAATCAATTTTCACATTACAAACGCTCCGACACTTTAGCCGGAGATTTTATGAGATACAAGCCTAACCAATACTTAATCTGTGATTCTTACGGTAACTACTATTTAAGGATCACGCTGCCTGTGTATATGCAGCCCTTTTTT	12148			TRUE
CP088496.1	CP088496.1 Escherichia coli strain E16EC1059 chromosome, complete genome	5139561:5164872	ATGGTGCCGATAATAGGAGTAAAACACTCGATTAATCTCGTGTTAATGCCATCACCTACGACCATTACTAATTGATTGAATCTTATAGAAAAATCATCATTTTCTATGCGTCACAATCAATTTTCACATTACAAACGCTCCGACACTTTAGCCGGAGATTTTATGAGATACAAGCCTAACCAATACTTAATCTGTGATTCTTACGGTAACTACTATTTAAGGATCACGCTGCCTGTGTATATGCAGCCCTTTTTT	12150			TRUE
CP088662.1	CP088662.1 Escherichia coli strain C16EC0488 chromosome, complete genome	157331:182644	AGAAAATCAATAACTTAGCTTAACTTCTCTAAGAAATTGTATCTTCTGTTATCACTTACAAACGCCTATACGTTGTTATGGGCTTTGGTAGTGTAACACGTATGGGCGAGTAGTTCCCAGGCTCAACCTCGTAACAAGTTCCTTTGAAGCTGGAAGACGTGCCACCGTCTCTAAACCTTCTACCAAAACTCTTAGCAAGATGTTCCACACCTGGCGCGGTGTCCAATGATGCTACACGTCGTGAGACGTTGCAGA	12519			TRUE
CP082776.1	CP082776.1 Escherichia coli O4:H5 strain CU532-9 chromosome, complete genome	1075986:1101297	TATCGGCACCATTAAGAAAATCAATAACTTAGCTTAACTTCTCTAAGAAATTGTATCTTCTGTTATCACTTACAAACGCCTATACGTTGTTATGGGCTTTGGTAGTGTAACACGTATGGGCGAGTAGTTCACAGGCTCAACCTCGTAACAAGTTCCTTTGAAGCTGGAAGACGTGCCACCGTCTCTAAACCTTCTACCAAAACTCTTAGCAAGATGTTCCACACCTGGCGCGGTGTCCAATGATGCTACACGTCG	12111			TRUE
CP090261.1	CP090261.1 Escherichia coli strain E-R791-1 chromosome, complete genome	4133501:4158892	AGAAAATCAATAACTTAGCTTAACTTCTCTAAGAAATTGTATCTTCTGTTATCACTTACAAACGCCTATACGTTGTTATGGGCTTTGGTAGTGTAACACGTATGGGCGAGTAGTTCCCAGGCTCAACCTCGTAACAAGTTCCTTTGAAGCTGGAAGACGTGCCACCGTCTCTAAACCTTCTACCAAAACTCTTAGCAAGATGTTCCACACCTGGCGCGGTGTCCAATGATGCCACACGTCGTGAGACGTTGCAGA	12336			TRUE
CP090296.1	CP090296.1 Escherichia coli strain E-T791 chromosome, complete genome	3190927:3216318	AACTCTTTGATTTTAATGGTGCCGATAATAGGAGTAAAACACTCGATTAATCTCGTGTTAATGCCATCACCTACGACCATTACTAATTGATTGAATCTTATAGAAAAATCATCATTTTCTATGCGTCACAATCAATTTTCACATTACAAACGCTCCGACACTTTAGCCGGAGATTTTATGAGATACAAGCCTAACCAATACTTAATCTGTGATTCTTACGGTAACTACTATTTAAGGATCACGCTGCCTGTGTAT	12496	ACTCTTTGATTTTAATGGTGCCGATAATAGGAGTAAAACACTCGA		TRUE
CP082773.1	CP082773.1 Escherichia coli O99:H6 strain CU42ET-1 chromosome, complete genome	1176524:1201837	ATCACTTACAAACGCCTATACGTTGTTATGGGCTTTGGTAGTGTAACACGTATGGGCGAGTAGTTCCCAGGCTCAACCTCGTAACAAGTTCCTTTGAAGCTGGAAGACGTGCCACCGTCTCTAAACCTTCTACCAAAACTCTTAGCAAGATGTTCCACACCTGGCGCGGTGTCCAATGATGCTACACGTCGAGATGACGTCGCAGAGGATAAACAGGCTAAATGATGGGAAGAGTTTTAAGTGCAATAGTGGATT	12633			TRUE
CP090456.1	CP090456.1 Escherichia coli strain B379 chromosome, complete genome	3721586:3746899	TGGTGCCGATAATAGGAGTAAAACACTCGATTAATCTCGTGTTAATGCCATCACCTACGACCATTACTAATTGATTGAATCTGATAGAAAAATTATCATTTTCTATACCTTACAATCAATTTACACATTACAAACGCTCCGACACTTTAGCCGGAGATTTTATGAGATACAAGCCTAACCAATACTTAATCTGTGATTCTTACGGTAACTACTATTTAAGGATCACGCTGCCTGTGTATATGCAGCCCTTTTTTG	14624			TRUE
CP090611.1	CP090611.1 Escherichia coli isolate DCE7 chromosome, complete genome	3273040:3298300	AACTTATTGATTTAAATGGTGCCGATAAGAGGAGTAAAACACTCGATTAATCTCGTGTTAATGCCATCACCTACGACCATTACTAATTGATTGAATCTTATAGAAAAAATCATCATTTTCTATGCGTTACAATCAATTTTCACATTACAAACGCTCCGACACTTTAGCCGGGGAGTTTATGAGATACAAGCCCAATCAATACATAATCTGTGATTCTTACGGTAACTACTATTTGAGGATCACGCTGCCTGTGTA	12752	ACTTATTGATTTAAATGGTGCCGATAAGAGGAGTAAAACACTCGA		TRUE	TRUE
CP068680.1	CP068680.1 Escherichia coli strain NCCP12480 chromosome, complete genome	39335:64595	CTGGAGCGCATGTCCAAAATCGGCATGACTCTGGAAATCGAACTGGGTTGCACCGGTGGTGAAGAAGACGGCGTGGACAACAGCCACATGGACGCTTCTGCACTGTACACCCAGCCGGAAGACGTTGATTACGCATACACCGAACTGAGCAAAATCAGCCCGCGTTTCACCATCGCAGCGTCCTTCGGTAACGTACACGGTGTTTACAAGCCGGGTAACGTGGTTCTGACTCCGACCATCCTGCGTGATTCTCAG	12584		AACACAACCTGCCGCACAACAGCCTGAACTTCGTATTCCACGGTGGTTCCG	TRUE
CP068680.1	CP068680.1 Escherichia coli strain NCCP12480 chromosome, complete genome	1975064:2000324	GGGATGGACATTTTTATTTCGAAAAAGATGCGCAATTTCATTTTATTAGCGCAAACCAATAATATTGCCCGGGCGGCAGAAAAAATCCATATGACGGCTTCGCCATTTGGTAAAAGCATTGCCGCGCTGGAAGAACAAATTGGCTATACGCTATTTACCCGCAAAGATAATAATATCAGCCTCAATAAAGCCGGACAGGAACTGTATCAAAAACTGTTCCCGGTTTATCAACGGCTTTCTGCGATTGATAATGAA	13105		GTCGTTCACGAGAAATTGTGATTGGCATAGATAATACTTATCCGACAATTA	TRUE		TRUE
CP055219.1	CP055219.1 Shigella flexneri strain STEFF_12 chromosome, complete genome	2007381:2032641	TAATGACTCGTCCCGTCACGATCTTCAGCAATATGCTGAAGCATCGTGGCGGTATAACGATGATTTCTGATTGAATAAAGATATTCCTGCATATACATCGGCCTGTGCGGTGCATCAAAATATTTCAGCGTTGCCGGATTCACCAGTCGCCAGGCAAAATGCGGGATCACCGTCAGAAAATGTCCGCGCTCCACGGCGCTGATTTTGGCCATAAAACTGTAGGGACGATAAATAATGGTTGGATTGATCCCACAA	14341		AATTGTCGGATAAGTATTATCGATGCCAATCACAATTTCTCGTGAACGACGT	TRUE	TRUE	TRUE
CP055113.1	CP055113.1 Shigella flexneri strain SWHIN_101 chromosome, complete genome	1974845:2000105	TGGTGCCGATAATAGGAGTAAAACACTCGATTAATCTCGTGTTAATGCCATCACCTACGACCATTACTAATTGATTGAATCTTATAGAAAAAATCATCATTTTCTATGCGTTACAATCAATTTTCACATTACAAACGCTCCGACACTTTAGCCGGGGAGTTTATGAGATACAAGCCCAATCAATACATAATCTGTGATTCTTACGGTAACTACTATTTAAGGATCACGCTGCCTGTGTATATGCAGCCCTTTTTT	12526			TRUE	TRUE
CP028742.1	CP028742.1 Escherichia coli strain A33 chromosome, complete genome	1129767:1155080	AGAAAATCAATAACTTAGCTTAACTTCTCTAAGAAATTGTATCTTCTGTTATCACTTACAAACGCCTATACGTTGTTATGGGCTTTGGTAGTGTAACACGTATGGGCGAGTAGTTCCCAGGCTCAACCTCGTAACAAGTTCCTTTGAAGCTGGAAGACGTGCCACCGTCTCTAAACCTTCTACCAAAACTCTTAGCAAGATGTTCCACACCTGGCGCGGTGTCCAATGATGCTACACGTCGTGAGACGTTGCAGA	13144			TRUE
CP028759.1	CP028759.1 Escherichia coli strain A15 chromosome, complete genome	1027648:1052961	AGAAAATCAATAACTTAGCTTAACTTCTCTAAGAAATTGTATCTTCTGTTATCACTTACAAACGCCTATACGTTGTTATGGGCTTTGGTAGTGTAACACGTATGGGCGAGTAGTTCCCAGGCTCAACCTCGTAACAAGTTCCTTTGAAGCTGGAAGACGTGCCACCGTCTCTAAACCTTCTACCAAAACTCTTAGCAAGATGTTCCACACCTGGCGCGGTGTCCAATGATGCCACACGTCGTGAGACGTTGCAGA	12648	CGAGTGTTTTACTCCTATTATCGGCACCATTAAAATCAAAGAGTTA		TRUE
CP028767.1	CP028767.1 Escherichia coli strain A7 chromosome, complete genome	1011648:1037040	AGAAAATCAATAACTTAGCTTAACTTCTCTAAGAAATTGTATCTTCTGTTATCACTTACAAACGCCTATACGTTGTTATGGGCTTTGGTAGTGTAACACGTATGGGCGAGTAGTTCCCAGGCTCAACCTCGTAACAAGTTCCTTTGAAGCTGGAAGACGTGCCACCGTCTCTAAACCTTCTACCAAAACTCTTAGCAAGATGTTCCACACCTGGCGCGGTGTCCAATGATGCTACACGTCGTGAGACGTTGCAGA	12009			TRUE
CP091700.1	CP091700.1 Escherichia coli strain KFu019 chromosome, complete genome	3843680:3869072	ATTTCACTTCTCCGTCATACGTCGGAAGGGTGTCTTTAGTGGTGCTGGCTGTTCCTGCATTGGTTGGCACTTGGCTTTTTACCTGTCCGCCTGTGCTCTTAGGTGATGCGGTCTTTACAGCAATAGCATTAGTGGTTGCATAGCTCACCAGGCGGATTTGTTCGAACTGCAAATCGAACTGTAAAGCTGATTCTGTTTTATATTCGTAGTCAATGCCTGTCAGAATCATATTATCAAACGTCTTATGCTCTGTGC	10619
CP090305.1	CP090305.1 Escherichia coli strain Z503 chromosome, complete genome	4462377:4487637	AGAATCATTTATTATTATTCCTTTTATTAAGAAGTGAAAACCGTATTAAAGCCTTCAAGCTGGAAGCCTTTAGCAGCGAGAGCTGCAATAGCAGCTTCTTTTACAGCGCCTTCGGCATTCAGGGCATCAGCTTTGATGCAAACGAGTCCGGCATTAGCACGAAGCACGTTAACTGTTTTATTTGAATCAGCAGTTACAAATTCACTCATAACAACATAGATATCATCTCCTGATTCATATTTAGCGCCAGTGCTG	10143				TRUE
CP060914.1	CP060914.1 Escherichia coli strain EC18 chromosome, complete genome	3974612:3999872	TGGTGCCGATAATAGGAGTAAAACACTCGATTAATCTCGTGTTAATGCCATCACCTACGACCATTACTAATTGATTGAATCTTATAGAAAAATCATCATTTTCTATGCGTCACAATCAATTTTCACATTACAAACGCTCCGACACTTTAGCCGGAGATTTTATGAGATACAAGCCTAACCAATACTTAATCTGTGATTCTTACGGTAACTACTATTTAAGGATCACGCTGCCTGTGTATATGCAGCCCTTTTTTG	13002			TRUE
CP060919.1	CP060919.1 Escherichia coli strain EC15 chromosome, complete genome	3974431:3999691	TGGTGCCGATAATAGGAGTAAAACACTCGATTAATCTCGTGTTAATGCCATCACCTACGACCATTACTAATTGATTGAATCTTATAGAAAAATCATCATTTTCTATGCGTCACAATCAATTTTCACATTACAAACGCTCCGACACTTTAGCCGGAGATTTTATGAGATACAAGCCTAACCAATACTTAATCTGTGATTCTTACGGTAACTACTATTTAAGGATCACGCTGCCTGTGTATATGCAGCCCTTTTTTG	13002			TRUE
CP060933.1	CP060933.1 Escherichia coli strain EC12 chromosome, complete genome	3999394:4024654	TGGTGCCGATAATAGGAGTAAAACACTCGATTAATCTCGTGTTAATGCCATCACCTACGACCATTACTAATTGATTGAATCTTATAGAAAAATCATCATTTTCTATGCGTCACAATCAATTTTCACATTACAAACGCTCCGACACTTTAGCCGGAGATTTTATGAGATACAAGCCTAACCAATACTTAATCTGTGATTCTTACGGTAACTACTATTTAAGGATCACGCTGCCTGTGTATATGCAGCCCTTTTTTG	13002			TRUE
CP060946.1	CP060946.1 Escherichia coli O157:H7 str. EC10 chromosome, complete genome	4117283:4142674	AGAAAATCAATAACTTAGCTTAACTTCTCTAAGAAATTGTATCTTCTGTTATCACTTACAAACGCCTATACGTTGTTATGGGCTTTGGTAGTGTAACACGTATGGGCGAGTAGTTCCCAGGCTCAACCTCGTAACAAGTTCCTTTGAAGCTGGAAGACGTGCCACCGTCTCTAAACCTTCTACCAAAACTCTTAGCAAGATGTTCCACACCTGGCGCGGTGTCCAATGATGCCACACGTCGTGAGACGTTGCAGA	13113			TRUE
CP060950.1	CP060950.1 Escherichia coli strain EC9 chromosome, complete genome	3055563:3080954	AGAAAATCAATAACTTAGCTTAACTTCTCTAAGAAATTGTATCTTCTGTTATCACTTACAAACGCCTATACGTTGTTATGGGCTTTGGTAGTGTAACACGTATGGGCGAGTAGTTCCCAGGCTCAACCTCGTAACAAGTTCCTTTGAAGCTGGAAGACGTGCCACCGTCTCTAAACCTTCTACCAAAACTCTTAGCAAGATGTTCCACACCTGGCGCGGTGTCCAATGATGCCACACGTCGTGAGACGTTGCAGA	13113			TRUE
CP064387.1	CP064387.1 Escherichia coli O104:H4 strain PartB-EcoliO104H4-RM8376 chromosome, complete genome	2472242:2497502	AACTCTTTGATTTTAATGGTGCGATAATAGGAGTAAAACACTCGATTAATCTCGTGTTAATGCCATCACCTACGACCATTACTAATTGATTGAATCTTATAGAAAAATCATCATTTTCTATGCGTCACAATCAATTTTCACATTACAAACGCTCCGACACTTTAGCCGGAGATTTTATGAGATACAAGCCTAACCAATACTTAATCTGTGATTCTTACGGTAACTACTATTTAAGGATCACGCTGCCTGTGTATA	14250	ACTCTTTGATTTTAATGGTGCGATAATAGGAGTAAAACACTCGA		TRUE
CP095086.1	CP095086.1 Escherichia coli isolate EC5654 chromosome, complete genome	3874413:3899724	ATGGTGCCGATAATAGGAGTAAAACACTCGATTAATCTCGTGTTAATGCCATCACCTACGACCATTACTAATTGATTGAATCTTATAGAAAAATCATCATTTTCTATGCGTCACAATCAATTTTCACATTACAAACGCTCCGACACTTTAGCCGGAGATTTTATGAGATACAAGCCTAACCAATACTTAATCTGTGATTCTTACGGTAACTACTATTTAAGGATCACGCTGCCTGTGTATATGCAGCCCTTTTTT	12149			TRUE
CP095454.1	CP095454.1 Escherichia coli strain JH51 chromosome, complete genome	856016:881276	CTCTAAAACGCAACAGGACGCATTCTAACGCTGTTTTCATTGCTTGGTATAGGGATGTATAGGTGATGTGTGTTTAATGCGTCTGTGAGCTTGTTTTGTGCCTTATTTTGCATTTTCATAATGCAGAAGAGAACACGGAAAGCCTTAAAATTAATTATTGGGGTATTTAAGGCTATTTTCAGGGTATTTAAGGGTATTAAACTTGATTTAATTGATTAAAATATAAACAGATTGTTCTGTATCTTATTGATTTAT	12639				TRUE
CP096976.1	CP096976.1 Escherichia coli strain 17-07187 chromosome, complete genome	4107673:4132933	AACTCTTTGATTTTAATGGTGCGATAATAGGAGTAAAACACTCGATTAATCTCGTGTTAATGCCATCACCTACGACCATTACTAATTGATTGAATCTTATAGAAAAATCATCATTTTCTATGCGTCACAATCAATTTTCACATTACAAACGCTCCGACACTTTAGCCGGAGATTTTATGAGATACAAGCCTAACCAATACTTAATCTGTGATTCTTACGGTAACTACTATTTAAGGATCACGCTGCCTGTGTATA	13051	ACTCTTTGATTTTAATGGTGCGATAATAGGAGTAAAACACTCGA		TRUE
CP086678.1	CP086678.1 Escherichia coli strain EFF60 chromosome, complete genome	3013666:3038926	CTCTAAAACGCAACAGGACGCATTCTAACGCTGTTTTCATTGCTTGGTATAGGGATGTATAGGTGATATGTGTTTAATGCGTCTGTGCGCTTGTTTTGTGCCTTATTTTGCATTTTCATAATGCAGGAGAGAACACGGAAAGCCTTAAAATTAATTATTGGGGTATTTAAGGCTATTTTCAGGTTATTTAAGGGTATTAAACTTGATTTAATTGATTAAAATATAAACAGATAGTTCTGTATCTTATTGATTTAT	10377				TRUE
CP095843.1	CP095843.1 Escherichia fergusonii strain EF21QZZ116 chromosome, complete genome	1735868:1761221	AACTTATTGATTTAAGTGGTGCCGATAATAGGAGTAAAACACTCGATTAATCTCGTGTTAATGCCATCACCTACGACCATTACTAATTGATTGAATCTTATAGAAAAATCATCATTTTCTATGCGTCACAATCAATTTTCACATTACAAACGCTCCGACACTTTAGCCGGGGAGTTTATGAGATACAAGCCTAATCAATACATAATCTGTGATTCTTACGGTAACTACTATTTAAGGATCACGCTGCCTGTGTAT	13114	ACTTATTGATTTAAGTGGTGCCGATAATAGGAGTAAAACACTCGA		TRUE
CP098192.1	CP098192.1 Escherichia coli strain Z0117EC0116 chromosome, complete genome	1011548:1036893	GGGATGGACATTTTTATTTCGAAAAAGATGCGCAATTTCATTTTATTAGCGCAAACCAATAATATTGCCCGGGCGGCAGAAAAAATCCATATGACGGCTTCGCCATTTGGTAAAAGCATTGCCGCGCTGGAAGAACAAATTGGCTATACGCTATTTACCCGCAAAGATAATAATATCAGCCTCAATAAAGCCGGTCAGGAACTGTATCAAAAACTGTTCCCGGTTTATCAACGACTTTCTGCGATTGATAATGAA	12918		CGTCGTTCACGTGAAATTGTGATTGGCATAGATAATACTTATCCGACAATTA	TRUE		TRUE
CP098206.1	CP098206.1 Escherichia coli strain Z0117EC0054 chromosome, complete genome	3871282:3896595	ATGGTGCCGATAATAGGAGTAAAACACTCGATTAATCTCGTGTTAATGCCATCACCTACGACCATTACTAATTGATTGAATCTTATAGAAAAATCATCATTTTCTATGCGTCACAATCAATTTTCACATTACAAACGCTCCGACACTTTAGCCGGAGATTTTATGAGATACAAGCCTAACCAATACTTAATCTGTGATTCTTACGGTAACTACTATTTAAGGATCACGCTGCCTGTGTATATGCAGCCCTTTTTT	12664			TRUE
CP100062.1	CP100062.1 Escherichia coli strain EC727A3 chromosome, complete genome	3885099:3910467	AACTTATTGATTTAAATGGTGCCGATAATAGGAGTAAAACACTCGATTAATCTCGTGTTAATGCCATCACCTACGACCATTACTAATTGATTGAATCTTATAGAAAAAATTATCATCTTCTATGCGTTACAATCAATTTTCACATTACAAACGCTCCGACACTTTAGCCGGGGAGTTTATGAGATACAAGCCAAATCAATACATAATCTGTGATTCTTACGGTAACTACTATTTAAGGATCACGCTGCCTGTGTA	12444	ACTTATTGATTTAAATGGTGCCGATAATAGGAGTAAAACACTCGA		TRUE	TRUE
AP026447.1	AP026447.1 Escherichia coli TUM1881 DNA, complete genome	4074601:4099993	TGGTGCCGATAATAGGAGTAAAACACTCGATTAATCTCGTGTTAATGCCATCACCTACGACCATTACTAATTGATTGAATCTTATAGAAAAATCATCATTTTCTATGCGTCACAATCAATTTTCACATTACAAACGCTCCGACACTTTAGCCGGGGAGTTTATGAGATACAAGCCCAATCAATACATAATCTGTGATTCTTACGGTAACTACTATTTACGGATCACGCTGCCTGTGTATATGCAGCCCTTTTTTG	13852			TRUE	TRUE
CP101983.1	CP101983.1 Escherichia coli strain STEC1096 chromosome, complete genome	3980374:4005765	AACTCTTTGATTTTAATGGTGCCGATAATAGGAGTAAAACACTCGATTAATCTCGTGTTAATGCCATCACTACGACCATTACTAATTGATTGAATCTTATAGAAAAATAATCATTTTCTATGCGTCACAATCAATTTTCACATTACAAACGCTCCGACACTTTAGCCGGAGATTTTATGAGATACAAGCCTAACCAATACTTAATCTGTGATTCTTACGGTAACTACTATTTAAGGATCACGCTGCCTGTGTATA	13006	ACTCTTTGATTTTAATGGTGCCGATAATAGGAGTAAAACACTCGA		TRUE
CP073958.1	CP073958.1 Escherichia coli strain MB46 chromosome, complete genome	861477:886845	GGGATGGACATTTTTATTTCGAAAAAGATGCGCAATTTCATTTTATTAGCGCAAACCAATAATATTGCCCGGGCGGCAGAAAAAATCCATATGACGGCTTCGCCATTTGGTAAAAGCATTGCCGCGCTGGAAGAACAAATTGGCTATACGCTATTTACCCGCAAAGATAATAATATCAGCCTCAATAAAGCCGGACAGGAACTGTATCAAAAACTGTTCCCGGTTTATCAACGGCTTTCTGCGATTGATAATGAA	13281		CGTCGTTCACGAGAAATTGTGATAGGCATAGATAATACTTATCCGACAATTA	TRUE	TRUE	TRUE
CP074033.1	CP074033.1 Escherichia coli strain PI7 chromosome, complete genome	4074495:4099887	CTCTAAAACGCAACAGGACGCATTCTAACGCTGTTTTCATTGATTGGTATAGGGGTGTATAGGTGATGTGTGTTTAATGCGTCTGTGAGCTTGTTTTGTGCCTTATTTTGCATTTTCATAATGCAGAAGAGAACACGGAAAGCCTTAAAATTAATTATTGGGGTATTTAAGGCTATTTTCAGGTTATTTAAGGGTATTAAACTTGATTTAATTGATTAAAATATAAACAGATAATTATGTATCTTATTGATTTGT	10052				TRUE
CP102244.1	CP102244.1 Escherichia coli O7:H15 strain ST70 chromosome, complete genome	1003601:1028954	CTCTAAAACGCAACAGGACGCATTCTAACGCTGTTTTCATTACTCGGTATAGGGATGTATAGGCAATGTGTGTTTAATGCGTCTGTGAGCTTGTTTTGTGCCTTATTTTGCATTTTCATAATGCAGGAGAGAACACGGAAAGCCTTAAAATTAATTATTGGGGTATTTAAGGCTATTTTAAGGGTATTTAAGGGTATTAAACTTGATTTAATTGGTTAAAATATAAACAGATAGTTCTGTATCTTATTGATTTAT	10116				TRUE
CP102675.1	CP102675.1 Escherichia coli strain XH987 chromosome, complete genome	1569677:1594937	TGGTGCCGATAATAGGAGTAAAACACTCGATTAATCTCGTGTTAATGCCATCACCTACGACCATTACTAATTGATTGAATCTTATAGAAAAATCATCATTTTCTATGCGTCACAATCAATTTTCACATTACAAACGCTCCGACACTTTAGCCGGAGATTTTATGAGATACAAGCCTAACCAATACTTAATCTGTGATTCTTACGGTAACTACTATTTAAGGATCACGCTGCCTGTGTATATGCAGCCCTTTTTTG	13002			TRUE
CP102679.1	CP102679.1 Escherichia coli strain XH989 chromosome, complete genome	3405078:3430338	TGGTGCCGATAATAGGAGTAAAACACTCGATTAATCTCGTGTTAATGCCATCACCTACGACCATTACTAATTGATTGAATCTTATAGAAAAATCATCATTTTCTATGCGTCACAATCAATTTTCACATTACAAACGCTCCGACACTTTAGCCGGAGATTTTATGAGATACAAGCCTAACCAATACTTAATCTGTGATTCTTACGGTAACTACTATTTAAGGATCACGCTGCCTGTGTATATGCAGCCCTTTTTTG	13002			TRUE
CP103609.1	CP103609.1 Escherichia coli strain 4314 chromosome, complete genome	1214975:1240366	AGAAAATCAATAACTTAGCTTAACTTCTCTAAGAAATTGTATCTTCTGTTATCACTTACAAACGCCTATACGTTGTTATGGGCTTTGGTAGTGTAACACGTATGGGCGAGTAGTTCCCAGGCTCAACCTCGTAACAAGTTCCTTTGAAGCTGGAAGACGTGCCACCGTCTCTAAACCTTCTACCAAAACTCTTAGCAAGATGTTCCACACCTGGCGCGGTGTCCAATGATGCCACACGTCGTGAGACGTTGCAGA	12336			TRUE
CP103710.1	CP103710.1 Escherichia coli O25b:H4-ST131 chromosome, complete genome	3722213:3747526	AACTTATTGATTTAAGTGGTGCCGATAATAGGAGTAAAACACTCGATTAATCTCGTGTTAATGCCATCACCTACGACCATTACTAATTGATTGAATCTTATAGAAAAATCATCATTTTCTATGCGTCACAATCAATTTTCACATTACAAACGCTCCGACACTTTAGCCGGAGATTTTATGAGATACAAGCCTAACCAATACTTAATCTGTGATTCTTACGGTAACTACTATTTAAGGATCACGCTGCCTGTGTAT	11052	ACTTATTGATTTAAGTGGTGCCGATAATAGGAGTAAAACACTCGA		TRUE
AP026759.1	AP026759.1 Escherichia coli JNE072929 O165:H25 DNA, complete genome	279359:304744	AGAAAATCAATAACTTAGCTTAACTTCTCTAAGAAATTGTATCTTCTGTTATCACTTACAAACGCCTATACGTTGTTATGGGCTTTGGTAGTGTAACACGTATGGGCGAGTAGTTCCCAGGCTCAACCTCGTAACAAGTTCCTTTGAAGCTGGAAGACGTGCCACCGTCTCTAAACCTTCTACCAAAACTCTTAGCAAGATGTTCCACACCTGGCGCGGTGTCCAATGATGCTACACGTCGTGAGACGTTGCAGA	10925
AP026761.1	AP026761.1 Escherichia coli JNE102603 O165:H25 DNA, complete genome	272545:297930	AGAAAATCAATAACTTAGCTTAACTTCTCTAAGAAATTGTATCTTCTGTTATCACTTACAAACGCCTATACGTTGTTATGGGCTTTGGTAGTGTAACACGTATGGGCGAGTAGTTCCCAGGCTCAACCTCGTAACAAGTTCCTTTGAAGCTGGAAGACGTGCCACCGTCTCTAAACCTTCTACCAAAACTCTTAGCAAGATGTTCCACACCTGGCGCGGTGTCCAATGATGCTACACGTCGTGAGACGTTGCAGA	10952
OX341604.1	OX341604.1 Escherichia coli isolate EcAZ01 genome assembly, chromosome: c1	4608860:4634213	CTCTAAAACGCAACAGGACGCATTCTAACGCTGTTTTCATTACTCGGTATAGGGATGTATAGGTGATGTGTGTTTAATGCGTCTGCGAGCTTTTTTTGTGCCTTATTTTGCATTTTCATAATGCAGAAGAGAACACGGAAAACCTTAAAATTAATTATTGGGGTATTTAAGGCTATTTTCAGGTTATTTAAGGGTATTAAACTTGATTTAATTGATTAAAATATAAACAGATAGTTCTGTATCTTATTGATTTAT	10215				TRUE
CP106929.1	CP106929.1 Escherichia coli strain MFDS1001074 chromosome, complete genome	4103730:4129043	AGAAAATCAATAACTTAGCTTAGCTTCTCTAAGAAATTGTATCTTCTGTTATCACTTACAAACGCCTATACGTTGTTATGGGCTTTGGTAGTGTAACACGTATGGGCGAGTAGTTCCCAGGCTCAACCTCGTAACAAGTTCCTTTGAAGCTGGAAGACGTGCCACCGTCTCTAAACCTTCTACCAAAACTCTTAGCAAGATGTTCCACACCTGGCGCGGTGTCCAATGATGCTACACGTCGAGATGACGTTGCAG	13500	CGAGTGTTTTACTCCTATTATCGGCACCATTAAAATCAAAGAGTTA		TRUE
CP110410.1	CP110410.1 Escherichia coli strain 8R chromosome, complete genome	305906:331219	TAATGGTGCCGATAATAGGAGTAAAACACTCGATTAATCTCGTGTTAATGCCATCACCTACGACCATTACTAATTGATTGAATCTGATAGAAAAATTATCATTTTCTATACCTTACAATCAATTTACACATTACAAACGCTCCGACACTTTAGCCGGAGATTTTATGAGATACAAGCCTAACCAATACTTAATCTGTGATTCTTACGGTAACTACTATTTAAGGATCACGCTGCCTGTGTATATGCAGCCCTTTT	13290			TRUE
CP097716.1	CP097716.1 Escherichia coli strain MS1718 chromosome, complete genome	3899525:3924785	AACTTATTGATTTAAATGGTGCCGATAATAGGAGTAAAACACTCGATTAATCTCGTGTTAATGCCATCACCTACGACCATTACTAATTGATTGAATCTTATAGAAAAATCATCATTTTCTATGCGTCACAATCAATTTTCACATTACAAACGCTCCGACACTTTAGCCGGAGATTTTATGAGATACAAGCCTAACCAATACTTAATCTGTGATTCTTACGGTAACTACTATTTAAGGATCACGCTGCCTGTGTAT	12987	ACTTATTGATTTAAATGGTGCCGATAATAGGAGTAAAACACTCGA		TRUE
CP110258.1	CP110258.1 Escherichia albertii strain KBSW50i chromosome, complete genome	3547011:3572379	ATGGTGCCGATAATAGGAGTAAAACACTCGATTAATCTCGTGTTAATGCCATCACCTACGACCATTACTAATTGATTGAATCTTATAGAAAAAATTATCATCTTCTATGCGTTACAATCAATTTTCACATTACAAACGCTCCGACACTTTAGCCGGGGAGTTTATGAGATACAAGCCCAATCAATACATAATCTGTGATTCTTACGGTAACTACTATTTAAGGATCACGCTGCCTGTGTATATGCAGCCCTTTTT	12427			TRUE	TRUE
